# Supplementary material for: Trajectories from single-cells to PAX5-driven leukemia reveal PAX5-MYC interplay in vivo
Source: Leukemia. 2025 May 20;39(7):1607–26. doi: 10.1038/s41375-025-02626-2 (PMC12208885; doi:10.1038/s41375-025-02626-2)
Supplement: Supplementary file 2 — Supplementary Table 1 [file 41375_2025_2626_MOESM2_ESM.xlsx]

## Sheet: Summary
Supplementary Table S1
Bulk RNA-Sequencing data of pre-BII cells from Pax5+/- vs. wild-type (WT) mice corresponding to Figure 3 and Supplementary Figure 3.
TabIndex	Comparison	Factor	Formula	FDR	DEGenes	UpRegulated	DownRegulated
1	Pax5 vs WT	Cond	~Cond	2	1256	635	621
2	Pax5 vs WT	Cond	~Cond	5	1604	803	801
3	Pax5 vs WT	Cond	~Cond	10	2024	1005	1019

## Sheet: 1_Cond_Pax5_v_WT_F2
Ensembl_ID	Gene_Symbol	baseMean	log2FoldChange	lfcSE	stat	pvalue	padj	weight	s1_6200	s3_6205	s6_6209	s2_6201	s4_6207	s5_6208	WT	Pax5	Chromosome	Start	End	Length	GC_Content	Strand	Biotype	Description
ENSMUSG00000030652	Coq7	1818.1	-1.53	0.09	-17.35	1.98102e-67	1.69492e-63	2.25	3031.7	2539.8	2710.1	866.7	901	859.5	2760.5	875.7	7	118509659	118533356	6434	47.76	-1	protein_coding	demethyl-Q 7 [Source:MGI Symbol;Acc:MGI:107207]
ENSMUSG00000000957	Mmp14	1496.4	1.52	0.09	17.19	3.02536e-66	1.7002e-62	1.713	757.5	715.4	699.3	2276.7	2394.7	2134.8	724.1	2268.7	14	54431612	54445364	5960	53.13	1	protein_coding	matrix metallopeptidase 14 (membrane-inserted) [Source:MGI Symbol;Acc:MGI:101900]
ENSMUSG00000004098	Col5a3	3239.1	-2.62	0.16	-16.07	4.2176e-58	1.05567e-54	2.563	6251.1	6161.1	6259.1	266.7	165	331.5	6223.8	254.4	9	20770050	20815067	6809	51.21	-1	protein_coding	collagen, type V, alpha 3 [Source:MGI Symbol;Acc:MGI:1858212]
ENSMUSG00000037071	Scd1	6351.7	-1.2	0.08	-15.42	1.22706e-53	1.85547e-50	3.182	8987.5	9601.9	8386.6	4210	3498.7	3425.5	8992	3711.4	19	44394455	44407879	4892	47.93	-1	protein_coding	stearoyl-Coenzyme A desaturase 1 [Source:MGI Symbol;Acc:MGI:98239]
ENSMUSG00000095105	Edaradd	943.8	-1.55	0.1	-15.22	2.53669e-52	5.44196e-49	1.795	1430.8	1496.2	1428.2	463.3	442.9	401.5	1451.7	435.9	13	12472632	12520438	6668	46.73	-1	protein_coding	EDAR (ectodysplasin-A receptor)-associated death domain [Source:MGI Symbol;Acc:MGI:1931001]
ENSMUSG00000042246	Tmc7	300.3	-2.31	0.16	-14.49	1.49387e-47	7.13343e-44	0.672	577.3	511.8	589.3	43.3	21.7	58.4	559.4	41.2	7	118535841	118584736	5763	47.5	-1	protein_coding	transmembrane channel-like gene family 7 [Source:MGI Symbol;Acc:MGI:2443317]
ENSMUSG00000021242	Npc2	13052.7	-0.71	0.05	-14.35	1.10273e-46	9.52837e-44	3.182	15935.3	16105.9	16807.6	10007.8	9815.4	9644.1	16282.9	9822.4	12	84754562	84773152	5438	47.51	-1	protein_coding	NPC intracellular cholesterol transporter 2 [Source:MGI Symbol;Acc:MGI:1915213]
ENSMUSG00000061086	Myl4	19453.7	0.71	0.05	14.18	1.15172e-45	9.75103e-43	2.842	14565.4	14431.4	14933.6	23263.3	25335.2	24193.1	14643.5	24263.8	11	104550663	104595753	4637	46.5	1	protein_coding	myosin, light polypeptide 4 [Source:MGI Symbol;Acc:MGI:97267]
ENSMUSG00000027863	Cd2	5282.3	-1	0.07	-13.77	3.65835e-43	2.75319e-40	2.842	7747	6403.8	7212.8	3564.4	3367.3	3398.7	7121.2	3443.5	3	101275899	101287939	1741	49.28	-1	protein_coding	CD2 antigen [Source:MGI Symbol;Acc:MGI:88320]
ENSMUSG00000028024	Enpep	445.9	-2.21	0.16	-13.72	7.7239e-43	2.07085e-39	0.718	626.5	711.2	1149.8	58.9	39.1	90.1	829.2	62.7	3	129269175	129332720	4706	41.69	-1	protein_coding	glutamyl aminopeptidase [Source:MGI Symbol;Acc:MGI:106645]
ENSMUSG00000070504	Fcrl6	493.5	1.91	0.14	13.44	3.6978e-41	9.47884e-38	0.683	145.2	119.2	174.1	763.3	744.7	1014.7	146.2	840.9	1	172596642	172602551	2678	44.69	-1	protein_coding	Fc receptor-like 6 [Source:MGI Symbol;Acc:MGI:3618339]
ENSMUSG00000047045	Tmem164	5226.5	-0.91	0.07	-13.18	1.09397e-39	6.06016e-37	2.896	6400.5	7100.2	7187.9	3722.2	3311.9	3636.3	6896.2	3556.8	X	142681406	142843494	6851	43.37	1	protein_coding	transmembrane protein 164 [Source:MGI Symbol;Acc:MGI:2148020]
ENSMUSG00000042514	Klhl14	1659.2	-1.46	0.12	-12.48	9.43136e-36	6.893e-33	2.026	2411	3050.5	2156.2	893.3	647	797.2	2539.2	779.2	18	21550377	21654718	4425	40.62	-1	protein_coding	kelch-like 14 [Source:MGI Symbol;Acc:MGI:1921249]
ENSMUSG00000034245	Hdac11	543	-1.82	0.15	-12.45	1.47444e-35	1.93685e-32	1.047	904.3	771.3	1092.4	154.4	121.6	213.7	922.7	163.2	6	91156665	91174692	3849	51.94	1	protein_coding	histone deacetylase 11 [Source:MGI Symbol;Acc:MGI:2385252]
ENSMUSG00000029571	Tmem106b	9413.8	-0.74	0.06	-12.13	7.5756e-34	3.24051e-31	3	11577.1	11250.1	12762.1	7212.2	6711.8	6969.8	11863.1	6964.6	6	13069759	13089269	6931	39.58	1	protein_coding	transmembrane protein 106B [Source:MGI Symbol;Acc:MGI:1919150]
ENSMUSG00000026728	Vim	21107.4	-0.58	0.05	-12.05	1.92644e-33	8.00381e-31	2.896	24745.1	26346.3	24963.6	17114.4	16818.1	16657	25351.6	16863.2	2	13573927	13582826	4743	43.54	1	protein_coding	vimentin [Source:MGI Symbol;Acc:MGI:98932]
ENSMUSG00000032014	Oaf	1268.4	1.31	0.11	11.88	1.5505e-32	9.30227e-30	1.887	548.9	712.2	725.1	1722.2	1813.9	2087.9	662.1	1874.7	9	43221235	43239911	2629	52.32	-1	protein_coding	out at first homolog [Source:MGI Symbol;Acc:MGI:94852]
ENSMUSG00000068105	Tnfrsf13c	5399.9	-0.87	0.07	-11.8	3.83329e-32	1.36642e-29	3	7184.7	7479	6534.6	3981.1	3377.1	3843.3	7066.1	3733.8	15	82221743	82224369	2048	53.37	-1	protein_coding	tumor necrosis factor receptor superfamily, member 13c [Source:MGI Symbol;Acc:MGI:1919299]
ENSMUSG00000051243	Islr2	474.8	-1.56	0.13	-11.89	1.3821e-32	2.05112e-29	0.683	808.4	648.9	799.7	198.9	204.1	188.8	752.3	197.2	9	58196297	58204319	5921	56.6	-1	protein_coding	immunoglobulin superfamily containing leucine-rich repeat 2 [Source:MGI Symbol;Acc:MGI:2444277]
ENSMUSG00000020798	Spns3	6593.6	-0.74	0.06	-11.75	6.77194e-32	2.25084e-29	2.896	8651.3	8439.2	7870	4828.9	5151.9	4620.3	8320.2	4867	11	72494919	72550506	5508	49.34	-1	protein_coding	spinster homolog 3 [Source:MGI Symbol;Acc:MGI:1924827]
ENSMUSG00000038059	Smim3	973	-1.26	0.11	-11.47	1.76864e-30	9.03397e-28	1.795	1559.2	1283.1	1422.5	494.4	587.3	491.5	1421.6	524.4	18	60474191	60501987	6828	45.68	-1	protein_coding	small integral membrane protein 3 [Source:MGI Symbol;Acc:MGI:1917088]
ENSMUSG00000025572	Tmc6	2236.9	-1.05	0.09	-11.28	1.57364e-29	6.7961e-27	2.026	2822.3	3114.8	3302.2	1206.7	1457.9	1517.8	3079.8	1394.1	11	117765988	117782198	4091	54.87	-1	protein_coding	transmembrane channel-like gene family 6 [Source:MGI Symbol;Acc:MGI:1098686]
ENSMUSG00000014195	Dnajc7	43921.6	-0.54	0.05	-11.12	9.88285e-29	2.59898e-26	3.182	51108.7	51752.4	53885.6	35420	34209.4	37153.4	52248.9	35594.2	11	100582818	100620168	4863	45.63	-1	protein_coding	DnaJ heat shock protein family (Hsp40) member C7 [Source:MGI Symbol;Acc:MGI:1928373]
ENSMUSG00000026581	Sell	14232.1	0.93	0.08	11.1	1.23583e-28	3.30395e-26	3	8053.2	9393	11020.1	17422.2	19170.4	20333.5	9488.8	18975.4	1	164061982	164084181	5911	41.06	1	protein_coding	selectin, lymphocyte [Source:MGI Symbol;Acc:MGI:98279]
ENSMUSG00000028991	Mtor	4961.1	-0.82	0.08	-10.82	2.68962e-27	7.00318e-25	2.957	6913.5	6416.4	5897.5	3685.6	3665.8	3187.9	6409.1	3513.1	4	148448611	148557683	10109	48.05	1	protein_coding	mechanistic target of rapamycin kinase [Source:MGI Symbol;Acc:MGI:1928394]
ENSMUSG00000057135	Scimp	308.7	-1.59	0.15	-10.72	8.49436e-27	8.75931e-24	0.718	533.1	441.1	551	127.8	89	110.2	508.4	109	11	70790932	70812586	1080	45.99	-1	protein_coding	SLP adaptor and CSK interacting membrane protein [Source:MGI Symbol;Acc:MGI:3610314]
ENSMUSG00000050315	Synpo2	197.9	1.69	0.16	10.59	3.48123e-26	4.65714e-23	0.533	60.1	50.6	48.8	291.1	332.2	404.4	53.2	342.5	3	123076519	123236149	13089	43.06	-1	protein_coding	synaptopodin 2 [Source:MGI Symbol;Acc:MGI:2153070]
ENSMUSG00000052512	Nav2	2169.4	0.88	0.08	10.45	1.40159e-25	4.96575e-23	1.94	1523.4	1438.2	1497.1	2564.4	2930.9	3062.3	1486.2	2852.6	7	48908716	49610090	32228	47.81	1	protein_coding	neuron navigator 2 [Source:MGI Symbol;Acc:MGI:2183691]
ENSMUSG00000054452	Tle5	4597	-0.69	0.07	-10.39	2.72424e-25	7.2587e-23	2.491	6091.8	5703.1	5359.9	3446.7	3414	3566.3	5718.3	3475.7	10	81559488	81566362	3334	58.3	1	protein_coding	TLE family member 5, transcriptional modulator [Source:MGI Symbol;Acc:MGI:95806]
ENSMUSG00000040274	Cdk6	1934.9	0.9	0.09	10.19	2.20159e-24	6.97256e-22	2.026	1278.9	1316.8	1314.4	2494.4	2872.3	2332.2	1303.4	2566.3	5	3341485	3531008	13989	43.37	1	protein_coding	cyclin-dependent kinase 6 [Source:MGI Symbol;Acc:MGI:1277162]
ENSMUSG00000006445	Epha2	4964.7	-0.7	0.07	-10.08	6.61675e-24	1.3894e-21	2.957	6080.1	5891	6629.3	3997.8	3632.2	3557.7	6200.1	3729.2	4	141301240	141329384	4674	53.89	1	protein_coding	Eph receptor A2 [Source:MGI Symbol;Acc:MGI:95278]
ENSMUSG00000028479	Gne	4523.9	-0.64	0.06	-10.09	6.22555e-24	1.5344e-21	2.441	5804.8	5574.4	5253.7	3557.8	3465	3487.8	5544.3	3503.5	4	44034075	44084177	6358	46.07	-1	protein_coding	glucosamine (UDP-N-acetyl)-2-epimerase/N-acetylmannosamine kinase [Source:MGI Symbol;Acc:MGI:1354951]
ENSMUSG00000039145	Camk1d	1683.9	-0.88	0.09	-9.93	2.99297e-23	8.7956e-21	1.985	2019.8	2349.8	2293	1112.2	1209.3	1119.2	2220.9	1146.9	2	5293457	5714515	7427	44.5	-1	protein_coding	calcium/calmodulin-dependent protein kinase ID [Source:MGI Symbol;Acc:MGI:2442190]
ENSMUSG00000004099	Dnmt1	9758.1	0.65	0.07	9.88	4.95357e-23	8.81227e-21	3.182	7908.8	7664.7	6912.4	11147.8	12705	12210.1	7495.3	12021	9	20907209	20959888	7377	50.27	-1	protein_coding	DNA methyltransferase (cytosine-5) 1 [Source:MGI Symbol;Acc:MGI:94912]
ENSMUSG00000030468	Siglecg	8289.1	-0.53	0.06	-9.48	2.50352e-21	4.65615e-19	2.957	10229.7	9915.3	9362.3	6840	6610.9	6776.2	9835.8	6742.4	7	43408204	43418358	4806	48.84	1	protein_coding	sialic acid binding Ig-like lectin G [Source:MGI Symbol;Acc:MGI:2443630]
ENSMUSG00000036478	Btg1	47612.3	-0.53	0.06	-9.45	3.40638e-21	6.07123e-19	3	57794.5	55503.5	55987.2	41955.5	36312	38121.1	56428.4	38796.2	10	96617006	96622809	5276	45.55	1	protein_coding	B cell translocation gene 1, anti-proliferative [Source:MGI Symbol;Acc:MGI:88215]
ENSMUSG00000030671	Pde3b	3860.9	0.57	0.06	9.33	1.10226e-20	2.34959e-18	2.441	3106	3027.3	3114.7	4565.6	4689.5	4662.5	3082.6	4639.2	7	114415281	114539251	9114	36.67	1	protein_coding	phosphodiesterase 3B, cGMP-inhibited [Source:MGI Symbol;Acc:MGI:1333863]
ENSMUSG00000031822	Gse1	6242.2	0.6	0.06	9.29	1.52661e-20	2.42992e-18	3.182	4965.5	5149.2	4651	7134.4	7954.8	7598.4	4921.9	7562.5	8	120228456	120581390	10351	54.52	1	protein_coding	genetic suppressor element 1, coiled-coil protein [Source:MGI Symbol;Acc:MGI:1098275]
ENSMUSG00000027858	Tspan2	2586.5	0.98	0.11	9.3	1.45005e-20	3.22587e-18	2.219	1583.4	1332.7	1994.5	3214.4	3745.1	3648.7	1636.9	3536.1	3	102734529	102801513	4755	43.73	1	protein_coding	tetraspanin 2 [Source:MGI Symbol;Acc:MGI:1917997]
ENSMUSG00000027072	Prg3	606.3	-1.11	0.12	-9.39	5.74574e-21	3.85122e-18	0.718	910.2	793.5	887.7	338.9	377.8	329.6	863.8	348.8	2	84988215	84993886	949	45.13	1	protein_coding	proteoglycan 3 [Source:MGI Symbol;Acc:MGI:1858200]
ENSMUSG00000047821	Trim16	725.4	-1.25	0.13	-9.32	1.11706e-20	7.30474e-18	0.718	906	1256.7	1100.1	356.7	290.9	441.7	1087.6	363.1	11	62820231	62850808	4568	45.58	1	protein_coding	tripartite motif-containing 16 [Source:MGI Symbol;Acc:MGI:2137356]
ENSMUSG00000032207	Lipc	326	-1.43	0.15	-9.26	2.06962e-20	1.333e-17	0.712	488	690.1	411.3	140	119.4	107.3	529.8	122.2	9	70798128	70952226	2150	46.26	-1	protein_coding	lipase, hepatic [Source:MGI Symbol;Acc:MGI:96216]
ENSMUSG00000033545	Znrf1	2486.4	0.68	0.07	9.09	9.94186e-20	1.93319e-17	2.25	1787	1909.8	1940	3075.6	2955.9	3250.1	1878.9	3093.9	8	111536097	111626030	7018	45.45	1	protein_coding	zinc and ring finger 1 [Source:MGI Symbol;Acc:MGI:2177308]
ENSMUSG00000037541	Shank2	136.1	-1.53	0.17	-9.22	2.95337e-20	1.93319e-17	0.683	234.4	262.7	239.2	36.7	13	30.7	245.4	26.8	7	144001928	144424494	10768	49.33	1	protein_coding	SH3 and multiple ankyrin repeat domains 2 [Source:MGI Symbol;Acc:MGI:2671987]
ENSMUSG00000060733	Ipmk	4189	-0.63	0.07	-9.08	1.08652e-19	2.09485e-17	2.219	5074	4965.6	5361.8	3495.6	3050.3	3186.9	5133.8	3244.3	10	71347763	71433327	7093	45.31	1	protein_coding	inositol polyphosphate multikinase [Source:MGI Symbol;Acc:MGI:1916968]
ENSMUSG00000025915	Sgk3	785.2	-1.13	0.12	-9.09	1.03116e-19	2.43846e-17	1.663	1143.8	1080.5	1162.3	535.6	435.3	353.6	1128.8	441.5	1	9798107	9900845	14311	41.73	1	protein_coding	serum/glucocorticoid regulated kinase 3 [Source:MGI Symbol;Acc:MGI:2182368]
ENSMUSG00000031786	Drc7	390.7	1.49	0.16	9.18	4.3219e-20	2.43846e-17	0.712	84.3	84.4	179.8	490	665.4	840.3	116.2	665.3	8	95055103	95078141	2988	49.79	1	protein_coding	dynein regulatory complex subunit 7 [Source:MGI Symbol;Acc:MGI:2685616]
ENSMUSG00000034209	Rasl10a	83.5	-1.52	0.16	-9.32	1.17993e-20	2.43846e-17	0.193	144.3	150.9	193.2	0	8.7	3.8	162.8	4.2	11	5058128	5060385	1413	57.35	1	protein_coding	RAS-like, family 10, member A [Source:MGI Symbol;Acc:MGI:1922918]
ENSMUSG00000040093	Bmf	7822.3	-0.73	0.08	-9.03	1.76408e-19	2.43846e-17	2.842	9314.6	9157.7	11211.4	6392.2	5258.3	5599.6	9894.6	5750	2	118528757	118549687	5253	51.19	-1	protein_coding	BCL2 modifying factor [Source:MGI Symbol;Acc:MGI:2176433]
ENSMUSG00000043885	Slc36a4	2062.4	-0.76	0.08	-9.06	1.30534e-19	2.53181e-17	1.985	2600.4	2411	2876.5	1474.4	1488.3	1523.5	2629.3	1495.4	9	15709738	15743361	6540	44.46	1	protein_coding	solute carrier family 36 (proton/amino acid symporter), member 4 [Source:MGI Symbol;Acc:MGI:2442595]
ENSMUSG00000015340	Cybb	5664.6	0.82	0.09	9	2.34232e-19	2.94688e-17	3	4095.4	3311.1	4496	8197.8	7090.7	6796.4	3967.5	7361.6	X	9435252	9487771	5808	39.72	-1	protein_coding	cytochrome b-245, beta polypeptide [Source:MGI Symbol;Acc:MGI:88574]
ENSMUSG00000006782	Cnp	70814.6	-0.47	0.05	-8.97	3.04785e-19	3.8963e-17	2.896	84730.4	86069.3	77128.2	61221.1	58539.3	57199.4	82642.6	58986.6	11	100574904	100591729	3639	50.49	1	protein_coding	2',3'-cyclic nucleotide 3' phosphodiesterase [Source:MGI Symbol;Acc:MGI:88437]
ENSMUSG00000026355	Mcm6	10506.1	0.58	0.06	8.95	3.64734e-19	4.41558e-17	3	7755.3	8924.5	8370.3	11862.2	13366.1	12758.1	8350.1	12662.2	1	128331590	128359664	4666	42.72	-1	protein_coding	minichromosome maintenance complex component 6 [Source:MGI Symbol;Acc:MGI:1298227]
ENSMUSG00000022673	Mcm4	6767.7	0.5	0.06	8.94	3.96115e-19	4.6211e-17	3	5631.3	5649.3	5453.6	7660	8132.8	8079.4	5578.1	7957.4	16	15623897	15637400	3589	41.76	-1	protein_coding	minichromosome maintenance complex component 4 [Source:MGI Symbol;Acc:MGI:103199]
ENSMUSG00000038241	Cep250	1732.8	0.82	0.09	8.98	2.60344e-19	4.6211e-17	1.985	1268.9	1294.7	1074.3	2233.3	2138.5	2386.8	1212.6	2252.9	2	155956458	155998900	10373	48.46	1	protein_coding	centrosomal protein 250 [Source:MGI Symbol;Acc:MGI:108084]
ENSMUSG00000035900	Gramd4	5793.4	-0.58	0.07	-8.84	9.84215e-19	1.16832e-16	2.896	6474.7	7395.6	7099	4545.6	4458.3	4787.1	6989.8	4597	15	86057695	86137634	5567	52.63	1	protein_coding	GRAM domain containing 4 [Source:MGI Symbol;Acc:MGI:2676308]
ENSMUSG00000029840	Mtpn	32169.7	-0.43	0.05	-8.81	1.30394e-18	1.48911e-16	2.957	38162.6	35626.4	37301.9	28163.3	27356.4	26407.4	37030.3	27309	6	35508906	35539888	3960	37.01	-1	protein_coding	myotrophin [Source:MGI Symbol;Acc:MGI:99445]
ENSMUSG00000062585	Cnr2	1482.5	-0.99	0.11	-8.85	8.99848e-19	1.74379e-16	1.713	1867.9	2370.9	1880.7	970	769.6	1035.8	2039.8	925.1	4	135895394	135920207	3982	47.28	1	protein_coding	cannabinoid receptor 2 (macrophage) [Source:MGI Symbol;Acc:MGI:104650]
ENSMUSG00000008540	Mgst1	4262.9	-0.69	0.08	-8.74	2.36742e-18	3.30063e-16	2.34	5479.4	4756.7	5745.4	3125.6	3012.3	3458.1	5327.2	3198.7	6	138140316	138156755	2013	42.94	1	protein_coding	microsomal glutathione S-transferase 1 [Source:MGI Symbol;Acc:MGI:1913850]
ENSMUSG00000026475	Rgs16	222.1	-1.46	0.17	-8.84	9.16464e-19	4.30694e-16	0.683	414.6	227.9	515.6	53.3	49.9	70.9	386.1	58.1	1	153740349	153745468	2339	50.45	1	protein_coding	regulator of G-protein signaling 16 [Source:MGI Symbol;Acc:MGI:108407]
ENSMUSG00000090290	Tarbp1	4607.2	0.66	0.08	8.66	4.7007e-18	6.07776e-16	2.441	3498.9	3273.1	3749.9	5672.2	6245	5203.9	3507.3	5707	8	126425329	126475065	6383	46.75	-1	protein_coding	TAR RNA binding protein 1 [Source:MGI Symbol;Acc:MGI:4936930]
ENSMUSG00000083668	Gm5648	3105.6	0.66	0.08	8.49	2.04873e-17	2.48128e-15	2.563	2253.3	2417.4	2414.5	3453.3	4052.3	4042.6	2361.7	3849.4	X	121334988	121336574	1587	57.03	-1	processed_pseudogene	predicted pseudogene 5648 [Source:MGI Symbol;Acc:MGI:3647868]
ENSMUSG00000031442	Mcf2l	105.3	-1.42	0.17	-8.58	9.28356e-18	5.3226e-15	0.533	201.1	142.4	243	6.7	19.5	19.2	195.5	15.1	8	12873806	13020905	12984	51.79	1	protein_coding	mcf.2 transforming sequence-like [Source:MGI Symbol;Acc:MGI:103263]
ENSMUSG00000079853	Klra1	1500.7	0.87	0.1	8.41	4.27684e-17	7.16806e-15	1.795	1155.5	962.3	924.1	1837.8	2228.6	1896.2	1013.9	1987.5	6	130363917	130386874	1764	35.94	-1	protein_coding	killer cell lectin-like receptor, subfamily A, member 1 [Source:MGI Symbol;Acc:MGI:101907]
ENSMUSG00000036168	Ccdc38	148.1	1.39	0.16	8.48	2.29998e-17	9.97733e-15	0.683	45.9	57	31.6	231.1	269.2	253.9	44.8	251.4	10	93540632	93584327	4305	44.7	1	protein_coding	coiled-coil domain containing 38 [Source:MGI Symbol;Acc:MGI:2444738]
ENSMUSG00000025089	Gfra1	11450.8	-0.51	0.06	-8.23	1.80188e-16	1.65132e-14	3.182	13407.5	13472.3	13687.1	10204.4	9290	8643.7	13522.3	9379.4	19	58235604	58455909	5476	46.01	-1	protein_coding	glial cell line derived neurotrophic factor family receptor alpha 1 [Source:MGI Symbol;Acc:MGI:1100842]
ENSMUSG00000024812	Tjp2	862.3	0.87	0.11	8.27	1.36485e-16	2.35767e-14	1.663	571.5	525.5	637.1	1163.3	1127.9	1148.9	578	1146.7	19	24094505	24225030	6199	45.69	-1	protein_coding	tight junction protein 2 [Source:MGI Symbol;Acc:MGI:1341872]
ENSMUSG00000003992	Ssbp2	865.7	0.84	0.1	8.36	6.52645e-17	2.57324e-14	0.718	578.1	623.6	577.8	1131.1	1112.7	1170.9	593.2	1138.2	13	91460283	91703429	7985	39.64	1	protein_coding	single-stranded DNA binding protein 2 [Source:MGI Symbol;Acc:MGI:1914220]
ENSMUSG00000015890	Amdhd1	300.9	1.28	0.15	8.34	7.22527e-17	2.80748e-14	0.718	149.3	108.7	130.1	385.6	440.7	591.2	129.4	472.5	10	93523338	93540033	2421	44.57	-1	protein_coding	amidohydrolase domain containing 1 [Source:MGI Symbol;Acc:MGI:1919011]
ENSMUSG00000001228	Uhrf1	13956.5	0.61	0.07	8.17	3.00128e-16	2.90404e-14	2.842	9541.5	11795.6	11330	15514.4	18084.9	17472.4	10889	17023.9	17	56303321	56323486	4259	52.44	1	protein_coding	ubiquitin-like, containing PHD and RING finger domains, 1 [Source:MGI Symbol;Acc:MGI:1338889]
ENSMUSG00000074918	Inafm2	4167.2	0.51	0.06	8.09	5.75012e-16	6.25791e-14	2.491	3326.2	3449.3	3433.3	5183.3	4755.7	4855.1	3402.9	4931.4	2	118745758	118748810	3053	55.58	1	protein_coding	InaF motif containing 2 [Source:MGI Symbol;Acc:MGI:1915354]
ENSMUSG00000068566	Myadm	3302	-0.64	0.08	-8.08	6.5364e-16	7.16006e-14	2.441	3871.8	3913.6	4429.1	2556.7	2319.8	2721.2	4071.5	2532.6	7	3289080	3300442	4480	49.62	1	protein_coding	myeloid-associated differentiation marker [Source:MGI Symbol;Acc:MGI:1355332]
ENSMUSG00000016179	Camk1g	228.7	-1.33	0.16	-8.25	1.61992e-16	7.93149e-14	0.539	325.4	334.5	468.7	55.6	85.8	102.5	376.2	81.3	1	193346346	193370298	2759	49.61	-1	protein_coding	calcium/calmodulin-dependent protein kinase I gamma [Source:MGI Symbol;Acc:MGI:2388073]
ENSMUSG00000031659	Adcy7	2615.6	-0.59	0.07	-8.05	8.60307e-16	1.00867e-13	2.219	3182.7	3035.7	3284	2104.4	2125.5	1961.4	3167.5	2063.8	8	88272403	88329962	6733	51.93	1	protein_coding	adenylate cyclase 7 [Source:MGI Symbol;Acc:MGI:102891]
ENSMUSG00000018983	E2f2	29754.3	-0.44	0.06	-8.01	1.17646e-15	1.04274e-13	2.896	32199.3	36997	33996.8	25478.9	24899.9	24953.8	34397.7	25110.9	4	136172394	136196057	4882	51.66	1	protein_coding	E2F transcription factor 2 [Source:MGI Symbol;Acc:MGI:1096341]
ENSMUSG00000028434	Epb41l4b	3451.7	0.75	0.09	8	1.27048e-15	1.29171e-13	2.491	2723.9	2080.8	2672.8	3934.4	4576.6	4721.9	2492.5	4411	4	56991972	57143437	8858	47.22	-1	protein_coding	erythrocyte membrane protein band 4.1 like 4b [Source:MGI Symbol;Acc:MGI:1859149]
ENSMUSG00000029311	Hsd17b11	3223.3	-0.51	0.06	-7.93	2.19205e-15	2.13768e-13	2.563	3840.1	3797.5	3803.5	2572.2	2711.7	2614.9	3813.7	2632.9	5	103989762	104021919	3265	42.15	-1	protein_coding	hydroxysteroid (17-beta) dehydrogenase 11 [Source:MGI Symbol;Acc:MGI:2149821]
ENSMUSG00000037474	Dtl	2513.6	0.56	0.07	7.95	1.84218e-15	2.24396e-13	2.026	1970.5	2040.7	2021.3	2990	3107.9	2951.2	2010.8	3016.4	1	191537356	191575544	13709	39.8	-1	protein_coding	denticleless E3 ubiquitin protein ligase [Source:MGI Symbol;Acc:MGI:1924093]
ENSMUSG00000038080	Kdm1b	5852.6	-0.64	0.08	-7.83	4.80157e-15	3.67625e-13	3.182	6379.6	7539.1	7712.2	4578.9	4013.2	4892.5	7210.3	4494.8	13	47043499	47085279	5495	46.16	1	protein_coding	lysine (K)-specific demethylase 1B [Source:MGI Symbol;Acc:MGI:2145261]
ENSMUSG00000030872	Gga2	2854.8	-0.72	0.09	-7.87	3.60215e-15	3.90661e-13	2.219	3297.8	4192.1	3339.5	2184.4	2170	1945.1	3609.8	2099.8	7	121986722	122021222	9769	47.64	-1	protein_coding	golgi associated, gamma adaptin ear containing, ARF binding protein 2 [Source:MGI Symbol;Acc:MGI:1921355]
ENSMUSG00000027075	Slc43a1	895.8	0.95	0.12	7.86	3.85195e-15	5.50386e-13	1.663	689.9	468.5	532.8	1265.6	1238.6	1179.5	563.8	1227.9	2	84838850	84863594	5716	48.64	1	protein_coding	solute carrier family 43, member 1 [Source:MGI Symbol;Acc:MGI:1931352]
ENSMUSG00000019996	Map7	1646.4	-0.86	0.11	-7.83	4.9386e-15	5.72225e-13	2.026	2340.9	2111.4	2102.6	1341.1	904.2	1078	2185	1107.8	10	20148471	20281590	7935	44.93	1	protein_coding	microtubule-associated protein 7 [Source:MGI Symbol;Acc:MGI:1328328]
ENSMUSG00000042474	Fcmr	3961.1	-0.56	0.07	-7.76	8.6677e-15	8.59012e-13	2.34	4943.9	4945.5	4391.8	3334.4	2978.7	3172.5	4760.4	3161.9	1	130865669	130880791	1736	45.79	1	protein_coding	Fc fragment of IgM receptor [Source:MGI Symbol;Acc:MGI:1916419]
ENSMUSG00000039994	Timeless	1744.6	0.76	0.1	7.72	1.13628e-14	1.31185e-12	1.985	1198.8	1174.4	1386.1	1947.8	2426.2	2334.1	1253.1	2236	10	128232065	128252941	6115	50.7	1	protein_coding	timeless circadian clock 1 [Source:MGI Symbol;Acc:MGI:1321393]
ENSMUSG00000020474	Polm	6038.4	-0.57	0.07	-7.64	2.1487e-14	1.71219e-12	2.842	8250.9	6836.4	6746	4751.1	4891.4	4754.5	7277.7	4799	11	5827860	5838016	3658	52.37	-1	protein_coding	polymerase (DNA directed), mu [Source:MGI Symbol;Acc:MGI:1860191]
ENSMUSG00000041037	Irgq	3937.9	-0.66	0.09	-7.66	1.82558e-14	1.84174e-12	2.219	4176.3	5321.2	5185.8	3205.6	2934.2	2804.6	4894.4	2981.4	7	24530689	24538600	6083	53.97	1	protein_coding	immunity-related GTPase family, Q [Source:MGI Symbol;Acc:MGI:2667176]
ENSMUSG00000041220	Elovl6	1509.2	-0.74	0.1	-7.68	1.58162e-14	1.85417e-12	1.887	1768.6	2040.7	1959.1	1213.3	994.3	1078.9	1922.8	1095.5	3	129532355	129638495	6431	44.39	1	protein_coding	ELOVL family member 6, elongation of long chain fatty acids (yeast) [Source:MGI Symbol;Acc:MGI:2156528]
ENSMUSG00000011008	Mcoln2	999.1	0.97	0.13	7.69	1.49175e-14	1.89655e-12	1.713	677.4	473.8	691.6	1253.3	1289.6	1608.8	614.3	1383.9	3	146149833	146195513	3288	46.55	1	protein_coding	mucolipin 2 [Source:MGI Symbol;Acc:MGI:1915529]
ENSMUSG00000041440	Gk5	603.4	-1	0.13	-7.7	1.32149e-14	1.89655e-12	1.507	746.7	818.8	973.8	382.2	302.9	395.7	846.4	360.3	9	96119362	96184608	8493	44.29	1	protein_coding	glycerol kinase 5 (putative) [Source:MGI Symbol;Acc:MGI:2443336]
ENSMUSG00000048949	Gm6206	3555	-0.5	0.07	-7.62	2.61394e-14	2.38905e-12	2.34	4077	4173.2	4303.8	2865.6	2871.2	3039.3	4184.7	2925.4	X	103163110	103165407	2199	47.48	-1	processed_pseudogene	predicted pseudogene 6206 [Source:MGI Symbol;Acc:MGI:3644890]
ENSMUSG00000066306	Numa1	4453.6	0.62	0.08	7.59	3.16201e-14	2.74051e-12	2.441	3817.6	3522.1	3020	5122.2	5787	5453	3453.2	5454.1	7	101934111	102014964	7919	45.77	1	protein_coding	nuclear mitotic apparatus protein 1 [Source:MGI Symbol;Acc:MGI:2443665]
ENSMUSG00000030518	Fam189a1	198.9	-1.26	0.16	-7.77	7.68819e-15	2.98689e-12	0.539	258.6	368.3	340.6	66.7	60.8	98.7	322.5	75.4	7	64756091	65156570	5303	44.42	-1	protein_coding	family with sequence similarity 189, member A1 [Source:MGI Symbol;Acc:MGI:1917888]
ENSMUSG00000023991	Foxp4	7100.4	0.68	0.09	7.55	4.49668e-14	3.09934e-12	3	6213.6	4352.5	5390.5	8428.9	8765.6	9451.5	5318.9	8882	17	47867133	47924645	4926	52.84	-1	protein_coding	forkhead box P4 [Source:MGI Symbol;Acc:MGI:1921373]
ENSMUSG00000029084	Cd38	18267.6	-0.47	0.06	-7.55	4.47562e-14	3.09934e-12	2.957	21578.2	19426.5	22958.5	15895.5	14776.2	14970.6	21321.1	15214.1	5	43868553	43912375	3890	42.41	1	protein_coding	CD38 antigen [Source:MGI Symbol;Acc:MGI:107474]
ENSMUSG00000050410	Tcf19	2652.3	0.58	0.08	7.52	5.5803e-14	4.82099e-12	2.34	2095.7	2028	2164.8	2951.1	3427	3247.3	2096.2	3208.5	17	35512734	35516824	1782	51.36	-1	protein_coding	transcription factor 19 [Source:MGI Symbol;Acc:MGI:103180]
ENSMUSG00000095115	Itpripl2	258.2	-1.2	0.16	-7.68	1.61536e-14	4.82099e-12	0.672	332.9	455.8	413.3	141.1	116.2	90.1	400.7	115.8	7	118485111	118491975	6865	50.6	-1	protein_coding	inositol 1,4,5-triphosphate receptor interacting protein-like 2 [Source:MGI Symbol;Acc:MGI:2442416]
ENSMUSG00000018474	Chd3	2368.3	0.59	0.08	7.51	5.86346e-14	5.1718e-12	2.25	1726.1	1909.8	1937.1	2914.4	3012.3	2709.7	1857.7	2878.8	11	69343273	69369406	8443	53.17	-1	protein_coding	chromodomain helicase DNA binding protein 3 [Source:MGI Symbol;Acc:MGI:1344395]
ENSMUSG00000085787	Gm13092	2090.6	0.55	0.07	7.51	5.86696e-14	5.93896e-12	1.94	1636	1676.6	1709.5	2491.1	2484.8	2545.9	1674	2507.3	4	150315177	150315436	260	48.46	-1	processed_pseudogene	predicted gene 13092 [Source:MGI Symbol;Acc:MGI:3649661]
ENSMUSG00000068747	Sort1	203.2	-1.23	0.16	-7.67	1.68698e-14	6.09056e-12	0.539	355.4	235.3	383.6	84.4	84.7	75.7	324.8	81.6	3	108284082	108361511	7569	45.52	1	protein_coding	sortilin 1 [Source:MGI Symbol;Acc:MGI:1338015]
ENSMUSG00000000409	Lck	826	1	0.13	7.63	2.43598e-14	6.53109e-12	0.718	423.8	451.6	600.7	963.3	1367.8	1148.9	492.1	1160	4	129548344	129573641	2929	48.13	-1	protein_coding	lymphocyte protein tyrosine kinase [Source:MGI Symbol;Acc:MGI:96756]
ENSMUSG00000055612	Cdca7	3810.6	0.6	0.08	7.47	7.83442e-14	6.72997e-12	2.219	2768.1	3027.3	3122.4	4094.4	4854.5	4996.9	2972.6	4648.6	2	72476159	72486893	3202	46.06	1	protein_coding	cell division cycle associated 7 [Source:MGI Symbol;Acc:MGI:1914203]
ENSMUSG00000091492	Gm17025	68.8	-1.25	0.16	-7.78	7.49216e-15	7.64793e-12	0.185	115.1	179.4	96.6	7.8	5.4	8.6	130.4	7.3	15	81415560	81419188	580	41.77	-1	lncRNA	predicted gene 17025 [Source:MGI Symbol;Acc:MGI:4937852]
ENSMUSG00000030662	Ipo5	7093.9	0.4	0.05	7.41	1.28661e-13	8.46067e-12	2.842	5879.9	6173.7	6179.7	7921.1	8191.4	8217.3	6077.8	8110	14	120911224	120947999	6001	43.38	1	protein_coding	importin 5 [Source:MGI Symbol;Acc:MGI:1917822]
ENSMUSG00000041859	Mcm3	10793.6	0.47	0.06	7.39	1.44274e-13	9.03022e-12	2.957	8406	9475.3	9085.8	11823.3	13447.5	12523.4	8989.1	12598.1	1	20802968	20820312	3752	46.82	-1	protein_coding	minichromosome maintenance complex component 3 [Source:MGI Symbol;Acc:MGI:101845]
ENSMUSG00000005417	Mprip	6376.7	0.53	0.07	7.39	1.419e-13	9.15352e-12	2.842	4821.2	5244.1	5408.6	7003.3	7440.2	8342.9	5158	7595.5	11	59661305	59780860	13327	46.1	1	protein_coding	myosin phosphatase Rho interacting protein [Source:MGI Symbol;Acc:MGI:1349438]
ENSMUSG00000029730	Mcm7	9856.8	0.45	0.06	7.37	1.76296e-13	1.00597e-11	3.182	7913.8	8483.5	8488	10647.8	12055.9	11551.8	8295.1	11418.5	5	138164583	138172422	4426	50.66	-1	protein_coding	minichromosome maintenance complex component 7 [Source:MGI Symbol;Acc:MGI:1298398]
ENSMUSG00000025558	Dock9	364.9	-1.07	0.14	-7.54	4.79887e-14	1.26462e-11	0.683	488.9	471.7	629.4	196.7	216	186.8	530	199.8	14	121542046	121797837	13398	46.06	-1	protein_coding	dedicator of cytokinesis 9 [Source:MGI Symbol;Acc:MGI:106321]
ENSMUSG00000032265	Tent5a	1005.8	-0.82	0.11	-7.36	1.8519e-13	1.74888e-11	1.887	1275.6	1428.7	1265.6	762.2	575.3	727.3	1323.3	688.3	9	85320439	85327348	5703	44.36	-1	protein_coding	terminal nucleotidyltransferase 5A [Source:MGI Symbol;Acc:MGI:2670964]
ENSMUSG00000051768	Xrcc1	2917.3	-0.56	0.08	-7.3	2.80183e-13	1.93019e-11	2.563	3378.8	3495.7	3650.4	2115.6	2415.3	2448.1	3508.3	2326.3	7	24546289	24573440	5831	51.2	1	protein_coding	X-ray repair complementing defective repair in Chinese hamster cells 1 [Source:MGI Symbol;Acc:MGI:99137]
ENSMUSG00000022329	Stk3	4024.6	0.65	0.09	7.3	2.92504e-13	2.28632e-11	2.219	3533.1	2566.1	3067.8	4987.8	5184.5	4808.1	3055.7	4993.5	15	34875496	35178921	6114	39.58	-1	protein_coding	serine/threonine kinase 3 [Source:MGI Symbol;Acc:MGI:1928487]
ENSMUSG00000072620	Slfn2	6890	-0.67	0.09	-7.26	3.73923e-13	2.28632e-11	2.842	9560.7	6996.8	9276.2	5650	4626.5	5229.7	8611.2	5168.8	11	83065112	83070678	1664	47.21	1	protein_coding	schlafen 2 [Source:MGI Symbol;Acc:MGI:1313258]
ENSMUSG00000042082	Arsb	885.7	0.81	0.11	7.31	2.58517e-13	2.67142e-11	1.663	571.5	552.9	707.9	1188.9	1144.1	1148.9	610.8	1160.6	13	93771630	93943016	6037	44.12	1	protein_coding	arylsulfatase B [Source:MGI Symbol;Acc:MGI:88075]
ENSMUSG00000051457	Spn	6429.7	0.42	0.06	7.22	5.02084e-13	2.85092e-11	3	5430.2	5607.1	5409.6	7080	7679	7372.2	5482.3	7377.1	7	127132232	127137823	4681	50.97	-1	protein_coding	sialophorin [Source:MGI Symbol;Acc:MGI:98384]
ENSMUSG00000030793	Pycard	4159.9	-0.5	0.07	-7.25	4.21039e-13	2.88758e-11	2.441	5025.6	4713.4	4979.1	3605.6	3154.5	3481.1	4906	3413.7	7	127989708	127993867	3800	45.79	-1	protein_coding	PYD and CARD domain containing [Source:MGI Symbol;Acc:MGI:1931465]
ENSMUSG00000032554	Trf	576.7	1.15	0.16	7.31	2.64722e-13	2.88758e-11	1.54	166.9	406.2	220	770	1006.3	891.1	264.4	889.1	9	103204001	103230444	3320	47.08	-1	protein_coding	transferrin [Source:MGI Symbol;Acc:MGI:98821]
ENSMUSG00000079659	Tmem243	2575.2	-0.55	0.08	-7.24	4.55301e-13	3.03285e-11	2.491	3309.5	2896.4	3059.2	2073.3	2119	1994	3088.4	2062.1	5	9100668	9160986	6841	40.68	1	protein_coding	transmembrane protein 243, mitochondrial [Source:MGI Symbol;Acc:MGI:3606159]
ENSMUSG00000027562	Car2	1735.8	0.72	0.1	7.28	3.25209e-13	3.07079e-11	1.742	1440.8	1288.3	1068.5	2290	2212.3	2114.7	1265.9	2205.7	3	14886273	14900770	2422	41.22	1	protein_coding	carbonic anhydrase 2 [Source:MGI Symbol;Acc:MGI:88269]
ENSMUSG00000071042	Rasgrp3	333.2	-1.09	0.15	-7.39	1.45487e-13	3.30564e-11	0.718	445.5	582.4	450.6	178.9	199.7	141.8	492.8	173.5	17	75435896	75529054	5840	41.83	1	protein_coding	RAS, guanyl releasing protein 3 [Source:MGI Symbol;Acc:MGI:3028579]
ENSMUSG00000038991	Txndc5	3425.2	-0.51	0.07	-7.22	5.36025e-13	3.55262e-11	2.441	4091.2	3867.2	4216.7	2987.8	2674.7	2713.6	4058.4	2792	13	38500079	38528824	4492	48.8	-1	protein_coding	thioredoxin domain containing 5 [Source:MGI Symbol;Acc:MGI:2145316]
ENSMUSG00000028207	Asph	631.3	0.86	0.12	7.38	1.60044e-13	3.57578e-11	0.718	458	398.8	406.6	824.4	800	899.7	421.1	841.4	4	9448069	9669344	16102	42.08	-1	protein_coding	aspartate-beta-hydroxylase [Source:MGI Symbol;Acc:MGI:1914186]
ENSMUSG00000076609	Igkc	51247.2	-0.33	0.05	-7.18	7.00044e-13	3.71216e-11	3	56725.8	59473	55665.8	46527.8	44449.2	44641.5	57288.2	45206.2	6	70726435	70726966	532	49.25	1	IG_C_gene	immunoglobulin kappa constant [Source:MGI Symbol;Acc:MGI:96495]
ENSMUSG00000066026	Dhrs3	266.2	1.13	0.15	7.37	1.70205e-13	3.85211e-11	0.697	100.9	155.1	133	397.8	358.2	452.3	129.7	402.8	4	144892827	144928209	2927	48.86	1	protein_coding	dehydrogenase/reductase (SDR family) member 3 [Source:MGI Symbol;Acc:MGI:1315215]
ENSMUSG00000049577	Zfpm1	12892	0.49	0.07	7.12	1.06149e-12	5.73681e-11	2.896	11756.5	9814	10311.3	14318.9	16174.4	14977.3	10627.2	15156.9	8	122282141	122337251	3503	56.71	1	protein_coding	zinc finger protein, multitype 1 [Source:MGI Symbol;Acc:MGI:1095400]
ENSMUSG00000019989	Enpp3	90.4	1.19	0.16	7.32	2.501e-13	7.209e-11	0.539	13.3	7.4	27.7	143.3	152	198.3	16.2	164.6	10	24772406	24842823	6017	41.91	-1	protein_coding	ectonucleotide pyrophosphatase/phosphodiesterase 3 [Source:MGI Symbol;Acc:MGI:2143702]
ENSMUSG00000004110	Cacna1e	2540.5	0.61	0.09	7.12	1.04967e-12	7.97845e-11	2.026	1899.6	1795.9	2208.8	3318.9	3065.5	2954.1	1968.1	3112.8	1	154390731	154884501	25228	43.34	-1	protein_coding	calcium channel, voltage-dependent, R type, alpha 1E subunit [Source:MGI Symbol;Acc:MGI:106217]
ENSMUSG00000042476	Abcb4	1221.2	-0.75	0.11	-7.11	1.13313e-12	9.22889e-11	1.871	1595.1	1380.1	1728.6	815.6	839.1	968.7	1567.9	874.5	5	8893717	8959231	9383	40.97	1	protein_coding	ATP-binding cassette, sub-family B (MDR/TAP), member 4 [Source:MGI Symbol;Acc:MGI:97569]
ENSMUSG00000074151	Nlrc5	1189.9	0.69	0.1	7.11	1.13897e-12	9.22889e-11	1.871	911.9	794.5	947	1546.7	1475.2	1464.1	884.5	1495.3	8	94434356	94527272	8493	46.95	1	protein_coding	NLR family, CARD domain containing 5 [Source:MGI Symbol;Acc:MGI:3612191]
ENSMUSG00000098557	Kctd12	15168.5	-0.57	0.08	-7.04	1.90993e-12	1.01065e-10	2.842	19236.5	19378	16355.1	13908.9	11045.3	11087.1	18323.2	12013.7	14	102976581	102982637	6057	45.19	-1	protein_coding	potassium channel tetramerisation domain containing 12 [Source:MGI Symbol;Acc:MGI:2145823]
ENSMUSG00000035629	Rubcn	6999.6	-0.56	0.08	-7.02	2.27531e-12	1.19466e-10	2.842	8437.7	8900.3	7937	6192.2	5742.4	4788	8425	5574.2	16	32821703	32877766	7478	46.03	-1	protein_coding	RUN domain and cysteine-rich domain containing, Beclin 1-interacting protein [Source:MGI Symbol;Acc:MGI:1915160]
ENSMUSG00000039168	Dap	3873.1	0.48	0.07	7.03	2.10642e-12	1.25202e-10	2.491	3357.9	2954.4	3291.7	4441.1	4604.8	4588.7	3201.3	4544.9	15	31224314	31274341	1925	49.6	1	protein_coding	death-associated protein [Source:MGI Symbol;Acc:MGI:1918190]
ENSMUSG00000001175	Calm1	50616.5	-0.37	0.05	-7	2.5581e-12	1.32263e-10	2.842	61097.4	56287.4	54502.6	45693.3	43013	43105.6	57295.8	43937.3	12	100199435	100209814	4706	47.93	1	protein_coding	calmodulin 1 [Source:MGI Symbol;Acc:MGI:88251]
ENSMUSG00000030539	Sema4b	8009.7	-0.54	0.08	-6.98	3.0469e-12	1.47701e-10	3	10490.9	8906.6	9347	7243.3	6150.6	5919.6	9581.5	6437.9	7	80186841	80226527	5645	50.54	1	protein_coding	sema domain, immunoglobulin domain (Ig), transmembrane domain (TM) and short cytoplasmic domain, (semaphorin) 4B [Source:MGI Symbol;Acc:MGI:107559]
ENSMUSG00000032864	Rag2	5468.3	-0.42	0.06	-6.98	2.9003e-12	1.47701e-10	2.842	6455.5	6289.8	6118.4	4864.4	4616.8	4465.1	6287.9	4648.8	2	101624718	101632529	3424	41.17	1	protein_coding	recombination activating gene 2 [Source:MGI Symbol;Acc:MGI:97849]
ENSMUSG00000050357	Carmil2	3822.1	0.58	0.08	7.01	2.33488e-12	1.51177e-10	2.219	2980	3313.2	2756	4262.2	4523.4	5097.5	3016.4	4627.7	8	105686274	105698187	5487	55.36	1	protein_coding	capping protein regulator and myosin 1 linker 2 [Source:MGI Symbol;Acc:MGI:2685431]
ENSMUSG00000102918	Pcdhgc3	482.9	-1.06	0.15	-7.17	7.48457e-13	1.53081e-10	0.697	589	575.1	965.2	263.3	233.4	271.2	709.8	256	18	37806364	37841873	5499	49.73	1	protein_coding	protocadherin gamma subfamily C, 3 [Source:MGI Symbol;Acc:MGI:1935201]
ENSMUSG00000073409	H2-Q6	16235.2	0.39	0.06	6.96	3.3124e-12	1.58544e-10	2.957	14928.3	13430.1	13642.2	17992.2	18251	19167.4	14000.2	18470.2	17	35424850	35430055	2085	53.03	1	protein_coding	histocompatibility 2, Q region locus 6 [Source:MGI Symbol;Acc:MGI:95935]
ENSMUSG00000060550	H2-Q7	8903.7	0.39	0.06	6.94	3.87582e-12	1.71116e-10	3.182	8024	7378.7	7562.9	9743.3	10255	10458.5	7655.2	10152.3	17	35439155	35443773	4265	53.73	1	protein_coding	histocompatibility 2, Q region locus 7 [Source:MGI Symbol;Acc:MGI:95936]
ENSMUSG00000061461	Smim20	1912.3	-0.59	0.08	-7	2.59027e-12	1.86204e-10	1.94	2486.9	2113.5	2381	1543.3	1486.1	1463.1	2327.1	1497.5	5	53267083	53278540	2909	47.86	1	protein_coding	small integral membrane protein 20 [Source:MGI Symbol;Acc:MGI:1913528]
ENSMUSG00000010609	Psen2	1492.7	-0.7	0.1	-6.98	2.88845e-12	2.22899e-10	1.795	1719.4	2014.3	1921.8	1054.4	996.5	1249.5	1885.2	1100.1	1	180227004	180263438	4332	50.17	-1	protein_coding	presenilin 2 [Source:MGI Symbol;Acc:MGI:109284]
ENSMUSG00000002870	Mcm2	8262.5	0.53	0.08	6.91	5.00733e-12	2.29491e-10	3	5962.5	7410.4	6686.7	9037.8	10517.7	9960.3	6686.5	9838.6	6	88883474	88898780	6956	51.93	-1	protein_coding	minichromosome maintenance complex component 2 [Source:MGI Symbol;Acc:MGI:105380]
ENSMUSG00000029547	Ints1	6501	0.38	0.06	6.9	5.08114e-12	2.39554e-10	2.896	5507.8	5768.6	5580.8	7313.3	7587.8	7247.7	5619.1	7382.9	5	139751282	139775674	9270	58.41	-1	protein_coding	integrator complex subunit 1 [Source:MGI Symbol;Acc:MGI:1915760]
ENSMUSG00000026473	Glul	10033.3	-0.38	0.05	-6.89	5.7055e-12	2.61547e-10	2.957	10974.7	11883.2	11244.9	8483.3	8653.8	8959.9	11367.6	8699	1	153899944	153909723	3782	49.21	1	protein_coding	glutamate-ammonia ligase (glutamine synthetase) [Source:MGI Symbol;Acc:MGI:95739]
ENSMUSG00000021286	Zfyve21	391.9	-0.94	0.13	-7.08	1.46011e-12	2.7621e-10	0.712	589	505.4	532.8	228.9	245.3	250.1	542.4	241.4	12	111814170	111832192	1919	52.26	1	protein_coding	zinc finger, FYVE domain containing 21 [Source:MGI Symbol;Acc:MGI:1915770]
ENSMUSG00000048277	Syngr2	2786.4	-0.53	0.08	-6.9	5.31822e-12	3.03792e-10	2.34	3110.1	3593.9	3276.4	2363.3	2225.3	2149.2	3326.8	2246	11	117809668	117814283	1776	56.56	1	protein_coding	synaptogyrin 2 [Source:MGI Symbol;Acc:MGI:1328324]
ENSMUSG00000037295	Ldlrap1	1927.8	-0.63	0.09	-6.92	4.66578e-12	3.05727e-10	2.026	2280.9	2264.4	2586.7	1317.8	1593.6	1523.5	2377.3	1478.3	4	134741554	134768024	7010	54.24	-1	protein_coding	low density lipoprotein receptor adaptor protein 1 [Source:MGI Symbol;Acc:MGI:2140175]
ENSMUSG00000032187	Smarca4	73581.7	0.35	0.05	6.85	7.35973e-12	3.28136e-10	2.957	66735.3	60906.9	65423.2	78892.2	85880.5	83651.9	64355.1	82808.2	9	21616169	21704230	6475	47.08	1	protein_coding	SWI/SNF related, matrix associated, actin dependent regulator of chromatin, subfamily a, member 4 [Source:MGI Symbol;Acc:MGI:88192]
ENSMUSG00000051339	2900026A02Rik	910.5	0.96	0.14	7.03	2.00333e-12	3.65383e-10	0.718	408	507.5	731.8	1286.7	1161.5	1367.3	549.1	1271.8	5	113086323	113221236	10814	53.13	-1	protein_coding	RIKEN cDNA 2900026A02 gene [Source:MGI Symbol;Acc:MGI:1920194]
ENSMUSG00000098814	Igkv19-93	1071.4	-0.69	0.1	-6.91	4.82792e-12	3.66649e-10	1.713	1377.4	1434	1235	745.6	816.3	820.2	1348.8	794	6	68736297	68736780	363	41.32	-1	IG_V_gene	immunoglobulin kappa chain variable 19-93 [Source:MGI Symbol;Acc:MGI:107617]
ENSMUSG00000019843	Fyn	1681.7	0.58	0.08	6.9	5.28514e-12	3.91872e-10	1.742	1391.6	1259.9	1309.6	2014.4	2166.7	1948	1320.3	2043	10	39368855	39565381	4363	46.37	1	protein_coding	Fyn proto-oncogene [Source:MGI Symbol;Acc:MGI:95602]
ENSMUSG00000070644	Etnk2	595.5	0.94	0.14	6.96	3.30214e-12	4.04856e-10	1.047	458.8	298.6	329.1	823.3	763.1	899.7	362.2	828.7	1	133363572	133380336	4566	52.71	1	protein_coding	ethanolamine kinase 2 [Source:MGI Symbol;Acc:MGI:2443760]
ENSMUSG00000000915	Hip1r	4136.2	0.45	0.07	6.83	8.22563e-12	4.26812e-10	2.441	3493.9	3650.8	3269.7	4816.7	4674.3	4911.6	3471.5	4800.9	5	123973628	124005558	7369	54.59	1	protein_coding	huntingtin interacting protein 1 related [Source:MGI Symbol;Acc:MGI:1352504]
ENSMUSG00000032350	Gclc	7528.3	0.39	0.06	6.81	1.00837e-11	4.26812e-10	3	6659.9	6154.7	6670.4	8375.6	8703.8	8605.4	6495	8561.6	9	77754535	77794485	3766	44.39	1	protein_coding	glutamate-cysteine ligase, catalytic subunit [Source:MGI Symbol;Acc:MGI:104990]
ENSMUSG00000034708	Grn	7716.5	-0.48	0.07	-6.8	1.04322e-11	4.61824e-10	2.842	8952.5	9492.2	8677.4	7110	5941.1	6125.6	9040.7	6392.2	11	102430315	102437048	3474	54.4	1	protein_coding	granulin [Source:MGI Symbol;Acc:MGI:95832]
ENSMUSG00000055148	Klf2	6778	-0.46	0.07	-6.77	1.25211e-11	5.21685e-10	3	8046.5	8329.4	7320.9	5515.6	5371.2	6084.4	7898.9	5657.1	8	72319033	72321656	1847	60.52	1	protein_coding	Kruppel-like factor 2 (lung) [Source:MGI Symbol;Acc:MGI:1342772]
ENSMUSG00000008193	Spib	77104.6	-0.39	0.06	-6.77	1.32535e-11	5.48639e-10	3	84380	92862.4	85915.6	68397.7	61389.9	69681.6	87719.3	66489.8	7	44525993	44532071	2868	53.87	-1	protein_coding	Spi-B transcription factor (Spi-1/PU.1 related) [Source:MGI Symbol;Acc:MGI:892986]
ENSMUSG00000037824	Tspan14	7676.6	-0.49	0.07	-6.75	1.45775e-11	6.21182e-10	2.896	8265.1	9725.4	9093.5	6445.6	5772.8	6757.1	9028	6325.2	14	40906445	40966807	2650	47.99	-1	protein_coding	tetraspanin 14 [Source:MGI Symbol;Acc:MGI:1196325]
ENSMUSG00000031015	Swap70	7502.8	-0.36	0.05	-6.73	1.74398e-11	7.52375e-10	2.842	8498.7	8388.5	8465	6506.7	6404.6	6753.2	8450.7	6554.8	7	110221711	110283506	8090	44.14	1	protein_coding	SWA-70 protein [Source:MGI Symbol;Acc:MGI:1298390]
ENSMUSG00000057606	Colq	177.3	1.13	0.16	6.91	4.91335e-12	8.76848e-10	0.683	70.9	52.8	96.6	305.6	303.9	233.8	73.4	281.1	14	31523082	31591343	3803	47.45	-1	protein_coding	collagen-like tail subunit (single strand of homotrimer) of asymmetric acetylcholinesterase [Source:MGI Symbol;Acc:MGI:1338761]
ENSMUSG00000026721	Rabgap1l	10236	-0.4	0.06	-6.69	2.2244e-11	8.97641e-10	3	11748.9	10849.1	12507.6	8967.8	8695.1	8647.6	11701.9	8770.1	1	160219174	160793211	23232	38.6	-1	protein_coding	RAB GTPase activating protein 1-like [Source:MGI Symbol;Acc:MGI:1352507]
ENSMUSG00000017631	Abr	713.5	0.8	0.12	6.81	9.96333e-12	1.13809e-09	1.047	500.6	461.1	511.8	831.1	1058.4	917.9	491.1	935.8	11	76416734	76623558	10974	49.07	-1	protein_coding	active BCR-related gene [Source:MGI Symbol;Acc:MGI:107771]
ENSMUSG00000021175	Cdca7l	888	0.69	0.1	6.75	1.45721e-11	1.13809e-09	1.54	666.6	666.9	637.1	1070	1201.7	1085.6	656.8	1119.1	12	117804289	117878706	3258	44.4	1	protein_coding	cell division cycle associated 7 like [Source:MGI Symbol;Acc:MGI:2384982]
ENSMUSG00000020120	Plek	1311	0.73	0.11	6.72	1.77034e-11	1.22827e-09	1.713	1064.5	915.9	845.6	1856.7	1742.3	1441.1	942	1680	11	16971206	17052381	4486	41.75	-1	protein_coding	pleckstrin [Source:MGI Symbol;Acc:MGI:1860485]
ENSMUSG00000015932	Dstn	2308.9	-0.52	0.08	-6.69	2.17764e-11	1.29561e-09	1.985	2796.5	2529.2	2915.7	1857.8	1885.6	1868.4	2747.1	1870.6	2	143915320	143943324	1911	42.57	1	protein_coding	destrin [Source:MGI Symbol;Acc:MGI:1929270]
ENSMUSG00000000594	Gm2a	7658.5	-0.36	0.05	-6.63	3.25802e-11	1.3206e-09	2.896	8379.4	8586.9	8914.6	6725.6	6591.3	6753.2	8626.9	6690	11	55098115	55113029	4127	48.96	1	protein_coding	GM2 ganglioside activator protein [Source:MGI Symbol;Acc:MGI:95762]
ENSMUSG00000021182	Ccdc88c	1478.9	0.56	0.08	6.68	2.42934e-11	1.50166e-09	1.887	1175.5	1144.8	1209.1	1835.6	1768.3	1740.1	1176.5	1781.3	12	100911523	101029056	11386	50.72	-1	protein_coding	coiled-coil domain containing 88C [Source:MGI Symbol;Acc:MGI:1915589]
ENSMUSG00000005410	Mcm5	10958.1	0.46	0.07	6.6	4.13979e-11	1.62336e-09	2.957	8338.5	9818.3	9280	11686.7	13583.2	13041.8	9145.6	12770.6	8	75109569	75128439	3993	46.5	1	protein_coding	minichromosome maintenance complex component 5 [Source:MGI Symbol;Acc:MGI:103197]
ENSMUSG00000007908	Hmgcll1	1740.1	0.61	0.09	6.63	3.39022e-11	1.73688e-09	2.25	1312.3	1237.7	1497.1	2185.6	1982.2	2225.8	1349	2131.2	9	76014855	76136350	5449	38.08	1	protein_coding	3-hydroxymethyl-3-methylglutaryl-Coenzyme A lyase-like 1 [Source:MGI Symbol;Acc:MGI:2446108]
ENSMUSG00000021756	Il6st	1078.6	0.73	0.11	6.65	2.99623e-11	1.91304e-09	1.795	741.7	727	865.7	1274.4	1289.6	1573.3	778.1	1379.1	13	112464070	112510086	11099	43.3	1	protein_coding	interleukin 6 signal transducer [Source:MGI Symbol;Acc:MGI:96560]
ENSMUSG00000020788	Atp2a3	27331	0.36	0.06	6.54	6.28317e-11	2.24875e-09	3.182	23706.5	25353.4	22399.9	32143.3	30077.8	30305.3	23819.9	30842.1	11	72961169	72993044	5281	51.79	1	protein_coding	ATPase, Ca++ transporting, ubiquitous [Source:MGI Symbol;Acc:MGI:1194503]
ENSMUSG00000022500	Litaf	6942.5	-0.51	0.08	-6.54	6.28999e-11	2.37404e-09	3	8933.3	7005.2	8730	5694.4	5601.3	5690.6	8222.8	5662.1	16	10959275	11066157	5156	48.39	-1	protein_coding	LPS-induced TN factor [Source:MGI Symbol;Acc:MGI:1929512]
ENSMUSG00000031805	Jak3	753	0.76	0.11	6.73	1.68441e-11	2.64098e-09	0.718	528.9	521.2	538.6	846.7	1025.8	1056.9	529.6	976.5	8	71676296	71690575	5352	56.86	1	protein_coding	Janus kinase 3 [Source:MGI Symbol;Acc:MGI:99928]
ENSMUSG00000084854	Gm12678	944.5	-0.8	0.12	-6.57	4.89924e-11	2.93118e-09	1.871	1361.5	1293.6	1075.2	726.7	523.2	687	1243.5	645.6	4	44943753	44948330	692	49.06	1	lncRNA	predicted gene 12678 [Source:MGI Symbol;Acc:MGI:3650923]
ENSMUSG00000039158	Akna	7863.8	0.44	0.07	6.49	8.53599e-11	2.9844e-09	3.182	6272	7265.8	6299.2	9413.3	8558.3	9373.9	6612.4	9115.2	4	63367125	63403354	5765	52.53	-1	protein_coding	AT-hook transcription factor [Source:MGI Symbol;Acc:MGI:2140340]
ENSMUSG00000031775	Pllp	266.3	-1.01	0.15	-6.71	1.88984e-11	3.06253e-09	0.683	413.8	328.2	420.9	165.6	140	129.4	387.6	145	8	94674894	94696278	2083	50.41	-1	protein_coding	plasma membrane proteolipid [Source:MGI Symbol;Acc:MGI:1915051]
ENSMUSG00000020032	Nuak1	4687.3	-0.45	0.07	-6.52	7.10346e-11	3.33891e-09	2.34	5515.3	5664.1	5152.3	4224.4	3708.2	3859.5	5443.9	3930.7	10	84370905	84440597	5625	47.97	-1	protein_coding	NUAK family, SNF1-like kinase, 1 [Source:MGI Symbol;Acc:MGI:1925226]
ENSMUSG00000021998	Lcp1	11262.8	0.37	0.06	6.47	9.67942e-11	3.65593e-09	2.896	9525.6	9904.8	9948.7	11937.8	13393.3	12866.4	9793	12732.5	14	75131101	75230842	9504	42.91	1	protein_coding	lymphocyte cytosolic protein 1 [Source:MGI Symbol;Acc:MGI:104808]
ENSMUSG00000011256	Adam19	16245.9	-0.5	0.08	-6.46	1.04122e-10	3.82924e-09	2.957	19948.1	16414	21226.1	14364.4	12837.5	12685.3	19196.1	13295.7	11	46055992	46147343	7115	46.39	1	protein_coding	a disintegrin and metallopeptidase domain 19 (meltrin beta) [Source:MGI Symbol;Acc:MGI:105377]
ENSMUSG00000029722	Agfg2	994.6	0.66	0.1	6.53	6.77797e-11	4.08449e-09	1.795	755.8	777.7	703.1	1154.4	1347.1	1229.3	745.5	1243.6	5	137650463	137684726	3822	48.75	-1	protein_coding	ArfGAP with FG repeats 2 [Source:MGI Symbol;Acc:MGI:2443267]
ENSMUSG00000025647	Shisa5	5081.7	0.53	0.08	6.43	1.25904e-10	4.67571e-09	2.896	4052	4089.8	4135.4	5275.6	5936.8	7000.5	4092.4	6070.9	9	109038565	109057777	3297	48.81	1	protein_coding	shisa family member 5 [Source:MGI Symbol;Acc:MGI:1915044]
ENSMUSG00000005686	Ampd3	376.7	-0.93	0.14	-6.62	3.4857e-11	5.46036e-09	0.683	559.8	564.5	453.4	247.8	239.9	194.5	525.9	227.4	7	110768206	110812405	5627	50.18	1	protein_coding	adenosine monophosphate deaminase 3 [Source:MGI Symbol;Acc:MGI:1096344]
ENSMUSG00000024640	Psat1	4083.1	-0.41	0.06	-6.42	1.40217e-10	6.10986e-09	2.441	4561.8	4682.8	4822.2	3425.6	3657.1	3348.8	4688.9	3477.2	19	15904678	15947337	4254	45.71	-1	protein_coding	phosphoserine aminotransferase 1 [Source:MGI Symbol;Acc:MGI:2183441]
ENSMUSG00000073725	Lmbrd1	2699.8	-0.58	0.09	-6.4	1.54408e-10	6.37062e-09	2.563	3187.7	3441.9	3211.3	2313.3	1782.4	2262.3	3280.3	2119.3	1	24678630	24766301	5960	41.13	1	protein_coding	LMBR1 domain containing 1 [Source:MGI Symbol;Acc:MGI:1915671]
ENSMUSG00000021665	Hexb	3899.3	-0.44	0.07	-6.39	1.65611e-10	6.99276e-09	2.491	4728.6	4416.9	4419.5	3048.9	3453.1	3328.7	4521.7	3276.9	13	97176331	97198357	1906	44.76	-1	protein_coding	hexosaminidase B [Source:MGI Symbol;Acc:MGI:96074]
ENSMUSG00000056394	Lig1	5162	0.51	0.08	6.36	2.06916e-10	7.21544e-09	3	3793.4	4461.2	4376.5	5455.6	6588.1	6297.2	4210.4	6113.6	7	13277283	13311433	4268	46.61	1	protein_coding	ligase I, DNA, ATP-dependent [Source:MGI Symbol;Acc:MGI:101789]
ENSMUSG00000042599	Kdm7a	3805.8	-0.51	0.08	-6.37	1.85263e-10	7.51969e-09	2.563	4424.9	4205.9	4895.9	3418.9	2999.3	2889.9	4508.9	3102.7	6	39136623	39206789	10057	39.33	-1	protein_coding	lysine (K)-specific demethylase 7A [Source:MGI Symbol;Acc:MGI:2443388]
ENSMUSG00000111375	Btbd8	1309.7	0.65	0.1	6.43	1.30523e-10	7.52715e-09	1.795	1057	860	1037.9	1762.2	1496.9	1644.2	985	1634.5	5	107437997	107511207	7838	41.67	1	protein_coding	BTB (POZ) domain containing 8 [Source:MGI Symbol;Acc:MGI:3646208]
ENSMUSG00000029082	Bst1	3828.2	-0.56	0.09	-6.38	1.81458e-10	7.65323e-09	2.441	4173.8	5275.8	4427.2	3356.7	2942.9	2793.1	4625.6	3030.9	5	43818885	43843986	3317	44.65	1	protein_coding	bone marrow stromal cell antigen 1 [Source:MGI Symbol;Acc:MGI:105370]
ENSMUSG00000038587	Akap12	19493	0.45	0.07	6.34	2.36514e-10	8.52105e-09	2.842	17494.5	17418.6	14073.6	21877.8	23427.9	22665.7	16328.9	22657.1	10	4266380	4359470	6461	45.53	1	protein_coding	A kinase (PRKA) anchor protein (gravin) 12 [Source:MGI Symbol;Acc:MGI:1932576]
ENSMUSG00000034353	Ramp1	611.2	0.86	0.13	6.43	1.3056e-10	8.6342e-09	1.54	367.1	481.2	331	708.9	871.7	907.4	393.1	829.3	1	91179822	91225196	3022	49.32	1	protein_coding	receptor (calcitonin) activity modifying protein 1 [Source:MGI Symbol;Acc:MGI:1858418]
ENSMUSG00000000278	Scpep1	4008.8	-0.53	0.08	-6.29	3.10671e-10	1.22781e-08	2.563	4531.7	4702.8	5145.6	3133.3	2866.9	3672.7	4793.4	3224.3	11	88924020	88955465	2097	47.22	-1	protein_coding	serine carboxypeptidase 1 [Source:MGI Symbol;Acc:MGI:1921867]
ENSMUSG00000050912	Tmem123	24674.8	-0.35	0.06	-6.27	3.62573e-10	1.2619e-08	2.896	27730.9	28209.7	27282.4	22628.9	19878.2	22318.9	27741	21608.6	9	7764041	7794333	3109	44.06	1	protein_coding	transmembrane protein 123 [Source:MGI Symbol;Acc:MGI:1919179]
ENSMUSG00000014030	Pax5	29933.4	-0.38	0.06	-6.27	3.67729e-10	1.29724e-08	2.842	35633.1	35097.7	31341.3	27658.9	25409	24460.4	34024	25842.7	4	44524757	44710487	8853	49.09	-1	protein_coding	paired box 5 [Source:MGI Symbol;Acc:MGI:97489]
ENSMUSG00000045349	Sh2d5	276.4	-0.99	0.15	-6.45	1.09643e-10	1.53678e-08	0.712	365.4	333.4	512.7	137.8	158.5	150.4	403.9	148.9	4	138250403	138261332	3740	55.83	1	protein_coding	SH2 domain containing 5 [Source:MGI Symbol;Acc:MGI:2446215]
ENSMUSG00000022443	Myh9	14233.6	0.49	0.08	6.23	4.58169e-10	1.53733e-08	2.957	11865.7	13272.8	10001.3	15792.2	17464	17005.8	11713.3	16754	15	77760587	77842175	12928	52.06	-1	protein_coding	myosin, heavy polypeptide 9, non-muscle [Source:MGI Symbol;Acc:MGI:107717]
ENSMUSG00000038421	Fcrla	46459.9	-0.29	0.05	-6.23	4.67264e-10	1.55071e-08	2.957	51950.5	52769.5	48858.6	41874.4	41609.4	41697.1	51192.9	41727	1	170917576	170927583	1745	45.84	-1	protein_coding	Fc receptor-like A [Source:MGI Symbol;Acc:MGI:2138647]
ENSMUSG00000042225	Ammecr1	2918.2	-0.54	0.09	-6.27	3.69058e-10	1.55071e-08	2.34	3324.5	3646.6	3507.9	2664.4	2256.8	2109	3493	2343.4	X	142851146	142966728	5437	37.87	-1	protein_coding	Alport syndrome, mental retardation, midface hypoplasia and elliptocytosis chromosomal region gene 1 [Source:MGI Symbol;Acc:MGI:1860206]
ENSMUSG00000094088	Ighv1-64	978.3	-0.64	0.1	-6.3	2.99524e-10	1.55071e-08	1.887	1155.5	1282	1215.8	806.7	724	686.1	1217.8	738.9	12	115507545	115508031	405	50.1	-1	IG_V_gene	immunoglobulin heavy variable 1-64 [Source:MGI Symbol;Acc:MGI:4439789]
ENSMUSG00000000325	Arvcf	3005.5	0.55	0.09	6.24	4.49541e-10	1.70486e-08	2.563	2103.2	2475.4	2614.4	3322.2	3579	3939.1	2397.7	3613.4	16	18348182	18407076	6715	50.36	1	protein_coding	armadillo repeat gene deleted in velocardiofacial syndrome [Source:MGI Symbol;Acc:MGI:109620]
ENSMUSG00000103995	5730488B01Rik	175.8	1.06	0.16	6.47	9.75047e-11	1.75128e-08	0.539	70.1	90.7	76.5	195.6	310.5	311.4	79.1	272.5	4	44702800	44705110	2311	62.05	1	TEC	RIKEN cDNA 5730488B01 gene [Source:MGI Symbol;Acc:MGI:1917852]
ENSMUSG00000019790	Stxbp5	1502.2	0.6	0.1	6.29	3.23979e-10	1.8207e-08	1.713	1044.5	1233.5	1213.9	1894.4	1673.9	1952.8	1164	1840.4	10	9755547	9901079	16513	40.1	-1	protein_coding	syntaxin binding protein 5 (tomosyn) [Source:MGI Symbol;Acc:MGI:1926058]
ENSMUSG00000001918	Slc1a5	17238.1	-0.41	0.07	-6.2	5.77219e-10	1.909e-08	2.896	20573.8	17842.7	20910.4	14916.7	15499.2	13685.7	19775.7	14700.5	7	16781340	16798274	4173	50.63	1	protein_coding	solute carrier family 1 (neutral amino acid transporter), member 5 [Source:MGI Symbol;Acc:MGI:105305]
ENSMUSG00000019970	Sgk1	2250.6	0.59	0.1	6.22	4.96177e-10	2.38211e-08	1.985	2011.4	1475.1	1764.9	2842.2	2689.9	2720.3	1750.5	2750.8	10	21882184	21999903	4903	43.78	1	protein_coding	serum/glucocorticoid regulated kinase 1 [Source:MGI Symbol;Acc:MGI:1340062]
ENSMUSG00000079555	Haus3	1786.9	0.5	0.08	6.23	4.52625e-10	2.46329e-08	1.742	1456.6	1498.3	1418.6	2082.2	2029.9	2235.4	1457.9	2115.9	5	34153880	34169527	3871	36.29	-1	protein_coding	HAUS augmin-like complex, subunit 3 [Source:MGI Symbol;Acc:MGI:2387633]
ENSMUSG00000040225	Prrc2c	3553.3	0.45	0.07	6.17	6.78626e-10	2.57046e-08	2.491	3007.5	3133.8	2790.4	3912.2	4400.7	4075.1	2977.3	4129.4	1	162670725	162740556	16092	38.89	-1	protein_coding	proline-rich coiled-coil 2C [Source:MGI Symbol;Acc:MGI:1913754]
ENSMUSG00000028884	Rpa2	2685.6	0.54	0.09	6.17	7.01915e-10	2.57107e-08	2.563	2200.8	2011.1	2238.5	2791.1	3478	3393.9	2150.1	3221	4	132768332	132778752	2993	47.48	1	protein_coding	replication protein A2 [Source:MGI Symbol;Acc:MGI:1339939]
ENSMUSG00000034189	Hsdl1	3730.9	-0.43	0.07	-6.16	7.23147e-10	2.76866e-08	2.441	4435.8	4058.1	4431	3233.3	2964.6	3262.6	4308.3	3153.5	8	119561989	119575183	3235	52.19	-1	protein_coding	hydroxysteroid dehydrogenase like 1 [Source:MGI Symbol;Acc:MGI:1919802]
ENSMUSG00000040479	Dgkz	6315.1	0.34	0.06	6.13	8.86721e-10	2.78844e-08	2.957	5371.8	5522.7	5735.8	7015.6	7027.7	7217	5543.4	7086.8	2	91932824	91975864	6270	53.22	-1	protein_coding	diacylglycerol kinase zeta [Source:MGI Symbol;Acc:MGI:1278339]
ENSMUSG00000006585	Cdt1	2128.2	0.55	0.09	6.17	6.96495e-10	3.24737e-08	1.985	1677.7	1887.7	1511.4	2445.6	2506.5	2740.4	1692.3	2564.1	8	122568015	122573554	3140	55.42	1	protein_coding	chromatin licensing and DNA replication factor 1 [Source:MGI Symbol;Acc:MGI:1914427]
ENSMUSG00000025373	Rnf41	1946.8	-0.52	0.08	-6.16	7.21086e-10	3.34594e-08	1.985	2346	2210.6	2400.1	1562.2	1454.6	1707.5	2318.9	1574.8	10	128411657	128441441	4457	46.31	1	protein_coding	ring finger protein 41 [Source:MGI Symbol;Acc:MGI:1914838]
ENSMUSG00000041133	Smc1a	8127.4	0.39	0.06	6.07	1.31388e-09	4.07268e-08	2.957	7343.2	6956.7	6636.9	8534.4	9763.2	9530	6978.9	9275.9	X	152016428	152062694	5769	41.88	1	protein_coding	structural maintenance of chromosomes 1A [Source:MGI Symbol;Acc:MGI:1344345]
ENSMUSG00000027878	Notch2	2198.8	-0.5	0.08	-6.12	9.25912e-10	4.16931e-08	2.026	2420.2	2548.2	2829.6	1796.7	1747.7	1850.2	2599.3	1798.2	3	98013527	98150361	10782	46.82	1	protein_coding	notch 2 [Source:MGI Symbol;Acc:MGI:97364]
ENSMUSG00000032228	Tcf12	17030.9	-0.34	0.06	-6.05	1.44704e-09	4.5374e-08	2.896	19208.1	18104.4	19872.5	15631.1	15119.2	14250	19061.7	15000.1	9	71842688	72111871	15529	37.84	-1	protein_coding	transcription factor 12 [Source:MGI Symbol;Acc:MGI:101877]
ENSMUSG00000020018	Snrpf	3140.7	0.47	0.08	6.07	1.29818e-09	4.56527e-08	2.563	2536.2	2404.7	2874.6	3691.1	3782	3555.8	2605.2	3676.3	10	93583029	93589706	861	42.02	-1	protein_coding	small nuclear ribonucleoprotein polypeptide F [Source:MGI Symbol;Acc:MGI:1917128]
ENSMUSG00000034751	Mast4	1866.7	-0.5	0.08	-6.13	8.84315e-10	4.56527e-08	1.742	2287.6	2145.1	2185.8	1510	1624	1447.8	2206.2	1527.3	13	102732486	103334497	32326	43.19	-1	protein_coding	microtubule associated serine/threonine kinase family member 4 [Source:MGI Symbol;Acc:MGI:1918885]
ENSMUSG00000028480	Glipr2	653.7	0.71	0.11	6.26	3.96951e-10	4.95006e-08	0.718	435.5	489.6	496.5	804.4	826.1	870	473.9	833.5	4	43957401	43979118	2320	49.83	1	protein_coding	GLI pathogenesis-related 2 [Source:MGI Symbol;Acc:MGI:1917770]
ENSMUSG00000040907	Atp1a3	135.4	1.04	0.17	6.24	4.25517e-10	5.28173e-08	0.718	49.2	43.3	64.1	296.7	204.1	155.2	52.2	218.7	7	24978167	25005958	5958	51.65	-1	protein_coding	ATPase, Na+/K+ transporting, alpha 3 polypeptide [Source:MGI Symbol;Acc:MGI:88107]
ENSMUSG00000007872	Id3	1926.7	0.55	0.09	6.04	1.53127e-09	6.03744e-08	2.25	1481.7	1696.7	1418.6	2111.1	2473.9	2378.2	1532.3	2321.1	4	136143497	136145755	1791	55.51	1	protein_coding	inhibitor of DNA binding 3 [Source:MGI Symbol;Acc:MGI:96398]
ENSMUSG00000062825	Actg1	9812.5	-0.31	0.05	-5.98	2.17719e-09	6.04071e-08	3.182	10826.2	10687.7	11180.8	8828.9	8435.6	8915.9	10898.3	8726.8	11	120345690	120348542	2658	55.28	-1	protein_coding	actin, gamma, cytoplasmic 1 [Source:MGI Symbol;Acc:MGI:87906]
ENSMUSG00000032411	Tfdp2	3667.2	-0.5	0.08	-6.02	1.69148e-09	6.35323e-08	2.34	4168.8	3911.5	4924.6	2877.8	3133.9	2986.6	4335	2999.4	9	96196275	96323646	14029	40.69	1	protein_coding	transcription factor Dp 2 [Source:MGI Symbol;Acc:MGI:107167]
ENSMUSG00000027351	Spred1	411.1	-0.87	0.14	-6.21	5.32111e-10	6.67831e-08	0.697	496.4	559.2	636.1	217.8	298.5	258.7	563.9	258.3	2	117121374	117182279	6784	37.86	1	protein_coding	sprouty protein with EVH-1 domain 1, related sequence [Source:MGI Symbol;Acc:MGI:2150016]
ENSMUSG00000015950	Ncf1	1114.4	-0.62	0.1	-6.06	1.32919e-09	6.75998e-08	1.713	1423.3	1451.9	1252.2	772.2	879.3	907.4	1375.8	853	5	134220053	134229625	3663	53.68	-1	protein_coding	neutrophil cytosolic factor 1 [Source:MGI Symbol;Acc:MGI:97283]
ENSMUSG00000045667	Smtnl2	1911.3	-0.62	0.1	-6.06	1.39386e-09	6.93648e-08	1.742	2270	2066	2760.8	1297.8	1490.4	1582.9	2365.6	1457	11	72389164	72411713	3815	52.09	-1	protein_coding	smoothelin-like 2 [Source:MGI Symbol;Acc:MGI:2442764]
ENSMUSG00000028911	Srsf4	5591	0.37	0.06	5.94	2.87861e-09	7.80777e-08	3.182	4938	5090.1	4550.6	6240	6407.9	6319.2	4859.6	6322.4	4	131873617	131901706	3561	45.07	1	protein_coding	serine/arginine-rich splicing factor 4 [Source:MGI Symbol;Acc:MGI:1890577]
ENSMUSG00000074578	Zfas1	1718.3	-0.57	0.1	-5.99	2.14235e-09	8.18279e-08	2.25	2049	1864.5	2354.2	1242.2	1397.1	1402.8	2089.2	1347.4	2	167062934	167065862	1901	46.84	1	lncRNA	zinc finger, NFX1-type containing 1, antisense RNA 1 [Source:MGI Symbol;Acc:MGI:1916199]
ENSMUSG00000030934	Oat	7123.5	-0.4	0.07	-5.94	2.92383e-09	8.3379e-08	3	7926.3	8715.6	7817.4	6597.8	5724	5959.9	8153.1	6093.9	7	132557478	132576398	2360	43.76	-1	protein_coding	ornithine aminotransferase [Source:MGI Symbol;Acc:MGI:97394]
ENSMUSG00000022686	B3gnt5	5398.3	-0.36	0.06	-5.94	2.81298e-09	8.43048e-08	2.842	6194.4	6172.7	5917.6	4913.3	4476.7	4715.2	6094.9	4701.8	16	19760208	19772753	5197	40.3	1	protein_coding	UDP-GlcNAc:betaGal beta-1,3-N-acetylglucosaminyltransferase 5 [Source:MGI Symbol;Acc:MGI:2137302]
ENSMUSG00000027555	Car13	891.2	0.64	0.11	6.1	1.04466e-09	8.46339e-08	1.047	711.6	601.4	703.1	1064.4	1149.6	1117.2	672.1	1110.4	3	14641727	14663002	2299	40.6	1	protein_coding	carbonic anhydrase 13 [Source:MGI Symbol;Acc:MGI:1931322]
ENSMUSG00000037685	Atp8a1	4758.6	-0.48	0.08	-5.97	2.35692e-09	8.5032e-08	2.34	5805.6	5741.1	5236.5	4470	3724.5	3574	5594.4	3922.8	5	67618140	67847434	14278	42.41	-1	protein_coding	ATPase, aminophospholipid transporter (APLT), class I, type 8A, member 1 [Source:MGI Symbol;Acc:MGI:1330848]
ENSMUSG00000025201	Bloc1s2-ps	1127	-0.62	0.1	-5.98	2.28921e-09	1.01957e-07	1.887	1564.2	1383.3	1228.3	873.3	840.2	872.9	1391.9	862.1	2	52619754	52620185	432	50	1	processed_pseudogene	biogenesis of lysosomal organelles complex-1, subunit 2, pseudogene [Source:MGI Symbol;Acc:MGI:3702045]
ENSMUSG00000024002	Brd4	7365.7	0.34	0.06	5.9	3.67647e-09	1.08267e-07	2.842	6730	6555.7	6130.9	8097.8	8476.9	8203	6472.2	8259.2	17	32196274	32284722	9243	44.33	-1	protein_coding	bromodomain containing 4 [Source:MGI Symbol;Acc:MGI:1888520]
ENSMUSG00000020140	Lgr5	2236.4	-0.46	0.08	-5.95	2.64026e-09	1.08596e-07	2.026	2535.3	2679	2623	1790	1997.4	1793.7	2612.5	1860.4	10	115450311	115587780	10264	42.22	-1	protein_coding	leucine rich repeat containing G protein coupled receptor 5 [Source:MGI Symbol;Acc:MGI:1341817]
ENSMUSG00000026496	Parp1	17300.4	0.28	0.05	5.88	4.18819e-09	1.08722e-07	3.182	15738.4	15762	15353.5	18806.7	19490.7	18650.9	15618	18982.8	1	180568924	180601254	5293	49.59	1	protein_coding	poly (ADP-ribose) polymerase family, member 1 [Source:MGI Symbol;Acc:MGI:1340806]
ENSMUSG00000105987	AI506816	3060.3	0.48	0.08	5.92	3.21153e-09	1.08722e-07	2.441	2210	2601	2753.1	3644.4	3573.6	3579.8	2521.3	3599.3	5	23698296	23712667	4479	50.05	-1	lncRNA	expressed sequence AI506816 [Source:MGI Symbol;Acc:MGI:2140929]
ENSMUSG00000031328	Flna	21503.4	-0.35	0.06	-5.86	4.64106e-09	1.34337e-07	2.842	22170.6	25268.9	25012.4	19232.2	19338.7	17997.5	24150.6	18856.1	X	74223461	74249820	9400	51.23	-1	protein_coding	filamin, alpha [Source:MGI Symbol;Acc:MGI:95556]
ENSMUSG00000036599	Chst12	1314.8	-0.53	0.09	-5.92	3.21383e-09	1.40733e-07	1.871	1639.3	1500.4	1583.2	1014.4	1113.8	1037.7	1574.3	1055.3	5	140505550	140525724	2362	51.82	1	protein_coding	carbohydrate sulfotransferase 12 [Source:MGI Symbol;Acc:MGI:1929064]
ENSMUSG00000022878	Adipoq	123.8	1	0.16	6.07	1.2505e-09	1.42064e-07	0.718	51.7	49.6	64.1	163.3	211.7	202.2	55.1	192.4	16	23146536	23158028	1381	45.47	1	protein_coding	adiponectin, C1Q and collagen domain containing [Source:MGI Symbol;Acc:MGI:106675]
ENSMUSG00000046442	Ppm1e	4671.6	-0.41	0.07	-5.87	4.31924e-09	1.43737e-07	2.441	4876.3	5726.3	5506.2	3907.8	4107.6	3905.5	5369.6	3973.7	11	87226906	87359023	6702	43.17	-1	protein_coding	protein phosphatase 1E (PP2C domain containing) [Source:MGI Symbol;Acc:MGI:2444096]
ENSMUSG00000014542	Clec4f	61.6	0.96	0.15	6.27	3.58209e-10	1.56973e-07	0.185	2.5	4.2	14.3	125.6	77.1	145.6	7	116.1	6	83644542	83656187	2471	48.64	-1	protein_coding	C-type lectin domain family 4, member f [Source:MGI Symbol;Acc:MGI:1859834]
ENSMUSG00000027423	Snx5	9026.8	-0.34	0.06	-5.75	8.84899e-09	2.37565e-07	3	10510.1	9369.8	10490.1	7830	8059	7902.1	10123.3	7930.4	2	144250123	144270906	4177	42.24	-1	protein_coding	sorting nexin 5 [Source:MGI Symbol;Acc:MGI:1916428]
ENSMUSG00000007080	Pole	2638	0.46	0.08	5.78	7.37341e-09	2.42308e-07	2.441	2095.7	2195.8	2305.4	2877.8	3343.4	3009.6	2199	3076.9	5	110286306	110337474	11160	44.46	1	protein_coding	polymerase (DNA directed), epsilon [Source:MGI Symbol;Acc:MGI:1196391]
ENSMUSG00000062115	Rai1	5356.7	0.39	0.07	5.74	9.68046e-09	2.42956e-07	3.182	4533.4	4542.5	4723.7	5608.9	6106.1	6625.8	4599.9	6113.6	11	60105013	60199197	9591	51.33	1	protein_coding	retinoic acid induced 1 [Source:MGI Symbol;Acc:MGI:103291]
ENSMUSG00000007659	Bcl2l1	10881.3	-0.34	0.06	-5.73	9.87983e-09	2.71391e-07	2.896	12666.6	12573.3	11389.3	10045.6	9356.2	9257	12209.8	9552.9	2	152780668	152831728	4586	46.98	-1	protein_coding	BCL2-like 1 [Source:MGI Symbol;Acc:MGI:88139]
ENSMUSG00000004929	Thop1	2201.5	0.47	0.08	5.79	7.01512e-09	2.78819e-07	1.985	1687.7	1793.8	1981.1	2625.6	2642.2	2478.8	1820.9	2582.2	10	81070035	81082559	5059	56.78	1	protein_coding	thimet oligopeptidase 1 [Source:MGI Symbol;Acc:MGI:1354165]
ENSMUSG00000042228	Lyn	19824.6	-0.37	0.06	-5.71	1.12285e-08	2.78819e-07	3.182	22459.2	23950	20906.6	18660	16056.1	16915.7	22438.6	17210.6	4	3678115	3813122	4073	43.09	1	protein_coding	LYN proto-oncogene, Src family tyrosine kinase [Source:MGI Symbol;Acc:MGI:96892]
ENSMUSG00000026568	Mpc2	2093.3	-0.57	0.1	-5.79	7.19203e-09	3.24309e-07	1.742	2824.8	2142	2659.4	1522.2	1633.7	1777.4	2542.1	1644.5	1	165460637	165481214	7344	39.55	1	protein_coding	mitochondrial pyruvate carrier 2 [Source:MGI Symbol;Acc:MGI:1917706]
ENSMUSG00000002835	Chaf1a	2235.1	0.48	0.08	5.73	9.90362e-09	3.44444e-07	2.25	1816.2	1981.6	1736.2	2583.3	2827.8	2465.4	1844.7	2625.5	17	56040439	56072289	8854	48.58	1	protein_coding	chromatin assembly factor 1, subunit A (p150) [Source:MGI Symbol;Acc:MGI:1351331]
ENSMUSG00000075254	Heg1	2723.6	-0.41	0.07	-5.73	1.03317e-08	3.62912e-07	2.219	3227.8	3138	3016.2	2354.4	2400.1	2204.8	3127.3	2319.8	16	33684370	33771576	12728	46.71	1	protein_coding	heart development protein with EGF-like domains 1 [Source:MGI Symbol;Acc:MGI:1924696]
ENSMUSG00000035000	Dpp4	15028.1	0.35	0.06	5.67	1.44675e-08	3.74308e-07	3	12760.1	12323.2	14374	16400	17528	16783.5	13152.4	16903.8	2	62330073	62412231	6319	41.56	-1	protein_coding	dipeptidylpeptidase 4 [Source:MGI Symbol;Acc:MGI:94919]
ENSMUSG00000042606	Hirip3	1224.8	0.56	0.1	5.75	8.83752e-09	3.81346e-07	1.792	970.2	1027.7	899.2	1452.2	1617.4	1381.7	965.7	1483.8	7	126861972	126865377	3265	53.14	1	protein_coding	HIRA interacting protein 3 [Source:MGI Symbol;Acc:MGI:2142364]
ENSMUSG00000030465	Psd3	1392.1	-0.63	0.11	-5.74	9.38518e-09	3.82886e-07	1.887	1721.9	1596.5	1883.6	1244.4	1026.9	879.6	1734	1050.3	8	67689082	68212027	17632	39.68	-1	protein_coding	pleckstrin and Sec7 domain containing 3 [Source:MGI Symbol;Acc:MGI:1918215]
ENSMUSG00000028268	Gbp3	727.6	-0.65	0.11	-5.76	8.40531e-09	3.87571e-07	1.663	815.1	964.4	955.6	571.1	527.6	531.8	911.7	543.5	3	142560026	142573209	3265	42.55	1	protein_coding	guanylate binding protein 3 [Source:MGI Symbol;Acc:MGI:1926263]
ENSMUSG00000003379	Cd79a	53425.1	-0.28	0.05	-5.66	1.47582e-08	3.89308e-07	2.896	56547.3	60874.2	58995.8	46782.2	46856.9	50494.1	58805.8	48044.4	7	24897381	24902197	1457	52.27	1	protein_coding	CD79A antigen (immunoglobulin-associated alpha) [Source:MGI Symbol;Acc:MGI:101774]
ENSMUSG00000051998	Lax1	239.9	0.91	0.15	5.9	3.58234e-09	3.99255e-07	0.683	138.5	137.2	135.8	273.3	347.4	407.2	137.2	342.6	1	133679091	133690108	2309	45.62	-1	protein_coding	lymphocyte transmembrane adaptor 1 [Source:MGI Symbol;Acc:MGI:2443362]
ENSMUSG00000000976	Heatr6	2327.7	-0.54	0.09	-5.7	1.19178e-08	4.01441e-07	2.25	2669.6	3262.6	2468	1815.6	1782.4	1968.1	2800.1	1855.4	11	83753696	83783754	6419	45.93	1	protein_coding	HEAT repeat containing 6 [Source:MGI Symbol;Acc:MGI:1919790]
ENSMUSG00000040488	Ltbp4	164.8	-0.95	0.16	-5.94	2.79164e-09	4.04497e-07	0.521	273.6	223.7	231.5	86.7	91.2	82.4	242.9	86.8	7	27305136	27337692	6463	52.56	-1	protein_coding	latent transforming growth factor beta binding protein 4 [Source:MGI Symbol;Acc:MGI:1321395]
ENSMUSG00000038246	Fam50b	66.4	0.99	0.16	6.09	1.11983e-09	4.36831e-07	0.193	21.7	8.4	20.1	114.4	120.5	113.1	16.7	116	13	34734850	34747623	1405	45.73	1	protein_coding	family with sequence similarity 50, member B [Source:MGI Symbol;Acc:MGI:1351640]
ENSMUSG00000089862	Umad1	1726	-0.45	0.08	-5.71	1.15763e-08	4.36831e-07	1.985	1979.7	2048.1	1997.4	1431.1	1479.6	1420	2008.4	1443.6	6	8259288	8459470	5018	39.54	1	protein_coding	UMAP1-MVP12 associated (UMA) domain containing 1 [Source:MGI Symbol;Acc:MGI:3840148]
ENSMUSG00000045503	Sys1	2085.4	-0.44	0.08	-5.68	1.34022e-08	5.15324e-07	1.94	2456.9	2523.9	2275.8	1764.4	1772.7	1719	2418.9	1752	2	164456964	164479638	4958	48.63	1	protein_coding	SYS1 Golgi-localized integral membrane protein homolog (S. cerevisiae) [Source:MGI Symbol;Acc:MGI:1913710]
ENSMUSG00000047810	Ccdc88b	372.9	0.93	0.16	5.85	4.81895e-09	5.33077e-07	0.672	280.3	123.5	195.1	575.6	453.8	609.4	199.6	546.2	19	6844623	6858211	5032	56.24	-1	protein_coding	coiled-coil domain containing 88B [Source:MGI Symbol;Acc:MGI:1925567]
ENSMUSG00000017478	Zc3h18	2376.2	0.42	0.07	5.65	1.59435e-08	5.94685e-07	1.985	2056.5	2051.2	1932.3	2612.2	2748.6	2856.3	2013.3	2739	8	122376609	122417360	9190	49.05	1	protein_coding	zinc finger CCCH-type containing 18 [Source:MGI Symbol;Acc:MGI:1923264]
ENSMUSG00000023959	Clic5	518.9	0.8	0.14	5.81	6.34552e-09	6.51838e-07	0.718	262	403.1	363.5	722.2	628.5	734	342.8	694.9	17	44188584	44280172	8782	45.22	1	protein_coding	chloride intracellular channel 5 [Source:MGI Symbol;Acc:MGI:1917912]
ENSMUSG00000021190	Lgmn	4955.5	0.39	0.07	5.56	2.71429e-08	6.64725e-07	3	4330.7	3885.1	4568.7	5807.8	5715.3	5425.2	4261.5	5649.4	12	102394084	102439813	2323	46.69	-1	protein_coding	legumain [Source:MGI Symbol;Acc:MGI:1330838]
ENSMUSG00000025314	Ptprj	5175.8	-0.53	0.1	-5.54	2.97501e-08	6.84198e-07	3.182	6448	6537.8	5639.2	4954.4	4047.9	3427.4	6208.3	4143.3	2	90429754	90580647	8352	45.73	-1	protein_coding	protein tyrosine phosphatase, receptor type, J [Source:MGI Symbol;Acc:MGI:104574]
ENSMUSG00000002748	Baz1b	9411.7	0.36	0.07	5.54	3.06096e-08	7.67845e-07	2.896	7915.5	8998.4	7664.3	10562.2	11038.7	10290.8	8192.7	10630.6	5	135187264	135246129	13667	43.16	1	protein_coding	bromodomain adjacent to zinc finger domain, 1B [Source:MGI Symbol;Acc:MGI:1353499]
ENSMUSG00000023033	Scn8a	56.7	0.95	0.16	6	1.99529e-09	7.67845e-07	0.189	18.4	6.3	11.5	100	107.5	96.8	12.1	101.4	15	100869858	101045938	15766	47.28	1	protein_coding	sodium channel, voltage-gated, type VIII, alpha [Source:MGI Symbol;Acc:MGI:103169]
ENSMUSG00000050379	Sept6	8510.1	0.32	0.06	5.51	3.53645e-08	7.98144e-07	3.182	7767	7244.7	7651.9	9006.7	9617.8	9772.5	7554.5	9465.6	X	36911326	36991794	9882	44.09	-1	protein_coding	septin 6 [Source:MGI Symbol;Acc:MGI:1888939]
ENSMUSG00000061607	Mdc1	2512.4	0.42	0.08	5.6	2.20454e-08	7.98144e-07	1.985	2189.9	2149.4	2036.6	2735.6	3080.7	2882.2	2125.3	2899.5	17	35841515	35859670	7421	47.15	1	protein_coding	mediator of DNA damage checkpoint 1 [Source:MGI Symbol;Acc:MGI:3525201]
ENSMUSG00000076580	Igkv8-27	495.6	-0.75	0.13	-5.78	7.5534e-09	7.98144e-07	0.683	689.9	660.5	597.9	390	292	343	649.4	341.7	6	70171809	70172270	360	42.64	-1	IG_V_gene	immunoglobulin kappa chain variable 8-27 [Source:MGI Symbol;Acc:MGI:4439868]
ENSMUSG00000037032	Apbb1	1518.3	0.72	0.13	5.6	2.13213e-08	8.1565e-07	1.871	1285.6	742.8	1187.1	1757.8	2148.3	1988.2	1071.9	1964.8	7	105558483	105581653	4408	49.74	-1	protein_coding	amyloid beta (A4) precursor protein-binding, family B, member 1 [Source:MGI Symbol;Acc:MGI:107765]
ENSMUSG00000057069	Ero1lb	3146.5	-0.46	0.08	-5.55	2.91017e-08	8.86599e-07	2.34	3505.6	3884	3632.2	2687.8	2313.3	2856.3	3673.9	2619.1	13	12565874	12611396	6653	41.28	1	protein_coding	ERO1-like beta (S. cerevisiae) [Source:MGI Symbol;Acc:MGI:1914725]
ENSMUSG00000006519	Cyba	5435.5	-0.35	0.06	-5.5	3.70068e-08	8.88909e-07	2.957	6292	5893.1	6138.5	4494.4	4799.1	4995.9	6107.9	4763.2	8	122424776	122432930	1039	53.18	-1	protein_coding	cytochrome b-245, alpha polypeptide [Source:MGI Symbol;Acc:MGI:1316658]
ENSMUSG00000013846	St3gal1	3342.9	-0.47	0.09	-5.53	3.15788e-08	8.97094e-07	2.491	3457.2	4163.7	4155.5	2910	2496.7	2874.5	3925.4	2760.4	15	67102875	67176830	6851	47.83	-1	protein_coding	ST3 beta-galactoside alpha-2,3-sialyltransferase 1 [Source:MGI Symbol;Acc:MGI:98304]
ENSMUSG00000024772	Ehd1	3287.3	-0.39	0.07	-5.53	3.13156e-08	9.04709e-07	2.441	3721.7	3871.4	3639.9	3012.2	2749.6	2728.9	3744.3	2830.3	19	6276725	6300096	3705	52.68	1	protein_coding	EH-domain containing 1 [Source:MGI Symbol;Acc:MGI:1341878]
ENSMUSG00000056515	Rab31	849.7	-0.63	0.11	-5.65	1.62633e-08	1.09158e-06	1.047	1017.8	1145.9	1007.3	678.9	685	563.4	1057	642.4	17	65651729	65772752	3813	45.27	-1	protein_coding	RAB31, member RAS oncogene family [Source:MGI Symbol;Acc:MGI:1914603]
ENSMUSG00000025574	Tk1	1014.2	0.58	0.1	5.53	3.17366e-08	1.1876e-06	1.871	780.9	756.5	834.2	1093.3	1296.1	1324.2	790.5	1237.9	11	117815526	117826092	5198	52.54	-1	protein_coding	thymidine kinase 1 [Source:MGI Symbol;Acc:MGI:98763]
ENSMUSG00000028484	Psip1	4365.9	0.37	0.07	5.47	4.55557e-08	1.23942e-06	2.563	3886	3475.7	3968	5028.9	4777.4	5059.2	3776.6	4955.2	4	83455680	83486459	5082	39.92	-1	protein_coding	PC4 and SFRS1 interacting protein 1 [Source:MGI Symbol;Acc:MGI:2142116]
ENSMUSG00000004677	Myo9b	2850.9	0.38	0.07	5.46	4.67606e-08	1.26761e-06	2.563	2582.9	2401.5	2393.4	3204.4	3322.8	3200.3	2459.3	3242.5	8	71272714	71360713	7496	49.85	1	protein_coding	myosin IXb [Source:MGI Symbol;Acc:MGI:106624]
ENSMUSG00000027624	Epb41l1	38.4	-0.86	0.15	-5.9	3.65238e-09	1.36794e-06	0.185	79.3	70.7	72.7	5.6	0	1.9	74.2	2.5	2	156420909	156543214	12037	50.81	1	protein_coding	erythrocyte membrane protein band 4.1 like 1 [Source:MGI Symbol;Acc:MGI:103010]
ENSMUSG00000019849	Prep	18446.6	0.4	0.07	5.43	5.65397e-08	1.3726e-06	2.842	16147.2	13678	17494.4	19887.8	22253.3	21218.9	15773.2	21120	10	45067203	45167198	10933	46.14	1	protein_coding	prolyl endopeptidase [Source:MGI Symbol;Acc:MGI:1270863]
ENSMUSG00000006005	Tpr	3798.8	0.53	0.1	5.44	5.18627e-08	1.39085e-06	2.563	3634.1	2863.7	2618.2	4637.8	4938.1	4101	3038.7	4559	1	150392838	150449935	10496	37.73	1	protein_coding	translocated promoter region, nuclear basket protein [Source:MGI Symbol;Acc:MGI:1922066]
ENSMUSG00000021484	Lman2	10574.6	-0.3	0.05	-5.41	6.30422e-08	1.51956e-06	2.842	11199.2	12021.4	11851.4	9820	9104.3	9451.5	11690.7	9458.6	13	55343833	55362783	7920	50.7	-1	protein_coding	lectin, mannose-binding 2 [Source:MGI Symbol;Acc:MGI:1914140]
ENSMUSG00000022185	Acin1	6298	0.33	0.06	5.39	7.15381e-08	1.65133e-06	2.957	5642.1	5791.8	5266.1	6922.2	7291.5	6874	5566.7	7029.2	14	54642161	54686931	10527	45.59	-1	protein_coding	apoptotic chromatin condensation inducer 1 [Source:MGI Symbol;Acc:MGI:1891824]
ENSMUSG00000022014	Epsti1	4384.4	0.48	0.09	5.43	5.59217e-08	1.71444e-06	2.219	4099.6	2986.1	3734.6	5215.6	5130.2	5140.6	3606.8	5162.1	14	77904239	78002657	2321	41.49	1	protein_coding	epithelial stromal interaction 1 (breast) [Source:MGI Symbol;Acc:MGI:1915168]
ENSMUSG00000005087	Cd44	7393.4	-0.31	0.06	-5.37	7.75921e-08	1.81619e-06	2.896	7882.1	8354.7	8363.6	6757.8	6312.4	6690	8200.2	6586.7	2	102811141	102901665	6776	42.2	-1	protein_coding	CD44 antigen [Source:MGI Symbol;Acc:MGI:88338]
ENSMUSG00000003500	Impdh1	1073.5	0.62	0.11	5.46	4.89397e-08	1.84194e-06	1.795	763.4	831.5	845.6	1083.3	1448.1	1468.9	813.5	1333.4	6	29200434	29216364	3294	53.52	-1	protein_coding	inosine monophosphate dehydrogenase 1 [Source:MGI Symbol;Acc:MGI:96567]
ENSMUSG00000006154	Eps8l1	366.8	0.9	0.16	5.61	2.03151e-08	2.03512e-06	0.672	116	221.6	265.9	490	617.7	489.6	201.2	532.4	7	4460674	4480487	6036	50.56	1	protein_coding	EPS8-like 1 [Source:MGI Symbol;Acc:MGI:1914675]
ENSMUSG00000022517	Mgrn1	3222	-0.36	0.07	-5.38	7.53486e-08	2.07064e-06	2.441	3761.7	3482	3676.2	2876.7	2752.9	2782.6	3640	2804	16	4886249	4938296	5087	48.64	1	protein_coding	mahogunin, ring finger 1 [Source:MGI Symbol;Acc:MGI:2447670]
ENSMUSG00000027323	Rad51	1920.7	0.49	0.09	5.4	6.63996e-08	2.23589e-06	1.985	1565.9	1465.6	1679.8	2072.2	2519.5	2221.1	1570.4	2270.9	2	119112793	119147445	6649	43.41	1	protein_coding	RAD51 recombinase [Source:MGI Symbol;Acc:MGI:97890]
ENSMUSG00000022895	Ets2	3837.9	0.41	0.08	5.35	8.691e-08	2.25038e-06	2.563	3581.5	3299.5	2921.5	4465.6	4302	4457.4	3267.5	4408.3	16	95702075	95721051	5780	48.3	1	protein_coding	E26 avian leukemia oncogene 2, 3' domain [Source:MGI Symbol;Acc:MGI:95456]
ENSMUSG00000040322	Slc25a24	866	-0.58	0.11	-5.43	5.62432e-08	2.25038e-06	1.663	1068.7	951.8	1164.2	643.3	675.2	692.8	1061.5	670.4	3	109123149	109168457	3431	41.92	1	protein_coding	solute carrier family 25 (mitochondrial carrier, phosphate carrier), member 24 [Source:MGI Symbol;Acc:MGI:1917160]
ENSMUSG00000020732	Rab37	280.3	0.86	0.15	5.57	2.57654e-08	2.37387e-06	0.718	154.3	199.4	142.5	314.4	393	478.1	165.4	395.2	11	115091431	115162236	5330	48.3	1	protein_coding	RAB37, member RAS oncogene family [Source:MGI Symbol;Acc:MGI:1929945]
ENSMUSG00000002565	Scin	561	0.77	0.14	5.56	2.69401e-08	2.4736e-06	0.718	379.6	284.9	464	671.1	796.8	769.4	376.1	745.8	12	40059769	40134228	2999	40.33	-1	protein_coding	scinderin [Source:MGI Symbol;Acc:MGI:1306794]
ENSMUSG00000042444	Mindy2	13239.4	-0.39	0.07	-5.31	1.07347e-07	2.4815e-06	2.842	13178	15334.6	16786.5	11802.2	10860.7	11474.2	15099.7	11379	9	70599014	70657174	8600	39.96	-1	protein_coding	MINDY lysine 48 deubiquitinase 2 [Source:MGI Symbol;Acc:MGI:2443086]
ENSMUSG00000030654	Arl6ip1	23732.3	-0.28	0.05	-5.31	1.08002e-07	2.48815e-06	2.842	24731.8	27503.8	25960.4	20915.5	21412.1	21870.4	26065.3	21399.3	7	118118891	118129662	2482	43.54	-1	protein_coding	ADP-ribosylation factor-like 6 interacting protein 1 [Source:MGI Symbol;Acc:MGI:1858943]
ENSMUSG00000027490	E2f1	1312.5	0.53	0.1	5.38	7.54668e-08	2.60916e-06	1.887	1045.3	1150.1	960.4	1553.3	1698.9	1467	1052	1573.1	2	154559407	154569892	3154	51.86	-1	protein_coding	E2F transcription factor 1 [Source:MGI Symbol;Acc:MGI:101941]
ENSMUSG00000030786	Itgam	337	-0.8	0.14	-5.55	2.82693e-08	2.73628e-06	0.672	488	374.6	509.9	236.7	221.4	191.6	457.5	216.6	7	128062640	128118491	5024	43.95	1	protein_coding	integrin alpha M [Source:MGI Symbol;Acc:MGI:96607]
ENSMUSG00000029191	Rfc1	2128.4	0.43	0.08	5.34	9.50646e-08	2.73856e-06	2.25	1933	1784.3	1661.6	2393.3	2495.6	2502.8	1793	2463.9	5	65261850	65335670	6021	42.93	-1	protein_coding	replication factor C (activator 1) 1 [Source:MGI Symbol;Acc:MGI:97891]
ENSMUSG00000030538	Cib1	3731.3	-0.38	0.07	-5.31	1.09775e-07	2.90534e-06	2.441	4613.5	4141.5	3970.9	3275.6	3204.5	3182.1	4241.9	3220.7	7	80227147	80232813	2303	51.37	-1	protein_coding	calcium and integrin binding 1 (calmyrin) [Source:MGI Symbol;Acc:MGI:1344418]
ENSMUSG00000042364	Snx18	1041.9	-0.61	0.11	-5.36	8.30105e-08	2.98298e-06	1.792	1221.4	1408.6	1244.5	833.3	652.4	891.1	1291.5	792.3	13	113592179	113618564	5220	49.19	-1	protein_coding	sorting nexin 18 [Source:MGI Symbol;Acc:MGI:2137642]
ENSMUSG00000040782	Cop1	1639.7	-0.49	0.09	-5.34	9.08395e-08	3.00384e-06	1.94	2055.6	1733.6	2035.7	1428.9	1316.7	1267.7	1941.6	1337.8	1	159232320	159347640	17516	36.66	1	protein_coding	COP1, E3 ubiquitin ligase [Source:MGI Symbol;Acc:MGI:1347046]
ENSMUSG00000049470	Aff4	2275.1	-0.41	0.08	-5.34	9.48937e-08	3.05737e-06	1.985	2713.9	2476.5	2658.4	1901.1	2039.7	1860.8	2616.2	1933.9	11	53350833	53421830	13450	39.7	1	protein_coding	AF4/FMR2 family, member 4 [Source:MGI Symbol;Acc:MGI:2136171]
ENSMUSG00000024085	Man2a1	11349.1	-0.3	0.06	-5.26	1.45564e-07	3.13754e-06	2.957	12399.7	12423.4	12879.7	10866.7	9787.1	9738	12567.6	10130.6	17	64600736	64755110	7223	42.02	1	protein_coding	mannosidase 2, alpha 1 [Source:MGI Symbol;Acc:MGI:104669]
ENSMUSG00000030844	Rgs10	1813.4	0.57	0.11	5.31	1.12198e-07	3.16811e-06	2.25	1722.8	1190.2	1329.7	2194.4	2338.2	2105.1	1414.2	2212.6	7	128373621	128418758	1711	48.17	-1	protein_coding	regulator of G-protein signalling 10 [Source:MGI Symbol;Acc:MGI:1915115]
ENSMUSG00000020592	Sdc1	8859.5	0.32	0.06	5.25	1.50244e-07	3.17111e-06	3	8336.8	7202.5	7978.1	9983.3	9841.4	9814.6	7839.1	9879.8	12	8771323	8793715	3809	52.95	1	protein_coding	syndecan 1 [Source:MGI Symbol;Acc:MGI:1349162]
ENSMUSG00000055116	Arntl	7476.8	0.31	0.06	5.22	1.75221e-07	3.68615e-06	3	6287	6831.1	6803.4	7941.1	8326	8672.5	6640.5	8313.2	7	113207465	113314126	7523	47.41	1	protein_coding	aryl hydrocarbon receptor nuclear translocator-like [Source:MGI Symbol;Acc:MGI:1096381]
ENSMUSG00000021701	Plk2	890.7	0.6	0.11	5.35	8.90591e-08	3.70537e-06	1.507	781.7	665.8	595	1061.1	1169.1	1071.2	680.8	1100.5	13	110395046	110400844	4491	46.11	1	protein_coding	polo like kinase 2 [Source:MGI Symbol;Acc:MGI:1099790]
ENSMUSG00000095589	Ighv1-55	874.2	-0.6	0.11	-5.35	8.90543e-08	3.70537e-06	1.507	1037.8	1171.2	1030.3	663.3	588.4	754.1	1079.8	668.6	12	115208095	115208591	415	50.7	-1	IG_V_gene	immunoglobulin heavy variable 1-55 [Source:MGI Symbol;Acc:MGI:4439716]
ENSMUSG00000024948	Map4k2	3700.7	0.36	0.07	5.27	1.39486e-07	3.72522e-06	2.34	3264.5	3023	3387.3	4106.7	4297.6	4125	3224.9	4176.4	19	6341135	6355615	6654	54.2	1	protein_coding	mitogen-activated protein kinase kinase kinase kinase 2 [Source:MGI Symbol;Acc:MGI:1346883]
ENSMUSG00000108207	1810059H22Rik	1772.5	-0.45	0.09	-5.29	1.24234e-07	3.89904e-06	1.985	2049	2238	1919	1442.2	1453.5	1533.1	2068.6	1476.3	5	148953748	148970122	5024	47.73	-1	lncRNA	RIKEN cDNA 1810059H22 gene [Source:MGI Symbol;Acc:MGI:1917070]
ENSMUSG00000020642	Rnf144a	1305.4	0.5	0.1	5.29	1.24998e-07	4.13604e-06	1.871	964.4	1073.1	1136.4	1485.6	1658.7	1513.9	1058	1552.7	12	26300964	26415254	7340	46.19	-1	protein_coding	ring finger protein 144A [Source:MGI Symbol;Acc:MGI:1344401]
ENSMUSG00000022475	Hdac7	7208.2	0.32	0.06	5.21	1.93382e-07	4.13604e-06	2.896	6346.2	6830	5932.9	7974.4	8242.4	7923.2	6369.7	8046.7	15	97792664	97844502	6755	52.98	-1	protein_coding	histone deacetylase 7 [Source:MGI Symbol;Acc:MGI:1891835]
ENSMUSG00000020937	Plcd3	544.5	0.81	0.15	5.3	1.15375e-07	4.27985e-06	1.663	230.3	484.3	287.9	703.3	688.2	872.9	334.2	754.8	11	103070304	103101658	3393	53.13	-1	protein_coding	phospholipase C, delta 3 [Source:MGI Symbol;Acc:MGI:107451]
ENSMUSG00000024942	Capn1	2849.8	0.37	0.07	5.24	1.57062e-07	4.35367e-06	2.219	2375.2	2595.7	2428.8	3152.2	3189.3	3357.5	2466.6	3233	19	5988545	6015897	3344	51.82	-1	protein_coding	calpain 1 [Source:MGI Symbol;Acc:MGI:88263]
ENSMUSG00000076617	Ighm	375153	-0.24	0.05	-5.17	2.31016e-07	4.45001e-06	3.182	412974	421662	385959	341428	341620	347276	406865	343441	12	113418558	113422730	1886	49.92	-1	IG_C_gene	immunoglobulin heavy constant mu [Source:MGI Symbol;Acc:MGI:96448]
ENSMUSG00000027342	Pcna	9684.4	0.33	0.06	5.17	2.3528e-07	4.51776e-06	3.182	8268.4	8958.3	8399	9894.4	11355.7	11230.8	8541.9	10827	2	132249162	132253314	2400	42.64	-1	protein_coding	proliferating cell nuclear antigen [Source:MGI Symbol;Acc:MGI:97503]
ENSMUSG00000060216	Arrb2	632.5	0.67	0.12	5.37	7.89811e-08	4.59656e-06	1.047	372.9	500.1	508	827.8	777.2	808.7	460.3	804.6	11	70432635	70440828	2845	54.34	1	protein_coding	arrestin, beta 2 [Source:MGI Symbol;Acc:MGI:99474]
ENSMUSG00000028413	B4galt1	16045	-0.41	0.08	-5.18	2.20716e-07	4.71593e-06	2.842	17064	16590.3	21726.4	14137.8	12912.4	13839	18460.2	13629.7	4	40804602	40854005	4234	46.61	-1	protein_coding	UDP-Gal:betaGlcNAc beta 1,4- galactosyltransferase, polypeptide 1 [Source:MGI Symbol;Acc:MGI:95705]
ENSMUSG00000017146	Brca1	1382.7	0.45	0.09	5.25	1.48855e-07	5.02949e-06	1.792	1174.6	1182.8	1099.1	1646.7	1589.2	1604	1152.2	1613.3	11	101488764	101551955	8533	42.69	-1	protein_coding	breast cancer 1, early onset [Source:MGI Symbol;Acc:MGI:104537]
ENSMUSG00000039218	Srrm2	9864.8	0.35	0.07	5.16	2.52359e-07	5.07592e-06	3	8547.9	9192.5	8135.9	10641.1	12174.2	10496.8	8625.4	11104.1	17	23790532	23824741	12842	46.71	1	protein_coding	serine/arginine repetitive matrix 2 [Source:MGI Symbol;Acc:MGI:1923206]
ENSMUSG00000043168	4930426D05Rik	338.5	-0.78	0.14	-5.4	6.63913e-08	5.56255e-06	0.718	467.2	517	380.7	245.6	200.8	219.4	455	221.9	18	21651448	21656105	3001	54.32	1	lncRNA	RIKEN cDNA 4930426D05 gene [Source:MGI Symbol;Acc:MGI:1921894]
ENSMUSG00000033885	Pxk	3915.9	0.39	0.08	5.19	2.07107e-07	5.59781e-06	2.219	3745.8	3118	3195.1	4481.1	4594	4361.6	3353	4478.9	14	8098211	8165117	4042	45.33	1	protein_coding	PX domain containing serine/threonine kinase [Source:MGI Symbol;Acc:MGI:1289230]
ENSMUSG00000051124	Gimap9	2294.2	0.43	0.08	5.24	1.63567e-07	5.61192e-06	1.742	1921.3	1960.5	1911.3	2581.1	2451.1	2939.7	1931	2657.3	6	48676129	48679114	1642	44.31	1	protein_coding	GTPase, IMAP family member 9 [Source:MGI Symbol;Acc:MGI:3511744]
ENSMUSG00000031785	Adgrg1	5287.7	0.41	0.08	5.14	2.76274e-07	5.6859e-06	2.896	3858.5	4731.3	4899.7	5836.7	6128.9	6271.3	4496.5	6078.9	8	94974751	95014217	5421	53.56	1	protein_coding	adhesion G protein-coupled receptor G1 [Source:MGI Symbol;Acc:MGI:1340051]
ENSMUSG00000046480	Scn4b	87.1	-0.93	0.16	-5.62	1.85563e-08	5.96324e-06	0.185	107.6	125.6	199	26.7	38	25.9	144.1	30.2	9	45138395	45154152	4982	51.9	1	protein_coding	sodium channel, type IV, beta [Source:MGI Symbol;Acc:MGI:2687406]
ENSMUSG00000028184	Adgrl2	422.8	0.83	0.15	5.38	7.43491e-08	6.45055e-06	0.683	297.8	162.5	307.1	642.2	491.7	635.3	255.8	589.7	3	148815583	148990555	14198	41.45	-1	protein_coding	adhesion G protein-coupled receptor L2 [Source:MGI Symbol;Acc:MGI:2139714]
ENSMUSG00000051212	Gpr183	62.3	-0.88	0.16	-5.61	2.02727e-08	6.47486e-06	0.185	112.6	139.3	78.4	23.3	7.6	12.5	110.1	14.5	14	121952551	121965195	2887	43.96	-1	protein_coding	G protein-coupled receptor 183 [Source:MGI Symbol;Acc:MGI:2442034]
ENSMUSG00000021703	Serinc5	53158.6	-0.33	0.06	-5.11	3.3042e-07	6.48345e-06	3	53743.3	58718.5	65698.7	46670	45239.4	48881.5	59386.8	46930.3	13	92611091	92711947	6679	45.11	1	protein_coding	serine incorporator 5 [Source:MGI Symbol;Acc:MGI:2444223]
ENSMUSG00000057406	Nsd2	9943.7	0.3	0.06	5.09	3.53344e-07	6.51588e-06	3.182	8318.4	9122.9	9222.6	10760	11456.7	10781.4	8888	10999.4	5	33820725	33897975	16803	41.2	1	protein_coding	nuclear receptor binding SET domain protein 2 [Source:MGI Symbol;Acc:MGI:1276574]
ENSMUSG00000023845	Lnpep	7953.9	-0.32	0.06	-5.11	3.30791e-07	6.5449e-06	2.957	8723.1	8610.1	9241.8	7417.8	7196	6534.8	8858.3	7049.5	17	17521410	17625050	14144	38.36	-1	protein_coding	leucyl/cystinyl aminopeptidase [Source:MGI Symbol;Acc:MGI:2387123]
ENSMUSG00000029478	Ncor2	1958.2	0.44	0.08	5.18	2.19188e-07	6.5891e-06	1.94	1644.3	1761.1	1520	2383.3	2303.5	2136.7	1641.8	2274.5	5	125017153	125179219	10490	55.08	-1	protein_coding	nuclear receptor co-repressor 2 [Source:MGI Symbol;Acc:MGI:1337080]
ENSMUSG00000002944	Cd36	191.6	-0.89	0.17	-5.37	7.75084e-08	6.60275e-06	0.683	221.1	261.7	381.7	64.4	99.9	120.7	288.1	95	5	17781690	17888801	3590	37.16	-1	protein_coding	CD36 molecule [Source:MGI Symbol;Acc:MGI:107899]
ENSMUSG00000022747	St3gal6	967.9	0.59	0.11	5.18	2.22876e-07	6.88747e-06	1.871	874.3	679.5	674.4	1150	1126.8	1302.2	742.7	1193	16	58468125	58524243	6172	42.52	-1	protein_coding	ST3 beta-galactoside alpha-2,3-sialyltransferase 6 [Source:MGI Symbol;Acc:MGI:1888707]
ENSMUSG00000060548	Tnfrsf19	7380.7	0.38	0.08	5.08	3.79102e-07	6.88747e-06	3.182	5856.5	5885.7	7301.8	8401.1	8462.8	8376.4	6348	8413.4	14	60963875	61046490	4738	44.72	-1	protein_coding	tumor necrosis factor receptor superfamily, member 19 [Source:MGI Symbol;Acc:MGI:1352474]
ENSMUSG00000029687	Ezh2	19232.6	0.32	0.06	5.09	3.58823e-07	6.97236e-06	2.957	17351.9	17643.3	16183.9	20933.3	23337.8	19945.4	17059.7	21405.5	6	47530139	47595341	6678	39.95	-1	protein_coding	enhancer of zeste 2 polycomb repressive complex 2 subunit [Source:MGI Symbol;Acc:MGI:107940]
ENSMUSG00000032556	Bfsp2	1161.3	-0.52	0.1	-5.19	2.07295e-07	6.97236e-06	1.713	1350.7	1497.3	1323.9	841.1	950.9	1004.2	1390.6	932.1	9	103424924	103480420	1698	46.38	-1	protein_coding	beaded filament structural protein 2, phakinin [Source:MGI Symbol;Acc:MGI:1333828]
ENSMUSG00000020520	Galnt10	2841.5	-0.36	0.07	-5.12	3.13371e-07	7.20661e-06	2.491	3165.2	3331.1	3146.3	2594.4	2366.5	2445.3	3214.2	2468.7	11	57645442	57787514	5965	50.05	1	protein_coding	polypeptide N-acetylgalactosaminyltransferase 10 [Source:MGI Symbol;Acc:MGI:1890480]
ENSMUSG00000070645	Ren1	769.1	0.68	0.13	5.21	1.92757e-07	7.30585e-06	1.507	649.1	411.5	586.4	907.8	1099.6	960.1	549	989.2	1	133350510	133360325	1657	52.02	1	protein_coding	renin 1 structural [Source:MGI Symbol;Acc:MGI:97898]
ENSMUSG00000032667	Pon2	2566.7	-0.43	0.08	-5.11	3.29358e-07	7.31702e-06	2.563	2782.3	3099	3027.7	2026.7	2406.6	2058.2	2969.6	2163.8	6	5264147	5298455	7339	41.67	-1	protein_coding	paraoxonase 2 [Source:MGI Symbol;Acc:MGI:106687]
ENSMUSG00000024516	Sec11c	7073.5	-0.33	0.06	-5.08	3.7698e-07	7.3923e-06	2.896	8086.5	7654.1	7998.2	5918.9	5979.1	6804	7912.9	6234	18	65800515	65817684	6808	46.41	1	protein_coding	SEC11 homolog C, signal peptidase complex subunit [Source:MGI Symbol;Acc:MGI:1913536]
ENSMUSG00000053310	Nrgn	990.5	0.66	0.13	5.16	2.52915e-07	7.58687e-06	1.887	535.6	862.1	765.3	1120	1299.4	1360.6	721	1260	9	37544492	37552904	1453	48.82	-1	protein_coding	neurogranin [Source:MGI Symbol;Acc:MGI:1927184]
ENSMUSG00000064065	Ipcef1	1162.4	0.5	0.1	5.16	2.41978e-07	7.61168e-06	1.795	965.2	887.4	972.9	1283.3	1502.4	1363.5	941.8	1383.1	10	6885796	7052478	9003	40.93	-1	protein_coding	interaction protein for cytohesin exchange factors 1 [Source:MGI Symbol;Acc:MGI:2444159]
ENSMUSG00000060044	Tmem26	848.7	-0.62	0.12	-5.19	2.08794e-07	7.79801e-06	1.507	972.8	978.1	1228.3	724.4	625.3	563.4	1059.7	637.7	10	68723646	68782650	5282	40.56	1	protein_coding	transmembrane protein 26 [Source:MGI Symbol;Acc:MGI:2143537]
ENSMUSG00000024614	Tmx3	4727.1	-0.32	0.06	-5.08	3.8197e-07	8.36024e-06	2.563	5098.2	5205.1	5516.7	4365.6	4028.4	4148.9	5273.3	4181	18	90510154	90543267	9933	35.56	1	protein_coding	thioredoxin-related transmembrane protein 3 [Source:MGI Symbol;Acc:MGI:2442418]
ENSMUSG00000025026	Add3	4074.3	-0.35	0.07	-5.09	3.49626e-07	8.36024e-06	2.34	4550.1	4462.3	4754.3	3825.6	3354.3	3499.3	4588.9	3559.7	19	53140443	53247399	6380	42.59	1	protein_coding	adducin 3 (gamma) [Source:MGI Symbol;Acc:MGI:1351615]
ENSMUSG00000057506	Bloc1s2	1039.6	-0.54	0.1	-5.14	2.76972e-07	8.60883e-06	1.795	1319	1352.7	1090.5	822.2	850	803	1254.1	825	19	44139246	44146446	1788	45.98	-1	protein_coding	biogenesis of lysosomal organelles complex-1, subunit 2 [Source:MGI Symbol;Acc:MGI:1920939]
ENSMUSG00000071342	Lsmem1	191.1	0.83	0.16	5.31	1.11098e-07	8.60883e-06	0.718	116.8	104.5	120.5	234.4	281.2	289.4	113.9	268.3	12	40175493	40199490	2281	42.15	-1	protein_coding	leucine-rich single-pass membrane protein 1 [Source:MGI Symbol;Acc:MGI:2685735]
ENSMUSG00000024112	Cacna1h	83.7	0.91	0.16	5.55	2.89961e-08	8.7152e-06	0.185	15.9	25.3	42.1	144.4	116.2	158.1	27.8	139.6	17	25374285	25433783	9763	55.73	-1	protein_coding	calcium channel, voltage-dependent, T type, alpha 1H subunit [Source:MGI Symbol;Acc:MGI:1928842]
ENSMUSG00000022848	Slc49a4	1130.8	0.54	0.11	5.13	2.91082e-07	8.97211e-06	1.795	804.2	937	945.1	1255.6	1307	1536	895.4	1366.2	16	35694062	35769356	5395	44.74	-1	protein_coding	solute carrier family 49 member 4 [Source:MGI Symbol;Acc:MGI:2387188]
ENSMUSG00000027330	Cdc25b	17959.3	0.3	0.06	5.03	4.97084e-07	9.44788e-06	2.896	15166.9	15510.8	17453.3	19233.3	19897.7	20493.5	16043.7	19874.9	2	131186949	131198497	3728	50.76	1	protein_coding	cell division cycle 25B [Source:MGI Symbol;Acc:MGI:99701]
ENSMUSG00000073902	Gm1966	1423.1	0.58	0.11	5.11	3.24217e-07	9.44788e-06	1.887	1071.2	1130.1	1082.9	2188.9	1487.2	1578.1	1094.7	1751.4	7	106596743	106604035	7293	41.48	-1	unprocessed_pseudogene	predicted gene 1966 [Source:MGI Symbol;Acc:MGI:3584360]
ENSMUSG00000028906	Epb41	4096.2	0.46	0.09	5.05	4.50971e-07	9.92779e-06	2.491	3689.1	2754	3732.7	4982.2	4732.9	4686.5	3391.9	4800.5	4	131923413	132075321	16386	43.25	-1	protein_coding	erythrocyte membrane protein band 4.1 [Source:MGI Symbol;Acc:MGI:95401]
ENSMUSG00000069682	Gm10275	27626	-0.24	0.05	-5.01	5.52628e-07	1.02196e-05	2.957	30758.5	30660.8	28612.1	24646.7	25569.6	25508.6	30010.5	25241.6	10	29698746	29699380	635	53.39	-1	transcribed_processed_pseudogene	predicted pseudogene 10275 [Source:MGI Symbol;Acc:MGI:3704354]
ENSMUSG00000036442	Thap11	2126.9	-0.44	0.09	-5.07	3.92067e-07	1.07712e-05	1.985	2401.8	2474.3	2546.5	1701.1	1635.9	2001.6	2474.2	1779.5	8	105855132	105856950	1819	58.05	1	protein_coding	THAP domain containing 11 [Source:MGI Symbol;Acc:MGI:1930964]
ENSMUSG00000027368	Dusp2	5154.9	-0.37	0.07	-5	5.7761e-07	1.08466e-05	2.896	6414.7	5866.7	5232.6	4567.8	4398.6	4448.8	5838	4471.7	2	127336159	127338376	2003	57.62	1	protein_coding	dual specificity phosphatase 2 [Source:MGI Symbol;Acc:MGI:101911]
ENSMUSG00000000568	Hnrnpd	15145.9	0.31	0.06	5	5.71455e-07	1.0903e-05	2.842	14457	12283.1	13635.5	16161.1	17398.9	16939.6	13458.5	16833.2	5	99955935	99978938	7354	38.55	-1	protein_coding	heterogeneous nuclear ribonucleoprotein D [Source:MGI Symbol;Acc:MGI:101947]
ENSMUSG00000061143	Maml3	465.3	0.66	0.13	5.27	1.39791e-07	1.12504e-05	0.672	322.9	338.7	354.9	628.9	535.2	611.3	338.8	591.8	3	51685907	52105076	10486	45.78	-1	protein_coding	mastermind like transcriptional coactivator 3 [Source:MGI Symbol;Acc:MGI:2389461]
ENSMUSG00000021636	Marveld2	117	0.86	0.16	5.25	1.55377e-07	1.22722e-05	0.683	60.9	64.4	55.5	165.6	190	165.8	60.2	173.8	13	100595957	100616971	3382	45.83	-1	protein_coding	MARVEL (membrane-associating) domain containing 2 [Source:MGI Symbol;Acc:MGI:2446166]
ENSMUSG00000086841	2410006H16Rik	3708.5	-0.39	0.08	-4.99	5.91418e-07	1.24049e-05	2.563	3956.1	4230.1	4520.9	2883.3	3243.6	3416.9	4235.7	3181.3	11	62602877	62604807	462	47.38	1	lncRNA	RIKEN cDNA 2410006H16 gene [Source:MGI Symbol;Acc:MGI:1916471]
ENSMUSG00000028076	Cd1d1	2534.4	-0.45	0.09	-5.02	5.26855e-07	1.25561e-05	2.25	2854	3176	2837.3	2037.8	1902.9	2398.3	2955.8	2113	3	86995834	86999441	2570	47.15	-1	protein_coding	CD1d1 antigen [Source:MGI Symbol;Acc:MGI:107674]
ENSMUSG00000019818	Cd164	9182.2	-0.27	0.05	-4.96	7.08231e-07	1.28061e-05	2.957	9695	10472.5	10003.2	8510	8230.5	8181.9	10056.9	8307.5	10	41519414	41531048	4449	41	1	protein_coding	CD164 antigen [Source:MGI Symbol;Acc:MGI:1859568]
ENSMUSG00000026158	Ogfrl1	2957.7	-0.4	0.08	-4.99	5.90068e-07	1.28916e-05	2.441	3567.3	3368.1	3247.7	2806.7	2338.2	2418.4	3394.4	2521.1	1	23366424	23397772	8109	42.44	-1	protein_coding	opioid growth factor receptor-like 1 [Source:MGI Symbol;Acc:MGI:1917405]
ENSMUSG00000073002	Vamp5	232.4	-0.83	0.16	-5.28	1.29321e-07	1.29036e-05	0.533	381.3	346.1	259.2	143.3	108.6	156.2	328.9	136	6	72368794	72380468	2707	48.69	-1	protein_coding	vesicle-associated membrane protein 5 [Source:MGI Symbol;Acc:MGI:1858622]
ENSMUSG00000045404	Kcnk13	251.9	-0.8	0.15	-5.22	1.75618e-07	1.29559e-05	0.718	332.9	374.6	337.7	141.1	196.5	128.4	348.4	155.3	12	99964499	100062682	3112	44.47	1	protein_coding	potassium channel, subfamily K, member 13 [Source:MGI Symbol;Acc:MGI:2384976]
ENSMUSG00000051335	Gfod1	4964.8	-0.39	0.08	-4.94	7.79688e-07	1.29559e-05	3.182	5077.3	6434.4	5504.3	4421.1	4169.5	4182.4	5672	4257.7	13	43195245	43304172	7208	47.53	-1	protein_coding	glucose-fructose oxidoreductase domain containing 1 [Source:MGI Symbol;Acc:MGI:2145304]
ENSMUSG00000027999	Pla2g12a	2750	-0.48	0.1	-4.98	6.31225e-07	1.2986e-05	2.563	3428.8	2704.4	3598.7	2105.6	2206.9	2455.8	3244	2256.1	3	129878606	129895825	3682	45.57	1	protein_coding	phospholipase A2, group XIIA [Source:MGI Symbol;Acc:MGI:1913600]
ENSMUSG00000021939	Ctsb	11441.8	-0.28	0.06	-4.94	7.98144e-07	1.31542e-05	3.182	11864.1	12646.1	13180.1	10095.6	10248.5	10616.6	12563.4	10320.2	14	63122462	63145923	6051	48.17	1	protein_coding	cathepsin B [Source:MGI Symbol;Acc:MGI:88561]
ENSMUSG00000040270	Bach2	29026.8	-0.29	0.06	-4.96	7.11063e-07	1.31542e-05	2.842	30872.8	30813.8	34474.1	27487.8	25946.3	24565.8	32053.6	26000	4	32238804	32586108	9940	44.15	1	protein_coding	BTB and CNC homology, basic leucine zipper transcription factor 2 [Source:MGI Symbol;Acc:MGI:894679]
ENSMUSG00000024613	Tcof1	2853.4	0.45	0.09	4.99	6.00347e-07	1.34192e-05	2.34	2582.9	2520.8	2011.7	3548.9	3340.2	3116	2371.8	3335	18	60813755	60848971	5266	52.3	-1	protein_coding	treacle ribosome biogenesis factor 1 [Source:MGI Symbol;Acc:MGI:892003]
ENSMUSG00000000751	Rpa1	6409.3	0.3	0.06	4.95	7.51435e-07	1.35371e-05	2.896	5517	6030.2	5583.7	6776.7	7392.5	7155.7	5710.3	7108.3	11	75298166	75348324	5578	44.89	-1	protein_coding	replication protein A1 [Source:MGI Symbol;Acc:MGI:1915525]
ENSMUSG00000030536	Iqgap1	48971	-0.24	0.05	-4.92	8.48946e-07	1.3878e-05	3.182	53853.4	51595.2	54134.3	46150	45748.5	42344.8	53194.3	44747.8	7	80711583	80825974	16538	45.93	-1	protein_coding	IQ motif containing GTPase activating protein 1 [Source:MGI Symbol;Acc:MGI:1352757]
ENSMUSG00000050627	Gpd1l	35673	-0.23	0.05	-4.94	7.75436e-07	1.41568e-05	2.842	38891.7	38222.1	38616.3	33846.7	33078.2	31383.2	38576.7	32769.4	9	114899341	114933987	5077	49.22	-1	protein_coding	glycerol-3-phosphate dehydrogenase 1-like [Source:MGI Symbol;Acc:MGI:1289257]
ENSMUSG00000040618	Pck2	2005.8	0.49	0.1	5	5.72062e-07	1.46109e-05	2.026	1417.4	1764.2	1721.9	2113.3	2399	2618.7	1634.5	2377	14	55540266	55551242	7806	49.72	1	protein_coding	phosphoenolpyruvate carboxykinase 2 (mitochondrial) [Source:MGI Symbol;Acc:MGI:1860456]
ENSMUSG00000020994	Pnn	2304.6	0.39	0.08	4.98	6.39931e-07	1.46786e-05	2.25	1895.4	1957.3	2073.9	2588.9	2497.8	2814.2	1975.6	2633.6	12	59066884	59073998	5762	43.5	1	protein_coding	pinin [Source:MGI Symbol;Acc:MGI:1100514]
ENSMUSG00000032502	Stac	46.9	-0.81	0.15	-5.46	4.64862e-08	1.49583e-05	0.16	96.8	47.5	118.6	6.7	2.2	9.6	87.6	6.1	9	111561437	111690348	2644	44	-1	protein_coding	src homology three (SH3) and cysteine rich domain [Source:MGI Symbol;Acc:MGI:1201400]
ENSMUSG00000031157	Pqbp1	4784.9	-0.32	0.06	-4.96	6.93031e-07	1.52018e-05	2.34	5482.8	5542.7	4964.8	4226.7	4229.2	4262.9	5330.1	4239.6	X	7894519	7899269	1636	46.77	-1	protein_coding	polyglutamine binding protein 1 [Source:MGI Symbol;Acc:MGI:1859638]
ENSMUSG00000018001	Cyth3	760.4	0.65	0.13	5.11	3.14459e-07	1.53806e-05	1.047	644.9	467.4	554.8	1017.8	802.2	1075.1	555.7	965	5	143622447	143710250	9437	46.74	1	protein_coding	cytohesin 3 [Source:MGI Symbol;Acc:MGI:1335107]
ENSMUSG00000024393	Prrc2a	15742.5	0.3	0.06	4.92	8.76349e-07	1.54465e-05	2.896	14250.1	14705.7	13162.9	16871.1	18809	16656	14039.6	17445.4	17	35149076	35164897	7631	53.7	-1	protein_coding	proline-rich coiled-coil 2A [Source:MGI Symbol;Acc:MGI:1915467]
ENSMUSG00000050732	Vamp8	3904.2	-0.38	0.08	-4.97	6.72967e-07	1.54465e-05	2.219	4652.7	4319.8	4371.7	2987.8	3633.3	3460	4448.1	3360.3	6	72385223	72390703	2311	49.84	-1	protein_coding	vesicle-associated membrane protein 8 [Source:MGI Symbol;Acc:MGI:1336882]
ENSMUSG00000026028	Trak2	3947	-0.31	0.06	-4.96	7.12516e-07	1.54642e-05	2.34	4424.9	4215.4	4534.3	3465.6	3593.1	3448.5	4391.5	3502.4	1	58900449	58973430	7088	42.81	-1	protein_coding	trafficking protein, kinesin binding 2 [Source:MGI Symbol;Acc:MGI:1918077]
ENSMUSG00000039477	Tnrc18	3453.1	0.46	0.09	4.95	7.34153e-07	1.58919e-05	2.34	2775.6	3367	2419.3	4112.2	4221.6	3823.1	2854	4052.3	5	142724661	142817662	12266	51.75	-1	protein_coding	trinucleotide repeat containing 18 [Source:MGI Symbol;Acc:MGI:3648294]
ENSMUSG00000031557	Plekha2	63103.5	-0.23	0.05	-4.91	9.09317e-07	1.61653e-05	2.842	66881.3	69899	67802.3	60513.3	56610.3	56914.9	68194.2	58012.8	8	25039144	25102376	5579	46.92	-1	protein_coding	pleckstrin homology domain-containing, family A (phosphoinositide binding specific) member 2 [Source:MGI Symbol;Acc:MGI:1928144]
ENSMUSG00000013236	Ptprs	862.9	0.55	0.11	5.1	3.38699e-07	1.6306e-05	1.047	757.5	621.5	660.1	1018.9	1028	1091.4	679.7	1046.1	17	56412426	56476483	14990	55.76	-1	protein_coding	protein tyrosine phosphatase, receptor type, S [Source:MGI Symbol;Acc:MGI:97815]
ENSMUSG00000042489	Clspn	2361.6	0.5	0.1	4.98	6.32419e-07	1.63806e-05	1.94	1986.4	1886.6	1865.4	2311.1	3307.6	2812.3	1912.8	2810.3	4	126556935	126593903	7186	45.01	1	protein_coding	claspin [Source:MGI Symbol;Acc:MGI:2445153]
ENSMUSG00000030268	Bcat1	237.6	-0.82	0.16	-5.18	2.23791e-07	1.64329e-05	0.683	277.8	317.6	407.5	163.3	110.7	148.5	334.3	140.9	6	144993835	145076184	9322	46.28	-1	protein_coding	branched chain aminotransferase 1, cytosolic [Source:MGI Symbol;Acc:MGI:104861]
ENSMUSG00000027339	Rassf2	3895.1	0.34	0.07	4.92	8.70462e-07	1.69775e-05	2.563	3311.2	3382.8	3578.7	4350	4132.6	4615.5	3424.2	4366.1	2	131989415	132030258	11993	47.98	-1	protein_coding	Ras association (RalGDS/AF-6) domain family member 2 [Source:MGI Symbol;Acc:MGI:2442060]
ENSMUSG00000090946	Ccdc71l	2611.7	-0.41	0.08	-4.92	8.75515e-07	1.70318e-05	2.563	2869	3237.2	2913.8	2268.9	1998.5	2383	3006.7	2216.8	12	32378704	32382943	4240	46.79	1	protein_coding	coiled-coil domain containing 71 like [Source:MGI Symbol;Acc:MGI:1919373]
ENSMUSG00000029723	Tsc22d4	5921.2	0.32	0.07	4.88	1.05617e-06	1.75109e-05	3	5271.7	5536.4	4881.6	6761.1	6862.7	6213.8	5229.9	6612.5	5	137745730	137768450	7509	51.27	1	protein_coding	TSC22 domain family, member 4 [Source:MGI Symbol;Acc:MGI:1926079]
ENSMUSG00000023942	Slc29a1	2237.7	0.46	0.09	4.96	7.1757e-07	1.75715e-05	2.026	1781.2	1698.8	2082.5	2366.7	2646.5	2850.6	1854.2	2621.3	17	45585200	45599606	4008	54.21	-1	protein_coding	solute carrier family 29 (nucleoside transporters), member 1 [Source:MGI Symbol;Acc:MGI:1927073]
ENSMUSG00000028459	Cd72	16357.2	-0.3	0.06	-4.86	1.15142e-06	1.79032e-05	3.182	17328.5	19948.8	17026.6	14598.9	14657.9	14582.5	18101.3	14613.1	4	43446462	43454628	3422	51.55	-1	protein_coding	CD72 antigen [Source:MGI Symbol;Acc:MGI:88345]
ENSMUSG00000005873	Reep5	4530	-0.34	0.07	-4.92	8.60589e-07	1.81512e-05	2.34	4902.1	5186.1	5197.2	3731.1	3835.2	4328.1	5095.2	3964.8	18	34344885	34374070	3151	47.09	-1	protein_coding	receptor accessory protein 5 [Source:MGI Symbol;Acc:MGI:1270152]
ENSMUSG00000027203	Dut	4571.2	0.32	0.06	4.92	8.70676e-07	1.932e-05	2.219	3932.7	4200.6	4015.8	4825.6	5102	5350.5	4049.7	5092.7	2	125247190	125258608	2410	45.4	1	protein_coding	deoxyuridine triphosphatase [Source:MGI Symbol;Acc:MGI:1346051]
ENSMUSG00000118353	Nsa2-ps1	6967.3	-0.26	0.05	-4.84	1.27648e-06	2.11969e-05	2.957	7730.3	7502.2	7611.7	6137.8	6381.8	6439.9	7614.7	6319.8	19	22441135	22441914	780	44.74	1	processed_pseudogene	NSA2 ribosome biogenesis homolog, pseudogene 1 [Source:MGI Symbol;Acc:MGI:3648670]
ENSMUSG00000020432	Tcn2	1113.7	-0.51	0.1	-4.94	7.65219e-07	2.18849e-05	1.713	1325.6	1213.4	1451.2	815.6	957.4	918.9	1330.1	897.3	11	3917192	3932159	2178	49.73	-1	protein_coding	transcobalamin 2 [Source:MGI Symbol;Acc:MGI:98534]
ENSMUSG00000027985	Lef1	2170.3	0.41	0.08	4.89	1.00839e-06	2.18973e-05	2.25	1639.3	1910.9	1975.4	2537.8	2495.6	2462.5	1841.9	2498.6	3	131110471	131224356	8788	46.22	1	protein_coding	lymphoid enhancer binding factor 1 [Source:MGI Symbol;Acc:MGI:96770]
ENSMUSG00000036249	Rbm43	1075	0.48	0.1	4.93	8.11839e-07	2.20461e-05	1.795	944.4	829.4	858.1	1247.8	1351.5	1218.8	877.3	1272.7	2	51924448	51935163	2633	44.27	-1	protein_coding	RNA binding motif protein 43 [Source:MGI Symbol;Acc:MGI:1918934]
ENSMUSG00000030275	Etnk1	11094.4	-0.38	0.08	-4.83	1.35169e-06	2.22191e-05	2.957	10938.9	12858.2	14118.5	9878.9	8743.9	10028.3	12638.5	9550.4	6	143167221	143232307	14151	43.77	1	protein_coding	ethanolamine kinase 1 [Source:MGI Symbol;Acc:MGI:1922570]
ENSMUSG00000019866	Crybg1	2293.4	0.35	0.07	4.9	9.42793e-07	2.30305e-05	1.985	1983.9	2047	1972.5	2634.4	2522.8	2599.5	2001.1	2585.6	10	43950636	44148853	7799	44.11	-1	protein_coding	crystallin beta-gamma domain containing 1 [Source:MGI Symbol;Acc:MGI:109544]
ENSMUSG00000038252	Ncapd2	18862.8	0.28	0.06	4.83	1.3695e-06	2.33063e-05	2.842	16813.8	17411.2	16755.9	19101.1	22042.8	21052.1	16993.6	20732	6	125168007	125191701	6267	47.94	-1	protein_coding	non-SMC condensin I complex, subunit D2 [Source:MGI Symbol;Acc:MGI:1915548]
ENSMUSG00000038132	Rbm24	1241.1	-0.55	0.11	-4.92	8.6683e-07	2.33426e-05	1.792	1588.4	1378	1566	845.6	897.7	1170.9	1510.8	971.4	13	46418434	46431095	3491	44.35	1	protein_coding	RNA binding motif protein 24 [Source:MGI Symbol;Acc:MGI:3610364]
ENSMUSG00000025014	Dntt	449	0.8	0.16	5.1	3.41939e-07	2.36035e-05	0.697	212.7	335.5	274.5	405.6	781.6	684.1	274.3	623.8	19	41029275	41059525	2292	46.12	1	protein_coding	deoxynucleotidyltransferase, terminal [Source:MGI Symbol;Acc:MGI:98659]
ENSMUSG00000045672	Col27a1	397.7	0.71	0.14	5.08	3.68682e-07	2.5386e-05	0.697	332.9	229	258.3	554.4	488.5	523.2	273.4	522	4	63214004	63334991	13022	51.57	1	protein_coding	collagen, type XXVII, alpha 1 [Source:MGI Symbol;Acc:MGI:2672118]
ENSMUSG00000004661	Arid3b	573.6	-0.6	0.12	-5	5.64203e-07	2.58111e-05	1.047	698.3	788.2	650.5	414.4	441.8	448.4	712.3	434.9	9	57790353	57836793	7976	46.71	-1	protein_coding	AT rich interactive domain 3B (BRIGHT-like) [Source:MGI Symbol;Acc:MGI:1930768]
ENSMUSG00000030286	Emc3	2966.5	-0.33	0.07	-4.84	1.32109e-06	2.58546e-05	2.441	3230.3	3428.2	3306	2593.3	2710.6	2530.5	3321.5	2611.5	6	113514874	113531652	3361	44.15	-1	protein_coding	ER membrane protein complex subunit 3 [Source:MGI Symbol;Acc:MGI:1913337]
ENSMUSG00000046179	E2f8	3527.2	0.35	0.07	4.83	1.35225e-06	2.6399e-05	2.441	3171.9	3071.6	2986.5	3704.4	4318.2	3910.3	3076.7	3977.7	7	48866429	48881596	5443	47.47	-1	protein_coding	E2F transcription factor 8 [Source:MGI Symbol;Acc:MGI:1922038]
ENSMUSG00000032220	Myo1e	2192.3	-0.37	0.08	-4.87	1.1054e-06	2.64693e-05	1.985	2391.8	2459.6	2625.9	1875.6	1830.2	1971	2492.4	1892.2	9	70207350	70399766	5704	45.74	1	protein_coding	myosin IE [Source:MGI Symbol;Acc:MGI:106621]
ENSMUSG00000042207	Kdm5b	4321.9	-0.35	0.07	-4.81	1.49786e-06	2.90976e-05	2.441	4686.1	5252.6	4693.1	3740	3506.3	4053.1	4877.2	3766.5	1	134560171	134635285	16555	42.17	1	protein_coding	lysine (K)-specific demethylase 5B [Source:MGI Symbol;Acc:MGI:1922855]
ENSMUSG00000020689	Itgb3	1519.8	0.43	0.09	4.87	1.12151e-06	2.95574e-05	1.795	1291.4	1258.8	1277.1	1701.1	1659.8	1930.7	1275.8	1763.9	11	104608000	104670476	5901	47.3	1	protein_coding	integrin beta 3 [Source:MGI Symbol;Acc:MGI:96612]
ENSMUSG00000017417	Plxdc1	605.5	-0.67	0.13	-5.05	4.53408e-07	2.97949e-05	0.718	775.9	702.7	851.4	485.6	334.3	482.9	776.7	434.3	11	97923238	97986444	4836	50.53	-1	protein_coding	plexin domain containing 1 [Source:MGI Symbol;Acc:MGI:1919574]
ENSMUSG00000031333	Abcb7	7083.7	-0.29	0.06	-4.77	1.85908e-06	3.02159e-05	2.896	7501.7	7759.6	8200	6545.6	6500.1	5995.3	7820.5	6347	X	104280657	104413856	5905	37.64	-1	protein_coding	ATP-binding cassette, sub-family B (MDR/TAP), member 7 [Source:MGI Symbol;Acc:MGI:109533]
ENSMUSG00000036565	Ttyh3	10604.2	-0.28	0.06	-4.77	1.84822e-06	3.05325e-05	2.842	11227.5	12129	11633.3	10163.3	9092.4	9379.6	11663.3	9545.1	5	140620578	140649031	5684	55.87	-1	protein_coding	tweety family member 3 [Source:MGI Symbol;Acc:MGI:1925589]
ENSMUSG00000031712	Il15	241.3	0.77	0.15	5.05	4.49025e-07	3.08058e-05	0.683	148.5	158.3	153.1	290	298.5	399.6	153.3	329.4	8	82331632	82403222	2261	39.37	-1	protein_coding	interleukin 15 [Source:MGI Symbol;Acc:MGI:103014]
ENSMUSG00000050106	Tmc8	1013.2	-0.55	0.11	-4.86	1.1521e-06	3.14301e-05	1.713	1222.2	1337.9	1139.3	662.2	896.6	821.2	1233.2	793.3	11	117782076	117793110	3056	54.05	1	protein_coding	transmembrane channel-like gene family 8 [Source:MGI Symbol;Acc:MGI:2669037]
ENSMUSG00000020649	Rrm2	15337.6	0.31	0.07	4.73	2.25172e-06	3.29772e-05	3.182	12388	14196.1	14288.8	15874.4	18107.7	17170.6	13624.3	17050.9	12	24708241	24714146	2771	46.99	1	protein_coding	ribonucleotide reductase M2 [Source:MGI Symbol;Acc:MGI:98181]
ENSMUSG00000041408	Wapl	1240.7	0.46	0.09	4.84	1.27316e-06	3.30423e-05	1.792	991.9	1129	963.3	1482.2	1416.6	1461.2	1028.1	1453.4	14	34673928	34747983	6623	37.99	1	protein_coding	WAPL cohesin release factor [Source:MGI Symbol;Acc:MGI:2675859]
ENSMUSG00000064358	mt-Co3	13321.4	-0.26	0.06	-4.75	2.06642e-06	3.31002e-05	2.896	15422.2	13824.7	14468.7	12287.8	12248	11677.3	14571.9	12071	MT	8607	9390	784	38.9	1	protein_coding	mitochondrially encoded cytochrome c oxidase III [Source:MGI Symbol;Acc:MGI:102502]
ENSMUSG00000022177	Haus4	1469.2	0.46	0.09	4.85	1.24611e-06	3.36678e-05	1.713	1203.8	1221.9	1228.3	1514.4	1863.9	1783.2	1218	1720.5	14	54541785	54554616	2378	49.83	-1	protein_coding	HAUS augmin-like complex, subunit 4 [Source:MGI Symbol;Acc:MGI:1261794]
ENSMUSG00000052794	1700030K09Rik	432.5	-0.67	0.13	-5.02	5.15372e-07	3.48489e-05	0.683	497.2	620.4	545.3	281.1	337.6	313.3	554.3	310.7	8	72443880	72461001	2970	47.57	1	protein_coding	RIKEN cDNA 1700030K09 gene [Source:MGI Symbol;Acc:MGI:1919504]
ENSMUSG00000017760	Ctsa	5124.9	-0.35	0.07	-4.73	2.21975e-06	3.53012e-05	2.896	5632.1	5410.9	6285.9	4098.9	4620	4701.8	5776.3	4473.6	2	164832873	164841032	4715	54.49	1	protein_coding	cathepsin A [Source:MGI Symbol;Acc:MGI:97748]
ENSMUSG00000019087	Atp6ap1	13911.3	0.24	0.05	4.73	2.26524e-06	3.59386e-05	2.896	12363	13184.2	12569.8	15651.1	15005.3	14694.6	12705.7	15117	X	74297097	74304721	3026	47.37	1	protein_coding	ATPase, H+ transporting, lysosomal accessory protein 1 [Source:MGI Symbol;Acc:MGI:109629]
ENSMUSG00000003032	Klf4	546.1	0.62	0.13	4.93	8.2462e-07	3.61078e-05	1.047	448	424.2	346.3	685.6	635	737.8	406.2	686.1	4	55527143	55532466	3049	52.76	-1	protein_coding	Kruppel-like factor 4 (gut) [Source:MGI Symbol;Acc:MGI:1342287]
ENSMUSG00000046079	Lrrc8d	1646.5	-0.42	0.09	-4.79	1.67183e-06	3.77301e-05	2.026	1923	1766.3	2016.5	1414.4	1307	1451.6	1901.9	1391	5	105699969	105832436	12573	46.76	1	protein_coding	leucine rich repeat containing 8D [Source:MGI Symbol;Acc:MGI:1922368]
ENSMUSG00000015342	Xk	671.5	-0.56	0.12	-4.85	1.24754e-06	3.776e-05	1.507	768.4	880	813.1	491.1	501.5	574.9	820.5	522.5	X	9272756	9313250	5076	40.06	1	protein_coding	X-linked Kx blood group [Source:MGI Symbol;Acc:MGI:103569]
ENSMUSG00000021395	Spin1	13125	-0.24	0.05	-4.71	2.47656e-06	3.89197e-05	2.896	13773.7	14290	14594	11863.3	11903.9	12325.1	14219.2	12030.8	13	51100880	51152546	4498	43.79	1	protein_coding	spindlin 1 [Source:MGI Symbol;Acc:MGI:109242]
ENSMUSG00000040592	Cd79b	66433.3	-0.2	0.04	-4.7	2.56927e-06	3.94447e-05	2.957	70222.5	72410.3	70647.2	61044.4	61246.6	63029	71093.3	61773.3	11	106311341	106314762	1431	54.06	-1	protein_coding	CD79B antigen [Source:MGI Symbol;Acc:MGI:96431]
ENSMUSG00000117655	6720468P15Rik	47.1	-0.73	0.14	-5.23	1.65411e-07	3.96821e-05	0.189	122.6	38	111	0	3.3	7.7	90.5	3.6	19	57497390	57512784	2867	47.31	1	lncRNA	RIKEN cDNA 6720468P15 gene [Source:MGI Symbol;Acc:MGI:1925323]
ENSMUSG00000018899	Irf1	3261.6	0.33	0.07	4.73	2.19416e-06	3.97987e-05	2.491	2902.4	2922.8	2782.8	3814.4	3407.5	3739.8	2869.3	3653.9	11	53770014	53778374	3976	52.46	1	protein_coding	interferon regulatory factor 1 [Source:MGI Symbol;Acc:MGI:96590]
ENSMUSG00000112063	Gm32220	15518.3	-0.25	0.05	-4.71	2.53428e-06	4.01995e-05	2.842	16399.1	17788.9	16437.4	14014.4	13946.9	14523.1	16875.1	14161.5	12	52079014	52079311	298	52.01	1	processed_pseudogene	predicted gene, 32220 [Source:MGI Symbol;Acc:MGI:5591379]
ENSMUSG00000030798	Cd37	22914.8	-0.3	0.06	-4.69	2.70681e-06	4.11544e-05	2.957	24894.4	27964.9	23170.9	20562.2	19945.5	20950.6	25343.4	20486.1	7	45233632	45239115	3522	54.5	-1	protein_coding	CD37 antigen [Source:MGI Symbol;Acc:MGI:88330]
ENSMUSG00000040850	Psme4	17609.1	-0.25	0.05	-4.69	2.72199e-06	4.11544e-05	2.957	19358.3	18036.9	20211.2	16058.9	16366.5	15623.1	19202.1	16016.2	11	30771726	30880361	8382	37.86	1	protein_coding	proteasome (prosome, macropain) activator subunit 4 [Source:MGI Symbol;Acc:MGI:2143994]
ENSMUSG00000052534	Pbx1	489.9	-0.71	0.14	-4.98	6.3971e-07	4.11544e-05	0.697	708.3	468.5	751.9	346.7	350.6	313.3	642.9	336.9	1	168119364	168432270	13844	44.13	-1	protein_coding	pre B cell leukemia homeobox 1 [Source:MGI Symbol;Acc:MGI:97495]
ENSMUSG00000060376	Bckdha	4738.1	-0.32	0.07	-4.75	2.0444e-06	4.11544e-05	2.219	5234.2	4921.3	5681.3	4141.1	4226	4224.6	5278.9	4197.2	7	25629946	25658981	1899	51.74	-1	protein_coding	branched chain ketoacid dehydrogenase E1, alpha polypeptide [Source:MGI Symbol;Acc:MGI:107701]
ENSMUSG00000067608	Pcna-ps2	8852.7	0.28	0.06	4.7	2.63608e-06	4.13303e-05	2.842	8103.2	8124.7	7683.5	9143.3	10298.4	9762.9	7970.5	9734.9	19	9283380	9284160	781	46.86	1	processed_pseudogene	proliferating cell nuclear antigen pseudogene 2 [Source:MGI Symbol;Acc:MGI:97505]
ENSMUSG00000022018	Rgcc	541.5	0.64	0.13	4.89	9.9659e-07	4.23277e-05	1.047	378.8	382	430.5	687.8	572.1	798.2	397.1	686	14	79288756	79301645	918	47.24	-1	protein_coding	regulator of cell cycle [Source:MGI Symbol;Acc:MGI:1913464]
ENSMUSG00000047789	Slc38a9	1247.2	-0.46	0.1	-4.78	1.74345e-06	4.30902e-05	1.795	1550.1	1474.1	1366	972.2	1001.9	1119.2	1463.4	1031.1	13	112660751	112738749	16704	42.19	1	protein_coding	solute carrier family 38, member 9 [Source:MGI Symbol;Acc:MGI:1918839]
ENSMUSG00000085667	Gm12992	327.3	0.72	0.14	4.97	6.75388e-07	4.44838e-05	0.672	226.1	180.4	259.2	466.7	408.2	423.5	221.9	432.8	4	131899478	131920029	5873	51.24	-1	lncRNA	predicted gene 12992 [Source:MGI Symbol;Acc:MGI:3702644]
ENSMUSG00000061132	Blnk	19054.7	0.27	0.06	4.66	3.1201e-06	4.59165e-05	3	18713.4	16283.2	16645.9	20658.9	21365.4	20661.2	17214.2	20895.2	19	40928927	40994535	5991	44.66	-1	protein_coding	B cell linker [Source:MGI Symbol;Acc:MGI:96878]
ENSMUSG00000030691	Fchsd2	1999.8	0.45	0.09	4.74	2.09485e-06	4.64889e-05	1.985	1614.3	1774.8	1598.5	2420	2005	2586.1	1662.5	2337	7	101092863	101284405	16627	39.49	1	protein_coding	FCH and double SH3 domains 2 [Source:MGI Symbol;Acc:MGI:2448475]
ENSMUSG00000028525	Pde4b	6392.3	0.3	0.06	4.66	3.10684e-06	4.71527e-05	2.896	6131	5444.6	5523.4	7081.1	7385.9	6787.7	5699.7	7084.9	4	102087543	102607259	10560	40.42	1	protein_coding	phosphodiesterase 4B, cAMP specific [Source:MGI Symbol;Acc:MGI:99557]
ENSMUSG00000027447	Cst3	8329.2	-0.28	0.06	-4.66	3.1556e-06	4.77835e-05	2.896	9013.4	9635.7	8829.5	7276.7	7294.8	7925.1	9159.5	7498.8	2	148871722	148875692	1266	50.37	-1	protein_coding	cystatin C [Source:MGI Symbol;Acc:MGI:102519]
ENSMUSG00000031506	Ptpn7	661.4	0.58	0.12	4.86	1.14653e-06	4.79211e-05	1.047	555.6	512.8	458.2	767.8	774	899.7	508.9	813.8	1	135132700	135145317	6102	49.9	1	protein_coding	protein tyrosine phosphatase, non-receptor type 7 [Source:MGI Symbol;Acc:MGI:2156893]
ENSMUSG00000022765	Snap29	9809.5	-0.25	0.05	-4.65	3.26706e-06	4.82239e-05	2.957	11122.4	10747.8	10217.5	9150	8702.7	8916.8	10695.9	8923.2	16	17405986	17430827	3447	43.58	1	protein_coding	synaptosomal-associated protein 29 [Source:MGI Symbol;Acc:MGI:1914724]
ENSMUSG00000038025	Phf2	12447.1	0.26	0.05	4.66	3.22055e-06	4.93517e-05	2.842	10703.6	11509.7	11741.4	13275.5	14046.7	13405.9	11318.2	13576.1	13	48801750	48871119	5494	50.86	-1	protein_coding	PHD finger protein 2 [Source:MGI Symbol;Acc:MGI:1338034]
ENSMUSG00000031583	Wrn	4838.1	-0.31	0.07	-4.66	3.2333e-06	4.94351e-05	2.842	5418.5	5056.3	5687	4057.8	4503.9	4305.1	5387.3	4288.9	8	33234384	33385527	7597	39.69	-1	protein_coding	Werner syndrome RecQ like helicase [Source:MGI Symbol;Acc:MGI:109635]
ENSMUSG00000027641	Rbl1	5350.1	0.31	0.07	4.64	3.44797e-06	5.04368e-05	2.957	4390.7	5020.4	4846.2	5673.3	6126.7	6043.2	4752.4	5947.8	2	157145893	157204534	5993	42.59	-1	protein_coding	RB transcriptional corepressor like 1 [Source:MGI Symbol;Acc:MGI:103300]
ENSMUSG00000076939	Iglv3	2200.3	0.44	0.09	4.7	2.62211e-06	5.04368e-05	2.25	2012.2	1855	1654.9	2471.1	2349.1	2859.2	1840.7	2559.8	16	19241207	19241690	381	45.25	-1	IG_V_gene	immunoglobulin lambda variable 3 [Source:MGI Symbol;Acc:MGI:3645509]
ENSMUSG00000096727	Psmb9	3974.9	0.33	0.07	4.68	2.91699e-06	5.05371e-05	2.491	3795.9	3369.1	3353.9	4384.4	4349.7	4596.4	3506.3	4443.5	17	34181987	34187764	3660	50.87	-1	protein_coding	proteasome (prosome, macropain) subunit, beta type 9 (large multifunctional peptidase 2) [Source:MGI Symbol;Acc:MGI:1346526]
ENSMUSG00000025203	Scd2	9974.6	-0.6	0.13	-4.64	3.40238e-06	5.15549e-05	2.842	11446.9	14812.3	11228.6	8345.6	7193.8	6820.3	12496	7453.2	19	44293674	44306864	5464	49.12	1	protein_coding	stearoyl-Coenzyme A desaturase 2 [Source:MGI Symbol;Acc:MGI:98240]
ENSMUSG00000022197	Pdzd2	89.1	-0.84	0.16	-5.17	2.36685e-07	5.27731e-05	0.193	141.8	165.7	133.9	12.2	45.6	35.5	147.1	31.1	15	12359711	12739924	18419	45.94	-1	protein_coding	PDZ domain containing 2 [Source:MGI Symbol;Acc:MGI:1922394]
ENSMUSG00000058603	Rpl28-ps1	28524.1	-0.25	0.05	-4.63	3.6411e-06	5.27874e-05	2.957	30096.1	30832.8	32273	24271.1	26874.4	26797.4	31067.3	25981	1	128038569	128038982	414	56.04	1	processed_pseudogene	ribosomal protein L28, pseudogene 1 [Source:MGI Symbol;Acc:MGI:3705349]
ENSMUSG00000025395	Prim1	1713.8	0.4	0.09	4.7	2.5443e-06	5.37197e-05	2.026	1451.6	1422.4	1505.7	1868.9	2135.2	1899.1	1459.9	1967.7	10	128015168	128030037	3868	43.36	1	protein_coding	DNA primase, p49 subunit [Source:MGI Symbol;Acc:MGI:97757]
ENSMUSG00000096403	Gm9825	2291.9	0.36	0.08	4.73	2.2323e-06	5.46826e-05	1.742	1888.8	2087.1	2006	2546.7	2683.4	2539.2	1994	2589.8	6	7982541	7983383	843	55.63	-1	processed_pseudogene	predicted gene 9825 [Source:MGI Symbol;Acc:MGI:3708729]
ENSMUSG00000094335	Igkv1-117	646.7	-0.58	0.12	-4.75	2.07707e-06	5.74363e-05	1.54	803.4	876.8	721.3	547.8	422.3	508.8	800.5	492.9	6	68121046	68121827	404	43.86	1	IG_V_gene	immunoglobulin kappa variable 1-117 [Source:MGI Symbol;Acc:MGI:4439721]
ENSMUSG00000097194	9330175E14Rik	315	0.7	0.14	4.91	9.13536e-07	5.77783e-05	0.672	212.7	237.4	204.7	448.9	361.5	424.5	218.3	411.6	8	94422898	94435103	5938	48.27	-1	lncRNA	RIKEN cDNA 9330175E14 gene [Source:MGI Symbol;Acc:MGI:2443913]
ENSMUSG00000020601	Trib2	8031.6	-0.27	0.06	-4.61	3.99499e-06	5.84953e-05	2.896	8960	9141.9	8348.3	7600	7013.6	7126	8816.7	7246.5	12	15791727	15816922	4335	46.73	-1	protein_coding	tribbles pseudokinase 2 [Source:MGI Symbol;Acc:MGI:2145021]
ENSMUSG00000040613	Apobec1	5216.2	-0.36	0.08	-4.61	4.12309e-06	6.02383e-05	2.896	6055.1	5452	6222.7	5005.6	4020.8	4540.8	5909.9	4522.4	6	122577792	122602444	2702	43.01	-1	protein_coding	apolipoprotein B mRNA editing enzyme, catalytic polypeptide 1 [Source:MGI Symbol;Acc:MGI:103298]
ENSMUSG00000032481	Smarcc1	9719.4	0.27	0.06	4.59	4.33371e-06	6.09792e-05	3	8730.6	8853.8	8767.3	10380	11466.4	10118.4	8783.9	10654.9	9	110117708	110240178	7832	41.45	1	protein_coding	SWI/SNF related, matrix associated, actin dependent regulator of chromatin, subfamily c, member 1 [Source:MGI Symbol;Acc:MGI:1203524]
ENSMUSG00000063870	Chd4	20200.5	0.24	0.05	4.57	4.94848e-06	6.54944e-05	3.182	19259.8	18766	17388.2	22027.8	22398.8	21362.6	18471.3	21929.7	6	125095981	125130591	8019	48.58	1	protein_coding	chromodomain helicase DNA binding protein 4 [Source:MGI Symbol;Acc:MGI:1344380]
ENSMUSG00000019978	Epb41l2	6825.7	0.25	0.06	4.58	4.75946e-06	6.76451e-05	2.957	6204.4	6202.2	6229.4	7252.2	7748.5	7317.6	6212	7439.4	10	25359798	25523519	11843	42.8	1	protein_coding	erythrocyte membrane protein band 4.1 like 2 [Source:MGI Symbol;Acc:MGI:103009]
ENSMUSG00000071757	Zhx2	2396.5	0.34	0.07	4.65	3.27578e-06	6.92115e-05	1.985	2179.1	2111.4	2002.2	2598.9	2721.4	2766.3	2097.5	2695.5	15	57694665	57839832	4434	47.54	1	protein_coding	zinc fingers and homeoboxes 2 [Source:MGI Symbol;Acc:MGI:2683087]
ENSMUSG00000096336	Igkv1-135	2016.1	-0.43	0.09	-4.62	3.75615e-06	6.98626e-05	2.25	2091.5	2444.8	2494.8	1844.4	1510	1711.3	2343.7	1688.6	6	67609713	67610508	394	41.33	1	IG_V_gene	immunoglobulin kappa variable 1-135 [Source:MGI Symbol;Acc:MGI:3819952]
ENSMUSG00000037321	Tap1	8098.8	0.25	0.06	4.55	5.38125e-06	7.06042e-05	3.182	7430	7118.1	7581.1	8640	9135.8	8687.8	7376.4	8821.2	17	34187553	34197225	5476	51.42	1	protein_coding	transporter 1, ATP-binding cassette, sub-family B (MDR/TAP) [Source:MGI Symbol;Acc:MGI:98483]
ENSMUSG00000017499	Cdc6	1373.4	0.46	0.1	4.66	3.19266e-06	7.41256e-05	1.795	1036.2	1296.8	1075.2	1651.1	1557.7	1623.2	1136.1	1610.7	11	98907801	98923940	5229	47.81	1	protein_coding	cell division cycle 6 [Source:MGI Symbol;Acc:MGI:1345150]
ENSMUSG00000063171	Rps4l	722.6	0.58	0.12	4.77	1.87118e-06	7.43243e-05	1.047	542.3	633.1	486.9	902.2	789.2	982.1	554.1	891.2	6	148354656	148355598	943	59.07	1	transcribed_processed_pseudogene	ribosomal protein S4-like [Source:MGI Symbol;Acc:MGI:1913434]
ENSMUSG00000045328	Cenpe	1783.5	0.43	0.09	4.6	4.17611e-06	7.70041e-05	2.25	1676.9	1475.1	1325.9	2130	2153.7	1939.4	1492.6	2074.3	3	135212537	135273611	8620	41.66	1	protein_coding	centromere protein E [Source:MGI Symbol;Acc:MGI:1098230]
ENSMUSG00000029998	Pcyox1	3464.9	-0.32	0.07	-4.57	4.79844e-06	7.74873e-05	2.563	3659.1	3832.3	4103.8	3093.3	2948.3	3152.4	3865.1	3064.7	6	86386006	86397154	4932	47.26	-1	protein_coding	prenylcysteine oxidase 1 [Source:MGI Symbol;Acc:MGI:1914131]
ENSMUSG00000032375	Aph1b	843.2	0.53	0.11	4.67	2.94121e-06	7.88885e-05	1.54	600.7	636.3	758.6	953.3	985.7	1124.9	665.2	1021.3	9	66775202	66795490	5163	40.58	-1	protein_coding	aph1 homolog B, gamma secretase subunit [Source:MGI Symbol;Acc:MGI:3522097]
ENSMUSG00000032555	Topbp1	5440.6	0.29	0.06	4.54	5.56497e-06	7.92149e-05	2.896	4510.9	5052.1	5066.2	5984.4	5946.5	6083.5	4876.4	6004.8	9	103305215	103350428	11226	41.64	1	protein_coding	topoisomerase (DNA) II binding protein 1 [Source:MGI Symbol;Acc:MGI:1920018]
ENSMUSG00000032803	Cdv3	7202	0.28	0.06	4.54	5.4963e-06	7.94825e-05	2.842	6398.8	6740.4	6309.8	7786.7	7530.3	8446.3	6483	7921.1	9	103353094	103365840	7403	44.02	-1	protein_coding	carnitine deficiency-associated gene expressed in ventricle 3 [Source:MGI Symbol;Acc:MGI:2448759]
ENSMUSG00000060739	Nsa2	5281	-0.26	0.06	-4.54	5.50365e-06	7.94825e-05	2.842	5747.2	5751.7	5806.6	4683.3	4937	4760.2	5768.5	4793.5	13	97129424	97137937	4275	38.44	-1	protein_coding	NSA2 ribosome biogenesis homolog [Source:MGI Symbol;Acc:MGI:1913883]
ENSMUSG00000059195	Gm12715	19682.4	-0.27	0.06	-4.54	5.57962e-06	8.04082e-05	2.842	21499	20498.6	22640	16557.8	18538.7	18360.6	21545.8	17819	4	103563402	103564529	1128	55.5	1	processed_pseudogene	predicted gene 12715 [Source:MGI Symbol;Acc:MGI:3650759]
ENSMUSG00000020476	Dbnl	13634.9	-0.24	0.05	-4.52	6.1006e-06	8.43133e-05	2.957	15284.6	14353.3	14757.6	13068.9	12076.5	12268.5	14798.5	12471.3	11	5788488	5800962	2346	52.1	1	protein_coding	drebrin-like [Source:MGI Symbol;Acc:MGI:700006]
ENSMUSG00000038375	Trp53inp2	1370	-0.5	0.11	-4.62	3.78425e-06	8.61441e-05	1.792	1418.2	1846.5	1649.2	1083.3	979.1	1243.7	1638	1102.1	2	155381059	155389850	5257	51.18	1	protein_coding	transformation related protein 53 inducible nuclear protein 2 [Source:MGI Symbol;Acc:MGI:1915978]
ENSMUSG00000000001	Gnai3	11167.8	-0.22	0.05	-4.51	6.35373e-06	8.61896e-05	3	12003.4	12115.3	12002.5	10518.9	10053.1	10313.8	12040.4	10295.3	3	108107280	108146146	3262	41.65	-1	protein_coding	guanine nucleotide binding protein (G protein), alpha inhibiting 3 [Source:MGI Symbol;Acc:MGI:95773]
ENSMUSG00000071477	Zfp777	1033.6	0.47	0.1	4.62	3.88524e-06	8.807e-05	1.792	906.8	780.8	848.5	1227.8	1315.7	1122	845.4	1221.8	6	48024188	48048911	3588	47.05	-1	protein_coding	zinc finger protein 777 [Source:MGI Symbol;Acc:MGI:1919556]
ENSMUSG00000023150	Ivns1abp	12043.8	0.26	0.06	4.49	7.07535e-06	9.00955e-05	3.182	10566	10736.2	11530.9	12663.3	12935.2	13831.3	10944.4	13143.3	1	151344477	151364422	5435	41.02	1	protein_coding	influenza virus NS1A binding protein [Source:MGI Symbol;Acc:MGI:2152389]
ENSMUSG00000024833	Pola2	1779.6	0.4	0.09	4.58	4.58239e-06	9.14666e-05	2.026	1534.2	1560.6	1450.2	1936.7	2254.6	1941.3	1515	2044.2	19	5940542	5964202	8294	50.15	-1	protein_coding	polymerase (DNA directed), alpha 2 [Source:MGI Symbol;Acc:MGI:99690]
ENSMUSG00000018921	Pelp1	1652.1	0.36	0.08	4.55	5.24656e-06	9.41056e-05	2.25	1465.8	1391.8	1436.8	1855.6	1910.5	1852.2	1431.5	1872.7	11	70392883	70410031	3561	48.15	-1	protein_coding	proline, glutamic acid and leucine rich protein 1 [Source:MGI Symbol;Acc:MGI:1922523]
ENSMUSG00000005732	Ranbp1	2676	0.33	0.07	4.55	5.43851e-06	9.87142e-05	2.219	2432.7	2282.3	2337.9	2834.4	3169.7	2999.1	2351	3001.1	16	18239784	18248732	1666	47.42	-1	protein_coding	RAN binding protein 1 [Source:MGI Symbol;Acc:MGI:96269]
ENSMUSG00000019998	Stx7	5227.4	-0.32	0.07	-4.49	7.18541e-06	9.97189e-05	2.896	6173.6	5603.9	5723.4	5046.7	4275.9	4540.8	5833.6	4621.1	10	24149302	24190222	4473	43.03	1	protein_coding	syntaxin 7 [Source:MGI Symbol;Acc:MGI:1858210]
ENSMUSG00000026669	Mcm10	1323.2	0.42	0.09	4.58	4.62543e-06	0.000103538	1.792	1094.6	1203.9	1052.3	1467.8	1565.3	1555.1	1116.9	1529.4	2	4989714	5012791	7692	46.55	-1	protein_coding	minichromosome maintenance 10 replication initiation factor [Source:MGI Symbol;Acc:MGI:1917274]
ENSMUSG00000002897	Il17ra	8908.1	-0.24	0.05	-4.48	7.57245e-06	0.000104653	2.896	9360.4	9726.5	9877	8020	8374.9	8089.9	9654.6	8161.6	6	120463247	120487559	8662	49.53	1	protein_coding	interleukin 17 receptor A [Source:MGI Symbol;Acc:MGI:107399]
ENSMUSG00000028478	Clta	10588.6	-0.25	0.06	-4.46	8.03752e-06	0.000108547	2.957	12064.3	11539.2	10965.6	9623.3	9951	9388.2	11523	9654.2	4	44004452	44032846	1800	46.59	1	protein_coding	clathrin, light polypeptide (Lca) [Source:MGI Symbol;Acc:MGI:894297]
ENSMUSG00000026430	Rassf5	5633.1	0.29	0.06	4.46	8.0399e-06	0.000110653	2.896	4798.7	5398.2	4962.9	6297.8	6385.1	5956	5053.2	6213	1	131176410	131245258	3997	49.55	-1	protein_coding	Ras association (RalGDS/AF-6) domain family member 5 [Source:MGI Symbol;Acc:MGI:1926375]
ENSMUSG00000038578	Susd1	7932.5	-0.31	0.07	-4.43	9.28435e-06	0.000116026	3.182	9105.2	8982.6	8366.5	7512.2	7338.2	6290.4	8818.1	7046.9	4	59314683	59438633	4766	44.81	-1	protein_coding	sushi domain containing 1 [Source:MGI Symbol;Acc:MGI:3651543]
ENSMUSG00000023966	Rsph9	2235.6	0.33	0.07	4.52	6.08989e-06	0.000121771	1.985	1942.2	2010.1	1944.8	2404.4	2573.8	2538.2	1965.7	2505.5	17	46122035	46144216	1602	50.17	-1	protein_coding	radial spoke head 9 homolog (Chlamydomonas) [Source:MGI Symbol;Acc:MGI:1922814]
ENSMUSG00000039089	L3mbtl3	2805.8	0.37	0.08	4.5	6.94184e-06	0.000123927	2.219	2597.9	2542.9	2138	3200	3270.7	3085.3	2426.3	3185.3	10	26274468	26375971	9713	41.71	-1	protein_coding	L3MBTL3 histone methyl-lysine binding protein [Source:MGI Symbol;Acc:MGI:2143628]
ENSMUSG00000037710	Cisd1	1072.1	-0.48	0.11	-4.52	6.19751e-06	0.000129794	1.887	1384	1159.6	1271.3	774.4	884.7	958.2	1271.7	872.4	10	71330480	71344954	1084	46.83	-1	protein_coding	CDGSH iron sulfur domain 1 [Source:MGI Symbol;Acc:MGI:1261855]
ENSMUSG00000045382	Cxcr4	27635.7	-0.28	0.06	-4.42	9.8003e-06	0.000130727	2.957	31030.5	31996.6	28187.3	26477.8	22789.6	25332.3	30404.8	24866.6	1	128588199	128592293	1808	48.64	-1	protein_coding	chemokine (C-X-C motif) receptor 4 [Source:MGI Symbol;Acc:MGI:109563]
ENSMUSG00000095981	Ighv10-1	938.9	-0.57	0.13	-4.52	6.32085e-06	0.000133017	1.871	1027.8	1281	1178.5	538.9	826.1	780.9	1162.4	715.3	12	114479005	114479451	359	43.85	-1	IG_V_gene	immunoglobulin heavy variable 10-1 [Source:MGI Symbol;Acc:MGI:4439620]
ENSMUSG00000022108	Itm2b	15867.9	-0.22	0.05	-4.42	9.86676e-06	0.000133857	2.896	16863.8	17257.1	17112.7	14546.7	14230.2	15196.7	17077.9	14657.9	14	73362226	73385289	2732	43.49	-1	protein_coding	integral membrane protein 2B [Source:MGI Symbol;Acc:MGI:1309517]
ENSMUSG00000033530	Ttc7b	2041.1	-0.36	0.08	-4.53	5.98095e-06	0.000134574	1.742	2386	2142	2400.1	1746.7	1761.8	1810	2309.4	1772.8	12	100300770	100520826	7320	46.68	-1	protein_coding	tetratricopeptide repeat domain 7B [Source:MGI Symbol;Acc:MGI:2144724]
ENSMUSG00000032434	Cmtm6	6591.3	-0.24	0.05	-4.39	1.10786e-05	0.000136197	3.182	7082.1	7267.9	7100.9	6193.3	5937.8	5965.6	7150.3	6032.3	9	114731116	114749344	3440	47.29	1	protein_coding	CKLF-like MARVEL transmembrane domain containing 6 [Source:MGI Symbol;Acc:MGI:2447165]
ENSMUSG00000021366	Hivep1	2794	0.42	0.1	4.43	9.34067e-06	0.00014227	2.563	2738.1	2079.7	2225.1	3316.7	3481.3	2923.4	2347.6	3240.5	13	42052021	42192537	9294	44.05	1	protein_coding	human immunodeficiency virus type I enhancer binding protein 1 [Source:MGI Symbol;Acc:MGI:96100]
ENSMUSG00000020611	Gna13	6289.9	-0.25	0.06	-4.38	1.197e-05	0.000146286	3.182	6548.1	6945.1	7078.9	5782.2	5594.8	5790.3	6857.4	5722.4	11	109362831	109401369	6421	44.87	1	protein_coding	guanine nucleotide binding protein, alpha 13 [Source:MGI Symbol;Acc:MGI:95768]
ENSMUSG00000052949	Rnf157	5972.6	0.29	0.07	4.39	1.1124e-05	0.000146286	2.957	5169.1	5320.1	5587.5	6181.1	7049.4	6528.1	5358.9	6586.2	11	116336353	116413032	9537	48.06	-1	protein_coding	ring finger protein 157 [Source:MGI Symbol;Acc:MGI:2442484]
ENSMUSG00000055538	Zcchc24	1516.6	-0.39	0.09	-4.5	6.83898e-06	0.0001479	1.795	1848.7	1661.9	1689.4	1330	1263.6	1306	1733.3	1299.9	14	25711642	25769039	4557	51.18	-1	protein_coding	zinc finger, CCHC domain containing 24 [Source:MGI Symbol;Acc:MGI:1919168]
ENSMUSG00000050812	Ecpas	9213.7	0.28	0.06	4.37	1.22108e-05	0.000148606	3.182	8641.3	7649.9	8590.3	10130	10652.3	9618.2	8293.8	10133.5	4	58798911	58912749	11447	37.46	-1	protein_coding	Ecm29 proteasome adaptor and scaffold [Source:MGI Symbol;Acc:MGI:2140220]
ENSMUSG00000024854	Pold4	2798.8	-0.31	0.07	-4.42	1.00195e-05	0.000151077	2.563	3128.5	3129.6	3085.1	2500	2603.1	2346.6	3114.4	2483.2	19	4231899	4233634	1164	54.32	1	protein_coding	polymerase (DNA-directed), delta 4 [Source:MGI Symbol;Acc:MGI:1916995]
ENSMUSG00000003644	Rps6ka1	1139.4	-0.46	0.1	-4.49	7.07526e-06	0.00015209	1.795	1203.8	1425.5	1394.7	1030	876	906.4	1341.4	937.5	4	133847290	133887797	4258	52.31	-1	protein_coding	ribosomal protein S6 kinase polypeptide 1 [Source:MGI Symbol;Acc:MGI:104558]
ENSMUSG00000025239	Limd1	10050.4	-0.27	0.06	-4.38	1.16357e-05	0.000154698	2.896	10409.1	11887.4	10818.3	9544.4	8724.4	8918.7	11038.3	9062.5	9	123478706	123521552	6018	45.71	1	protein_coding	LIM domains containing 1 [Source:MGI Symbol;Acc:MGI:1352502]
ENSMUSG00000026029	Casp8	3545.8	0.29	0.07	4.41	1.03942e-05	0.000155478	2.563	3272	3086.3	3172.1	3796.7	4072.9	3874.9	3176.8	3914.8	1	58795374	58847503	2893	42.29	1	protein_coding	caspase 8 [Source:MGI Symbol;Acc:MGI:1261423]
ENSMUSG00000046341	Gm11223	12518.6	0.25	0.06	4.38	1.19849e-05	0.000155478	2.957	11024.8	11296.5	11861	12753.3	14194.4	13981.7	11394.1	13643.1	4	69925630	69926079	450	53.56	-1	processed_pseudogene	predicted gene 11223 [Source:MGI Symbol;Acc:MGI:3651631]
ENSMUSG00000026347	Tmem163	1337.6	-0.39	0.09	-4.48	7.38592e-06	0.000157505	1.795	1544.2	1479.3	1566	1146.7	1176.7	1112.4	1529.8	1145.3	1	127486546	127679548	4292	45.26	-1	protein_coding	transmembrane protein 163 [Source:MGI Symbol;Acc:MGI:1919410]
ENSMUSG00000002957	Ap2a2	1820.2	0.36	0.08	4.42	9.82993e-06	0.00016687	2.25	1616.8	1527.9	1586.1	1944.4	2045.1	2200.9	1576.9	2063.5	7	141562173	141633011	5663	47.67	1	protein_coding	adaptor-related protein complex 2, alpha 2 subunit [Source:MGI Symbol;Acc:MGI:101920]
ENSMUSG00000044934	Zfp367	1548.9	0.38	0.09	4.46	8.36606e-06	0.000168965	1.887	1269.8	1330.6	1385.2	1656.7	1816.1	1834.9	1328.5	1769.2	13	64133018	64153202	5514	40.57	-1	protein_coding	zinc finger protein 367 [Source:MGI Symbol;Acc:MGI:2442266]
ENSMUSG00000034329	Brip1	1482	0.37	0.08	4.45	8.60167e-06	0.00017338	1.887	1290.6	1278.9	1272.3	1630	1733.6	1686.4	1280.6	1683.3	11	86058138	86201193	7454	39.34	-1	protein_coding	BRCA1 interacting protein C-terminal helicase 1 [Source:MGI Symbol;Acc:MGI:2442836]
ENSMUSG00000024742	Fen1	5042.9	0.34	0.08	4.35	1.36364e-05	0.000175079	2.957	4212.2	4874.8	4174.6	5114.4	5903.1	5978.1	4420.6	5665.2	19	10199132	10204169	2422	49.11	-1	protein_coding	flap structure specific endonuclease 1 [Source:MGI Symbol;Acc:MGI:102779]
ENSMUSG00000036944	Tmem71	3188.8	-0.34	0.08	-4.4	1.08428e-05	0.00017557	2.34	3795.1	3300.5	3670.5	2578.9	2830	2957.9	3588.7	2788.9	15	66526212	66561103	2988	38.69	-1	protein_coding	transmembrane protein 71 [Source:MGI Symbol;Acc:MGI:2146049]
ENSMUSG00000005886	Ncoa2	6648.6	0.24	0.05	4.35	1.34608e-05	0.000175798	2.896	6176.1	5887.8	6197.8	7148.9	7211.2	7269.7	6087.2	7209.9	1	13139105	13374083	15642	44.28	-1	protein_coding	nuclear receptor coactivator 2 [Source:MGI Symbol;Acc:MGI:1276533]
ENSMUSG00000034453	Polr3b	6570.9	-0.27	0.06	-4.33	1.50866e-05	0.000178924	3.182	7258.9	6792.1	7533.3	5883.3	6199.5	5758.7	7194.8	5947.1	10	84622292	84727178	5262	44.22	1	protein_coding	polymerase (RNA) III (DNA directed) polypeptide B [Source:MGI Symbol;Acc:MGI:1917678]
ENSMUSG00000030761	Myo7a	2264.7	-0.42	0.09	-4.46	8.30476e-06	0.000179548	1.742	2916.6	2701.2	2254.7	2060	1765.1	1890.5	2624.2	1905.2	7	98051060	98119524	8874	52.75	-1	protein_coding	myosin VIIA [Source:MGI Symbol;Acc:MGI:104510]
ENSMUSG00000019820	Utrn	605.5	0.59	0.13	4.55	5.32074e-06	0.000191117	1.047	472.2	513.9	386.5	730	861.9	668.8	457.5	753.6	10	12382188	12869365	17108	41.39	-1	protein_coding	utrophin [Source:MGI Symbol;Acc:MGI:104631]
ENSMUSG00000094872	Igkv9-120	578.7	-0.58	0.13	-4.55	5.35203e-06	0.000191866	1.047	619.9	773.4	758.6	501.1	400.6	418.7	717.3	440.1	6	68049983	68050456	353	44.73	1	IG_V_gene	immunoglobulin kappa chain variable 9-120 [Source:MGI Symbol;Acc:MGI:3647784]
ENSMUSG00000030313	Dennd5b	4151.8	0.3	0.07	4.36	1.28791e-05	0.000193613	2.491	3710.8	3794.4	3595.9	4795.6	4781.8	4232.3	3700.3	4603.2	6	148988071	149101680	18081	39.57	-1	protein_coding	DENN/MADD domain containing 5B [Source:MGI Symbol;Acc:MGI:2444273]
ENSMUSG00000032113	Chek1	982.5	0.46	0.1	4.43	9.29062e-06	0.000193832	1.792	744.2	903.2	783.5	1182.2	1114.8	1167.1	810.3	1154.7	9	36708482	36727065	4635	39.51	-1	protein_coding	checkpoint kinase 1 [Source:MGI Symbol;Acc:MGI:1202065]
ENSMUSG00000064373	Selenop	15766.8	0.35	0.08	4.33	1.4838e-05	0.000194769	2.842	14831.6	11307.1	15135.4	17802.2	17544.3	17980.2	13758	17775.6	15	3268547	3280508	2842	40.5	1	protein_coding	selenoprotein P [Source:MGI Symbol;Acc:MGI:894288]
ENSMUSG00000003346	Abhd17a	6645	-0.29	0.07	-4.32	1.53111e-05	0.000196869	2.896	7693.6	7566.5	6722.1	5994.4	6200.5	5692.5	7327.4	5962.5	10	80583654	80590341	1547	57.79	-1	protein_coding	abhydrolase domain containing 17A [Source:MGI Symbol;Acc:MGI:106388]
ENSMUSG00000043889	Gm8399	5612.8	-0.3	0.07	-4.32	1.57223e-05	0.000201765	2.896	6674.1	5788.6	6183.5	4694.4	5137.8	5198.1	6215.4	5010.1	13	81064684	81065800	1117	55.24	1	processed_pseudogene	predicted gene 8399 [Source:MGI Symbol;Acc:MGI:3647971]
ENSMUSG00000018381	Abi3	1747.2	0.46	0.1	4.42	9.68183e-06	0.000206093	1.742	1358.2	1730.5	1215.8	2077.8	1985.4	2115.7	1434.8	2059.6	11	95830074	95842476	4153	54.11	-1	protein_coding	ABI gene family, member 3 [Source:MGI Symbol;Acc:MGI:1913860]
ENSMUSG00000020297	Nsg2	931.7	0.48	0.11	4.42	1.0011e-05	0.000206853	1.792	775	725.9	767.2	947.8	1165.9	1208.3	756.1	1107.3	11	32000463	32059202	4157	46.37	1	protein_coding	neuron specific gene family member 2 [Source:MGI Symbol;Acc:MGI:1202070]
ENSMUSG00000030243	Recql	2252.2	0.33	0.07	4.39	1.11293e-05	0.00020716	1.985	1962.2	1908.8	2083.5	2502.2	2485.9	2570.8	1984.8	2519.6	6	142350342	142387087	7688	44.39	-1	protein_coding	RecQ protein-like [Source:MGI Symbol;Acc:MGI:103021]
ENSMUSG00000007029	Vars	26166.7	0.2	0.05	4.31	1.62972e-05	0.000211464	2.842	24584.9	24358.3	24077.8	27600	28951.1	27427.9	24340.3	27993	17	35000987	35016322	5608	53.96	1	protein_coding	valyl-tRNA synthetase [Source:MGI Symbol;Acc:MGI:90675]
ENSMUSG00000101111	Gm28437	7945.2	-0.29	0.07	-4.3	1.74133e-05	0.000213631	3	9635.8	8324.1	8326.3	7407.8	7075.5	6901.8	8762.1	7128.3	1	24613189	24613971	783	38.95	-1	unprocessed_pseudogene	predicted gene 28437 [Source:MGI Symbol;Acc:MGI:5579143]
ENSMUSG00000035569	Ankrd11	3961.2	0.37	0.08	4.34	1.43508e-05	0.000216001	2.441	3865.1	3446.1	2964.5	4272.2	4665.6	4553.3	3425.3	4497	8	122883822	123042277	16580	44.87	-1	protein_coding	ankyrin repeat domain 11 [Source:MGI Symbol;Acc:MGI:1924337]
ENSMUSG00000016534	Lamp2	7527	-0.25	0.06	-4.29	1.80095e-05	0.000220104	3	7876.3	8160.6	8575	7041.1	6539.2	6969.8	8204	6850	X	38401357	38456454	9552	40.57	-1	protein_coding	lysosomal-associated membrane protein 2 [Source:MGI Symbol;Acc:MGI:96748]
ENSMUSG00000028333	Anp32b	10662.1	0.26	0.06	4.29	1.81448e-05	0.000221337	3	9422.2	10196	9435	10867.8	12141.6	11910.2	9684.4	11639.9	4	46450902	46472657	1716	46.67	1	protein_coding	acidic (leucine-rich) nuclear phosphoprotein 32 family, member B [Source:MGI Symbol;Acc:MGI:1914878]
ENSMUSG00000018567	Gabarap	10964.9	-0.22	0.05	-4.29	1.79605e-05	0.000221449	2.957	12223.6	11728.1	11471.6	10070	10104.1	10192.1	11807.8	10122.1	11	69991143	69994951	1844	46.97	1	protein_coding	gamma-aminobutyric acid receptor associated protein [Source:MGI Symbol;Acc:MGI:1861742]
ENSMUSG00000021136	Smoc1	624.4	0.7	0.16	4.43	9.35479e-06	0.000221449	1.54	200.2	356.6	133.9	727.8	1146.3	1181.4	230.3	1018.5	12	81026808	81186414	3496	45.42	1	protein_coding	SPARC related modular calcium binding 1 [Source:MGI Symbol;Acc:MGI:1929878]
ENSMUSG00000021203	Otub2	6776.5	0.27	0.06	4.29	1.80685e-05	0.000222336	2.957	6042.6	5989.1	6361.4	7664.4	6907.2	7694.2	6131	7421.9	12	103388682	103406350	3695	51.08	1	protein_coding	OTU domain, ubiquitin aldehyde binding 2 [Source:MGI Symbol;Acc:MGI:1915399]
ENSMUSG00000003360	Ddx23	3607	0.29	0.07	4.34	1.44214e-05	0.000223401	2.34	3223.6	3366	3118.5	3851.1	3966.5	4116.3	3236	3978	15	98645134	98662894	6229	50.34	-1	protein_coding	DEAD (Asp-Glu-Ala-Asp) box polypeptide 23 [Source:MGI Symbol;Acc:MGI:1921601]
ENSMUSG00000028809	Srrm1	6823.8	0.28	0.06	4.27	1.95821e-05	0.000223401	3.182	6625.7	6081.9	5721.5	7293.3	7797.4	7423	6143	7504.6	4	135320484	135353321	7299	44.23	-1	protein_coding	serine/arginine repetitive matrix 1 [Source:MGI Symbol;Acc:MGI:1858303]
ENSMUSG00000022092	Ppp3cc	2158.1	0.34	0.08	4.38	1.20841e-05	0.000225029	1.94	2001.4	1767.4	1901.7	2410	2462	2406	1890.2	2426	14	70217865	70289471	2985	41.94	-1	protein_coding	protein phosphatase 3, catalytic subunit, gamma isoform [Source:MGI Symbol;Acc:MGI:107162]
ENSMUSG00000049625	Tifab	1681.7	0.4	0.09	4.4	1.08566e-05	0.000225029	1.742	1567.6	1327.4	1402.4	1818.9	2052.7	1921.1	1432.5	1930.9	13	56173704	56178885	3497	51.12	-1	protein_coding	TRAF-interacting protein with forkhead-associated domain, family member B [Source:MGI Symbol;Acc:MGI:2385852]
ENSMUSG00000116912	Gm5487	3509.3	0.37	0.09	4.31	1.62927e-05	0.000229105	2.563	2718.9	3100.1	3268.7	3552.2	4363.8	4052.1	3029.2	3989.4	16	53983928	53986084	2157	51.41	1	processed_pseudogene	predicted gene 5487 [Source:MGI Symbol;Acc:MGI:3647872]
ENSMUSG00000031490	Eif4ebp1	1096.5	-0.42	0.1	-4.38	1.20283e-05	0.000231362	1.871	1214.7	1243	1350.7	934.4	882.5	953.4	1269.5	923.5	8	27260329	27276674	2196	48.42	1	protein_coding	eukaryotic translation initiation factor 4E binding protein 1 [Source:MGI Symbol;Acc:MGI:103267]
ENSMUSG00000038608	Dock10	3135.3	0.34	0.08	4.31	1.62092e-05	0.000233673	2.491	2864.9	2874.3	2477.6	3681.1	3655	3258.8	2738.9	3531.6	1	80501073	80758527	18267	40.09	-1	protein_coding	dedicator of cytokinesis 10 [Source:MGI Symbol;Acc:MGI:2146320]
ENSMUSG00000076281	Gm24270	827.8	-0.66	0.15	-4.49	7.03685e-06	0.000240991	1.047	1174.6	718.6	1328.7	565.6	708.9	470.5	1074	581.6	9	56223715	56223771	57	73.68	-1	miRNA	predicted gene, 24270 [Source:MGI Symbol;Acc:MGI:5454047]
ENSMUSG00000064337	mt-Rnr1	30704.6	-0.34	0.08	-4.26	2.04363e-05	0.000243729	3	38863.4	35060.8	29831.7	29667.8	26816.9	23987	34585.3	26823.9	MT	70	1024	955	35.81	1	Mt_rRNA	mitochondrially encoded 12S rRNA [Source:MGI Symbol;Acc:MGI:102493]
ENSMUSG00000036202	Rif1	2322.9	0.36	0.08	4.32	1.55195e-05	0.000246348	2.25	1813.7	1987.9	2232.7	2658.9	2580.3	2663.7	2011.4	2634.3	2	52072832	52122383	10504	38.6	1	protein_coding	replication timing regulatory factor 1 [Source:MGI Symbol;Acc:MGI:1098622]
ENSMUSG00000045205	Dpy19l4	1517.4	-0.42	0.1	-4.38	1.18683e-05	0.000247028	1.713	1589.3	1689.3	2004.1	1288.9	1308.1	1224.6	1760.9	1273.8	4	11261315	11322137	8101	40.93	-1	protein_coding	dpy-19-like 4 (C. elegans) [Source:MGI Symbol;Acc:MGI:2685869]
ENSMUSG00000013662	Atad1	8999.1	-0.23	0.05	-4.26	2.03459e-05	0.000254257	2.842	9374.6	9841.5	9946.8	8408.9	8342.3	8080.3	9721	8277.2	19	32671638	32739786	5995	40.64	-1	protein_coding	ATPase family, AAA domain containing 1 [Source:MGI Symbol;Acc:MGI:1915229]
ENSMUSG00000030785	Cox6a2	345.1	-0.64	0.14	-4.57	4.80288e-06	0.000254257	0.672	429.6	391.5	504.1	245.6	235.6	264.5	441.7	248.5	7	128205435	128206387	680	53.93	-1	protein_coding	cytochrome c oxidase subunit 6A2 [Source:MGI Symbol;Acc:MGI:104649]
ENSMUSG00000088246	Gm25911	409.1	-0.7	0.15	-4.57	4.991e-06	0.000259174	0.683	607.3	388.3	643.8	296.7	312.6	206	546.5	271.8	1	167340369	167340424	56	71.43	-1	miRNA	predicted gene, 25911 [Source:MGI Symbol;Acc:MGI:5455688]
ENSMUSG00000046562	Unc119b	3555.1	-0.31	0.07	-4.28	1.85732e-05	0.000269276	2.441	3864.3	4255.5	3728.8	3275.6	3048.2	3158.2	3949.5	3160.6	5	115122550	115134975	4603	52.05	-1	protein_coding	unc-119 lipid binding chaperone B [Source:MGI Symbol;Acc:MGI:2147162]
ENSMUSG00000000402	Egfl6	2184.2	-0.34	0.08	-4.32	1.56245e-05	0.000272387	2.026	2621.3	2405.8	2333.2	1853.3	1957.2	1934.6	2453.4	1915	X	166523007	166585720	2704	42.54	-1	protein_coding	EGF-like-domain, multiple 6 [Source:MGI Symbol;Acc:MGI:1858599]
ENSMUSG00000032902	Slc16a1	18266.6	0.23	0.05	4.23	2.34235e-05	0.000275262	3	17039.8	15812.6	17541.3	19142.2	19961.8	20101.6	16797.9	19735.2	3	104638668	104658462	4426	42.42	1	protein_coding	solute carrier family 16 (monocarboxylic acid transporters), member 1 [Source:MGI Symbol;Acc:MGI:106013]
ENSMUSG00000020580	Rock2	3998	0.28	0.07	4.27	1.91151e-05	0.000275613	2.441	3592.3	3431.4	3740.3	4443.3	4194.5	4585.8	3588	4407.9	12	16894895	16987823	13897	37.16	1	protein_coding	Rho-associated coiled-coil containing protein kinase 2 [Source:MGI Symbol;Acc:MGI:107926]
ENSMUSG00000052738	Suclg1	2772.8	-0.29	0.07	-4.29	1.74817e-05	0.000276777	2.219	3119.3	3055.7	3012.4	2454.4	2539.1	2455.8	3062.5	2483.1	6	73248382	73276911	4617	45.4	1	protein_coding	succinate-CoA ligase, GDP-forming, alpha subunit [Source:MGI Symbol;Acc:MGI:1927234]
ENSMUSG00000025724	Sec11a	2879.1	-0.31	0.07	-4.26	2.04341e-05	0.000278982	2.563	3000	3276.3	3320.4	2554.4	2490.2	2633.1	3198.9	2559.2	7	80904889	80947780	4614	43.77	-1	protein_coding	SEC11 homolog A, signal peptidase complex subunit [Source:MGI Symbol;Acc:MGI:1929464]
ENSMUSG00000110647	Gm17745	471.1	0.6	0.13	4.54	5.66628e-06	0.000278982	0.712	303.7	367.2	382.6	670	567.7	535.6	351.2	591.1	10	93335393	93348877	1692	46.34	1	lncRNA	predicted gene, 17745 [Source:MGI Symbol;Acc:MGI:5009823]
ENSMUSG00000028465	Tln1	18098.7	0.29	0.07	4.23	2.37305e-05	0.00028035	2.957	16900.5	17212.8	14470.6	19723.3	21547.8	18737.2	16194.6	20002.8	4	43531519	43562691	9801	52.26	-1	protein_coding	talin 1 [Source:MGI Symbol;Acc:MGI:1099832]
ENSMUSG00000030724	Cd19	23359.9	-0.21	0.05	-4.22	2.39745e-05	0.000282718	2.957	24099.4	25700.5	25373	21200	21503.2	22283.4	25057.6	21662.2	7	126408450	126414889	3075	51.79	-1	protein_coding	CD19 antigen [Source:MGI Symbol;Acc:MGI:88319]
ENSMUSG00000004642	Slbp	5524.8	0.27	0.06	4.22	2.40377e-05	0.000282951	2.957	4807	5256.8	4924.6	5734.4	6239.6	6186	4996.1	6053.4	5	33634952	33652574	6076	44.11	-1	protein_coding	stem-loop binding protein [Source:MGI Symbol;Acc:MGI:108402]
ENSMUSG00000060675	Plaat3	703.9	0.5	0.11	4.53	5.85916e-06	0.000283556	0.718	580.6	531.8	585.4	797.8	898.8	828.8	566	841.8	19	7557459	7588545	6396	45.66	1	protein_coding	phospholipase A and acyltransferase 3 [Source:MGI Symbol;Acc:MGI:2179715]
ENSMUSG00000006715	Gmnn	1855.6	0.34	0.08	4.28	1.84116e-05	0.00028383	2.25	1630.2	1608.1	1633.9	1964.4	2178.7	2118.5	1624	2087.2	13	24751845	24761923	1465	43.17	-1	protein_coding	geminin [Source:MGI Symbol;Acc:MGI:1927344]
ENSMUSG00000045817	Zfp36l2	6094.2	0.25	0.06	4.2	2.66331e-05	0.000289732	3.182	5250.9	5756.9	5642.1	6674.4	6476.3	6764.7	5550	6638.5	17	84183931	84187947	3530	56.16	-1	protein_coding	zinc finger protein 36, C3H type-like 2 [Source:MGI Symbol;Acc:MGI:107945]
ENSMUSG00000000253	Gmpr	97	-0.75	0.17	-4.51	6.38157e-06	0.000307174	0.718	157.7	120.3	156.9	35.6	51	60.4	144.9	49	13	45507444	45553800	2323	48.23	1	protein_coding	guanosine monophosphate reductase [Source:MGI Symbol;Acc:MGI:1913605]
ENSMUSG00000030830	Itgal	790.4	0.51	0.12	4.35	1.38928e-05	0.000311192	1.54	629.9	713.3	541.4	933.3	1047.5	876.7	628.2	952.5	7	127296260	127335138	6569	49.53	1	protein_coding	integrin alpha L [Source:MGI Symbol;Acc:MGI:96606]
ENSMUSG00000030060	Hmces	981.6	0.45	0.1	4.32	1.56857e-05	0.000315387	1.713	778.4	826.2	831.3	1228.9	1018.2	1206.3	811.9	1151.2	6	87913935	87936629	2445	43.56	1	protein_coding	5-hydroxymethylcytosine (hmC) binding, ES cell specific [Source:MGI Symbol;Acc:MGI:1914053]
ENSMUSG00000029223	Uchl1	6303.6	-0.6	0.14	-4.18	2.93837e-05	0.000317371	3.182	7418.3	7165.6	9417.8	4355.6	3982.8	5481.7	8000.5	4606.7	5	66676091	66687234	1632	48.03	1	protein_coding	ubiquitin carboxy-terminal hydrolase L1 [Source:MGI Symbol;Acc:MGI:103149]
ENSMUSG00000025792	Slc25a10	1150	0.41	0.1	4.31	1.60446e-05	0.000321157	1.713	964.4	1036.2	909.7	1248.9	1349.3	1391.3	970.1	1329.8	11	120491840	120499187	3455	55.91	1	protein_coding	solute carrier family 25 (mitochondrial carrier, dicarboxylate transporter), member 10 [Source:MGI Symbol;Acc:MGI:1353497]
ENSMUSG00000076526	Igkv12-98	130.5	-0.76	0.17	-4.57	4.88491e-06	0.000321157	0.521	197.7	226.9	155	45.6	64	93.9	193.2	67.8	6	68570763	68571235	347	43.13	1	IG_V_gene	immunoglobulin kappa variable 12-98 [Source:MGI Symbol;Acc:MGI:4439560]
ENSMUSG00000014074	Rnf168	1393.1	0.38	0.09	4.29	1.78414e-05	0.00032611	1.871	1206.3	1192.3	1187.1	1705.6	1486.1	1581	1195.3	1590.9	16	32277459	32301434	4462	41.26	1	protein_coding	ring finger protein 168 [Source:MGI Symbol;Acc:MGI:1917488]
ENSMUSG00000075470	Alg10b	4442.4	-0.28	0.07	-4.22	2.46721e-05	0.000328481	2.563	4667.7	4960.3	5041.3	4248.9	3869.9	3866.3	4889.8	3995	15	90224311	90233471	6644	40.61	1	protein_coding	asparagine-linked glycosylation 10B (alpha-1,2-glucosyltransferase) [Source:MGI Symbol;Acc:MGI:2146159]
ENSMUSG00000024805	Pcgf5	1894.3	0.35	0.08	4.24	2.1986e-05	0.000332933	2.25	1652.7	1699.9	1603.3	2288.9	2113.5	2007.4	1651.9	2136.6	19	36348309	36460970	12629	42.95	1	protein_coding	polycomb group ring finger 5 [Source:MGI Symbol;Acc:MGI:1923505]
ENSMUSG00000024974	Smc3	7776.5	0.24	0.06	4.18	2.9397e-05	0.000351787	2.842	7258.1	7117	6981.3	7996.7	8767.8	8538.3	7118.8	8434.3	19	53600398	53645833	5541	41.19	1	protein_coding	structural maintenance of chromosomes 3 [Source:MGI Symbol;Acc:MGI:1339795]
ENSMUSG00000026883	Dab2ip	403	0.61	0.14	4.48	7.56832e-06	0.000357873	0.718	266.1	292.3	334.8	531.1	448.3	545.2	297.7	508.2	2	35558266	35730994	8366	51.75	1	protein_coding	disabled 2 interacting protein [Source:MGI Symbol;Acc:MGI:1916851]
ENSMUSG00000025001	Hells	3178.1	0.37	0.09	4.21	2.52223e-05	0.000365266	2.34	2392.7	2992.4	2837.3	3262.2	3757	3827	2740.8	3615.4	19	38930915	38971051	7205	37.48	1	protein_coding	helicase, lymphoid specific [Source:MGI Symbol;Acc:MGI:106209]
ENSMUSG00000026571	Dcaf6	1240.1	-0.45	0.1	-4.27	1.95194e-05	0.00036859	1.792	1514.2	1246.1	1599.4	1047.8	952	1080.8	1453.3	1026.9	1	165328698	165460475	6424	39.07	-1	protein_coding	DDB1 and CUL4 associated factor 6 [Source:MGI Symbol;Acc:MGI:1921356]
ENSMUSG00000026480	Ncf2	2507.2	-0.34	0.08	-4.27	1.92255e-05	0.000372629	1.742	2824.8	2937.6	2690.9	2390	2135.2	2064.9	2817.8	2196.7	1	152800194	152836991	8478	46.98	1	protein_coding	neutrophil cytosolic factor 2 [Source:MGI Symbol;Acc:MGI:97284]
ENSMUSG00000035561	Aldh1b1	2000.7	-0.41	0.1	-4.23	2.29391e-05	0.000389599	1.985	2338.4	2073.4	2521.6	1791.1	1817.2	1462.2	2311.1	1690.2	4	45799022	45804604	2298	51.19	1	protein_coding	aldehyde dehydrogenase 1 family, member B1 [Source:MGI Symbol;Acc:MGI:1919785]
ENSMUSG00000024109	Nrxn1	2172.9	0.41	0.1	4.23	2.29993e-05	0.000389938	1.985	2065.6	1610.2	1838.6	2267.8	2504.3	2750.9	1838.1	2507.7	17	90033631	91093071	20733	37.19	-1	protein_coding	neurexin I [Source:MGI Symbol;Acc:MGI:1096391]
ENSMUSG00000022336	Eif3e	13329.3	-0.24	0.06	-4.12	3.74589e-05	0.000395412	3.182	15228.7	13500.8	14688.7	11655.6	12347.9	12554.1	14472.7	12185.8	15	43250058	43282719	6719	36.95	-1	protein_coding	eukaryotic translation initiation factor 3, subunit E [Source:MGI Symbol;Acc:MGI:99257]
ENSMUSG00000055817	Mta3	1955.5	0.35	0.08	4.23	2.32527e-05	0.000401869	1.94	1792.8	1577.5	1736.2	2081.1	2276.4	2269	1702.2	2208.8	17	83706163	83821516	5319	45.92	1	protein_coding	metastasis associated 3 [Source:MGI Symbol;Acc:MGI:2151172]
ENSMUSG00000047880	Cxcr5	144.6	0.74	0.17	4.44	9.04068e-06	0.000421547	0.718	91.8	91.8	57.4	172.2	180.2	274	80.3	208.8	9	44511787	44561877	3332	46.86	-1	protein_coding	chemokine (C-X-C motif) receptor 5 [Source:MGI Symbol;Acc:MGI:103567]
ENSMUSG00000020021	Fgd6	937.8	-0.55	0.13	-4.25	2.18053e-05	0.000425492	1.713	1108.7	971.8	1384.2	564.4	780.5	817.3	1154.9	720.8	10	94036001	94145339	8241	44.29	1	protein_coding	FYVE, RhoGEF and PH domain containing 6 [Source:MGI Symbol;Acc:MGI:1261419]
ENSMUSG00000024169	Ift140	1097.2	0.41	0.1	4.21	2.51618e-05	0.000444767	1.887	845.9	956	982.4	1260	1247.3	1291.6	928.1	1266.3	17	25016085	25099495	8333	48.33	1	protein_coding	intraflagellar transport 140 [Source:MGI Symbol;Acc:MGI:2146906]
ENSMUSG00000003810	Mast2	2461.4	0.31	0.07	4.19	2.82974e-05	0.000465153	2.026	2134	2146.2	2274.8	2781.1	2828.9	2603.4	2185	2737.8	4	116306762	116464183	7645	40.52	-1	protein_coding	microtubule associated serine/threonine kinase 2 [Source:MGI Symbol;Acc:MGI:894676]
ENSMUSG00000031987	Egln1	1764.3	0.35	0.08	4.19	2.73125e-05	0.000467957	1.94	1551.7	1622.8	1438.7	1992.2	1917	2063	1537.8	1990.7	8	124908587	124949324	3594	49.87	-1	protein_coding	egl-9 family hypoxia-inducible factor 1 [Source:MGI Symbol;Acc:MGI:1932286]
ENSMUSG00000061731	Ext1	1300.7	0.42	0.1	4.2	2.68655e-05	0.000472425	1.887	1253.9	1013	1011.1	1487.8	1503.5	1535	1092.7	1508.7	15	53064038	53346159	8077	42.65	-1	protein_coding	exostoses (multiple) 1 [Source:MGI Symbol;Acc:MGI:894663]
ENSMUSG00000058905	Gm10051	4350.9	-0.28	0.07	-4.13	3.56121e-05	0.000473623	2.491	4710.3	4657.5	4984.9	3680	3936.1	4136.5	4784.2	3917.5	5	133475123	133475536	414	56.04	1	processed_pseudogene	predicted pseudogene 10051 [Source:MGI Symbol;Acc:MGI:3641791]
ENSMUSG00000019302	Atp6v0a1	535.5	-0.52	0.12	-4.24	2.21768e-05	0.000475449	1.54	711.6	587.7	647.6	435.6	436.4	393.8	649	421.9	11	101009452	101063719	6556	46.57	1	protein_coding	ATPase, H+ transporting, lysosomal V0 subunit A1 [Source:MGI Symbol;Acc:MGI:103286]
ENSMUSG00000028766	Alpl	1006.3	-0.49	0.12	-4.2	2.71428e-05	0.000475449	1.887	1159.6	1076.3	1372.7	682.2	848.9	897.8	1202.9	809.6	4	137741733	137796384	4033	51.22	-1	protein_coding	alkaline phosphatase, liver/bone/kidney [Source:MGI Symbol;Acc:MGI:87983]
ENSMUSG00000023990	Tfeb	3791.5	-0.25	0.06	-4.13	3.7025e-05	0.000475742	2.563	4094.6	4244.9	4075.1	3407.8	3503	3423.6	4138.2	3444.8	17	47737030	47792419	5669	52.68	1	protein_coding	transcription factor EB [Source:MGI Symbol;Acc:MGI:103270]
ENSMUSG00000056204	Pgpep1	1488.9	-0.38	0.09	-4.19	2.72873e-05	0.000475742	1.887	1842.1	1687.2	1566.9	1305.6	1299.4	1232.2	1698.7	1279.1	8	70646435	70660388	5319	52.35	-1	protein_coding	pyroglutamyl-peptidase I [Source:MGI Symbol;Acc:MGI:1913772]
ENSMUSG00000054693	Adam10	29679.3	-0.27	0.07	-4.09	4.37594e-05	0.000486092	2.957	29176.7	32831.3	35629.7	27447.8	25367.7	27622.4	32545.9	26812.6	9	70678997	70780229	4913	38.34	1	protein_coding	a disintegrin and metallopeptidase domain 10 [Source:MGI Symbol;Acc:MGI:109548]
ENSMUSG00000036606	Plxnb2	2401.8	0.47	0.11	4.17	3.02915e-05	0.000490299	2.026	1530.9	1893	2431.7	2802.2	2599.8	3153.4	1951.8	2851.8	15	89155549	89180788	7720	55.98	-1	protein_coding	plexin B2 [Source:MGI Symbol;Acc:MGI:2154239]
ENSMUSG00000034024	Cct2	21304.6	-0.19	0.05	-4.09	4.31346e-05	0.00049687	2.842	22857.2	22140.4	23284.7	19306.7	20084.5	20154.3	22760.8	19848.5	10	117051001	117063814	2557	44.81	-1	protein_coding	chaperonin containing Tcp1, subunit 2 (beta) [Source:MGI Symbol;Acc:MGI:107186]
ENSMUSG00000024151	Msh2	3870.6	0.3	0.07	4.12	3.80434e-05	0.000499085	2.491	3147.7	3528.5	3659	4057.8	4462.6	4368.3	3445	4296.2	17	87672330	87723713	5518	45.08	1	protein_coding	mutS homolog 2 [Source:MGI Symbol;Acc:MGI:101816]
ENSMUSG00000033228	Scaf11	13296.7	0.21	0.05	4.09	4.37424e-05	0.000501312	2.842	12763.4	11815.7	12355.5	14147.8	14565.6	14132.2	12311.5	14281.9	15	96411699	96460843	10340	40.1	-1	protein_coding	SR-related CTD-associated factor 11 [Source:MGI Symbol;Acc:MGI:1919443]
ENSMUSG00000041560	Nop53	19852.5	-0.19	0.05	-4.06	4.89362e-05	0.000501312	3.182	21126.1	21492.5	21013.8	17792.2	18781.8	18908.7	21210.8	18494.2	7	15936183	15946074	3847	52.19	-1	protein_coding	NOP53 ribosome biogenesis factor [Source:MGI Symbol;Acc:MGI:2154441]
ENSMUSG00000031835	Mbtps1	6196.2	-0.23	0.06	-4.08	4.48988e-05	0.000504167	2.896	6635.7	6547.3	6948.8	5540	5674.1	5831.5	6710.6	5681.8	8	119508156	119558735	10539	47.86	-1	protein_coding	membrane-bound transcription factor peptidase, site 1 [Source:MGI Symbol;Acc:MGI:1927235]
ENSMUSG00000022205	Sub1	6516.9	-0.24	0.06	-4.07	4.62125e-05	0.000506513	2.957	7341.5	6925	6923.9	6166.7	5771.8	5972.3	7063.5	5970.2	15	11981339	11996983	3930	41.46	-1	protein_coding	SUB1 homolog, transcriptional regulator [Source:MGI Symbol;Acc:MGI:104811]
ENSMUSG00000070000	Fcho1	7510.8	0.25	0.06	4.06	4.97426e-05	0.000506513	3.182	6393.8	7067.5	7055	7783.3	8405.3	8360.1	6838.7	8182.9	8	71708387	71725716	4467	54.9	-1	protein_coding	FCH domain only 1 [Source:MGI Symbol;Acc:MGI:1921265]
ENSMUSG00000038648	Creb3l2	1094.3	-0.42	0.1	-4.19	2.82401e-05	0.000509962	1.792	1250.6	1334.8	1223.5	996.7	826.1	934.2	1269.6	919	6	37327255	37442146	7283	46.01	-1	protein_coding	cAMP responsive element binding protein 3-like 2 [Source:MGI Symbol;Acc:MGI:2442695]
ENSMUSG00000057110	Cntrl	1692.1	0.42	0.1	4.13	3.5824e-05	0.000514265	2.25	1636.8	1434	1182.4	2017.8	1999.5	1881.9	1417.7	1966.4	2	35109492	35178822	10194	43.26	1	protein_coding	centriolin [Source:MGI Symbol;Acc:MGI:1889576]
ENSMUSG00000042978	Sbk1	20755	-0.23	0.06	-4.08	4.55787e-05	0.000517108	2.842	21255.4	22962.4	23118.3	20116.7	18053.4	19023.7	22445.3	19064.6	7	126248862	126295016	4478	51.64	1	protein_coding	SH3-binding kinase 1 [Source:MGI Symbol;Acc:MGI:2135937]
ENSMUSG00000037795	N4bp2	7377.4	-0.32	0.08	-4.05	5.13386e-05	0.000519268	3.182	7962.2	7934.8	8828.5	7084.4	6862.7	5591.9	8241.8	6513	5	65763521	65830108	14946	41.62	1	protein_coding	NEDD4 binding protein 2 [Source:MGI Symbol;Acc:MGI:2684414]
ENSMUSG00000000194	Gpr107	3764.7	-0.27	0.07	-4.1	4.04498e-05	0.000519363	2.491	3976.9	4367.3	4046.4	3381.1	3363	3453.3	4130.2	3399.1	2	31152316	31218775	12766	49.01	1	protein_coding	G protein-coupled receptor 107 [Source:MGI Symbol;Acc:MGI:2139054]
ENSMUSG00000025823	Pdia4	6701.6	-0.25	0.06	-4.07	4.60795e-05	0.000519363	2.842	7136.3	7667.8	7129.6	6132.2	5737	6406.4	7311.2	6091.9	6	47796141	47813430	2399	45.63	-1	protein_coding	protein disulfide isomerase associated 4 [Source:MGI Symbol;Acc:MGI:104864]
ENSMUSG00000028433	Ubap2	2760.6	0.32	0.08	4.11	3.96421e-05	0.000519363	2.441	2490.3	2570.4	2259.5	2952.2	3280.5	3010.6	2440	3081.1	4	41194313	41275144	4802	43.06	-1	protein_coding	ubiquitin-associated protein 2 [Source:MGI Symbol;Acc:MGI:1916176]
ENSMUSG00000031093	Dock11	5896	0.23	0.06	4.07	4.69807e-05	0.000519363	2.896	5416	5440.4	5379	6540	6463.2	6137.1	5411.8	6380.1	X	35888832	36076562	9240	39.55	1	protein_coding	dedicator of cytokinesis 11 [Source:MGI Symbol;Acc:MGI:1923224]
ENSMUSG00000021702	Thbs4	59.2	-0.74	0.16	-4.66	3.23907e-06	0.000536566	0.193	82.6	100.2	109.1	13.3	18.5	31.6	97.3	21.1	13	92751590	92794818	3289	46.01	-1	protein_coding	thrombospondin 4 [Source:MGI Symbol;Acc:MGI:1101779]
ENSMUSG00000073491	Ifi213	410.2	0.68	0.15	4.37	1.21906e-05	0.000545978	0.712	271.1	264.8	289.9	771.1	467.9	396.7	275.3	545.2	1	173566283	173599274	6840	40.36	-1	protein_coding	interferon activated gene 213 [Source:MGI Symbol;Acc:MGI:3695276]
ENSMUSG00000045092	S1pr1	2777	-0.36	0.09	-4.1	4.08825e-05	0.000555846	2.34	3355.4	3249.9	2852.6	2422.2	2130.9	2651.3	3152.6	2401.5	3	115710433	115715072	3046	47	-1	protein_coding	sphingosine-1-phosphate receptor 1 [Source:MGI Symbol;Acc:MGI:1096355]
ENSMUSG00000017550	Atad5	1179.6	0.39	0.09	4.15	3.27708e-05	0.000581035	1.792	1055.3	947.5	1018.8	1368.9	1284.2	1402.8	1007.2	1351.9	11	80089400	80135794	7532	39.98	1	protein_coding	ATPase family, AAA domain containing 5 [Source:MGI Symbol;Acc:MGI:2442925]
ENSMUSG00000021285	Ppp1r13b	676.9	-0.48	0.11	-4.19	2.8464e-05	0.000586112	1.54	840.9	849.4	728	506.7	569.9	566.3	806.1	547.6	12	111828457	111908110	4952	44.66	-1	protein_coding	protein phosphatase 1, regulatory subunit 13B [Source:MGI Symbol;Acc:MGI:1336199]
ENSMUSG00000029578	Wipi2	3538.7	-0.31	0.08	-4.1	4.20143e-05	0.000599545	2.219	3588.2	4228	3994.8	3098.9	3026.5	3296.1	3937	3140.5	5	142627698	142670588	10543	48.42	1	protein_coding	WD repeat domain, phosphoinositide interacting 2 [Source:MGI Symbol;Acc:MGI:1923831]
ENSMUSG00000001588	Acap1	3385.2	0.3	0.07	4.09	4.25545e-05	0.000605263	2.219	2980	3005.1	3076.4	3806.7	4003.4	3439.9	3020.5	3750	11	69881567	69895539	4878	49.9	-1	protein_coding	ArfGAP with coiled-coil, ankyrin repeat and PH domains 1 [Source:MGI Symbol;Acc:MGI:2388270]
ENSMUSG00000030104	Edem1	4536.6	-0.29	0.07	-4.08	4.48757e-05	0.000605263	2.34	5195	5149.2	4687.4	4382.2	3852.5	3953.4	5010.5	4062.7	6	108828641	108859356	6453	44.99	1	protein_coding	ER degradation enhancer, mannosidase alpha-like 1 [Source:MGI Symbol;Acc:MGI:2180139]
ENSMUSG00000002111	Spi1	4220.4	-0.26	0.06	-4.08	4.54185e-05	0.000610575	2.34	4743.6	4694.4	4403.3	3898.9	3691.9	3890.2	4613.8	3827	2	91082390	91115756	2695	49.89	1	protein_coding	spleen focus forming virus (SFFV) proviral integration oncogene [Source:MGI Symbol;Acc:MGI:98282]
ENSMUSG00000018931	Natd1	2563.2	-0.33	0.08	-4.06	4.83592e-05	0.000610575	2.491	3101	2586.2	2942.5	2235.6	2353.4	2160.7	2876.6	2249.9	11	60902246	60914750	4247	52.59	-1	protein_coding	N-acetyltransferase domain containing 1 [Source:MGI Symbol;Acc:MGI:1344388]
ENSMUSG00000076613	Ighg2b	72.2	-0.72	0.16	-4.66	3.19887e-06	0.000628007	0.16	54.2	138.2	175.1	12.2	23.9	29.7	122.5	21.9	12	113302965	113307933	2678	50.17	-1	IG_C_gene	immunoglobulin heavy constant gamma 2B [Source:MGI Symbol;Acc:MGI:96445]
ENSMUSG00000060935	Tmem263	5899.7	0.23	0.06	4.02	5.81215e-05	0.00062926	2.896	5525.3	5326.4	5399.1	6538.9	6148.4	6460	5417	6382.5	10	85102627	85120618	4014	38.73	1	protein_coding	transmembrane protein 263 [Source:MGI Symbol;Acc:MGI:2143652]
ENSMUSG00000026796	Fam129b	478.3	0.55	0.13	4.34	1.39601e-05	0.00063798	0.683	372.9	403.1	331	538.9	609	615.2	369	587.7	2	32876114	32925254	4672	53.18	1	protein_coding	family with sequence similarity 129, member B [Source:MGI Symbol;Acc:MGI:2442910]
ENSMUSG00000028343	Erp44	3126.6	-0.26	0.06	-4.07	4.77843e-05	0.00063798	2.34	3434.7	3407.1	3425.6	2765.6	2847.3	2879.3	3422.5	2830.7	4	48193323	48279558	3418	39.2	-1	protein_coding	endoplasmic reticulum protein 44 [Source:MGI Symbol;Acc:MGI:1923549]
ENSMUSG00000096632	Igkv9-124	483.3	0.55	0.13	4.35	1.37029e-05	0.00063798	0.672	408	382	328.1	627.8	592.7	561.5	372.7	594	6	67942074	67942540	353	44.97	-1	IG_V_gene	immunoglobulin kappa chain variable 9-124 [Source:MGI Symbol;Acc:MGI:3646892]
ENSMUSG00000024472	Dcp2	4883.6	-0.28	0.07	-4.01	6.14989e-05	0.000638507	3	4993.1	5407.7	5721.5	4598.9	4150	4430.6	5374.1	4393.2	18	44380502	44424969	8702	43.57	1	protein_coding	decapping mRNA 2 [Source:MGI Symbol;Acc:MGI:1917890]
ENSMUSG00000015501	Hivep2	4177.5	0.31	0.08	4.07	4.69393e-05	0.000657921	2.219	3810.1	3787	3496.4	4782.2	5044.5	4145.1	3697.8	4657.3	10	13966075	14151374	13720	42.15	1	protein_coding	human immunodeficiency virus type I enhancer binding protein 2 [Source:MGI Symbol;Acc:MGI:1338076]
ENSMUSG00000022114	Spry2	1138.1	0.54	0.13	4.13	3.69116e-05	0.00066915	1.713	1120.4	642.6	869.6	1281.1	1331.9	1582.9	877.5	1398.7	14	105891947	105896819	2087	48.51	-1	protein_coding	sprouty RTK signaling antagonist 2 [Source:MGI Symbol;Acc:MGI:1345138]
ENSMUSG00000020152	Actr2	22062.4	-0.18	0.05	-4	6.3369e-05	0.000678338	2.896	23094.1	23578.6	23739.1	21116.7	20434	20412.1	23470.6	20654.2	11	20062304	20112913	5204	41.05	-1	protein_coding	ARP2 actin-related protein 2 [Source:MGI Symbol;Acc:MGI:1913963]
ENSMUSG00000044250	Pced1b	762.7	0.5	0.12	4.15	3.34434e-05	0.00068677	1.507	675.8	494.9	656.2	903.3	961.8	884.4	609	916.5	15	97247107	97385680	2197	46.24	1	protein_coding	PC-esterase domain containing 1B [Source:MGI Symbol;Acc:MGI:2446270]
ENSMUSG00000000078	Klf6	2420.7	-0.33	0.08	-4.11	3.90694e-05	0.000688567	1.742	2622.9	2936.5	2589.5	2133.3	1993	2248.8	2716.3	2125.1	13	5861482	5870394	4391	43.44	1	protein_coding	Kruppel-like factor 6 [Source:MGI Symbol;Acc:MGI:1346318]
ENSMUSG00000015944	Castor2	706.3	-0.49	0.12	-4.15	3.36724e-05	0.000688567	1.507	820.1	866.3	848.5	482.2	581.8	639.1	845	567.7	5	134099711	134144343	7560	50.35	1	protein_coding	cytosolic arginine sensor for mTORC1 subunit 2 [Source:MGI Symbol;Acc:MGI:1933384]
ENSMUSG00000024222	Fkbp5	1142	0.42	0.1	4.11	4.01222e-05	0.000688567	1.795	899.3	1082.6	888.7	1271.1	1286.4	1423.9	956.9	1327.1	17	28399094	28517527	9468	45.28	-1	protein_coding	FK506 binding protein 5 [Source:MGI Symbol;Acc:MGI:104670]
ENSMUSG00000036093	Arl5a	18506.3	0.32	0.08	3.99	6.59383e-05	0.000688567	2.957	17833.2	13372	17718.2	21286.7	20988.7	19839.1	16307.8	20704.8	2	52397951	52424901	5409	39.89	-1	protein_coding	ADP-ribosylation factor-like 5A [Source:MGI Symbol;Acc:MGI:1922673]
ENSMUSG00000045730	Adrb2	78.3	-0.77	0.17	-4.63	3.58744e-06	0.000688567	0.16	146	123.5	94.7	40	27.1	38.3	121.4	35.2	18	62177816	62179959	2144	48.97	-1	protein_coding	adrenergic receptor, beta 2 [Source:MGI Symbol;Acc:MGI:87938]
ENSMUSG00000064351	mt-Co1	539720	-0.19	0.05	-3.97	7.19663e-05	0.000693136	3.182	604364	581955	543065	499414	498957	510564	576461	502979	MT	5328	6872	1545	39.87	1	protein_coding	mitochondrially encoded cytochrome c oxidase I [Source:MGI Symbol;Acc:MGI:102504]
ENSMUSG00000016382	Pls3	114.3	-0.73	0.17	-4.38	1.2139e-05	0.000695971	0.533	131	200.5	179.8	55.6	81.4	37.4	170.4	58.1	X	75785654	75875182	4238	39.96	-1	protein_coding	plastin 3 (T-isoform) [Source:MGI Symbol;Acc:MGI:104807]
ENSMUSG00000028278	Rragd	441.7	0.57	0.13	4.31	1.61922e-05	0.000695971	0.712	302.8	340.8	358.7	594.4	470	583.5	334.1	549.3	4	32983037	33022180	5173	44.76	1	protein_coding	Ras-related GTP binding D [Source:MGI Symbol;Acc:MGI:1098604]
ENSMUSG00000021811	Dnajc9	6202.1	0.26	0.07	3.97	7.33056e-05	0.000702679	3.182	5573.7	6028.1	5238.4	6424.4	6953.9	6993.7	5613.4	6790.7	14	20384638	20388910	2377	45.87	-1	protein_coding	DnaJ heat shock protein family (Hsp40) member C9 [Source:MGI Symbol;Acc:MGI:1915326]
ENSMUSG00000021830	Txndc16	2973.6	-0.3	0.07	-4.04	5.40446e-05	0.00070341	2.34	3216.1	3207.7	3459.1	2470	2761.6	2727	3294.3	2652.9	14	45133465	45220328	11570	41.24	-1	protein_coding	thioredoxin domain containing 16 [Source:MGI Symbol;Acc:MGI:1917811]
ENSMUSG00000007670	Khsrp	7808.4	0.24	0.06	3.96	7.48015e-05	0.000714751	3.182	7074.6	7434.6	6941.1	8000	8505.1	8894.8	7150.1	8466.6	17	57021051	57031522	4319	53.63	-1	protein_coding	KH-type splicing regulatory protein [Source:MGI Symbol;Acc:MGI:1336214]
ENSMUSG00000026274	Pask	1073.8	0.42	0.1	4.09	4.22755e-05	0.000715249	1.795	846.8	855.7	1005.4	1196.7	1218	1320.4	902.6	1245	1	93308770	93343482	9060	46.24	-1	protein_coding	PAS domain containing serine/threonine kinase [Source:MGI Symbol;Acc:MGI:2155936]
ENSMUSG00000000276	Dgke	1312.8	0.43	0.11	4.09	4.28558e-05	0.000723925	1.795	1000.3	990.8	1291.4	1513.3	1474.1	1606.9	1094.2	1531.4	11	89035179	89066850	8387	43.85	-1	protein_coding	diacylglycerol kinase, epsilon [Source:MGI Symbol;Acc:MGI:1889276]
ENSMUSG00000102869	2900097C17Rik	5572.8	-0.25	0.06	-3.97	7.18818e-05	0.000725185	3	5863.2	6257.1	6100.3	5385.6	5011.9	4818.7	6073.5	5072	2	156388065	156392979	4915	45.53	-1	lncRNA	RIKEN cDNA 2900097C17 gene [Source:MGI Symbol;Acc:MGI:1914767]
ENSMUSG00000026196	Bard1	1276.8	0.38	0.09	4.08	4.58433e-05	0.000734011	1.887	1052.8	1080.5	1148.9	1341.1	1493.7	1543.6	1094.1	1459.5	1	71027498	71103146	5659	40	-1	protein_coding	BRCA1 associated RING domain 1 [Source:MGI Symbol;Acc:MGI:1328361]
ENSMUSG00000040725	Hnrnpul1	22249.7	0.19	0.05	3.96	7.44545e-05	0.000759652	2.957	21348.8	20421.5	20612.9	23097.8	24143.3	23874	20794.4	23705	7	25721165	25754757	8654	46.38	-1	protein_coding	heterogeneous nuclear ribonucleoprotein U-like 1 [Source:MGI Symbol;Acc:MGI:2443517]
ENSMUSG00000044199	S1pr4	5499.6	-0.3	0.08	-3.97	7.17399e-05	0.00076042	2.842	5822.3	6890.2	5589.4	4834.4	4792.6	5068.8	6100.7	4898.6	10	81497747	81500132	2386	59.26	-1	protein_coding	sphingosine-1-phosphate receptor 4 [Source:MGI Symbol;Acc:MGI:1333809]
ENSMUSG00000032116	Stt3a	6604.4	-0.21	0.05	-3.96	7.61065e-05	0.000763007	3	6927.7	7196.2	7200.4	6166.7	6134.3	6001.1	7108.1	6100.7	9	36729344	36767679	8948	39.86	-1	protein_coding	STT3, subunit of the oligosaccharyltransferase complex, homolog A (S. cerevisiae) [Source:MGI Symbol;Acc:MGI:105124]
ENSMUSG00000040204	Pclaf	14634.2	0.22	0.06	3.96	7.64377e-05	0.000765133	3	13065.4	13903.8	13488.1	14875.5	15815.1	16657	13485.8	15782.5	9	65890237	65903266	4813	41.04	1	protein_coding	PCNA clamp associated factor [Source:MGI Symbol;Acc:MGI:1915276]
ENSMUSG00000028927	Padi2	1561.5	-0.42	0.1	-4.08	4.47773e-05	0.000770541	1.742	1968	1780.1	1700.8	1536.7	1153.9	1229.3	1816.3	1306.6	4	140906344	140952586	5013	51.66	1	protein_coding	peptidyl arginine deiminase, type II [Source:MGI Symbol;Acc:MGI:1338892]
ENSMUSG00000032477	Cdc25a	1553.9	0.37	0.09	4.07	4.62195e-05	0.000772328	1.792	1280.6	1435	1305.8	1767.8	1896.4	1637.5	1340.5	1767.2	9	109875579	109893895	8023	46.42	1	protein_coding	cell division cycle 25A [Source:MGI Symbol;Acc:MGI:103198]
ENSMUSG00000031842	Pde4c	198.7	-0.7	0.16	-4.29	1.76706e-05	0.000772496	0.683	273.6	238.5	318.5	96.7	93.4	171.5	276.9	120.5	8	70723720	70751186	5592	50.9	1	protein_coding	phosphodiesterase 4C, cAMP specific [Source:MGI Symbol;Acc:MGI:99556]
ENSMUSG00000053477	Tcf4	7321.8	-0.31	0.08	-3.94	8.23144e-05	0.000772496	3.182	8550.4	8387.5	7497.9	7394.4	6019.3	6081.6	8145.2	6498.4	18	69343356	69689079	27382	42.24	1	protein_coding	transcription factor 4 [Source:MGI Symbol;Acc:MGI:98506]
ENSMUSG00000002028	Kmt2a	2717.7	0.32	0.08	4.01	6.17224e-05	0.000784715	2.34	2431	2446.9	2320.7	2980	3340.2	2787.3	2399.6	3035.8	9	44803355	44881296	16670	45.68	-1	protein_coding	lysine (K)-specific methyltransferase 2A [Source:MGI Symbol;Acc:MGI:96995]
ENSMUSG00000036908	Unc93b1	30754.9	-0.23	0.06	-3.93	8.38671e-05	0.000784715	3.182	35638.9	31224.3	32856.5	29385.5	28571.1	26853	33239.9	28269.9	19	3935186	3949340	3031	48.75	1	protein_coding	unc-93 homolog B1, TLR signaling regulator [Source:MGI Symbol;Acc:MGI:1859307]
ENSMUSG00000013787	Ehmt2	6441.9	0.23	0.06	3.94	8.05093e-05	0.000807506	2.957	5825.7	6042.9	5883.1	6728.9	7312.1	6858.6	5917.2	6966.6	17	34898469	34914052	5489	54.75	1	protein_coding	euchromatic histone lysine N-methyltransferase 2 [Source:MGI Symbol;Acc:MGI:2148922]
ENSMUSG00000029516	Cit	1323.3	0.4	0.1	4.05	5.09015e-05	0.000807506	1.871	1029.5	1274.6	1066.6	1458.9	1561	1549.4	1123.6	1523.1	5	115845278	116008947	16417	49.65	1	protein_coding	citron [Source:MGI Symbol;Acc:MGI:105313]
ENSMUSG00000021290	Atp5mpl	2325.4	-0.32	0.08	-4.01	6.15535e-05	0.000810212	2.25	2728	2364.6	2703.4	2001.1	2121.1	2034.2	2598.7	2052.1	12	111961375	111966977	1217	47.31	-1	protein_coding	ATP synthase membrane subunit 6.8PL [Source:MGI Symbol;Acc:MGI:1917507]
ENSMUSG00000041084	Ostc	3490.4	-0.3	0.08	-3.98	6.86458e-05	0.000814788	2.491	4238.1	3568.5	3824.5	2948.9	3137.2	3225.2	3877	3103.8	3	130695912	130709444	2751	43.16	-1	protein_coding	oligosaccharyltransferase complex subunit (non-catalytic) [Source:MGI Symbol;Acc:MGI:1913607]
ENSMUSG00000053819	Camk2d	15383.5	-0.23	0.06	-3.93	8.36694e-05	0.00082339	3	17161.7	15886.5	16808.5	15130	13618	13696.2	16618.9	14148.1	3	126596302	126846326	22493	40.4	1	protein_coding	calcium/calmodulin-dependent protein kinase II, delta [Source:MGI Symbol;Acc:MGI:1341265]
ENSMUSG00000031818	Cox4i1	15476	-0.19	0.05	-3.91	9.06682e-05	0.000839829	3.182	16209.8	16858.3	16522.5	13966.7	14437.5	14861.4	16530.2	14421.8	8	120668222	120674207	1550	52.49	1	protein_coding	cytochrome c oxidase subunit 4I1 [Source:MGI Symbol;Acc:MGI:88473]
ENSMUSG00000059994	Fcrl1	1060.3	-0.52	0.13	-4.04	5.39564e-05	0.000848999	1.871	1132.1	1602.8	1133.6	800	704.5	988.8	1289.5	831.1	3	87376387	87402934	3560	43.6	1	protein_coding	Fc receptor-like 1 [Source:MGI Symbol;Acc:MGI:2442862]
ENSMUSG00000026174	Cnot9	2643.7	0.29	0.07	3.97	7.12856e-05	0.000858362	2.441	2220	2370.9	2499.6	2955.6	2962.4	2853.5	2363.5	2923.8	1	74506058	74530842	3826	41.85	1	protein_coding	CCR4-NOT transcription complex, subunit 9 [Source:MGI Symbol;Acc:MGI:1928902]
ENSMUSG00000073481	Marc2	4398.4	-0.28	0.07	-3.96	7.34423e-05	0.000865075	2.491	5023.1	5027.8	4488.4	4223.3	3785.2	3842.3	4846.4	3950.3	1	184813068	184846451	6629	47.83	-1	protein_coding	mitochondrial amidoxime reducing component 2 [Source:MGI Symbol;Acc:MGI:1914497]
ENSMUSG00000051517	Arhgef39	515	0.51	0.13	4.07	4.61444e-05	0.000877865	1.54	353.7	436.8	427.6	633.3	660	578.7	406.1	624	4	43496142	43499695	2675	53.07	-1	protein_coding	Rho guanine nucleotide exchange factor (GEF) 39 [Source:MGI Symbol;Acc:MGI:3036286]
ENSMUSG00000038020	Rapgefl1	2603.6	-0.33	0.08	-3.95	7.81678e-05	0.000892043	2.563	2712.2	3200.3	2864.1	2217.8	2140.7	2486.5	2925.5	2281.6	11	98836785	98853697	5677	51.94	1	protein_coding	Rap guanine nucleotide exchange factor (GEF)-like 1 [Source:MGI Symbol;Acc:MGI:3611446]
ENSMUSG00000028718	Stil	1693.7	0.35	0.09	4	6.21142e-05	0.000894179	2.026	1513.4	1553.2	1345	1881.1	2043	1826.3	1470.5	1916.8	4	115000159	115043196	5795	40.24	1	protein_coding	Scl/Tal1 interrupting locus [Source:MGI Symbol;Acc:MGI:107477]
ENSMUSG00000041762	Gpr155	4740.1	-0.3	0.08	-3.96	7.47829e-05	0.000894179	2.441	5344.3	4665.9	5789.4	4410	4077.2	4153.7	5266.5	4213.6	2	73341506	73386572	6679	41.71	-1	protein_coding	G protein-coupled receptor 155 [Source:MGI Symbol;Acc:MGI:1915776]
ENSMUSG00000022450	Ndufa6	3031.3	-0.27	0.07	-3.95	7.93485e-05	0.000901407	2.563	3365.4	3156	3458.1	2733.3	2750.7	2724.1	3326.5	2736.1	15	82350140	82354322	1801	48.77	-1	protein_coding	NADH:ubiquinone oxidoreductase subunit A6 [Source:MGI Symbol;Acc:MGI:1914380]
ENSMUSG00000063931	Pepd	804.1	-0.42	0.1	-4.06	4.80496e-05	0.000907206	1.54	948.6	967.6	885.8	686.7	673	663.1	934	674.3	7	34912379	35044708	3082	50.31	1	protein_coding	peptidase D [Source:MGI Symbol;Acc:MGI:97542]
ENSMUSG00000031838	Ifi30	2411.9	-0.66	0.17	-3.99	6.48223e-05	0.000928942	2.026	3224.4	4565.7	2421.2	1670	1106.2	1484.2	3403.8	1420.1	8	70762774	70766663	981	53.42	-1	lncRNA	interferon gamma inducible protein 30 [Source:MGI Symbol;Acc:MGI:2137648]
ENSMUSG00000005899	Smpd4	1160.5	0.41	0.1	4.01	6.17203e-05	0.00094804	1.887	879.3	990.8	1058	1204.4	1423.1	1407.6	976	1345	16	17619354	17644828	9034	47.8	1	protein_coding	sphingomyelin phosphodiesterase 4 [Source:MGI Symbol;Acc:MGI:1924876]
ENSMUSG00000026918	Brd3	6598.8	0.21	0.05	3.91	9.31661e-05	0.000948921	2.842	6020.9	6128.4	6154.8	7188.9	6896.4	7203.6	6101.3	7096.3	2	27445579	27507662	7336	50.08	-1	protein_coding	bromodomain containing 3 [Source:MGI Symbol;Acc:MGI:1914632]
ENSMUSG00000057191	AB124611	2967	-0.27	0.07	-3.94	8.21556e-05	0.000953179	2.491	3171.9	3235.1	3348.1	2736.7	2710.6	2599.5	3251.7	2682.3	9	21526176	21545333	1447	47.36	1	protein_coding	cDNA sequence AB124611 [Source:MGI Symbol;Acc:MGI:3043001]
ENSMUSG00000063522	Ly6m	494.6	0.67	0.16	4.24	2.27241e-05	0.000960649	0.683	383.8	175.2	419.9	591.1	690.4	707.1	326.3	662.9	15	74876987	74897021	3302	47.4	-1	protein_coding	lymphocyte antigen 6 complex, locus M [Source:MGI Symbol;Acc:MGI:1914288]
ENSMUSG00000037849	Ifi206	757.9	0.61	0.14	4.21	2.56058e-05	0.00102618	0.718	564	571.9	517.5	1352.2	718.6	823.1	551.1	964.6	1	173468485	173491041	3054	39.84	-1	protein_coding	interferon activated gene 206 [Source:MGI Symbol;Acc:MGI:3646410]
ENSMUSG00000061755	Bod1l	1235.8	0.44	0.11	4	6.38641e-05	0.00102618	1.792	1203.8	997.1	856.2	1486.7	1528.4	1342.4	1019	1452.5	5	41787538	41844315	11995	41.23	-1	protein_coding	biorientation of chromosomes in cell division 1-like [Source:MGI Symbol;Acc:MGI:2444804]
ENSMUSG00000030978	Rrm1	16437.1	0.24	0.06	3.89	0.000101684	0.00102795	2.842	15195.3	15633.2	14290.7	16378.9	18922.9	18201.6	15039.8	17834.5	7	102441695	102469771	11012	41.43	1	protein_coding	ribonucleotide reductase M1 [Source:MGI Symbol;Acc:MGI:98180]
ENSMUSG00000057948	Unc13d	1022.6	0.41	0.1	4.01	6.14412e-05	0.00102918	1.713	847.6	933.8	805.5	1156.7	1278.8	1113.4	862.3	1182.9	11	116062095	116077961	4679	54.79	-1	protein_coding	unc-13 homolog D [Source:MGI Symbol;Acc:MGI:1917700]
ENSMUSG00000028560	Usp1	6219.7	0.22	0.06	3.87	0.000108593	0.00103685	3	5572.9	5971.1	5638.2	6592.2	6874.7	6668.9	5727.4	6711.9	4	98923810	98935543	3733	40.7	1	protein_coding	ubiquitin specific peptidase 1 [Source:MGI Symbol;Acc:MGI:2385198]
ENSMUSG00000027559	Car3	158.8	0.69	0.16	4.27	1.99171e-05	0.00105778	0.539	88.4	103.4	109.1	246.7	179.1	226.1	100.3	217.3	3	14863512	14872523	2865	42	1	protein_coding	carbonic anhydrase 3 [Source:MGI Symbol;Acc:MGI:88270]
ENSMUSG00000035047	Kri1	943.2	0.39	0.1	3.99	6.70365e-05	0.00106687	1.795	770	856.8	778.7	1080	1067.1	1106.7	801.8	1084.6	9	21273457	21287969	4182	50.4	-1	protein_coding	KRI1 homolog [Source:MGI Symbol;Acc:MGI:2384899]
ENSMUSG00000024498	Tcerg1	2998.3	0.29	0.07	3.92	8.8111e-05	0.00107374	2.34	2768.1	2745.5	2529.3	3086.7	3452	3408.2	2681	3315.6	18	42511487	42575793	8302	39.06	1	protein_coding	transcription elongation regulator 1 (CA150) [Source:MGI Symbol;Acc:MGI:1926421]
ENSMUSG00000020015	Cdk17	2928.6	0.31	0.08	3.91	9.23466e-05	0.00107583	2.441	2869.9	2519.7	2401.1	3386.7	3211	3183.1	2596.9	3260.2	10	93160875	93267071	6102	42.01	1	protein_coding	cyclin-dependent kinase 17 [Source:MGI Symbol;Acc:MGI:97517]
ENSMUSG00000027506	Tpd52	3044	-0.33	0.08	-3.91	9.22395e-05	0.00107583	2.441	3674.1	3109.6	3446.6	2426.7	2720.3	2887	3410.1	2678	3	8925593	9004723	7487	46.38	-1	protein_coding	tumor protein D52 [Source:MGI Symbol;Acc:MGI:107749]
ENSMUSG00000026667	Uhmk1	10354.7	-0.26	0.07	-3.87	0.000108043	0.00107934	2.842	10888.8	11105.5	11972.9	10256.7	9299.7	8604.4	11322.4	9386.9	1	170193420	170215397	8101	41.95	-1	protein_coding	U2AF homology motif (UHM) kinase 1 [Source:MGI Symbol;Acc:MGI:1341908]
ENSMUSG00000029173	Sepsecs	890.2	-0.4	0.1	-4	6.35028e-05	0.00108242	1.663	1026.1	1057.3	991	777.8	744.7	744.5	1024.8	755.7	5	52640087	52669708	6982	40.86	-1	protein_coding	Sep (O-phosphoserine) tRNA:Sec (selenocysteine) tRNA synthase [Source:MGI Symbol;Acc:MGI:1098791]
ENSMUSG00000027463	Slc52a3	140.7	-0.69	0.17	-4.19	2.81292e-05	0.00110907	0.718	171	271.2	191.3	118.9	48.8	43.1	211.2	70.3	2	151996511	152009258	2767	51.76	1	protein_coding	solute carrier protein family 52, member 3 [Source:MGI Symbol;Acc:MGI:1916948]
ENSMUSG00000022377	Asap1	1548.8	0.35	0.09	3.96	7.37161e-05	0.0011137	1.871	1318.1	1400.2	1315.3	1684.4	1919.2	1655.7	1344.6	1753.1	15	64086857	64382919	7482	44.81	-1	protein_coding	ArfGAP with SH3 domain, ankyrin repeat and PH domain1 [Source:MGI Symbol;Acc:MGI:1342335]
ENSMUSG00000037419	Endod1	1214.7	0.39	0.1	3.97	7.08097e-05	0.0011137	1.795	946.9	1016.1	1136.4	1308.9	1392.7	1487.1	1033.2	1396.2	9	14353990	14381507	4645	46.28	-1	protein_coding	endonuclease domain containing 1 [Source:MGI Symbol;Acc:MGI:1919196]
ENSMUSG00000025060	Slk	1269.7	0.37	0.09	3.97	7.12715e-05	0.00111932	1.795	1116.2	1065.7	1103	1376.7	1566.4	1390.3	1095	1444.5	19	47579678	47645246	8356	40.51	1	protein_coding	STE20-like kinase [Source:MGI Symbol;Acc:MGI:103241]
ENSMUSG00000038762	Abcf1	5813.9	0.26	0.07	3.85	0.000117815	0.00112122	2.957	5583.7	5228.3	5005.9	6813.3	6203.8	6048	5272.7	6355.1	17	35956819	35969761	4410	50.96	-1	protein_coding	ATP-binding cassette, sub-family F (GCN20), member 1 [Source:MGI Symbol;Acc:MGI:1351658]
ENSMUSG00000023243	Kcnk5	153.6	0.7	0.16	4.25	2.13206e-05	0.00112424	0.533	99.3	100.2	74.6	152.2	243.2	252	91.4	215.8	14	20140057	20181809	3404	50.24	-1	protein_coding	potassium channel, subfamily K, member 5 [Source:MGI Symbol;Acc:MGI:1336175]
ENSMUSG00000063200	Nol7	7681.6	-0.22	0.06	-3.85	0.000116808	0.0011533	2.842	8611.3	7907.4	8349.3	7220	7196	6805.9	8289.3	7074	13	43398390	43407097	2753	40.87	1	protein_coding	nucleolar protein 7 [Source:MGI Symbol;Acc:MGI:1917328]
ENSMUSG00000044770	Scml4	861.7	0.51	0.12	4.17	3.02124e-05	0.00117907	0.718	745	677.4	631.4	1211.1	1055.1	849.9	684.6	1038.7	10	42860370	42960780	7725	45.71	1	protein_coding	Scm polycomb group protein like 4 [Source:MGI Symbol;Acc:MGI:2446140]
ENSMUSG00000031865	Dctn1	3338.9	0.26	0.07	3.88	0.000105762	0.00118783	2.491	3137.7	2997.7	2953	3563.3	3779.8	3601.8	3029.5	3648.3	6	83165920	83200117	6509	51.74	1	protein_coding	dynactin 1 [Source:MGI Symbol;Acc:MGI:107745]
ENSMUSG00000031021	Tmem9b	1473.5	-0.34	0.09	-3.96	7.62092e-05	0.00118844	1.792	1612.6	1604.9	1755.4	1267.8	1297.2	1303.1	1657.6	1289.4	7	109735834	109752875	2002	44.3	-1	protein_coding	TMEM9 domain family, member B [Source:MGI Symbol;Acc:MGI:1915254]
ENSMUSG00000025498	Irf7	282.9	0.61	0.15	4.17	2.99631e-05	0.00119902	0.697	191.9	197.3	220	424.4	341.9	321.9	203.1	362.8	7	141262706	141266481	3776	54.82	-1	protein_coding	interferon regulatory factor 7 [Source:MGI Symbol;Acc:MGI:1859212]
ENSMUSG00000027162	Lin7c	7647.9	-0.23	0.06	-3.81	0.000141001	0.00123422	3.182	8267.6	7796.6	8730.9	7228.9	6890.9	6972.7	8265	7030.8	2	109890853	109901003	4521	40.27	1	protein_coding	lin-7 homolog C (C. elegans) [Source:MGI Symbol;Acc:MGI:1330839]
ENSMUSG00000021036	Sptlc2	3039.3	-0.31	0.08	-3.89	0.000100304	0.00125759	2.219	3148.5	3601.3	3400.7	2458.9	2779	2847.7	3383.5	2695.2	12	87305058	87388355	8115	41.59	-1	protein_coding	serine palmitoyltransferase, long chain base subunit 2 [Source:MGI Symbol;Acc:MGI:108074]
ENSMUSG00000062203	Gspt1	5488.7	0.24	0.06	3.81	0.000136374	0.00126265	3	5008.1	5287.4	4775.4	5788.9	6152.8	5919.6	5023.6	5953.8	16	11219292	11254325	5428	40.75	-1	protein_coding	G1 to S phase transition 1 [Source:MGI Symbol;Acc:MGI:1316728]
ENSMUSG00000084957	Bbip1	1664.3	-0.31	0.08	-3.88	0.000103463	0.00127551	2.25	1944.7	1819.1	1806.1	1452.2	1473.1	1490.9	1856.6	1472.1	19	53929861	53944627	4402	40.18	-1	protein_coding	BBSome interacting protein 1 [Source:MGI Symbol;Acc:MGI:1913610]
ENSMUSG00000031197	Vbp1	6738.7	-0.24	0.06	-3.82	0.000132262	0.00128897	2.842	7803.7	6861.7	7251.1	6174.4	6255.9	6085.4	7305.5	6171.9	X	75514299	75534942	2132	36.07	1	protein_coding	von Hippel-Lindau binding protein 1 [Source:MGI Symbol;Acc:MGI:1333804]
ENSMUSG00000025871	4833439L19Rik	4013.8	-0.25	0.06	-3.85	0.000116534	0.00129191	2.491	4508.4	4216.4	4380.3	3777.8	3528	3671.7	4368.4	3659.2	13	54551218	54565435	3187	47.26	-1	protein_coding	RIKEN cDNA 4833439L19 gene [Source:MGI Symbol;Acc:MGI:1921162]
ENSMUSG00000026987	Baz2b	2596.6	0.32	0.08	3.85	0.000116412	0.00129191	2.491	2345.1	2038.6	2496.7	2978.9	2840.8	2879.3	2293.5	2899.7	2	59899363	60209839	17604	40.89	-1	protein_coding	bromodomain adjacent to zinc finger domain, 2B [Source:MGI Symbol;Acc:MGI:2442782]
ENSMUSG00000030659	Nucb2	847.8	-0.44	0.11	-3.97	7.30278e-05	0.00130769	1.54	958.6	890.6	1137.4	678.9	695.8	725.3	995.5	700	7	116504369	116540584	2331	43.03	1	protein_coding	nucleobindin 2 [Source:MGI Symbol;Acc:MGI:1858179]
ENSMUSG00000040463	Mybbp1a	2820.6	0.32	0.08	3.88	0.000105824	0.00131352	2.219	2585.4	2195.8	2674.7	3077.8	3338	3051.8	2485.3	3155.9	11	72441355	72451768	5803	52.92	1	protein_coding	MYB binding protein (P160) 1a [Source:MGI Symbol;Acc:MGI:106181]
ENSMUSG00000027242	Wdr76	1765.3	0.36	0.09	3.9	9.55922e-05	0.00132434	1.985	1391.6	1674.5	1521	1863.3	1984.3	2156.9	1529	2001.5	2	121506723	121544860	6305	43.12	1	protein_coding	WD repeat domain 76 [Source:MGI Symbol;Acc:MGI:1926186]
ENSMUSG00000098404	Mrip-ps	729.9	0.51	0.13	3.94	8.15331e-05	0.00134613	1.663	455.5	652.1	618.9	764.4	930.3	958.2	575.5	884.3	7	15288251	15289190	940	55.21	-1	unprocessed_pseudogene	Mom radiation induced polyposis, pseudogene [Source:MGI Symbol;Acc:MGI:3645947]
ENSMUSG00000001151	Pcnt	1423	0.48	0.12	3.91	9.35914e-05	0.00135977	1.887	1374	1133.2	915.5	1408.9	2009.3	1696.9	1140.9	1705	10	76351263	76442786	12154	47.6	-1	protein_coding	pericentrin (kendrin) [Source:MGI Symbol;Acc:MGI:102722]
ENSMUSG00000031758	Cdyl2	674.1	0.45	0.11	3.96	7.63152e-05	0.00138659	1.507	550.6	543.4	568.2	718.9	794.6	869.1	554.1	794.2	8	116574400	116732991	2411	45.42	-1	protein_coding	chromodomain protein, Y chromosome-like 2 [Source:MGI Symbol;Acc:MGI:1923046]
ENSMUSG00000029776	Hibadh	7337.3	-0.23	0.06	-3.79	0.00015027	0.00138945	2.957	8164.9	7502.2	8117.8	6960	6824.7	6454.3	7928.3	6746.3	6	52546228	52640389	10179	39.75	-1	protein_coding	3-hydroxyisobutyrate dehydrogenase [Source:MGI Symbol;Acc:MGI:1889802]
ENSMUSG00000019872	Smpdl3a	780.4	-0.46	0.12	-3.95	7.86411e-05	0.00139423	1.54	1041.2	857.8	869.6	568.9	657.8	687	922.9	637.9	10	57794335	57811830	2065	39.1	1	protein_coding	sphingomyelin phosphodiesterase, acid-like 3A [Source:MGI Symbol;Acc:MGI:1931437]
ENSMUSG00000020132	Rab21	9504.7	-0.21	0.06	-3.8	0.000145944	0.00140015	2.842	10179.7	10495.7	10012.8	9296.7	8446.5	8596.8	10229.4	8780	10	115287084	115315594	5047	43.5	-1	protein_coding	RAB21, member RAS oncogene family [Source:MGI Symbol;Acc:MGI:894308]
ENSMUSG00000026655	Fam107b	32270.1	-0.19	0.05	-3.79	0.000152343	0.00140181	2.957	35670.6	34293.7	33236.3	31277.8	29912.8	29229.2	34400.2	30139.9	2	3570488	3782142	4329	43.5	1	protein_coding	family with sequence similarity 107, member B [Source:MGI Symbol;Acc:MGI:1913790]
ENSMUSG00000029505	Ep400	5499.7	0.25	0.07	3.79	0.000152468	0.00140181	2.957	5149.9	4962.4	4881.6	6140	6363.4	5500.9	4998	6001.4	5	110664373	110770717	13971	43.07	-1	protein_coding	E1A binding protein p400 [Source:MGI Symbol;Acc:MGI:1276124]
ENSMUSG00000071041	Impdh2-ps	4612.7	0.25	0.06	3.83	0.000128835	0.00140411	2.491	4081.2	4125.7	4402.3	4760	5184.5	5122.4	4203.1	5022.3	8	100030558	100032102	1545	51.46	1	processed_pseudogene	inosine monophosphate dehydrogenase 2, pseudogene [Source:MGI Symbol;Acc:MGI:3705743]
ENSMUSG00000025950	Idh1	1436.8	-0.35	0.09	-3.92	8.89921e-05	0.00140879	1.713	1606	1714.6	1548.7	1293.3	1285.3	1172.8	1623.1	1250.5	1	65158616	65186500	2771	42.52	-1	protein_coding	isocitrate dehydrogenase 1 (NADP+), soluble [Source:MGI Symbol;Acc:MGI:96413]
ENSMUSG00000030254	Rad18	1073.3	0.43	0.11	3.89	9.85548e-05	0.00141376	1.887	939.4	878.9	853.3	1123.3	1488.3	1156.5	890.5	1256	6	112619850	112696686	5796	41.24	-1	protein_coding	RAD18 E3 ubiquitin protein ligase [Source:MGI Symbol;Acc:MGI:1890476]
ENSMUSG00000052488	Cherp	4398.5	0.26	0.07	3.85	0.000116827	0.00142361	2.219	3900.2	4310.3	3737.5	4748.9	4778.5	4915.5	3982.7	4814.3	8	72460489	72475226	4621	52.52	-1	protein_coding	calcium homeostasis endoplasmic reticulum protein [Source:MGI Symbol;Acc:MGI:106417]
ENSMUSG00000040940	Arhgef1	10113.1	0.23	0.06	3.79	0.000152372	0.00144746	2.842	9373	9323.4	9144.2	10011.1	11484.9	11342	9280.2	10946	7	24902912	24926594	7732	53.6	1	protein_coding	Rho guanine nucleotide exchange factor (GEF) 1 [Source:MGI Symbol;Acc:MGI:1353510]
ENSMUSG00000015937	H2afy	25263	0.18	0.05	3.78	0.000157931	0.00147038	2.896	23706.5	23254.6	24043.3	25814.4	27435.7	27323.4	23668.1	26857.8	13	56073619	56136361	6809	50.46	-1	protein_coding	H2A histone family, member Y [Source:MGI Symbol;Acc:MGI:1349392]
ENSMUSG00000028649	Macf1	1495.7	0.44	0.11	3.89	0.000100789	0.00151205	1.795	1362.4	1069.9	1271.3	1811.1	2023.4	1436.3	1234.5	1756.9	4	123349633	123684360	32099	42.34	-1	protein_coding	microtubule-actin crosslinking factor 1 [Source:MGI Symbol;Acc:MGI:108559]
ENSMUSG00000002227	Mov10	722.1	0.48	0.12	4.11	4.04094e-05	0.00151315	0.718	565.6	578.2	606.5	957.8	736	888.2	583.4	860.7	3	104794836	104818563	5607	48.62	-1	protein_coding	Mov10 RISC complex RNA helicase [Source:MGI Symbol;Acc:MGI:97054]
ENSMUSG00000024601	Isoc1	1503.3	0.33	0.09	3.89	0.000101853	0.00152374	1.795	1256.4	1343.2	1352.6	1603.3	1765.1	1698.9	1317.4	1689.1	18	58659466	58680368	3377	45.04	1	protein_coding	isochorismatase domain containing 1 [Source:MGI Symbol;Acc:MGI:1913557]
ENSMUSG00000024952	Rps6ka4	392.3	0.53	0.13	4.1	4.1304e-05	0.00154176	0.718	287.8	310.2	316.6	461.1	478.7	499.2	304.9	479.7	19	6829085	6840636	3595	54.78	-1	protein_coding	ribosomal protein S6 kinase, polypeptide 4 [Source:MGI Symbol;Acc:MGI:1930076]
ENSMUSG00000062054	Iah1	898.6	-0.39	0.1	-3.92	8.86892e-05	0.00154176	1.54	1064.5	1037.2	993	788.9	750.1	757.9	1031.6	765.6	12	21316389	21323819	2631	49.19	1	protein_coding	isoamyl acetate-hydrolyzing esterase 1 homolog [Source:MGI Symbol;Acc:MGI:1914982]
ENSMUSG00000038179	Slamf7	12623.6	0.2	0.05	3.75	0.000175012	0.00155963	3	11233.4	11818.8	12061.8	14214.4	13147.9	13265	11704.7	13542.5	1	171632403	171653035	4577	44.92	-1	protein_coding	SLAM family member 7 [Source:MGI Symbol;Acc:MGI:1922595]
ENSMUSG00000037242	Clic4	8882.3	0.2	0.05	3.75	0.000174241	0.00157311	2.957	8015.6	8197.5	8507.1	9747.8	9182.5	9643.1	8240.1	9524.5	4	135213969	135272814	6572	45.48	-1	protein_coding	chloride intracellular channel 4 (mitochondrial) [Source:MGI Symbol;Acc:MGI:1352754]
ENSMUSG00000031207	Msn	50807	-0.18	0.05	-3.76	0.000171748	0.0015813	2.896	53014.2	55772.5	53264.8	49105.5	48003.2	45682.1	54017.1	47596.9	X	96096042	96168552	6327	41.25	1	protein_coding	moesin [Source:MGI Symbol;Acc:MGI:97167]
ENSMUSG00000020978	Klhdc2	3008.6	0.27	0.07	3.79	0.0001499	0.00160204	2.491	2841.5	2632.6	2659.4	3113.3	3436.8	3368	2711.2	3306	12	69296681	69310687	5438	44.66	1	protein_coding	kelch domain containing 2 [Source:MGI Symbol;Acc:MGI:1916804]
ENSMUSG00000051278	Zgrf1	369	0.58	0.14	4.1	4.16648e-05	0.00162269	0.683	221.9	311.3	287.9	475.6	417.9	499.2	273.7	464.2	3	127553489	127618023	10553	40.31	1	protein_coding	zinc finger, GRF-type containing 1 [Source:MGI Symbol;Acc:MGI:1918893]
ENSMUSG00000008036	Ap2s1	4430.2	-0.26	0.07	-3.81	0.000136666	0.00163324	2.219	5189.1	4691.2	4668.2	3782.2	4155.4	4095.3	4849.5	4011	7	16738410	16749294	1472	52.27	1	protein_coding	adaptor-related protein complex 2, sigma 1 subunit [Source:MGI Symbol;Acc:MGI:2141861]
ENSMUSG00000026623	Lpgat1	4125.2	-0.34	0.09	-3.8	0.00014396	0.00163324	2.34	4059.5	4809.4	5073.8	4040	3216.4	3552	4647.6	3602.8	1	191717834	191784255	7610	41.99	1	protein_coding	lysophosphatidylglycerol acyltransferase 1 [Source:MGI Symbol;Acc:MGI:2446186]
ENSMUSG00000027009	Itga4	14527	0.23	0.06	3.74	0.000186573	0.00164664	3	13018.7	12478.3	14424.7	16115.5	16304.6	14820.1	13307.2	15746.8	2	79255426	79333123	13978	38.83	1	protein_coding	integrin alpha 4 [Source:MGI Symbol;Acc:MGI:96603]
ENSMUSG00000031004	Mki67	8159.6	0.57	0.15	3.73	0.00018854	0.00166173	3	7035.4	6074.5	4602.2	9703.3	12342.5	9199.5	5904	10415.1	7	135689784	135716361	10061	43.15	-1	protein_coding	antigen identified by monoclonal antibody Ki 67 [Source:MGI Symbol;Acc:MGI:106035]
ENSMUSG00000028702	Rad54l	1252.6	0.39	0.1	3.86	0.000113416	0.00166932	1.792	1076.2	1083.6	1036	1293.3	1646.7	1379.8	1065.3	1440	4	116094264	116123690	7706	44.84	-1	protein_coding	RAD54 like (S. cerevisiae) [Source:MGI Symbol;Acc:MGI:894697]
ENSMUSG00000030726	Pold3	2167.2	0.34	0.09	3.8	0.000142285	0.00166932	2.25	1758.6	1934.1	1997.4	2187.8	2668.2	2456.8	1896.7	2437.6	7	100082111	100121565	4601	42.77	-1	protein_coding	polymerase (DNA-directed), delta 3, accessory subunit [Source:MGI Symbol;Acc:MGI:1915217]
ENSMUSG00000022231	Sema5a	60.4	-0.67	0.15	-4.37	1.24301e-05	0.00169622	0.193	103.4	44.3	157.8	17.8	14.1	24.9	101.9	18.9	15	32244810	32696341	18686	40.81	1	protein_coding	sema domain, seven thrombospondin repeats (type 1 and type 1-like), transmembrane domain (TM) and short cytoplasmic domain, (semaphorin) 5A [Source:MGI Symbol;Acc:MGI:107556]
ENSMUSG00000066406	Akap13	6348.6	0.27	0.07	3.74	0.000186529	0.00169622	2.896	6089.3	5618.7	5498.6	7564.4	6989.7	6330.7	5735.5	6961.6	7	75455534	75754609	20914	40.73	1	protein_coding	A kinase (PRKA) anchor protein 13 [Source:MGI Symbol;Acc:MGI:2676556]
ENSMUSG00000032397	Tipin	2660.9	0.34	0.09	3.77	0.000162036	0.00170812	2.491	2385.2	2345.6	2228.9	2552.2	3380.3	3072.9	2319.9	3001.8	9	64281581	64305424	1869	41.1	1	protein_coding	timeless interacting protein [Source:MGI Symbol;Acc:MGI:1921571]
ENSMUSG00000024072	Yipf4	2802.9	-0.29	0.08	-3.79	0.000153208	0.00171695	2.34	3089.3	3167.6	3050.6	2573.3	2264.4	2672.4	3102.5	2503.4	17	74489493	74500277	2572	39.2	1	protein_coding	Yip1 domain family, member 4 [Source:MGI Symbol;Acc:MGI:1915114]
ENSMUSG00000018340	Anxa6	4369.5	-0.23	0.06	-3.75	0.000173968	0.00177732	2.563	4767.8	4601.5	4831.8	4140	3852.5	4023.4	4733.7	4005.3	11	54979108	55033445	2930	48.81	-1	protein_coding	annexin A6 [Source:MGI Symbol;Acc:MGI:88255]
ENSMUSG00000064262	Gimap8	234.1	0.67	0.16	4.07	4.65769e-05	0.00178442	0.683	87.6	197.3	152.1	261.1	379.9	326.7	145.7	322.6	6	48647234	48660875	3700	42.83	1	protein_coding	GTPase, IMAP family member 8 [Source:MGI Symbol;Acc:MGI:2685303]
ENSMUSG00000029094	Afap1	379	-0.54	0.13	-4.06	4.88791e-05	0.00179409	0.712	451.3	452.7	492.7	283.3	277.9	316.2	465.6	292.5	5	35893319	36003923	12651	48.96	1	protein_coding	actin filament associated protein 1 [Source:MGI Symbol;Acc:MGI:1917542]
ENSMUSG00000036712	Cyld	4687.9	-0.26	0.07	-3.76	0.00016861	0.00180192	2.441	5034.8	5084.8	5249.9	4637.8	4030.6	4089.5	5123.1	4252.6	8	88697028	88751945	12576	38.47	1	protein_coding	CYLD lysine 63 deubiquitinase [Source:MGI Symbol;Acc:MGI:1921506]
ENSMUSG00000015176	Nolc1	1326.3	0.34	0.09	3.82	0.000131567	0.00183209	1.871	1158	1131.1	1177.6	1383.3	1553.4	1554.2	1155.6	1497	19	46075863	46085530	3971	48.91	1	protein_coding	nucleolar and coiled-body phosphoprotein 1 [Source:MGI Symbol;Acc:MGI:1918019]
ENSMUSG00000024986	Hhex	1942.6	0.4	0.1	3.84	0.000123415	0.00184251	1.742	1530.9	1972.1	1438.7	2081.1	2231.8	2401.2	1647.2	2238.1	19	37434810	37440731	5056	47.48	1	protein_coding	hematopoietically expressed homeobox [Source:MGI Symbol;Acc:MGI:96086]
ENSMUSG00000034724	Cnot6l	12163.1	0.25	0.07	3.7	0.000213942	0.00187941	2.957	11292.6	9896.3	11967.1	12784.4	14067.4	12970.9	11052	13274.2	5	96070333	96164171	10313	36.94	-1	protein_coding	CCR4-NOT transcription complex, subunit 6-like [Source:MGI Symbol;Acc:MGI:2443154]
ENSMUSG00000031029	Eif3f	28650.5	-0.17	0.04	-3.7	0.000214331	0.0018803	2.957	30037.7	30278.8	30644.9	26371.1	26898.3	27672.2	30320.5	26980.5	7	108934417	108942951	2891	48.19	1	protein_coding	eukaryotic translation initiation factor 3, subunit F [Source:MGI Symbol;Acc:MGI:1913335]
ENSMUSG00000015314	Slamf6	8518.6	0.2	0.05	3.7	0.00021276	0.00190354	2.896	7640.2	7964.3	8147.4	9095.6	8935	9328.8	7917.3	9119.8	1	171917515	171953170	10832	42.84	1	protein_coding	SLAM family member 6 [Source:MGI Symbol;Acc:MGI:1353620]
ENSMUSG00000058897	Col25a1	107	-0.68	0.17	-4.11	4.00425e-05	0.00192367	0.539	156.8	127.7	180.8	46.7	80.3	49.8	155.1	58.9	3	130131501	130599877	13028	41.32	1	protein_coding	collagen, type XXV, alpha 1 [Source:MGI Symbol;Acc:MGI:1924268]
ENSMUSG00000025403	Shmt2	2058.1	0.33	0.09	3.8	0.000145468	0.00193443	1.94	2007.2	1642.9	1770.7	2240	2380.6	2307.3	1806.9	2309.3	10	127517123	127522444	3109	56.65	-1	protein_coding	serine hydroxymethyltransferase 2 (mitochondrial) [Source:MGI Symbol;Acc:MGI:1277989]
ENSMUSG00000059323	Tonsl	428.1	0.53	0.13	4.05	5.11156e-05	0.00193443	0.683	360.4	347.1	290.8	502.2	546	522.2	332.8	523.5	15	76626002	76639958	4956	53.12	-1	protein_coding	tonsoku-like, DNA repair protein [Source:MGI Symbol;Acc:MGI:1919999]
ENSMUSG00000043019	Edem3	19433.6	-0.28	0.08	-3.7	0.000219007	0.00194894	2.896	22918.9	19416	21898.6	19847.8	16088.6	16431.8	21411.2	17456.1	1	151755371	151822051	6381	40.47	1	protein_coding	ER degradation enhancer, mannosidase alpha-like 3 [Source:MGI Symbol;Acc:MGI:1914217]
ENSMUSG00000032202	Rab27a	728.4	0.42	0.11	3.85	0.000117046	0.00195583	1.54	605.7	599.3	622.8	895.6	865.2	781.9	609.3	847.5	9	73044854	73097629	3879	46.7	1	protein_coding	RAB27A, member RAS oncogene family [Source:MGI Symbol;Acc:MGI:1861441]
ENSMUSG00000041645	Ddx24	8075.1	0.2	0.06	3.68	0.000231656	0.00198449	3	7688.6	7317.5	7457.7	9031.1	8573.5	8382.1	7487.9	8662.3	12	103407982	103425830	8242	45.67	-1	protein_coding	DEAD (Asp-Glu-Ala-Asp) box polypeptide 24 [Source:MGI Symbol;Acc:MGI:1351337]
ENSMUSG00000076536	Igkv4-86	226.9	-0.65	0.16	-4.04	5.31757e-05	0.0019992	0.683	272.8	376.7	265.9	125.6	124.8	195.5	305.1	148.6	6	68910411	68910973	378	42.81	-1	IG_V_gene	immunoglobulin kappa variable 4-86 [Source:MGI Symbol;Acc:MGI:2685305]
ENSMUSG00000000555	Itga5	324.2	0.6	0.15	4.03	5.61126e-05	0.00200324	0.718	185.2	207.9	302.3	418.9	408.2	422.6	231.8	416.5	15	103344286	103366763	4933	50.81	-1	protein_coding	integrin alpha 5 (fibronectin receptor alpha) [Source:MGI Symbol;Acc:MGI:96604]
ENSMUSG00000031642	Sh3rf1	516.7	0.53	0.13	4.03	5.67369e-05	0.00202284	0.718	463	337.7	403.7	651.1	671.9	573	401.5	632	8	61223872	61396071	7426	44.52	1	protein_coding	SH3 domain containing ring finger 1 [Source:MGI Symbol;Acc:MGI:1913066]
ENSMUSG00000090035	Galnt4	1642.5	-0.35	0.09	-3.78	0.0001587	0.00204389	1.985	1763.6	1828.6	1985	1527.8	1266.8	1483.3	1859.1	1426	10	99108159	99113247	5089	45.67	1	protein_coding	polypeptide N-acetylgalactosaminyltransferase 4 [Source:MGI Symbol;Acc:MGI:894692]
ENSMUSG00000020437	Myo1g	5333.5	-0.26	0.07	-3.65	0.000258911	0.00207696	3.182	6368.8	5687.3	5443.1	5060	4575.5	4866.6	5833.1	4834	11	6506548	6520965	6957	52.16	-1	protein_coding	myosin IG [Source:MGI Symbol;Acc:MGI:1927091]
ENSMUSG00000020166	Cnot2	10089.9	0.21	0.06	3.66	0.000247776	0.00210572	3	9600.7	8827.5	9530.7	10655.6	11451.2	10473.9	9319.6	10860.2	10	116485161	116581511	4076	38.15	-1	protein_coding	CCR4-NOT transcription complex, subunit 2 [Source:MGI Symbol;Acc:MGI:1919318]
ENSMUSG00000022360	Atad2	5255.4	0.28	0.08	3.66	0.000247579	0.00213175	2.957	4243.1	5040.5	4883.5	5454.4	6271.1	5639.8	4722.3	5788.5	15	58094044	58135082	16023	40.14	-1	protein_coding	ATPase family, AAA domain containing 2 [Source:MGI Symbol;Acc:MGI:1917722]
ENSMUSG00000035024	Ncapd3	4012.4	0.25	0.07	3.7	0.000214915	0.00213184	2.563	3679.1	3870.3	3417	4315.6	4418.1	4374.1	3655.5	4369.2	9	27030175	27095315	7891	43.1	1	protein_coding	non-SMC condensin II complex, subunit D3 [Source:MGI Symbol;Acc:MGI:2142989]
ENSMUSG00000022191	Drosha	1303	0.34	0.09	3.79	0.00015213	0.00215642	1.792	1182.2	1065.7	1168	1436.7	1485	1480.4	1138.6	1467.4	15	12824815	12935291	5935	44.63	1	protein_coding	drosha, ribonuclease type III [Source:MGI Symbol;Acc:MGI:1261425]
ENSMUSG00000076677	Ighv6-3	910.6	-0.42	0.11	-3.83	0.00012839	0.00216063	1.507	921	1132.2	1126.9	806.7	753.4	723.4	1060	761.1	12	114391712	114392169	356	43.89	-1	IG_V_gene	immunoglobulin heavy variable 6-3 [Source:MGI Symbol;Acc:MGI:4439854]
ENSMUSG00000030306	Tmtc1	100.7	0.67	0.17	4.07	4.73308e-05	0.00222594	0.539	44.2	32.7	78.4	127.8	147.6	173.4	51.8	149.6	6	148232430	148444389	8578	42.92	-1	protein_coding	transmembrane and tetratricopeptide repeat containing 1 [Source:MGI Symbol;Acc:MGI:3039590]
ENSMUSG00000031700	Gpt2	120.6	-0.67	0.17	-4.07	4.61128e-05	0.00223889	0.521	165.2	196.3	145.4	86.7	65.1	65.2	168.9	72.3	8	85492576	85527560	5643	48.52	1	protein_coding	glutamic pyruvate transaminase (alanine aminotransferase) 2 [Source:MGI Symbol;Acc:MGI:1915391]
ENSMUSG00000024668	Sdhaf2	6151.6	-0.26	0.07	-3.65	0.00026243	0.00224183	2.957	7464.2	6432.2	6262.9	5582.2	5704.5	5463.5	6719.8	5583.4	19	10500534	10526142	7195	43.81	-1	protein_coding	succinate dehydrogenase complex assembly factor 2 [Source:MGI Symbol;Acc:MGI:1913322]
ENSMUSG00000059336	Slc14a1	1267.6	0.42	0.11	3.78	0.000159566	0.002247	1.792	1224.7	877.9	1070.4	1387.8	1622.9	1421.9	1057.7	1477.5	18	78100091	78142119	3995	46.75	-1	protein_coding	solute carrier family 14 (urea transporter), member 1 [Source:MGI Symbol;Acc:MGI:1351654]
ENSMUSG00000033004	Mycbp2	2932.6	0.36	0.1	3.68	0.000232483	0.00228497	2.563	2839	2375.2	2378.1	3667.8	3561.6	2773.9	2530.8	3334.4	14	103113411	103346814	19248	37.78	-1	protein_coding	MYC binding protein 2, E3 ubiquitin protein ligase [Source:MGI Symbol;Acc:MGI:2179432]
ENSMUSG00000021514	Zfp369	853.6	-0.4	0.1	-3.81	0.000141093	0.00230309	1.54	942.7	965.5	1045.6	684.4	770.7	712.9	984.6	722.7	13	65278814	65304221	7308	41.28	1	protein_coding	zinc finger protein 369 [Source:MGI Symbol;Acc:MGI:2176229]
ENSMUSG00000024007	Ppil1	2359	0.29	0.08	3.78	0.000159686	0.00230309	1.742	2021.4	2263.3	2046.2	2535.6	2597.7	2689.6	2110.3	2607.6	17	29250803	29264186	2496	51.74	-1	protein_coding	peptidylprolyl isomerase (cyclophilin)-like 1 [Source:MGI Symbol;Acc:MGI:1916066]
ENSMUSG00000033379	Atp6v0b	2948.8	-0.29	0.08	-3.69	0.000228616	0.00230315	2.491	3368.8	3472.5	2942.5	2701.1	2698.6	2509.5	3261.3	2636.4	4	117884326	117887333	2051	55.09	-1	protein_coding	ATPase, H+ transporting, lysosomal V0 subunit B [Source:MGI Symbol;Acc:MGI:1890510]
ENSMUSG00000060519	Tor3a	583.1	-0.49	0.13	-3.81	0.000141593	0.00230437	1.54	771.7	586.7	743.3	516.7	436.4	443.6	700.5	465.6	1	156653617	156674356	3892	48.31	-1	protein_coding	torsin family 3, member A [Source:MGI Symbol;Acc:MGI:1353652]
ENSMUSG00000025017	Pik3ap1	29620.8	-0.28	0.08	-3.64	0.000277028	0.00231145	3	31336.6	36992.8	29473	29488.9	25007.3	25426.2	32600.8	26640.8	19	41272377	41385102	5572	46.44	-1	protein_coding	phosphoinositide-3-kinase adaptor protein 1 [Source:MGI Symbol;Acc:MGI:1933177]
ENSMUSG00000020340	Cyfip2	61161.7	0.18	0.05	3.62	0.000296321	0.00232767	3.182	57517.5	58055.9	56236	66617.7	67417.9	61125.1	57269.8	65053.6	11	46193850	46312859	7103	47.68	-1	protein_coding	cytoplasmic FMR1 interacting protein 2 [Source:MGI Symbol;Acc:MGI:1924134]
ENSMUSG00000028944	Prkag2	1003.6	-0.39	0.1	-3.76	0.000169476	0.00235924	1.792	1052	1243	1169.9	828.9	923.8	803.9	1155	852.2	5	24862744	25100642	6480	49.1	-1	protein_coding	protein kinase, AMP-activated, gamma 2 non-catalytic subunit [Source:MGI Symbol;Acc:MGI:1336153]
ENSMUSG00000051586	Mical3	302	-0.65	0.16	-4	6.45929e-05	0.00235924	0.683	303.7	508.6	415.2	276.7	173.7	134.1	409.1	194.8	6	120931707	121130999	23038	49.75	-1	protein_coding	microtubule associated monooxygenase, calponin and LIM domain containing 3 [Source:MGI Symbol;Acc:MGI:2442733]
ENSMUSG00000037962	Rflna	130.3	-0.65	0.16	-3.98	6.86498e-05	0.00238107	0.718	156	205.8	175.1	80	72.7	92	178.9	81.6	5	125003221	125012547	1940	55.58	1	protein_coding	refilin A [Source:MGI Symbol;Acc:MGI:1920371]
ENSMUSG00000004207	Psap	56352.7	-0.19	0.05	-3.64	0.000272314	0.00238299	2.842	57082.9	63862.4	59216.7	52930	51644	53380.1	60054	52651.4	10	60277627	60302597	2744	50.99	1	protein_coding	prosaposin [Source:MGI Symbol;Acc:MGI:97783]
ENSMUSG00000063406	Tmed5	5450	-0.24	0.07	-3.63	0.000281048	0.00245625	2.842	5940	6061.9	5750.2	5310	4611.3	5026.6	5917.3	4982.6	5	108106366	108132620	7688	39.07	-1	protein_coding	transmembrane p24 trafficking protein 5 [Source:MGI Symbol;Acc:MGI:1921586]
ENSMUSG00000007880	Arid1a	9194.6	0.29	0.08	3.63	0.000285518	0.00248991	2.842	8114.1	9271.7	7283.6	10325.6	10923.7	9249.3	8223.1	10166.2	4	133679008	133756769	11476	46.37	-1	protein_coding	AT rich interactive domain 1A (SWI-like) [Source:MGI Symbol;Acc:MGI:1935147]
ENSMUSG00000028693	Nasp	3993.5	0.26	0.07	3.67	0.000245298	0.00248991	2.441	3530.6	3838.7	3464.8	4080	4677.5	4369.3	3611.4	4375.6	4	116601052	116627941	7518	39.93	-1	protein_coding	nuclear autoantigenic sperm protein (histone-binding) [Source:MGI Symbol;Acc:MGI:1355328]
ENSMUSG00000039748	Exo1	742.7	0.43	0.11	3.88	0.00010656	0.00251889	1.047	573.1	686.9	595	884.4	856.5	860.4	618.4	867.1	1	175880581	175913489	8422	44.46	1	protein_coding	exonuclease 1 [Source:MGI Symbol;Acc:MGI:1349427]
ENSMUSG00000025742	Prps2	10574.5	0.2	0.06	3.61	0.000304727	0.00254635	2.957	9660.8	9519.6	10239.5	11884.4	10853.1	11289.3	9806.6	11342.3	X	167346322	167382749	3873	42.09	-1	protein_coding	phosphoribosyl pyrophosphate synthetase 2 [Source:MGI Symbol;Acc:MGI:97776]
ENSMUSG00000029591	Ung	597.6	0.53	0.14	3.75	0.000179022	0.00265634	1.663	336.2	466.4	572.1	750	808.7	652.5	458.2	737.1	5	114130386	114139323	5468	53.54	1	protein_coding	uracil DNA glycosylase [Source:MGI Symbol;Acc:MGI:109352]
ENSMUSG00000059013	Sh2d3c	2021.3	0.31	0.08	3.7	0.000218457	0.00265762	2.026	1726.9	1913	1742	2087.8	2306.7	2351.4	1794	2248.6	2	32721055	32755512	5233	51.65	1	protein_coding	SH2 domain containing 3C [Source:MGI Symbol;Acc:MGI:1351631]
ENSMUSG00000026576	Atp1b1	62958.5	-0.2	0.06	-3.57	0.000360971	0.00279199	3.182	65953.6	65114.9	71179.1	60907.7	54389.3	60206.2	67415.9	58501.1	1	164437109	164458355	3081	47.72	-1	protein_coding	ATPase, Na+/K+ transporting, beta 1 polypeptide [Source:MGI Symbol;Acc:MGI:88108]
ENSMUSG00000026608	Kctd3	4564.8	-0.23	0.06	-3.63	0.000279824	0.00281861	2.441	5062.3	4697.6	5068.1	4263.3	4279.2	4018.6	4942.7	4187	1	188971095	189007841	8129	46.21	-1	protein_coding	potassium channel tetramerisation domain containing 3 [Source:MGI Symbol;Acc:MGI:2444629]
ENSMUSG00000025494	Sigirr	837.2	0.38	0.1	3.73	0.000191562	0.00282528	1.663	688.3	715.4	737.5	904.4	994.3	983.1	713.7	960.6	7	141091175	141100572	3043	53.8	-1	protein_coding	single immunoglobulin and toll-interleukin 1 receptor (TIR) domain [Source:MGI Symbol;Acc:MGI:1344402]
ENSMUSG00000033960	Jcad	578.6	-0.47	0.13	-3.75	0.000173636	0.00282528	1.507	679.1	638.4	757.6	395.6	489.6	511.7	691.7	465.6	18	4634878	4682869	7311	45.72	1	protein_coding	junctional cadherin 5 associated [Source:MGI Symbol;Acc:MGI:2685174]
ENSMUSG00000023963	Cyp39a1	821.9	-0.4	0.11	-3.73	0.000192277	0.00283125	1.663	1018.6	934.9	891.6	695.6	657.8	733	948.4	695.5	17	43667425	43751431	3053	42.79	1	protein_coding	cytochrome P450, family 39, subfamily a, polypeptide 1 [Source:MGI Symbol;Acc:MGI:1927096]
ENSMUSG00000005370	Msh6	5042.4	0.27	0.07	3.59	0.000330175	0.00284161	2.842	4138	4790.4	4727.5	5077.8	5852.1	5668.6	4552	5532.8	17	87975062	87990892	4346	45.11	1	protein_coding	mutS homolog 6 [Source:MGI Symbol;Acc:MGI:1343961]
ENSMUSG00000016481	Cr1l	3290.8	-0.27	0.07	-3.65	0.000261621	0.00288055	2.219	3376.3	3961.1	3515.5	2962.2	3028.6	2901.4	3617.6	2964.1	1	195097382	195131586	10349	37.08	-1	protein_coding	complement component (3b/4b) receptor 1-like [Source:MGI Symbol;Acc:MGI:88513]
ENSMUSG00000048874	Phf3	3158.7	0.27	0.08	3.65	0.000264737	0.00291115	2.219	2990.8	2954.4	2580	3600	3463.9	3363.2	2841.7	3475.7	1	30802339	30873921	14190	39.53	-1	protein_coding	PHD finger protein 3 [Source:MGI Symbol;Acc:MGI:2446126]
ENSMUSG00000041164	Zmiz2	4943.6	0.25	0.07	3.58	0.000346529	0.00291591	2.896	4527.6	4851.6	4091.4	5394.4	5194.3	5602.5	4490.2	5397.1	11	6389074	6406158	4655	53.74	1	protein_coding	zinc finger, MIZ-type containing 2 [Source:MGI Symbol;Acc:MGI:106374]
ENSMUSG00000030216	Wbp11	5862.5	0.21	0.06	3.58	0.000347295	0.00291866	2.896	5500.3	5518.5	5256.5	6443.3	6410	6046.1	5425.1	6299.8	6	136813654	136828233	5029	45.75	-1	protein_coding	WW domain binding protein 11 [Source:MGI Symbol;Acc:MGI:1891823]
ENSMUSG00000001910	Nacc1	3282.7	0.25	0.07	3.62	0.000294712	0.00293483	2.441	2952.5	2973.4	3043.9	3731.1	3622.4	3372.8	2989.9	3575.4	8	84670479	84687902	4673	50.66	-1	protein_coding	nucleus accumbens associated 1, BEN and BTB (POZ) domain containing [Source:MGI Symbol;Acc:MGI:1914080]
ENSMUSG00000063108	Zfp26	2547.8	-0.29	0.08	-3.67	0.000245358	0.00293971	2.026	2960.8	2703.3	2797.1	2484.4	2137.4	2203.8	2820.4	2275.2	9	20428449	20460162	14154	40.11	-1	protein_coding	zinc finger protein 26 [Source:MGI Symbol;Acc:MGI:99173]
ENSMUSG00000022498	Txndc11	14108.9	0.18	0.05	3.56	0.000366892	0.00296486	3	13664.4	12866.6	13016.5	15570	14514.6	15021.4	13182.5	15035.3	16	11074911	11134650	8835	43.25	-1	protein_coding	thioredoxin domain containing 11 [Source:MGI Symbol;Acc:MGI:1923620]
ENSMUSG00000029202	Pds5a	9802.4	0.18	0.05	3.55	0.000390036	0.00296747	3.182	8853.2	9297	9355.6	10554.4	10468.8	10285.1	9168.6	10436.1	5	65605721	65698273	19335	39.16	-1	protein_coding	PDS5 cohesin associated factor A [Source:MGI Symbol;Acc:MGI:1918771]
ENSMUSG00000096452	Ighv1-77	144.1	-0.66	0.16	-4	6.44022e-05	0.0029894	0.521	218.6	208.9	167.4	100	67.3	102.5	198.3	89.9	12	115861867	115862355	406	50.31	-1	IG_V_gene	immunoglobulin heavy variable 1-77 [Source:MGI Symbol;Acc:MGI:4439670]
ENSMUSG00000040952	Rps19	4337.3	-0.25	0.07	-3.61	0.00030344	0.00300279	2.441	4580.1	4886.4	4718	3625.6	4076.2	4137.4	4728.2	3946.4	7	24884371	24889806	4685	52.89	1	protein_coding	ribosomal protein S19 [Source:MGI Symbol;Acc:MGI:1333780]
ENSMUSG00000025231	Sufu	2862.6	-0.27	0.08	-3.61	0.000306344	0.00302016	2.441	3015.9	3439.8	2992.3	2596.7	2508.7	2622.5	3149.3	2576	19	46396896	46488804	7691	49.1	1	protein_coding	SUFU negative regulator of hedgehog signaling [Source:MGI Symbol;Acc:MGI:1345643]
ENSMUSG00000035929	H2-Q4	11988.1	0.23	0.07	3.57	0.000363225	0.00302016	2.896	10776.2	10523.1	11644.8	11948.9	12936.3	14099.6	10981.3	12994.9	17	35379617	35385290	2596	51.78	1	protein_coding	histocompatibility 2, Q region locus 4 [Source:MGI Symbol;Acc:MGI:95933]
ENSMUSG00000076937	Iglc2	8316.6	0.52	0.15	3.57	0.000356311	0.00302016	2.842	7626.8	6328.8	4992.5	9438.9	9843.6	11668.7	6316.1	10317.1	16	19198396	19200351	612	44.22	-1	IG_C_gene	immunoglobulin lambda constant 2 [Source:MGI Symbol;Acc:MGI:99547]
ENSMUSG00000002395	Use1	4151.8	-0.24	0.07	-3.61	0.000308336	0.00303601	2.441	4509.2	4664.9	4357.3	3586.7	4000.2	3792.5	4510.5	3793.1	8	71366848	71369732	2203	54.63	1	protein_coding	unconventional SNARE in the ER 1 homolog (S. cerevisiae) [Source:MGI Symbol;Acc:MGI:1914273]
ENSMUSG00000028849	Map7d1	1240.9	0.41	0.11	3.7	0.000217644	0.00305017	1.713	1158	1030.9	935.6	1207.8	1542.5	1570.5	1041.5	1440.3	4	126232167	126256343	3652	53.26	-1	protein_coding	MAP7 domain containing 1 [Source:MGI Symbol;Acc:MGI:2384297]
ENSMUSG00000022508	Bcl6	897.8	0.41	0.11	3.7	0.000215443	0.00310133	1.663	684.1	714.3	866.7	1067.8	999.8	1054	755	1040.5	16	23965052	23988852	6700	48.2	-1	protein_coding	B cell leukemia/lymphoma 6 [Source:MGI Symbol;Acc:MGI:107187]
ENSMUSG00000027993	Trim2	248.8	-0.63	0.16	-3.91	9.29731e-05	0.00310133	0.718	295.3	254.3	453.4	200	165	124.6	334.4	163.2	3	84160439	84306877	19751	45.12	-1	protein_coding	tripartite motif-containing 2 [Source:MGI Symbol;Acc:MGI:1933163]
ENSMUSG00000021565	Slc6a19	206.8	0.65	0.16	3.98	6.77641e-05	0.00310258	0.521	177.7	91.8	130.1	246.7	323.5	271.2	133.2	280.4	13	73679745	73704865	5006	48.46	-1	protein_coding	solute carrier family 6 (neurotransmitter transporter), member 19 [Source:MGI Symbol;Acc:MGI:1921588]
ENSMUSG00000033192	Lpcat2	37.4	-0.55	0.13	-4.21	2.50199e-05	0.00310258	0.193	20	132.9	59.3	1.1	5.4	5.7	70.8	4.1	8	92855339	92919279	3388	41.71	1	protein_coding	lysophosphatidylcholine acyltransferase 2 [Source:MGI Symbol;Acc:MGI:3606214]
ENSMUSG00000110275	Gm5905	18541	-0.18	0.05	-3.55	0.000389895	0.00310258	3	19298.2	19527.8	20294.4	16695.5	17489	17940.9	19706.8	17375.1	7	141177885	141178464	580	55	-1	processed_pseudogene	predicted gene 5905 [Source:MGI Symbol;Acc:MGI:3647422]
ENSMUSG00000011877	Git1	973.8	0.37	0.1	3.67	0.000247012	0.00311798	1.887	847.6	850.5	812.2	1016.7	1184.3	1131.6	836.7	1110.9	11	77493562	77507786	4838	55.81	1	protein_coding	GIT ArfGAP 1 [Source:MGI Symbol;Acc:MGI:1927140]
ENSMUSG00000028354	Fmn2	1422.1	0.36	0.1	3.66	0.00024829	0.00313024	1.887	1375.7	1106.9	1202.5	1528.9	1721.6	1597.3	1228.3	1615.9	1	174501825	174822729	7960	39.74	1	protein_coding	formin 2 [Source:MGI Symbol;Acc:MGI:1859252]
ENSMUSG00000020948	Klhl28	1972.6	-0.29	0.08	-3.62	0.000297174	0.00313895	2.25	2120.7	2201.1	2228.9	1781.1	1641.3	1862.7	2183.6	1761.7	12	64938833	64965534	7257	36.78	-1	protein_coding	kelch-like 28 [Source:MGI Symbol;Acc:MGI:1913939]
ENSMUSG00000045273	Cenph	598	0.5	0.13	3.69	0.000221632	0.00316289	1.663	518.9	366.1	525.2	621.1	775.1	781.9	470.1	726	13	100759674	100775899	1784	43.55	-1	protein_coding	centromere protein H [Source:MGI Symbol;Acc:MGI:1349448]
ENSMUSG00000061742	Slc22a12	64.9	-0.66	0.16	-4.21	2.53222e-05	0.00317954	0.189	135.2	95	84.2	27.8	10.9	36.4	104.8	25	19	6535845	6543032	2263	55.68	-1	protein_coding	solute carrier family 22 (organic anion/cation transporter), member 12 [Source:MGI Symbol;Acc:MGI:1195269]
ENSMUSG00000026594	Ralgps2	9250.4	-0.19	0.05	-3.52	0.000428555	0.00318834	3.182	10142.2	9648.4	9802.3	8877.8	8358.6	8673.4	9864.3	8636.6	1	156804166	156939626	12085	41.3	-1	protein_coding	Ral GEF with PH domain and SH3 binding motif 2 [Source:MGI Symbol;Acc:MGI:1925505]
ENSMUSG00000039989	Cbx4	3142.6	0.31	0.09	3.58	0.000337408	0.00320289	2.491	2838.2	3035.7	2454.6	3397.8	3252.2	3876.8	2776.2	3508.9	11	119077573	119086221	5210	56.87	-1	protein_coding	chromobox 4 [Source:MGI Symbol;Acc:MGI:1195985]
ENSMUSG00000040396	Abhd13	3396	-0.26	0.07	-3.57	0.000351872	0.00324198	2.563	3446.3	3828.1	3866.6	3212.2	2945	3077.7	3713.7	3078.3	8	9977707	9992155	5191	42.88	1	protein_coding	abhydrolase domain containing 13 [Source:MGI Symbol;Acc:MGI:1916154]
ENSMUSG00000047867	Gimap6	2976.2	0.27	0.08	3.59	0.000329357	0.00332009	2.34	2789.8	2580.9	2673.7	3122.2	3133.9	3556.8	2681.5	3271	6	48701582	48708225	3496	43.56	-1	protein_coding	GTPase, IMAP family member 6 [Source:MGI Symbol;Acc:MGI:1918876]
ENSMUSG00000028249	Sdcbp	11318.6	-0.18	0.05	-3.51	0.000456392	0.00337341	3.182	11978.4	12447.7	11711.7	10733.3	10283.2	10757.5	12045.9	10591.3	4	6365650	6408423	6904	40.67	1	protein_coding	syndecan binding protein [Source:MGI Symbol;Acc:MGI:1337026]
ENSMUSG00000032913	Lrig2	1688.2	-0.4	0.11	-3.6	0.000322919	0.00337341	2.25	1965.5	1893	1991.7	1765.6	1187.6	1326.1	1950	1426.4	3	104396418	104511918	11755	43.44	-1	protein_coding	leucine-rich repeats and immunoglobulin-like domains 2 [Source:MGI Symbol;Acc:MGI:2443718]
ENSMUSG00000033184	Tmed7	6635	-0.22	0.06	-3.52	0.000424243	0.00337341	2.957	6946.9	7046.3	7446.2	6497.8	5962.8	5910	7146.5	6123.5	18	46560235	46597535	8839	42.59	-1	protein_coding	transmembrane p24 trafficking protein 7 [Source:MGI Symbol;Acc:MGI:1913926]
ENSMUSG00000017176	Nt5c3b	601.3	0.44	0.12	3.69	0.000221321	0.00344746	1.507	490.5	495.9	500.3	646.7	682.8	791.5	495.6	707	11	100422321	100441808	3420	50.38	-1	protein_coding	5'-nucleotidase, cytosolic IIIB [Source:MGI Symbol;Acc:MGI:1915356]
ENSMUSG00000038642	Ctss	4358.2	-0.25	0.07	-3.57	0.000361837	0.003476	2.441	4895.5	4971.9	4375.5	4060	3788.5	4057.9	4747.6	3968.8	3	95526786	95556403	1358	44.37	1	protein_coding	cathepsin S [Source:MGI Symbol;Acc:MGI:107341]
ENSMUSG00000094483	Purb	11607.2	-0.21	0.06	-3.52	0.000433605	0.00350658	2.896	11793.2	12959.5	12641.5	11345.6	10683.8	10219.9	12464.7	10749.8	11	6467599	6475917	8319	42.05	-1	protein_coding	purine rich element binding protein B [Source:MGI Symbol;Acc:MGI:1338779]
ENSMUSG00000026421	Csrp1	7542.3	0.21	0.06	3.52	0.000429193	0.00353221	2.842	7284	6896.5	6720.2	7654.4	8222.9	8476	6966.9	8117.8	1	135720061	135752232	1956	49.66	1	protein_coding	cysteine and glycine-rich protein 1 [Source:MGI Symbol;Acc:MGI:88549]
ENSMUSG00000078185	Chml	1944.2	-0.36	0.1	-3.65	0.00026554	0.00356022	1.742	1957.2	2407.9	2257.6	1770	1465.5	1807.1	2207.5	1680.9	1	175682237	175692901	6975	41.42	-1	protein_coding	choroideremia-like [Source:MGI Symbol;Acc:MGI:101913]
ENSMUSG00000016256	Ctsz	4192.6	-0.29	0.08	-3.56	0.000373298	0.00356872	2.441	4153.8	5301.1	4477.9	3784.4	3579	3859.5	4644.3	3741	2	174427493	174439039	1441	51.53	-1	protein_coding	cathepsin Z [Source:MGI Symbol;Acc:MGI:1891190]
ENSMUSG00000026447	Pik3c2b	1560.9	-0.34	0.1	-3.58	0.000345108	0.00357466	2.25	1819.5	1741	1731.5	1525.6	1363.4	1184.3	1764	1357.8	1	133045667	133108687	9237	50.07	1	protein_coding	phosphatidylinositol-4-phosphate 3-kinase catalytic subunit type 2 beta [Source:MGI Symbol;Acc:MGI:2685045]
ENSMUSG00000003068	Stk11	3635.4	0.24	0.07	3.58	0.000347476	0.00364542	2.219	3448	3307.9	3193.1	3807.8	3881.9	4173.8	3316.4	3954.5	10	80115803	80130682	4580	55.15	1	protein_coding	serine/threonine kinase 11 [Source:MGI Symbol;Acc:MGI:1341870]
ENSMUSG00000021707	Dhfr	2373.2	0.29	0.08	3.6	0.000318554	0.00365535	2.026	1943.8	2258	2164.8	2521.1	2604.2	2747.1	2122.2	2624.1	13	92354726	92389053	5347	41.92	1	protein_coding	dihydrofolate reductase [Source:MGI Symbol;Acc:MGI:94890]
ENSMUSG00000040761	Spen	1118.8	0.4	0.11	3.64	0.000273558	0.00370892	1.713	1054.5	927.5	841.8	1202.2	1486.1	1200.6	941.3	1296.3	4	141467890	141538597	14089	48.61	-1	protein_coding	spen family transcription repressor [Source:MGI Symbol;Acc:MGI:1891706]
ENSMUSG00000024063	Lbh	18635.9	-0.25	0.07	-3.49	0.000481294	0.00372065	3	21141.1	21715.2	18041.6	18456.7	16414.3	16046.6	20299.3	16972.5	17	72918305	72941947	3212	46.96	1	protein_coding	limb-bud and heart [Source:MGI Symbol;Acc:MGI:1925139]
ENSMUSG00000039234	Sec24d	1221.3	0.46	0.13	3.64	0.000276001	0.00373303	1.713	1214.7	713.3	1033.1	1348.9	1476.3	1541.7	987	1455.6	3	123267455	123365641	6325	43.61	1	protein_coding	Sec24 related gene family, member D (S. cerevisiae) [Source:MGI Symbol;Acc:MGI:1916858]
ENSMUSG00000030695	Aldoa	6524	-0.22	0.06	-3.47	0.00051383	0.00373547	3.182	7191.4	7376.6	6528.8	6166.7	5848.8	6031.7	7032.3	6015.7	7	126795234	126800751	2911	55.78	-1	protein_coding	aldolase A, fructose-bisphosphate [Source:MGI Symbol;Acc:MGI:87994]
ENSMUSG00000034445	Cyb561a3	7760.6	-0.21	0.06	-3.49	0.000487532	0.00375531	3	8000.6	8615.4	8380.8	7267.8	6810.6	7488.2	8332.3	7188.9	19	10577172	10595961	3910	47.59	1	protein_coding	cytochrome b561 family, member A3 [Source:MGI Symbol;Acc:MGI:2686925]
ENSMUSG00000021948	Prkcd	7766.4	-0.2	0.06	-3.5	0.000462943	0.00375972	2.842	8031.5	8734.6	8165.6	7230	7107	7330.1	8310.6	7222.3	14	30595354	30626210	5544	52.43	-1	protein_coding	protein kinase C, delta [Source:MGI Symbol;Acc:MGI:97598]
ENSMUSG00000020077	Srgn	17491.2	-0.18	0.05	-3.49	0.000489947	0.00376036	3	18324.6	17940.9	19558.8	16085.5	16809.4	16227.7	18608.1	16374.2	10	62493833	62527451	2196	45.5	-1	protein_coding	serglycin [Source:MGI Symbol;Acc:MGI:97756]
ENSMUSG00000032458	Copb2	7888.4	-0.18	0.05	-3.5	0.000463698	0.00376036	2.842	8254.2	8477.1	8489.9	7552.2	7175.3	7381.8	8407.1	7369.8	9	98563721	98588382	6351	41.17	1	protein_coding	coatomer protein complex, subunit beta 2 (beta prime) [Source:MGI Symbol;Acc:MGI:1354962]
ENSMUSG00000052533	Nup188	3661.7	0.25	0.07	3.53	0.000412922	0.003812	2.491	3227.8	3342.7	3424.6	3728.9	4279.2	3966.9	3331.7	3991.6	2	30286397	30344266	6241	46.35	1	protein_coding	nucleoporin 188 [Source:MGI Symbol;Acc:MGI:2446190]
ENSMUSG00000030678	Maz	17227.6	0.16	0.05	3.47	0.000529219	0.0038138	3.182	15775.9	16772.8	16123.6	18178.9	18195.6	18318.5	16224.1	18231	7	127022130	127027037	2976	62.86	-1	protein_coding	MYC-associated zinc finger protein (purine-binding transcription factor) [Source:MGI Symbol;Acc:MGI:1338823]
ENSMUSG00000031482	Slc25a15	632.5	-0.46	0.13	-3.66	0.000256822	0.0038138	1.54	635.7	793.5	832.2	448.9	556.9	528	753.8	511.2	8	22375551	22398597	5629	46.32	-1	protein_coding	solute carrier family 25 (mitochondrial carrier ornithine transporter), member 15 [Source:MGI Symbol;Acc:MGI:1342274]
ENSMUSG00000037572	Wdhd1	1826.9	0.34	0.1	3.59	0.000330512	0.0038138	1.985	1483.3	1659.8	1631	1773.3	2212.3	2201.9	1591.4	2062.5	14	47240944	47276857	7349	40.54	-1	protein_coding	WD repeat and HMG-box DNA binding protein 1 [Source:MGI Symbol;Acc:MGI:2443514]
ENSMUSG00000039262	Prrc2b	4767.2	0.22	0.06	3.56	0.000368686	0.0038138	2.219	4222.2	4465.4	4472.1	5066.7	5395.1	4981.6	4386.6	5147.8	2	32151082	32234537	11262	51.51	1	protein_coding	proline-rich coiled-coil 2B [Source:MGI Symbol;Acc:MGI:1923304]
ENSMUSG00000056888	Glipr1	242.6	-0.6	0.15	-3.92	8.98435e-05	0.0038138	0.539	321.2	265.9	349.2	167.8	155.2	196.4	312.1	173.1	10	111985448	112002631	1543	42.02	-1	protein_coding	GLI pathogenesis-related 1 (glioma) [Source:MGI Symbol;Acc:MGI:1920940]
ENSMUSG00000040818	Dennd6a	4355.1	-0.22	0.06	-3.53	0.000419275	0.00384311	2.491	4646	4901.2	4564.9	4154.4	3988.2	3875.8	4704.1	4006.2	14	26573856	26634322	8343	40.58	1	protein_coding	DENN/MADD domain containing 6A [Source:MGI Symbol;Acc:MGI:2442980]
ENSMUSG00000031480	Thsd1	343.4	-0.57	0.15	-3.86	0.000114576	0.00388945	0.672	372.9	421	510.8	243.3	209.5	302.8	434.9	251.9	8	22227313	22261334	4422	43.49	1	protein_coding	thrombospondin, type I, domain 1 [Source:MGI Symbol;Acc:MGI:1929096]
ENSMUSG00000026466	Tor1aip1	7638.5	-0.21	0.06	-3.47	0.000513105	0.00389615	3	8218.3	7929.5	8472.7	7454.4	7085.2	6670.8	8206.8	7070.2	1	156004599	156036480	5406	41.89	-1	protein_coding	torsin A interacting protein 1 [Source:MGI Symbol;Acc:MGI:3582693]
ENSMUSG00000033685	Ucp2	93533.1	0.15	0.04	3.47	0.000519967	0.0039436	3	90294.9	89998.7	85389.5	97854.4	98648.5	99012.4	88561	98505.1	7	100493337	100502020	6989	54.21	1	protein_coding	uncoupling protein 2 (mitochondrial, proton carrier) [Source:MGI Symbol;Acc:MGI:109354]
ENSMUSG00000037331	Larp1	3199.2	0.28	0.08	3.51	0.000451013	0.00399842	2.563	2810.6	3163.4	2629.7	3708.9	3584.4	3298.1	2867.9	3530.5	11	58009064	58062034	6829	46.37	1	protein_coding	La ribonucleoprotein domain family, member 1 [Source:MGI Symbol;Acc:MGI:1890165]
ENSMUSG00000020893	Per1	594.4	0.43	0.12	3.64	0.00027327	0.00402781	1.54	494.7	529.7	455.3	666.7	686.1	734	493.3	695.6	11	69095217	69109960	5631	55.26	1	protein_coding	period circadian clock 1 [Source:MGI Symbol;Acc:MGI:1098283]
ENSMUSG00000040663	Clcf1	199.8	-0.65	0.17	-3.91	9.34506e-05	0.00406697	0.521	304.5	387.2	176	178.9	78.2	73.8	289.3	110.3	19	4214238	4223490	3806	56.27	1	protein_coding	cardiotrophin-like cytokine factor 1 [Source:MGI Symbol;Acc:MGI:1930088]
ENSMUSG00000031479	Vps36	2838.6	-0.26	0.07	-3.54	0.000401129	0.00409442	2.219	2936.6	3092.7	3286.9	2680	2508.7	2526.7	3105.4	2571.8	8	22192809	22220843	3706	43.42	1	protein_coding	vacuolar protein sorting 36 [Source:MGI Symbol;Acc:MGI:1917410]
ENSMUSG00000021114	Atp6v1d	2678.8	-0.26	0.07	-3.52	0.000424068	0.00409818	2.34	3020	3022	2755	2480	2481.5	2314	2932.3	2425.2	12	78840725	78861638	4602	41.23	-1	protein_coding	ATPase, H+ transporting, lysosomal V1 subunit D [Source:MGI Symbol;Acc:MGI:1921084]
ENSMUSG00000030930	Chst15	9157.8	-0.24	0.07	-3.46	0.000544182	0.00409818	3	9884.4	10534.7	9414	9245.6	7946.1	7922.2	9944.3	8371.3	7	132235780	132317228	6754	48.33	-1	protein_coding	carbohydrate sulfotransferase 15 [Source:MGI Symbol;Acc:MGI:1924840]
ENSMUSG00000028212	Ccne2	1791.8	0.32	0.09	3.6	0.000319947	0.00414383	1.742	1392.4	1710.4	1630.1	2006.7	2019.1	1992.1	1577.6	2005.9	4	11191351	11204779	3495	37.65	1	protein_coding	cyclin E2 [Source:MGI Symbol;Acc:MGI:1329034]
ENSMUSG00000001998	Ap4e1	1084.4	-0.34	0.09	-3.58	0.000347613	0.00418468	1.871	1183.8	1179.7	1305.8	935.6	954.2	947.6	1223.1	945.8	2	127008717	127067909	9810	41.28	1	protein_coding	adaptor-related protein complex AP-4, epsilon 1 [Source:MGI Symbol;Acc:MGI:1336993]
ENSMUSG00000038843	Gcnt1	530.7	-0.56	0.15	-3.73	0.00019455	0.00418468	1.047	719.1	701.7	585.4	544.4	287.7	345.9	668.8	392.7	19	17326141	17372844	5760	43.85	-1	protein_coding	glucosaminyl (N-acetyl) transferase 1, core 2 [Source:MGI Symbol;Acc:MGI:95676]
ENSMUSG00000005540	Fcer2a	58.5	0.63	0.15	4.13	3.5918e-05	0.0041914	0.193	32.5	21.1	5.7	92.2	114	85.3	19.8	97.2	8	3681737	3694175	3092	48.1	-1	protein_coding	Fc receptor, IgE, low affinity II, alpha polypeptide [Source:MGI Symbol;Acc:MGI:95497]
ENSMUSG00000029863	Casp2	6018.9	0.19	0.06	3.45	0.000555211	0.00421718	2.957	5445.2	5738	5639.2	6338.9	6454.6	6497.4	5607.5	6430.3	6	42264985	42282508	7057	42.02	1	protein_coding	caspase 2 [Source:MGI Symbol;Acc:MGI:97295]
ENSMUSG00000069729	Arid1b	8372.1	0.24	0.07	3.43	0.000598787	0.00422118	3.182	8580.4	7343.9	7003.3	9243.3	9049	9012.6	7642.5	9101.6	17	4994332	5347656	12600	46.24	1	protein_coding	AT rich interactive domain 1B (SWI-like) [Source:MGI Symbol;Acc:MGI:1926129]
ENSMUSG00000049600	Zbtb45	1199.5	0.34	0.1	3.57	0.000357837	0.00428651	1.871	1031.2	1115.3	985.3	1462.2	1297.2	1306	1043.9	1355.1	7	13003898	13010034	4210	53.67	-1	protein_coding	zinc finger and BTB domain containing 45 [Source:MGI Symbol;Acc:MGI:2685003]
ENSMUSG00000068735	Trp53i11	6668.7	0.23	0.07	3.44	0.000574533	0.00428651	3	6363.8	6414.3	5599	7406.7	6915.9	7312.8	6125.7	7211.8	2	93187548	93201759	3690	56	1	protein_coding	transformation related protein 53 inducible protein 11 [Source:MGI Symbol;Acc:MGI:2670995]
ENSMUSG00000042029	Ncapg2	4293.1	0.28	0.08	3.48	0.000504434	0.00439931	2.563	3618.2	3981.1	3958.4	4163.3	5231.2	4806.2	3852.6	4733.6	12	116405402	116463731	9939	40.27	1	protein_coding	non-SMC condensin II complex, subunit G2 [Source:MGI Symbol;Acc:MGI:1923294]
ENSMUSG00000030002	Dusp11	9631.3	-0.22	0.06	-3.45	0.000564921	0.00443889	2.842	10122.1	10062	11005.7	9373.3	9077.2	8147.4	10396.6	8866	6	85942268	85961667	8754	42.86	-1	protein_coding	dual specificity phosphatase 11 (RNA/RNP complex 1-interacting) [Source:MGI Symbol;Acc:MGI:1919352]
ENSMUSG00000020182	Ddc	695.6	-0.46	0.12	-3.71	0.000208344	0.00443984	1.047	783.4	718.6	972.9	605.6	529.7	563.4	824.9	566.2	11	11814101	11898144	4461	43.96	-1	protein_coding	dopa decarboxylase [Source:MGI Symbol;Acc:MGI:94876]
ENSMUSG00000031367	Ap1s2	2046.8	-0.27	0.08	-3.51	0.000450334	0.00445944	2.25	2185.8	2334	2238.5	1790	1785.7	1947	2252.7	1840.9	X	163909017	163933666	4965	36.06	1	protein_coding	adaptor-related protein complex 1, sigma 2 subunit [Source:MGI Symbol;Acc:MGI:1889383]
ENSMUSG00000040481	Bptf	4149.2	0.29	0.08	3.47	0.000513881	0.00446098	2.563	3847.6	4074	3209.4	4852.2	4554.9	4356.8	3710.3	4588	11	107033081	107132127	14081	44.84	-1	protein_coding	bromodomain PHD finger transcription factor [Source:MGI Symbol;Acc:MGI:2444008]
ENSMUSG00000079084	Ccdc82	1259.7	0.31	0.09	3.56	0.000364491	0.00452228	1.792	1096.2	1142.7	1097.2	1355.6	1449.2	1417.1	1112.1	1407.3	9	13246955	13292520	9835	37.97	1	protein_coding	coiled-coil domain containing 82 [Source:MGI Symbol;Acc:MGI:1913646]
ENSMUSG00000019188	H13	7989.3	-0.18	0.05	-3.41	0.000653771	0.00456095	3.182	8416.1	8623.8	8503.3	7148.9	7595.4	7648.2	8514.4	7464.2	2	152669461	152708670	8884	51.11	1	protein_coding	histocompatibility 13 [Source:MGI Symbol;Acc:MGI:95886]
ENSMUSG00000026192	Atic	1743.2	0.32	0.09	3.5	0.000463936	0.00457297	2.25	1690.2	1441.3	1469.3	2037.8	2029.9	1790.8	1533.6	1952.9	1	71557150	71579631	7985	44.2	1	protein_coding	5-aminoimidazole-4-carboxamide ribonucleotide formyltransferase/IMP cyclohydrolase [Source:MGI Symbol;Acc:MGI:1351352]
ENSMUSG00000030102	Itpr1	905.5	0.44	0.12	3.7	0.000217945	0.00461237	1.047	798.4	827.2	610.3	1176.7	1047.5	972.6	745.3	1065.6	6	108213096	108551109	18319	44.3	1	protein_coding	inositol 1,4,5-trisphosphate receptor 1 [Source:MGI Symbol;Acc:MGI:96623]
ENSMUSG00000023026	Dip2b	3920.9	-0.24	0.07	-3.47	0.000519602	0.0046149	2.491	4207.2	4237.5	4361.2	3761.1	3701.7	3256.8	4268.6	3573.2	15	100038664	100219473	10256	46.04	1	protein_coding	disco interacting protein 2 homolog B [Source:MGI Symbol;Acc:MGI:2145977]
ENSMUSG00000100862	Gm10925	13627.1	-0.23	0.07	-3.43	0.000605273	0.00461949	2.896	16400.8	14252	13579	12448.9	12940.6	12141.1	14743.9	12510.2	1	24613974	24614651	678	36.14	-1	unprocessed_pseudogene	predicted gene 10925 [Source:MGI Symbol;Acc:MGI:3809095]
ENSMUSG00000036106	Prr5	598.8	0.48	0.13	3.6	0.000316187	0.00463147	1.507	439.7	582.4	403.7	657.8	679.5	829.8	475.3	722.4	15	84669620	84703673	1917	54.16	1	protein_coding	proline rich 5 (renal) [Source:MGI Symbol;Acc:MGI:1924714]
ENSMUSG00000028403	Zdhhc21	1882.2	-0.33	0.1	-3.5	0.00047346	0.00463481	2.25	1854.6	2343.5	2164.8	1527.8	1787.9	1614.5	2121	1643.4	4	82798738	82859958	12972	38.85	-1	protein_coding	zinc finger, DHHC domain containing 21 [Source:MGI Symbol;Acc:MGI:1915518]
ENSMUSG00000062762	Ei24	2022.8	-0.29	0.08	-3.56	0.000366399	0.00463481	1.742	2401.8	2060.7	2254.7	1776.7	1811.7	1831.1	2239.1	1806.5	9	36779159	36797393	4868	41.95	-1	protein_coding	etoposide induced 2.4 mRNA [Source:MGI Symbol;Acc:MGI:108090]
ENSMUSG00000049091	Sephs2	2540.6	0.26	0.07	3.52	0.000428189	0.00464949	2.026	2440.2	2210.6	2255.7	2774.4	2721.4	2841	2302.2	2779	7	127271879	127274055	2177	52.14	-1	protein_coding	selenophosphate synthetase 2 [Source:MGI Symbol;Acc:MGI:108388]
ENSMUSG00000017861	Mybl2	1158.6	0.38	0.11	3.55	0.000383664	0.00470506	1.792	1011.1	976	973.8	1134.4	1533.9	1322.3	987	1330.2	2	163054687	163084688	4632	50.19	1	protein_coding	myeloblastosis oncogene-like 2 [Source:MGI Symbol;Acc:MGI:101785]
ENSMUSG00000051506	Wdfy4	39285.5	-0.24	0.07	-3.43	0.000609216	0.00470506	2.842	41525.5	44970.9	41804.6	39063.3	37578.8	30770	42767	35804.1	14	32959547	33185508	10552	45.73	-1	protein_coding	WD repeat and FYVE domain containing 4 [Source:MGI Symbol;Acc:MGI:3584510]
ENSMUSG00000116409	Gm34095	2605.8	0.32	0.09	3.47	0.000524929	0.00471538	2.441	2346.8	1908.8	2607.7	2892.2	2962.4	2916.7	2287.8	2923.8	15	84571730	84577117	585	43.71	-1	lncRNA	predicted gene, 34095 [Source:MGI Symbol;Acc:MGI:5593254]
ENSMUSG00000004317	Clcn5	604.8	-0.41	0.11	-3.59	0.00033494	0.00476269	1.54	732.5	675.3	700.2	485.6	527.6	507.8	702.7	507	X	7153810	7319358	11452	40.82	-1	protein_coding	chloride channel, voltage-sensitive 5 [Source:MGI Symbol;Acc:MGI:99486]
ENSMUSG00000027067	Ssrp1	16306.7	0.17	0.05	3.42	0.000625205	0.00480721	2.842	14588.8	15694.4	15620.4	16880	17575.8	17481	15301.2	17312.3	2	85037234	85047109	3737	48.87	1	protein_coding	structure specific recognition protein 1 [Source:MGI Symbol;Acc:MGI:107912]
ENSMUSG00000033066	Gas7	12437	0.21	0.06	3.42	0.000637101	0.00480721	2.896	12103.5	11750.2	10637.5	14155.5	13143.6	12831.9	11497.1	13377	11	67455437	67688990	11342	47.37	1	protein_coding	growth arrest specific 7 [Source:MGI Symbol;Acc:MGI:1202388]
ENSMUSG00000100863	Gm12669	2594.3	0.3	0.09	3.47	0.000519661	0.00484646	2.34	2199.1	2407.9	2306.4	2517.8	2961.3	3173.5	2304.5	2884.2	4	91805547	91806555	1009	46.78	-1	processed_pseudogene	predicted gene 12669 [Source:MGI Symbol;Acc:MGI:3651683]
ENSMUSG00000037791	Phf12	2190.4	0.29	0.08	3.52	0.000433581	0.00487117	1.94	2004.7	2029.1	1831.9	2368.9	2276.4	2631.2	1955.2	2425.5	11	77982754	78030539	4909	44.66	1	protein_coding	PHD finger protein 12 [Source:MGI Symbol;Acc:MGI:1924057]
ENSMUSG00000034926	Dhcr24	189.9	-0.62	0.16	-3.85	0.000116892	0.00488574	0.521	203.6	240.6	314.7	108.9	125.9	145.6	253	126.8	4	106561038	106589113	4028	50.28	1	protein_coding	24-dehydrocholesterol reductase [Source:MGI Symbol;Acc:MGI:1922004]
ENSMUSG00000006494	Pdk1	649.3	0.43	0.12	3.58	0.000348905	0.00492762	1.54	624.9	485.4	492.7	804.4	749	739.7	534.3	764.4	2	71873224	71903858	7779	43.58	1	protein_coding	pyruvate dehydrogenase kinase, isoenzyme 1 [Source:MGI Symbol;Acc:MGI:1926119]
ENSMUSG00000021384	Susd3	1232.3	-0.31	0.09	-3.54	0.000407179	0.00493008	1.792	1322.3	1407.6	1401.4	1064.4	1096.4	1101.9	1377.1	1087.6	13	49230690	49248706	2837	51.21	-1	protein_coding	sushi domain containing 3 [Source:MGI Symbol;Acc:MGI:1913579]
ENSMUSG00000025795	Rassf3	2262.5	-0.29	0.08	-3.5	0.00046007	0.00493008	2.026	2280.9	2594.6	2639.3	1983.3	1935.5	2141.5	2504.9	2020.1	10	121410350	121476347	3826	47.94	-1	protein_coding	Ras association (RalGDS/AF-6) domain family member 3 [Source:MGI Symbol;Acc:MGI:2179722]
ENSMUSG00000031447	Lamp1	8312.4	-0.21	0.06	-3.41	0.000646359	0.00493008	2.842	9408.8	8203.9	9192	7664.4	7732.2	7673.1	8934.9	7689.9	8	13159161	13175338	2675	47.01	1	protein_coding	lysosomal-associated membrane protein 1 [Source:MGI Symbol;Acc:MGI:96745]
ENSMUSG00000093896	Ighv1-76	525.2	-0.48	0.13	-3.67	0.000239927	0.00496335	1.047	599	684.8	610.3	405.6	493.9	357.4	631.4	419	12	115847881	115848331	368	50.33	-1	IG_V_gene	immunoglobulin heavy variable 1-76 [Source:MGI Symbol;Acc:MGI:4439737]
ENSMUSG00000003746	Man1a	8032.2	-0.25	0.07	-3.39	0.000706432	0.00509226	3	8184.1	8214.4	9901.8	7750	6983.2	7159.5	8766.8	7297.6	10	53904785	54076609	9647	39.94	-1	protein_coding	mannosidase 1, alpha [Source:MGI Symbol;Acc:MGI:104677]
ENSMUSG00000025764	Jade1	1937.5	0.29	0.08	3.5	0.000457367	0.00509226	1.94	1753.6	1785.3	1638.7	1970	2291.6	2185.6	1725.9	2149.1	3	41555731	41616864	8492	47.44	1	protein_coding	jade family PHD finger 1 [Source:MGI Symbol;Acc:MGI:1925835]
ENSMUSG00000055069	Rab39	106.6	-0.64	0.17	-3.83	0.000126186	0.00510459	0.533	140.2	132.9	191.3	58.9	34.7	81.4	154.8	58.4	9	53684110	53706232	2971	42.62	-1	protein_coding	RAB39, member RAS oncogene family [Source:MGI Symbol;Acc:MGI:2442855]
ENSMUSG00000059252	Tpt1-ps5	2854.4	-0.24	0.07	-3.45	0.000554165	0.00510459	2.34	3131	3164.4	3026.7	2563.3	2750.7	2490.3	3107.4	2601.5	9	37696515	37697030	516	44.77	1	processed_pseudogene	tumor protein, translationally-controlled, pseudogene 5 [Source:MGI Symbol;Acc:MGI:2664999]
ENSMUSG00000028832	Stmn1	8289.9	0.2	0.06	3.4	0.000675239	0.00511263	2.842	7558.4	7595	7935	8344.4	8956.7	9349.9	7696.2	8883.7	4	134468320	134473843	1922	47.19	1	protein_coding	stathmin 1 [Source:MGI Symbol;Acc:MGI:96739]
ENSMUSG00000064357	mt-Atp6	13610.3	-0.21	0.06	-3.39	0.000688344	0.00511263	2.896	15933.6	14389.2	13614.4	12288.9	13150.1	12285.8	14645.7	12574.9	MT	7927	8607	681	35.98	1	protein_coding	mitochondrially encoded ATP synthase 6 [Source:MGI Symbol;Acc:MGI:99927]
ENSMUSG00000023353	Agap3	457.9	0.47	0.12	3.77	0.000163332	0.00513501	0.683	362.1	364	380.7	565.6	572.1	503	368.9	546.9	5	24452177	24502047	5321	53.32	1	protein_coding	ArfGAP with GTPase domain, ankyrin repeat and PH domain 3 [Source:MGI Symbol;Acc:MGI:2183446]
ENSMUSG00000028559	Osbpl9	9304	-0.19	0.06	-3.39	0.000692903	0.00513501	2.896	10272.3	9827.7	9690.4	8581.1	9093.5	8359.2	9930.2	8677.9	4	109061145	109202272	7006	42.44	-1	protein_coding	oxysterol binding protein-like 9 [Source:MGI Symbol;Acc:MGI:1923784]
ENSMUSG00000049550	Clip1	434.8	0.48	0.13	3.76	0.000170742	0.00514343	0.712	347.1	380.9	312.8	505.6	518.9	543.3	346.9	522.6	5	123577795	123684618	12388	45.31	-1	protein_coding	CAP-GLY domain containing linker protein 1 [Source:MGI Symbol;Acc:MGI:1928401]
ENSMUSG00000030748	Il4ra	2483.2	-0.35	0.1	-3.49	0.000477136	0.00514706	1.985	2723	3294.2	2445.1	2056.7	1952.9	2427.1	2820.8	2145.5	7	125552120	125579474	6002	52.97	1	protein_coding	interleukin 4 receptor, alpha [Source:MGI Symbol;Acc:MGI:105367]
ENSMUSG00000024856	Cdk2ap2	2554.6	-0.27	0.08	-3.46	0.000547697	0.00520664	2.25	2989.2	2822.5	2600.1	2404.4	2274.2	2237.3	2803.9	2305.3	19	4097182	4099019	1636	57.4	1	protein_coding	CDK2-associated protein 2 [Source:MGI Symbol;Acc:MGI:1098779]
ENSMUSG00000041827	Oasl1	400.9	0.56	0.15	3.75	0.000175139	0.00525832	0.712	277	278.6	334.8	661.1	435.3	418.7	296.8	505	5	114923240	114937915	2608	49.58	1	protein_coding	2'-5' oligoadenylate synthetase-like 1 [Source:MGI Symbol;Acc:MGI:2180849]
ENSMUSG00000021244	Ylpm1	2313.9	0.29	0.09	3.45	0.000556704	0.00527468	2.25	1880.4	2263.3	2042.4	2551.1	2726.8	2419.4	2062	2565.8	12	84996321	85070515	9914	40.18	1	protein_coding	YLP motif containing 1 [Source:MGI Symbol;Acc:MGI:1926195]
ENSMUSG00000022991	Lalba	95.8	0.64	0.17	3.82	0.000133259	0.00527468	0.539	64.2	51.7	49.7	110	170.4	128.4	55.2	136.3	15	98480400	98482721	771	47.59	-1	protein_coding	lactalbumin, alpha [Source:MGI Symbol;Acc:MGI:96742]
ENSMUSG00000061859	Patj	528.5	0.51	0.14	3.56	0.000375819	0.00531008	1.507	342	347.1	528	537.8	706.7	709.1	405.7	651.2	4	98395785	98719603	13162	42.79	1	protein_coding	PATJ, crumbs cell polarity complex component [Source:MGI Symbol;Acc:MGI:1277960]
ENSMUSG00000025279	Dnase1l3	345.1	-0.53	0.14	-3.75	0.000175409	0.00535167	0.697	393.8	393.6	489.8	253.3	250.8	289.4	425.7	264.5	14	7964533	7994573	5151	46.84	-1	protein_coding	deoxyribonuclease 1-like 3 [Source:MGI Symbol;Acc:MGI:1314633]
ENSMUSG00000005442	Cic	7836.2	0.2	0.06	3.35	0.000805377	0.00537082	3.182	7113.8	7733.3	7024.4	8314.4	8618	8213.5	7290.5	8382	7	25267704	25294159	10294	57.09	1	protein_coding	capicua transcriptional repressor [Source:MGI Symbol;Acc:MGI:1918972]
ENSMUSG00000050592	Fam78a	2457.2	0.27	0.08	3.51	0.000440661	0.00537082	1.742	2254.2	2054.4	2338.9	2781.1	2684.5	2630.2	2215.8	2698.6	2	32050055	32084857	5973	52.49	-1	protein_coding	family with sequence similarity 78, member A [Source:MGI Symbol;Acc:MGI:2443569]
ENSMUSG00000021025	Nfkbia	13922.4	-0.19	0.06	-3.37	0.0007493	0.00537173	2.957	15213.6	14665.7	14662.8	13851.1	12769.1	12372	14847.4	12997.4	12	55489410	55492647	1610	54.35	-1	protein_coding	nuclear factor of kappa light polypeptide gene enhancer in B cells inhibitor, alpha [Source:MGI Symbol;Acc:MGI:104741]
ENSMUSG00000038482	Tfdp1	3440.6	0.23	0.07	3.43	0.000593922	0.0053745	2.34	3233.6	3095.8	3143.4	3538.9	3829.7	3802.1	3157.6	3723.6	8	13338751	13378448	3670	49.65	1	protein_coding	transcription factor Dp 1 [Source:MGI Symbol;Acc:MGI:101934]
ENSMUSG00000024353	Mzb1	1266.1	0.35	0.1	3.52	0.000439277	0.00542562	1.713	958.6	1198.7	1125.9	1514.4	1341.7	1457.4	1094.4	1437.8	18	35647267	35649367	1215	52.93	-1	protein_coding	marginal zone B and B1 cell-specific protein 1 [Source:MGI Symbol;Acc:MGI:1917066]
ENSMUSG00000039840	Epg5	2507.8	0.33	0.09	3.51	0.00044891	0.00544395	1.742	2521.1	1927.8	2130.4	2883.3	3015.6	2568.9	2193.1	2822.6	18	77938465	78035013	10039	45.41	1	protein_coding	ectopic P-granules autophagy protein 5 homolog (C. elegans) [Source:MGI Symbol;Acc:MGI:1918673]
ENSMUSG00000034707	Gns	7384.2	-0.2	0.06	-3.35	0.000821472	0.00544812	3.182	7903	7664.7	8198.1	7310	6572.9	6656.5	7921.9	6846.4	10	121365090	121397249	9442	49.92	1	protein_coding	glucosamine (N-acetyl)-6-sulfatase [Source:MGI Symbol;Acc:MGI:1922862]
ENSMUSG00000033970	Rfc3	1823.6	0.29	0.08	3.44	0.000586196	0.00549327	2.25	1748.6	1634.4	1497.1	1945.6	2070.1	2045.7	1626.7	2020.5	5	151642756	151651242	3611	42.91	-1	protein_coding	replication factor C (activator 1) 3 [Source:MGI Symbol;Acc:MGI:1916513]
ENSMUSG00000020608	Smc6	4656.5	0.21	0.06	3.43	0.0006117	0.0055051	2.34	4262.3	4493.9	4171.8	4941.1	5107.4	4962.4	4309.3	5003.6	12	11265886	11319785	12502	38.4	1	protein_coding	structural maintenance of chromosomes 6 [Source:MGI Symbol;Acc:MGI:1914491]
ENSMUSG00000041926	Rnpep	2108.2	0.27	0.08	3.47	0.000523028	0.00554345	1.985	1908.8	1922.5	1873	2215.6	2466.3	2263.2	1901.4	2315	1	135262712	135284084	6977	47.37	-1	protein_coding	arginyl aminopeptidase (aminopeptidase B) [Source:MGI Symbol;Acc:MGI:2384902]
ENSMUSG00000024034	Tmprss3	1811.6	0.31	0.09	3.46	0.000534816	0.00554736	2.026	1621	1735.7	1452.1	2080	1881.2	2099.4	1602.9	2020.2	17	31179265	31198977	3966	50.62	-1	protein_coding	transmembrane protease, serine 3 [Source:MGI Symbol;Acc:MGI:2155445]
ENSMUSG00000024033	Rsph1	660.5	0.44	0.12	3.54	0.000398344	0.00554857	1.507	508.9	554	559.6	706.7	933.6	700.4	540.8	780.2	17	31255019	31277383	1372	48.38	-1	protein_coding	radial spoke head 1 homolog (Chlamydomonas) [Source:MGI Symbol;Acc:MGI:1194909]
ENSMUSG00000006678	Pola1	3758.6	0.27	0.08	3.42	0.000633904	0.00568008	2.34	3267.8	3379.7	3497.3	3647.8	4575.5	4183.4	3381.6	4135.6	X	93304767	93632155	8813	37.61	-1	protein_coding	polymerase (DNA directed), alpha 1 [Source:MGI Symbol;Acc:MGI:99660]
ENSMUSG00000039630	Hnrnpu	37890.6	0.19	0.06	3.36	0.000771149	0.00568351	2.842	34920.6	37659.7	33464	38232.2	41821.1	41245.8	35348.1	40433	1	178321108	178337797	11599	39.65	-1	protein_coding	heterogeneous nuclear ribonucleoprotein U [Source:MGI Symbol;Acc:MGI:1858195]
ENSMUSG00000020914	Top2a	43546.3	0.19	0.06	3.33	0.000867334	0.00570226	3.182	42284.7	40276.5	39197.9	44692.2	50444.5	44381.9	40586.3	46506.2	11	98992943	99024189	9013	41.38	-1	protein_coding	topoisomerase (DNA) II alpha [Source:MGI Symbol;Acc:MGI:98790]
ENSMUSG00000032086	Bace1	71.4	0.65	0.16	4.05	5.03761e-05	0.00570468	0.185	20	35.9	40.2	130	131.3	70.9	32	110.8	9	45838580	45864399	6348	49.02	1	protein_coding	beta-site APP cleaving enzyme 1 [Source:MGI Symbol;Acc:MGI:1346542]
ENSMUSG00000042423	Fbrs	3757.2	0.24	0.07	3.39	0.000706932	0.00575745	2.563	3370.4	3705.7	3219.9	4210	4064.2	3972.6	3432	4082.3	7	127479199	127491711	4870	51.26	1	protein_coding	fibrosin [Source:MGI Symbol;Acc:MGI:104648]
ENSMUSG00000030729	Pgm2l1	8637.5	-0.2	0.06	-3.34	0.000838626	0.0058298	3	9352.1	8659.7	9791.8	8246.7	8119.8	7654.9	9267.9	8007.1	7	100227394	100278868	9583	38.66	1	protein_coding	phosphoglucomutase 2-like 1 [Source:MGI Symbol;Acc:MGI:1918224]
ENSMUSG00000089715	Cbx6	3231.5	0.23	0.07	3.38	0.000720122	0.00585218	2.563	2771.4	3047.3	3056.4	3553.3	3423.8	3536.6	2958.4	3504.6	15	79823896	79834688	10609	54.98	-1	protein_coding	chromobox 6 [Source:MGI Symbol;Acc:MGI:3512628]
ENSMUSG00000086324	Gm15564	672.8	-0.56	0.15	-3.62	0.000294411	0.0058534	1.047	864.3	518.1	1186.2	542.2	518.9	407.2	856.2	489.4	16	35966752	35983230	821	43.72	-1	lncRNA	predicted gene 15564 [Source:MGI Symbol;Acc:MGI:3783013]
ENSMUSG00000020483	Dynll2	1173.1	0.34	0.1	3.48	0.00050639	0.00586586	1.795	919.4	1087.9	1059.9	1270	1373.2	1328	1022.4	1323.7	11	87979525	87987533	2736	50.42	-1	protein_coding	dynein light chain LC8-type 2 [Source:MGI Symbol;Acc:MGI:1915347]
ENSMUSG00000013663	Pten	18004.7	-0.2	0.06	-3.34	0.000825839	0.00591589	2.896	18952	19863.4	19026.9	18246.7	15955.1	15984.3	19280.7	16728.7	19	32757497	32826160	11507	38.11	1	protein_coding	phosphatase and tensin homolog [Source:MGI Symbol;Acc:MGI:109583]
ENSMUSG00000022312	Eif3h	21575.5	-0.15	0.05	-3.34	0.00084338	0.00591589	2.957	22380	22859	22981.5	20074.4	20951.8	20206.1	22740.1	20410.8	15	51786558	51865523	1612	41.05	-1	protein_coding	eukaryotic translation initiation factor 3, subunit H [Source:MGI Symbol;Acc:MGI:1915385]
ENSMUSG00000103921	Gm5841	782.7	0.38	0.11	3.52	0.000430496	0.00591895	1.507	614	658.4	724.2	892.2	858.7	948.6	665.5	899.8	3	8327531	8329707	2177	41.48	1	processed_pseudogene	predicted gene 5841 [Source:MGI Symbol;Acc:MGI:3645248]
ENSMUSG00000105727	Gm8828	421.5	0.53	0.14	3.72	0.00020058	0.00595515	0.697	405.5	295.4	263.1	555.6	495	514.5	321.3	521.7	6	70209552	70213767	1290	47.84	-1	processed_pseudogene	predicted gene 8828 [Source:MGI Symbol;Acc:MGI:3643936]
ENSMUSG00000026842	Abl1	4366.6	0.23	0.07	3.37	0.000739409	0.0059635	2.563	3674.1	4204.8	4125.8	4592.2	4849.1	4753.5	4001.6	4731.6	2	31688376	31804227	11596	46.86	1	protein_coding	c-abl oncogene 1, non-receptor tyrosine kinase [Source:MGI Symbol;Acc:MGI:87859]
ENSMUSG00000083061	Gm12191	10861.3	-0.17	0.05	-3.31	0.0009189	0.0059635	3.182	11740.6	11403.1	11369.3	9954.4	10214.8	10485.3	11504.3	10218.2	11	49678710	49679057	348	44.25	-1	processed_pseudogene	predicted gene 12191 [Source:MGI Symbol;Acc:MGI:3651293]
ENSMUSG00000015575	Atp6v0e	4220.8	-0.23	0.07	-3.41	0.00065317	0.00607397	2.219	4396.6	4804.1	4500.8	3691.1	3875.3	4056.9	4567.2	3874.5	17	26663231	26699647	3712	45.98	1	protein_coding	ATPase, H+ transporting, lysosomal V0 subunit E [Source:MGI Symbol;Acc:MGI:1328318]
ENSMUSG00000027134	Lpcat4	88.8	0.67	0.17	4.03	5.48594e-05	0.00611339	0.185	27.5	55.9	53.6	116.7	158.5	120.7	45.7	132	2	112239468	112247111	2823	54.72	1	protein_coding	lysophosphatidylcholine acyltransferase 4 [Source:MGI Symbol;Acc:MGI:2138993]
ENSMUSG00000028073	Pear1	296.8	-0.58	0.16	-3.72	0.000202717	0.00611339	0.683	423.8	443.2	279.3	214.4	173.7	246.3	382.1	211.5	3	87747890	87824306	6781	53.46	-1	protein_coding	platelet endothelial aggregation receptor 1 [Source:MGI Symbol;Acc:MGI:1920432]
ENSMUSG00000026469	Xpr1	2951.5	-0.28	0.08	-3.36	0.000765625	0.00614219	2.563	2928.3	3336.4	3500.2	2837.8	2646.5	2459.6	3255	2648	1	155275701	155417415	17880	39.76	-1	protein_coding	xenotropic and polytropic retrovirus receptor 1 [Source:MGI Symbol;Acc:MGI:97932]
ENSMUSG00000014547	Wdfy2	963.1	-0.37	0.11	-3.45	0.000563101	0.00617768	1.871	1027.8	1111.1	1166.1	870	723	880.6	1101.7	824.5	14	62837678	62961509	9185	43.64	1	protein_coding	WD repeat and FYVE domain containing 2 [Source:MGI Symbol;Acc:MGI:2442811]
ENSMUSG00000035268	Pkig	14411.8	0.16	0.05	3.3	0.000957392	0.00617768	3.182	13328.2	14087.4	13338	15404.4	15003.1	15309.8	13584.5	15239.1	2	163658386	163726158	3990	47.08	1	protein_coding	protein kinase inhibitor, gamma [Source:MGI Symbol;Acc:MGI:1343086]
ENSMUSG00000039187	Fanci	1248.9	0.34	0.1	3.46	0.000540299	0.00618239	1.792	965.2	1134.3	1167.1	1378.9	1472	1375.9	1088.9	1408.9	7	79391929	79450264	5774	45	1	protein_coding	Fanconi anemia, complementation group I [Source:MGI Symbol;Acc:MGI:2384790]
ENSMUSG00000018427	Ypel2	1181.7	0.33	0.1	3.45	0.000568926	0.0062283	1.871	1068.7	987.6	1048.4	1410	1222.3	1352.9	1034.9	1328.4	11	86936425	86993707	4847	47.19	-1	protein_coding	yippee like 2 [Source:MGI Symbol;Acc:MGI:1925114]
ENSMUSG00000017493	Igfbp4	142.7	-0.61	0.17	-3.69	0.000221255	0.00630399	0.718	192.7	213.1	177.9	65.6	122.7	84.3	194.6	90.8	11	99041244	99054392	4416	51.97	1	protein_coding	insulin-like growth factor binding protein 4 [Source:MGI Symbol;Acc:MGI:96439]
ENSMUSG00000058881	Zfp516	233.9	-0.56	0.15	-3.77	0.000161571	0.00633735	0.521	291.2	301.8	295.6	180	148.7	185.9	296.2	171.5	18	82910663	83005314	8275	49.27	1	protein_coding	zinc finger protein 516 [Source:MGI Symbol;Acc:MGI:2443957]
ENSMUSG00000027303	Ptpra	6288.1	0.2	0.06	3.32	0.000900711	0.00634943	2.896	5898.2	5553.3	6038.1	7025.6	6785.6	6427.5	5829.9	6746.2	2	130450278	130556124	10848	43.62	1	protein_coding	protein tyrosine phosphatase, receptor type, A [Source:MGI Symbol;Acc:MGI:97808]
ENSMUSG00000028078	Dclk2	171	-0.62	0.16	-3.77	0.000162545	0.00636206	0.521	222.7	193.1	278.4	82.2	144.4	105.4	231.4	110.7	3	86786151	86920852	10553	44.18	-1	protein_coding	doublecortin-like kinase 2 [Source:MGI Symbol;Acc:MGI:1918012]
ENSMUSG00000024696	Lpxn	1833.6	-0.3	0.09	-3.42	0.000634005	0.00637439	2.026	2087.3	2187.3	1839.6	1713.3	1607.7	1566.6	2038.1	1629.2	19	12796193	12833807	1790	39.48	1	protein_coding	leupaxin [Source:MGI Symbol;Acc:MGI:2147677]
ENSMUSG00000050335	Lgals3	42.8	-0.61	0.15	-4.01	6.08461e-05	0.00642483	0.193	55.9	73.9	83.2	6.7	20.6	16.3	71	14.5	14	47367751	47386160	1858	46.72	1	protein_coding	lectin, galactose binding, soluble 3 [Source:MGI Symbol;Acc:MGI:96778]
ENSMUSG00000026974	Zmynd19	700	0.45	0.12	3.68	0.000232357	0.00657836	0.718	490.5	616.2	603.6	814.4	943.3	732	570.1	829.9	2	24949792	24962075	4168	47.38	1	protein_coding	zinc finger, MYND domain containing 19 [Source:MGI Symbol;Acc:MGI:1914437]
ENSMUSG00000074277	Phldb3	933.4	0.37	0.11	3.43	0.000611993	0.00664324	1.871	773.4	828.3	794.9	922.2	1145.2	1136.4	798.9	1068	7	24610763	24629297	3001	51.78	1	protein_coding	pleckstrin homology like domain, family B, member 3 [Source:MGI Symbol;Acc:MGI:3642959]
ENSMUSG00000029625	Cpsf4	1450.6	0.3	0.09	3.42	0.000619099	0.00665366	1.887	1245.6	1348.5	1262.7	1586.7	1733.6	1526.4	1285.6	1615.5	5	145167213	145182041	3598	50.54	1	protein_coding	cleavage and polyadenylation specific factor 4 [Source:MGI Symbol;Acc:MGI:1861602]
ENSMUSG00000059248	Sept9	1053.1	0.36	0.11	3.42	0.000623275	0.00669149	1.887	943.6	807.2	961.4	1070	1273.3	1262.9	904	1202.1	11	117199661	117362325	7565	53.01	1	protein_coding	septin 9 [Source:MGI Symbol;Acc:MGI:1858222]
ENSMUSG00000037138	Aff3	9440.8	0.26	0.08	3.28	0.00105606	0.00671672	3.182	9337.9	8947.7	7314.2	10324.4	11149.5	9571.2	8533.3	10348.4	1	38177326	38664955	6654	44.54	-1	protein_coding	AF4/FMR2 family, member 3 [Source:MGI Symbol;Acc:MGI:106927]
ENSMUSG00000074364	Ehd2	8417.8	-0.2	0.06	-3.3	0.000967005	0.00675232	2.896	8614.6	9688.5	8723.3	7885.6	7761.5	7833.1	9008.8	7826.7	7	15946958	15967567	5119	51.72	-1	protein_coding	EH-domain containing 2 [Source:MGI Symbol;Acc:MGI:2154274]
ENSMUSG00000032360	Hcrtr2	75	0.66	0.17	4	6.36015e-05	0.00680446	0.189	30.9	44.3	44	107.8	111.8	111.1	39.7	110.2	9	76225880	76323856	6162	37.71	-1	protein_coding	hypocretin (orexin) receptor 2 [Source:MGI Symbol;Acc:MGI:2680765]
ENSMUSG00000022195	6030458C11Rik	559	0.42	0.12	3.47	0.000512656	0.00685323	1.507	493.1	424.2	476.4	696.7	618.8	644.9	464.5	653.4	15	12808177	12824649	6007	44.49	-1	protein_coding	RIKEN cDNA 6030458C11 gene [Source:MGI Symbol;Acc:MGI:1925127]
ENSMUSG00000022945	Chaf1b	935.1	0.38	0.11	3.41	0.000641572	0.00685323	1.887	725.8	921.2	736.6	988.9	1124.6	1113.4	794.5	1075.6	16	93883901	93906115	4681	47.71	1	protein_coding	chromatin assembly factor 1, subunit B (p60) [Source:MGI Symbol;Acc:MGI:1314881]
ENSMUSG00000033721	Vav3	282.3	0.54	0.15	3.68	0.000237282	0.00685323	0.697	224.4	224.7	187.5	327.8	402.7	326.7	212.2	352.4	3	109340653	109685698	6005	40.4	1	protein_coding	vav 3 oncogene [Source:MGI Symbol;Acc:MGI:1888518]
ENSMUSG00000048249	Crebrf	4261.3	-0.22	0.07	-3.33	0.00087447	0.00686146	2.563	4546.7	4524.5	4725.6	4192.2	3840.6	3737.9	4599	3923.6	17	26715650	26776635	8564	40.11	1	protein_coding	CREB3 regulatory factor [Source:MGI Symbol;Acc:MGI:1924378]
ENSMUSG00000026600	Soat1	399.2	-0.47	0.13	-3.68	0.000229539	0.00686482	0.672	492.2	486.4	457.3	311.1	313.7	334.4	478.6	319.7	1	156424525	156474331	9791	43.55	-1	protein_coding	sterol O-acyltransferase 1 [Source:MGI Symbol;Acc:MGI:104665]
ENSMUSG00000062075	Lmnb2	1724.1	0.28	0.08	3.4	0.000667189	0.00690166	1.94	1503.3	1657.7	1470.3	1925.6	1938.8	1849.3	1543.8	1904.5	10	80901203	80918245	4286	55.65	-1	protein_coding	lamin B2 [Source:MGI Symbol;Acc:MGI:96796]
ENSMUSG00000028416	Bag1	3843.6	-0.21	0.06	-3.35	0.000807291	0.00691723	2.34	4054.5	4248.1	4113.4	3490	3463.9	3691.9	4138.7	3548.6	4	40936398	40948294	1349	45.91	-1	protein_coding	BCL2-associated athanogene 1 [Source:MGI Symbol;Acc:MGI:108047]
ENSMUSG00000043483	Gm6863	20307.7	-0.16	0.05	-3.29	0.00098466	0.00693995	2.842	21217.8	21131.7	21966.5	18543.3	19615.5	19371.5	21438.7	19176.8	12	96922423	96923058	636	47.17	-1	processed_pseudogene	predicted gene 6863 [Source:MGI Symbol;Acc:MGI:3647386]
ENSMUSG00000021140	Pcnx	1183.9	0.37	0.11	3.43	0.000596147	0.00696515	1.713	1037	1013	989.1	1578.9	1157.2	1328	1013	1354.7	12	81860023	82000924	15613	42.73	1	protein_coding	pecanex homolog [Source:MGI Symbol;Acc:MGI:1891924]
ENSMUSG00000037062	Sh3glb1	8381.8	-0.2	0.06	-3.28	0.00103143	0.00697202	2.957	9628.2	8676.6	8628.6	7660	7623.7	8073.6	8977.8	7785.8	3	144683678	144720335	7467	40.9	-1	protein_coding	SH3-domain GRB2-like B1 (endophilin) [Source:MGI Symbol;Acc:MGI:1859730]
ENSMUSG00000021880	Rnase6	4140.3	-0.25	0.08	-3.33	0.000875144	0.00701376	2.491	4764.5	4715.5	4096.2	4040	3701.7	3524.2	4525.4	3755.3	14	51123908	51132187	2667	45.92	1	protein_coding	ribonuclease, RNase A family, 6 [Source:MGI Symbol;Acc:MGI:1925666]
ENSMUSG00000024483	Ankhd1	2693.3	0.24	0.07	3.35	0.000822821	0.00701376	2.34	2556.2	2436.4	2369.5	3047.8	2973.3	2776.8	2454	2932.6	18	36559987	36658913	9234	37.23	1	protein_coding	ankyrin repeat and KH domain containing 1 [Source:MGI Symbol;Acc:MGI:1921733]
ENSMUSG00000058298	Mcm9	1087.1	0.35	0.1	3.43	0.000607727	0.00707104	1.713	993.6	828.3	1006.3	1240	1237.5	1216.9	942.8	1231.5	10	53536315	53630439	9113	41.79	-1	protein_coding	minichromosome maintenance 9 homologous recombination repair factor [Source:MGI Symbol;Acc:MGI:1918817]
ENSMUSG00000021990	Spata13	3074.3	0.24	0.07	3.32	0.000888222	0.00709751	2.491	2734.7	2690.7	2993.2	3495.6	3231.6	3300	2806.2	3342.4	14	60634001	60764556	9102	47.38	1	protein_coding	spermatogenesis associated 13 [Source:MGI Symbol;Acc:MGI:104838]
ENSMUSG00000027366	Sppl2a	4175.1	-0.24	0.07	-3.36	0.00079219	0.00710038	2.219	4342.3	4263.9	5029.8	3826.7	3747.2	3840.4	4545.4	3804.8	2	126890391	126933235	8665	40.71	-1	protein_coding	signal peptide peptidase like 2A [Source:MGI Symbol;Acc:MGI:1913802]
ENSMUSG00000034994	Eef2	200151	-0.15	0.05	-3.27	0.00105781	0.00710606	2.957	203737	208835	220595	183431	193436	190874	211056	189247	10	81176631	81182498	3324	56.54	1	protein_coding	eukaryotic translation elongation factor 2 [Source:MGI Symbol;Acc:MGI:95288]
ENSMUSG00000030779	Rbbp6	3103.4	0.25	0.08	3.33	0.000874256	0.00710849	2.441	3084.3	2761.4	2600.1	3488.9	3336.9	3348.8	2815.2	3391.5	7	122965686	123002557	12915	40	1	protein_coding	retinoblastoma binding protein 6, ubiquitin ligase [Source:MGI Symbol;Acc:MGI:894835]
ENSMUSG00000091421	Gm4202	10003.4	-0.18	0.05	-3.27	0.00107686	0.00711589	3	10213.9	10975.8	10701.5	9374.4	9108.7	9646	10630.4	9376.4	3	92689426	92690158	733	47.61	1	processed_pseudogene	predicted gene 4202 [Source:MGI Symbol;Acc:MGI:3782379]
ENSMUSG00000032640	Chsy1	2246.2	-0.3	0.09	-3.39	0.000697773	0.0071215	1.94	2485.3	2793	2229.8	1868.9	1976.7	2123.3	2502.7	1989.7	7	66109515	66173798	4176	43.83	1	protein_coding	chondroitin sulfate synthase 1 [Source:MGI Symbol;Acc:MGI:2681120]
ENSMUSG00000034210	Efcab14	2142.4	-0.32	0.1	-3.38	0.000720488	0.00718109	1.985	2120.7	2702.3	2387.7	2080	1774.8	1788.9	2403.5	1881.3	4	115737744	115777327	8201	41.32	1	protein_coding	EF-hand calcium binding domain 14 [Source:MGI Symbol;Acc:MGI:2442397]
ENSMUSG00000032412	Atp1b3	14208.8	0.18	0.05	3.27	0.00105997	0.00723428	2.896	13249	12729.4	13977	14568.9	15342.9	15385.5	13318.4	15099.1	9	96332655	96364442	2389	42.29	-1	protein_coding	ATPase, Na+/K+ transporting, beta 3 polypeptide [Source:MGI Symbol;Acc:MGI:107788]
ENSMUSG00000007739	Cct4	12468.2	-0.17	0.05	-3.28	0.00104422	0.00725403	2.842	13009.5	13028	13647.9	11204.4	11991.8	11927.4	13228.5	11707.9	11	22990519	23003780	4201	39.81	1	protein_coding	chaperonin containing Tcp1, subunit 4 (delta) [Source:MGI Symbol;Acc:MGI:104689]
ENSMUSG00000046027	Stard5	656.1	-0.39	0.11	-3.55	0.000387237	0.00729664	1.047	755.8	776.6	741.4	556.7	585.1	521.2	757.9	554.3	7	83631959	83653127	5460	48.1	1	protein_coding	StAR-related lipid transfer (START) domain containing 5 [Source:MGI Symbol;Acc:MGI:2156765]
ENSMUSG00000031751	Amfr	5457.8	-0.2	0.06	-3.27	0.00107545	0.00731451	2.896	5564.5	6161.1	5850.6	5043.3	4894.7	5232.6	5858.7	5056.9	8	93971588	94012842	4132	44.53	-1	protein_coding	autocrine motility factor receptor [Source:MGI Symbol;Acc:MGI:1345634]
ENSMUSG00000049969	Plekhf2	8242.2	-0.2	0.06	-3.28	0.00105616	0.00731451	2.842	9508.9	8866.5	8160.8	7644.4	7612.8	7659.7	8845.4	7639	4	10988662	11007927	3039	43.76	-1	protein_coding	pleckstrin homology domain containing, family F (with FYVE domain) member 2 [Source:MGI Symbol;Acc:MGI:1919051]
ENSMUSG00000009621	Vav2	3022.3	-0.24	0.07	-3.32	0.000912607	0.00734958	2.441	3206.9	3562.2	3101.3	2793.3	2764.8	2704.9	3290.1	2754.4	2	27262104	27427033	6915	51.41	-1	protein_coding	vav 2 oncogene [Source:MGI Symbol;Acc:MGI:102718]
ENSMUSG00000036882	Arhgap33	319.4	0.54	0.15	3.66	0.000251392	0.00734958	0.672	233.6	277.5	205.7	325.6	441.8	432.1	238.9	399.8	7	30522226	30535060	5336	56.19	-1	protein_coding	Rho GTPase activating protein 33 [Source:MGI Symbol;Acc:MGI:2673998]
ENSMUSG00000034120	Srsf2	14156.3	0.18	0.05	3.26	0.00111221	0.00738012	2.957	13920.5	13011.2	12889.3	14596.7	15649	14870.9	13273.7	15038.9	11	116849901	116853094	2958	48.56	-1	protein_coding	serine/arginine-rich splicing factor 2 [Source:MGI Symbol;Acc:MGI:98284]
ENSMUSG00000047248	C2cd3	3654.5	0.23	0.07	3.31	0.000938081	0.00738142	2.491	3448	3363.8	3229.5	4136.7	4078.3	3670.8	3347.1	3961.9	7	100372233	100470152	11994	44.16	1	protein_coding	C2 calcium-dependent domain containing 3 [Source:MGI Symbol;Acc:MGI:2142166]
ENSMUSG00000007589	Tinf2	2663.3	0.28	0.08	3.34	0.000841917	0.00742338	2.219	2529.5	2269.6	2377.2	2662.2	2925.5	3215.6	2392.1	2934.5	14	55674689	55681820	4938	47.85	-1	protein_coding	Terf1 (TRF1)-interacting nuclear factor 2 [Source:MGI Symbol;Acc:MGI:107246]
ENSMUSG00000079339	Ifit1bl1	115.2	0.6	0.17	3.64	0.000272393	0.00742338	0.718	80.1	39	74.6	235.6	127	135.1	64.6	165.9	19	34592891	34601956	2260	42.66	-1	protein_coding	interferon induced protein with tetratricpeptide repeats 1B like 1 [Source:MGI Symbol;Acc:MGI:3650685]
ENSMUSG00000022664	Slc35a5	1011.5	-0.35	0.1	-3.4	0.000683366	0.00744078	1.795	1057	1244	1140.3	857.8	832.6	937.1	1147.1	875.8	16	45139573	45158706	8105	40.28	-1	protein_coding	solute carrier family 35, member A5 [Source:MGI Symbol;Acc:MGI:1921352]
ENSMUSG00000104452	Ighv8-8	1317.8	-0.33	0.1	-3.38	0.000719331	0.00744078	1.887	1439.1	1547.9	1456	1266.7	1030.2	1167.1	1481	1154.6	12	115294062	115294504	358	48.08	-1	IG_V_gene	immunoglobulin heavy variable 8-8 [Source:MGI Symbol;Acc:MGI:3815333]
ENSMUSG00000001909	Trmt1	2775.4	-0.23	0.07	-3.32	0.000893091	0.00744306	2.34	2881.5	3013.5	3134.8	2485.6	2539.1	2597.6	3010	2540.7	8	84686307	84699808	6306	51.34	1	protein_coding	tRNA methyltransferase 1 [Source:MGI Symbol;Acc:MGI:1289155]
ENSMUSG00000093861	Igkv1-110	385.5	-0.56	0.16	-3.64	0.000275709	0.00748182	0.718	499.7	530.7	450.6	331.1	170.4	330.6	493.7	277.4	6	68270485	68271267	401	44.7	1	IG_V_gene	immunoglobulin kappa variable 1-110 [Source:MGI Symbol;Acc:MGI:4439558]
ENSMUSG00000036181	Hist1h1c	2988.1	-0.37	0.11	-3.31	0.000938439	0.00748377	2.441	4360.7	2726.5	3168.3	2694.4	2529.3	2449.1	3418.5	2557.6	13	23738808	23740367	1560	55.06	1	protein_coding	histone cluster 1, H1c [Source:MGI Symbol;Acc:MGI:1931526]
ENSMUSG00000091264	Smim13	1664.5	-0.3	0.09	-3.33	0.000868036	0.00750174	2.25	1922.1	1642.9	1997.4	1501.1	1512.1	1411.4	1854.1	1474.9	13	41249844	41276577	4483	44.01	1	protein_coding	small integral membrane protein 13 [Source:MGI Symbol;Acc:MGI:2652854]
ENSMUSG00000028093	Acp6	1135.8	0.39	0.11	3.4	0.000665989	0.00755345	1.713	814.2	976	1092.4	1134.4	1386.2	1411.4	960.9	1310.7	3	97158777	97177299	8503	47.21	1	protein_coding	acid phosphatase 6, lysophosphatidic [Source:MGI Symbol;Acc:MGI:1931010]
ENSMUSG00000022471	Xrcc6	28745.7	0.21	0.07	3.23	0.00125844	0.00767308	3.182	24615	25733.2	29301.8	28774.4	31546.6	32503.3	26550	30941.4	15	81987835	82040085	4476	46.61	1	protein_coding	X-ray repair complementing defective repair in Chinese hamster cells 6 [Source:MGI Symbol;Acc:MGI:95606]
ENSMUSG00000041642	Kif21b	6717.2	0.19	0.06	3.22	0.00126175	0.00767775	3.182	5932.5	6391.1	6432.2	7035.6	7514	6997.6	6251.9	7182.4	1	136131389	136177998	12184	52.95	1	protein_coding	kinesin family member 21B [Source:MGI Symbol;Acc:MGI:109234]
ENSMUSG00000056116	H2-T22	4542.2	0.23	0.07	3.31	0.00092726	0.00767775	2.34	4314	3837.6	4326.7	4726.7	5226.8	4821.6	4159.4	4925	17	36037128	36042747	3414	50.12	-1	protein_coding	histocompatibility 2, T region locus 22 [Source:MGI Symbol;Acc:MGI:95956]
ENSMUSG00000028793	Rnf19b	1652.8	-0.27	0.08	-3.39	0.000695498	0.00772229	1.742	1833.7	1839.1	1775.5	1486.7	1510	1471.8	1816.1	1489.5	4	129058271	129085886	2872	44.81	1	protein_coding	ring finger protein 19B [Source:MGI Symbol;Acc:MGI:1922484]
ENSMUSG00000057469	E2f6	674	0.4	0.12	3.4	0.000665931	0.00773823	1.663	548.1	639.4	511.8	825.6	738.2	780.9	566.4	781.5	12	16810963	16839742	5663	46.22	1	protein_coding	E2F transcription factor 6 [Source:MGI Symbol;Acc:MGI:1354159]
ENSMUSG00000022760	Thap7	571.4	0.39	0.11	3.43	0.000604541	0.00774501	1.507	468	480.1	497.4	646.7	651.3	685.1	481.9	661	16	17527982	17531136	1882	55.37	-1	protein_coding	THAP domain containing 7 [Source:MGI Symbol;Acc:MGI:1916259]
ENSMUSG00000096020	Ighv1-75	756	-0.45	0.13	-3.43	0.000611063	0.00782072	1.507	747.5	1091	860.9	664.4	662.2	509.8	899.8	612.1	12	115833950	115834418	373	49.04	-1	IG_V_gene	immunoglobulin heavy variable 1-75 [Source:MGI Symbol;Acc:MGI:4439735]
ENSMUSG00000038774	Ascc3	1192.1	0.34	0.1	3.38	0.000735684	0.00791249	1.792	1101.2	1034.1	968.1	1464.4	1393.8	1191	1034.5	1349.8	10	50592669	50851485	16685	36.28	1	protein_coding	activating signal cointegrator 1 complex subunit 3 [Source:MGI Symbol;Acc:MGI:1925237]
ENSMUSG00000022453	Naga	451.2	-0.46	0.13	-3.62	0.000293436	0.00793645	0.712	501.4	589.8	523.3	378.9	340.9	372.7	538.2	364.2	15	82329532	82338925	2577	52.34	-1	protein_coding	N-acetyl galactosaminidase, alpha [Source:MGI Symbol;Acc:MGI:1261422]
ENSMUSG00000040675	Mthfd1l	2010.9	0.29	0.09	3.35	0.000800824	0.00793645	1.94	1591.8	1890.8	1895	2122.2	2312.2	2253.6	1792.6	2229.3	10	3973118	4167081	4435	44.81	1	protein_coding	methylenetetrahydrofolate dehydrogenase (NADP+ dependent) 1-like [Source:MGI Symbol;Acc:MGI:1924836]
ENSMUSG00000034681	Rnps1	2203.4	0.26	0.08	3.31	0.000941158	0.00802825	2.25	1948	2079.7	1951.5	2240	2517.3	2483.6	1993.1	2413.6	17	24414565	24425901	5131	47.09	1	protein_coding	ribonucleic acid binding protein S1 [Source:MGI Symbol;Acc:MGI:97960]
ENSMUSG00000039361	Picalm	8555.1	-0.18	0.05	-3.24	0.00121118	0.00802825	2.896	9136	9111.3	9017	8130	7653	8283.5	9088.1	8022.1	7	90130213	90213465	15732	37.26	1	protein_coding	phosphatidylinositol binding clathrin assembly protein [Source:MGI Symbol;Acc:MGI:2385902]
ENSMUSG00000018501	Ncor1	7050.1	0.2	0.06	3.22	0.00126471	0.00808244	3	6987.8	6527.2	6102.2	7428.9	7793	7461.3	6539.1	7561.1	11	62316426	62458541	12811	39.33	-1	protein_coding	nuclear receptor co-repressor 1 [Source:MGI Symbol;Acc:MGI:1349717]
ENSMUSG00000006498	Ptbp1	18157	0.17	0.05	3.22	0.00126881	0.0081006	3	17710.6	17428.1	16118.8	18986.7	19346.3	19351.4	17085.8	19228.1	10	79854427	79864771	4740	55.85	1	protein_coding	polypyrimidine tract binding protein 1 [Source:MGI Symbol;Acc:MGI:97791]
ENSMUSG00000028675	Pnrc2	10578	-0.17	0.05	-3.22	0.00127287	0.00811847	3	11313.5	11509.7	10821.1	10083.3	9623.2	10117.4	11214.8	9941.3	4	135870918	135873850	2213	42.48	-1	protein_coding	proline-rich nuclear receptor coactivator 2 [Source:MGI Symbol;Acc:MGI:106512]
ENSMUSG00000096942	Rps19-ps6	18331.9	-0.2	0.06	-3.2	0.00135471	0.00813702	3.182	18942	20266.4	19836.2	15195.5	17738.6	18012.8	19681.5	16982.3	12	110898114	110898551	438	55.48	1	processed_pseudogene	ribosomal protein S19, pseudogene 6 [Source:MGI Symbol;Acc:MGI:5011818]
ENSMUSG00000034265	Zdhhc14	2401.9	0.3	0.09	3.34	0.000846816	0.00814714	1.985	2341.8	1904.6	2151.4	2677.8	2439.2	2896.6	2132.6	2671.2	17	5492557	5753811	3078	46.33	1	protein_coding	zinc finger, DHHC domain containing 14 [Source:MGI Symbol;Acc:MGI:2653229]
ENSMUSG00000032737	Inppl1	1617	0.32	0.1	3.34	0.000848092	0.00815133	1.985	1289.8	1399.1	1570.7	1632.2	1921.4	1888.6	1419.9	1814.1	7	101822632	101838229	6399	53.03	-1	protein_coding	inositol polyphosphate phosphatase-like 1 [Source:MGI Symbol;Acc:MGI:1333787]
ENSMUSG00000003033	Ap1m1	6597.5	-0.19	0.06	-3.23	0.00121949	0.00817711	2.842	7057.9	7340.7	6766.1	6198.9	6362.3	5859.3	7054.9	6140.1	8	72240018	72257385	3184	51.96	1	protein_coding	adaptor-related protein complex AP-1, mu subunit 1 [Source:MGI Symbol;Acc:MGI:102776]
ENSMUSG00000095385	D630033O11Rik	42	0.53	0.14	3.95	7.93989e-05	0.00817711	0.185	2.5	3.2	21	80	54.3	91	8.9	75.1	9	43243599	43280076	3746	49.08	1	lncRNA	RIKEN cDNA D630033O11 gene [Source:MGI Symbol;Acc:MGI:2685434]
ENSMUSG00000034485	Uaca	106.3	0.6	0.17	3.61	0.000308749	0.00817971	0.718	46.7	77	72.7	143.3	161.7	136.1	65.5	147	9	60794542	60880370	5807	45.32	1	protein_coding	uveal autoantigen with coiled-coil domains and ankyrin repeats [Source:MGI Symbol;Acc:MGI:1919815]
ENSMUSG00000033933	Vhl	1985.8	-0.26	0.08	-3.37	0.000751907	0.00820027	1.742	2266.7	2076.6	2190.6	1768.9	1869.3	1742.9	2178	1793.7	6	113623959	113631633	2997	47.32	1	protein_coding	von Hippel-Lindau tumor suppressor [Source:MGI Symbol;Acc:MGI:103223]
ENSMUSG00000038371	Sbf2	401.8	-0.48	0.13	-3.62	0.000296394	0.00824206	0.683	450.5	531.8	468.7	314.4	345.2	299.9	483.7	319.9	7	110308013	110614922	14783	39.07	-1	protein_coding	SET binding factor 2 [Source:MGI Symbol;Acc:MGI:1921831]
ENSMUSG00000033326	Kdm4a	6503.1	-0.19	0.06	-3.22	0.0012743	0.00834577	2.896	6710	7348.1	6777.5	6184.4	5979.1	6019.3	6945.2	6060.9	4	118136957	118180043	5782	49.88	-1	protein_coding	lysine (K)-specific demethylase 4A [Source:MGI Symbol;Acc:MGI:2446210]
ENSMUSG00000078238	Gm12854	752.8	-0.36	0.11	-3.38	0.0007377	0.00840346	1.663	823.4	881.1	865.7	637.8	636.1	672.6	856.7	648.8	4	116067268	116067564	297	46.13	1	processed_pseudogene	predicted gene 12854 [Source:MGI Symbol;Acc:MGI:3650410]
ENSMUSG00000061589	Dot1l	2868.1	0.26	0.08	3.28	0.00104322	0.0084378	2.34	2503.6	2796.2	2473.8	3212.2	3345.6	2877.4	2591.2	3145.1	10	80755206	80795461	8705	53.38	1	protein_coding	DOT1-like, histone H3 methyltransferase (S. cerevisiae) [Source:MGI Symbol;Acc:MGI:2143886]
ENSMUSG00000029247	Paics	7035.1	0.21	0.07	3.21	0.0013428	0.00846351	3	6041.7	6681.3	6768.9	7098.9	7577	8043	6497.3	7572.9	5	76951307	76967509	3139	42.99	1	protein_coding	phosphoribosylaminoimidazole carboxylase, phosphoribosylaminoribosylaminoimidazole, succinocarboxamide synthetase [Source:MGI Symbol;Acc:MGI:1914304]
ENSMUSG00000025507	Pidd1	302.7	0.52	0.15	3.6	0.000323042	0.00848292	0.718	207.7	234.2	248.7	324.4	366.9	434.1	230.2	375.1	7	141438113	141444025	4528	57.23	-1	protein_coding	p53 induced death domain protein 1 [Source:MGI Symbol;Acc:MGI:1889507]
ENSMUSG00000032383	Ppib	6527.7	-0.17	0.05	-3.22	0.00130279	0.00848292	2.896	6960.3	6841.6	6999.5	5971.1	6270	6123.7	6933.8	6121.6	9	66060222	66066623	3305	49.38	1	protein_coding	peptidylprolyl isomerase B [Source:MGI Symbol;Acc:MGI:97750]
ENSMUSG00000058793	Cds2	4974.7	-0.3	0.09	-3.22	0.00130279	0.00848292	2.896	4658.5	6282.4	5675.5	4994.4	4172.8	4064.6	5538.8	4410.6	2	132263148	132312050	9125	46.43	1	protein_coding	CDP-diacylglycerol synthase (phosphatidate cytidylyltransferase) 2 [Source:MGI Symbol;Acc:MGI:1332236]
ENSMUSG00000048833	Slc39a9	3569.5	-0.22	0.07	-3.26	0.00110039	0.00849195	2.441	3769.2	3799.6	4008.2	3313.3	3443.3	3083.4	3859	3280	12	80643883	80683342	10155	43.36	1	protein_coding	solute carrier family 39 (zinc transporter), member 9 [Source:MGI Symbol;Acc:MGI:1914820]
ENSMUSG00000005802	Slc30a4	3964.6	-0.23	0.07	-3.25	0.0011405	0.00860927	2.491	4243.1	4405.3	4233.9	3347.8	3652.8	3904.6	4294.1	3635.1	2	122681233	122702663	5482	38.31	-1	protein_coding	solute carrier family 30 (zinc transporter), member 4 [Source:MGI Symbol;Acc:MGI:1345282]
ENSMUSG00000096459	Ighv9-3	2047.8	-0.28	0.08	-3.35	0.000797982	0.00860927	1.742	2293.4	2391	2086.4	1830	1754.2	1931.7	2256.9	1838.6	12	114140692	114141122	351	47.56	-1	IG_V_gene	immunoglobulin heavy variable V9-3 [Source:MGI Symbol;Acc:MGI:3642720]
ENSMUSG00000032000	Birc3	5657.5	-0.25	0.08	-3.21	0.00132462	0.00875308	2.842	6717.5	5511.1	6330.8	5611.1	4714.5	5060.1	6186.5	5128.6	9	7848699	7873186	5009	44.81	-1	protein_coding	baculoviral IAP repeat-containing 3 [Source:MGI Symbol;Acc:MGI:1197007]
ENSMUSG00000000056	Narf	5040.7	-0.2	0.06	-3.19	0.00140357	0.00877545	3	5325.9	5500.5	5355.1	4890	4723.1	4449.8	5393.9	4687.6	11	121237253	121255856	4806	46.96	1	protein_coding	nuclear prelamin A recognition factor [Source:MGI Symbol;Acc:MGI:1914858]
ENSMUSG00000039738	Slx4	922.6	0.35	0.1	3.49	0.000490054	0.00877545	1.047	762.5	845.2	787.3	1108.9	1009.5	1022.4	798.3	1046.9	16	3979105	4003770	7657	48.54	-1	protein_coding	SLX4 structure-specific endonuclease subunit homolog (S. cerevisiae) [Source:MGI Symbol;Acc:MGI:106299]
ENSMUSG00000008200	Fnbp4	1379.9	0.37	0.11	3.34	0.000847532	0.00883485	1.795	1245.6	944.4	1342.1	1502.2	1720.6	1524.5	1177.3	1582.4	2	90745370	90781021	6583	41.8	1	protein_coding	formin binding protein 4 [Source:MGI Symbol;Acc:MGI:1860513]
ENSMUSG00000022372	Sla	4537	-0.21	0.06	-3.28	0.00104716	0.00883485	2.219	5013.9	4681.7	4928.4	4277.8	4004.5	4315.6	4874.7	4199.3	15	66780819	66831829	9186	44.94	-1	protein_coding	src-like adaptor [Source:MGI Symbol;Acc:MGI:104295]
ENSMUSG00000025153	Fasn	2519.9	0.31	0.09	3.3	0.000974115	0.00898567	2.026	2137.4	2586.2	1944.8	2717.8	3041.7	2691.5	2222.8	2817	11	120805846	120824547	10947	57.75	-1	protein_coding	fatty acid synthase [Source:MGI Symbol;Acc:MGI:95485]
ENSMUSG00000024248	Cox7a2l	17164.6	-0.17	0.05	-3.18	0.00146552	0.00912052	3	17952.5	18132.9	18498.8	15155.5	16418.6	16829.4	18194.8	16134.5	17	83501918	83517330	1478	45.33	-1	protein_coding	cytochrome c oxidase subunit 7A2 like [Source:MGI Symbol;Acc:MGI:106015]
ENSMUSG00000032328	Tmem30a	5635.2	-0.19	0.06	-3.18	0.00144838	0.00913579	2.957	5780.6	5945.8	6324.1	5292.2	5187.7	5280.5	6016.9	5253.5	9	79768943	79793507	5646	37.28	-1	protein_coding	transmembrane protein 30A [Source:MGI Symbol;Acc:MGI:106402]
ENSMUSG00000024065	Ehd3	245.4	0.54	0.15	3.57	0.00035245	0.00914765	0.718	167.7	201.5	177	344.4	321.3	260.6	182.1	308.8	17	73804134	73832094	6558	48.46	1	protein_coding	EH-domain containing 3 [Source:MGI Symbol;Acc:MGI:1928900]
ENSMUSG00000020088	Sar1a	5999.3	-0.18	0.06	-3.19	0.00139835	0.00915988	2.842	6312.9	6455.5	6377.7	5710	5425.5	5714.6	6382	5616.7	10	61680299	61693297	3740	44.76	1	protein_coding	secretion associated Ras related GTPase 1A [Source:MGI Symbol;Acc:MGI:98230]
ENSMUSG00000084319	Tpt1-ps3	137930	-0.14	0.04	-3.16	0.00159197	0.00930345	3.182	145973	142319	145753	126283	133241	134011	144682	131178	6	99877816	99878334	519	46.05	-1	processed_pseudogene	tumor protein, translationally-controlled, pseudogene 3 [Source:MGI Symbol;Acc:MGI:2664997]
ENSMUSG00000026770	Il2ra	15317.1	0.19	0.06	3.17	0.00150565	0.00932504	3	14511.2	15198.5	13160	16871.1	16183.1	15978.6	14289.9	16344.3	2	11642807	11693193	5711	43.45	1	protein_coding	interleukin 2 receptor, alpha chain [Source:MGI Symbol;Acc:MGI:96549]
ENSMUSG00000021048	Mthfd1	1029	0.34	0.1	3.31	0.000946227	0.0093808	1.871	923.5	925.4	831.3	1038.9	1239.7	1215	893.4	1164.5	12	76255298	76319803	4442	45.6	1	protein_coding	methylenetetrahydrofolate dehydrogenase (NADP+ dependent), methenyltetrahydrofolate cyclohydrolase, formyltetrahydrofolate synthase [Source:MGI Symbol;Acc:MGI:1342005]
ENSMUSG00000028048	Gba	1987.8	-0.25	0.08	-3.25	0.00113726	0.0093808	2.25	2221.6	2240.1	2059.6	1734.4	1823.7	1847.4	2173.8	1801.8	3	89202928	89208966	2559	50.75	1	protein_coding	glucosidase, beta, acid [Source:MGI Symbol;Acc:MGI:95665]
ENSMUSG00000002778	Kdelr1	2861	-0.25	0.08	-3.22	0.00127253	0.00946379	2.491	3094.3	3170.8	3098.4	2586.7	2379.5	2836.2	3121.2	2600.8	7	45872772	45883732	1874	49.36	1	protein_coding	KDEL (Lys-Asp-Glu-Leu) endoplasmic reticulum protein retention receptor 1 [Source:MGI Symbol;Acc:MGI:1915387]
ENSMUSG00000042557	Sin3a	4937.2	0.19	0.06	3.18	0.00149186	0.00952665	2.896	4591.8	4691.2	4496	5362.2	5460.2	5021.8	4593	5281.4	9	57072040	57128366	5385	42.97	1	protein_coding	transcriptional regulator, SIN3A (yeast) [Source:MGI Symbol;Acc:MGI:107157]
ENSMUSG00000050299	Gm9843	39952.6	-0.15	0.05	-3.18	0.00149088	0.00952665	2.896	41374.5	43344.9	41334	36755.5	38282.3	38624.2	42017.8	37887.3	16	76403251	76403652	402	58.46	-1	processed_pseudogene	predicted gene 9843 [Source:MGI Symbol;Acc:MGI:3708621]
ENSMUSG00000056413	Adap1	362.9	0.5	0.14	3.57	0.000362024	0.00959306	0.697	304.5	272.2	267.8	398.9	403.8	529.9	281.5	444.2	5	139271876	139325622	3292	52.14	-1	protein_coding	ArfGAP with dual PH domains 1 [Source:MGI Symbol;Acc:MGI:2442201]
ENSMUSG00000020186	Csrp2	4781.6	0.2	0.06	3.21	0.0013372	0.00962712	2.563	4654.4	4255.5	4412.8	5041.1	5248.5	5077.4	4440.9	5122.3	10	110919789	110939622	2171	45.59	1	protein_coding	cysteine and glycine-rich protein 2 [Source:MGI Symbol;Acc:MGI:1202907]
ENSMUSG00000001783	Rtcb	14036	-0.17	0.05	-3.16	0.00157491	0.00967	3	14361.9	14524.3	15740	13050	13087.1	13452.8	14875.4	13196.7	10	85938637	85957823	2615	43.68	-1	protein_coding	RNA 2',3'-cyclic phosphate and 5'-OH ligase [Source:MGI Symbol;Acc:MGI:106379]
ENSMUSG00000060639	Hist1h4i	727	0.37	0.11	3.33	0.000872874	0.00967	1.663	600.7	622.5	641.9	821.1	766.4	909.3	621.7	832.3	13	22040636	22041362	727	52.82	-1	protein_coding	histone cluster 1, H4i [Source:MGI Symbol;Acc:MGI:2448432]
ENSMUSG00000006333	Rps9	54612	-0.15	0.05	-3.16	0.00157123	0.00977805	2.957	57369.9	56054.3	59278.9	49306.6	53464.5	52197.7	57567.7	51656.3	7	3703993	3706897	2522	48.78	1	protein_coding	ribosomal protein S9 [Source:MGI Symbol;Acc:MGI:1924096]
ENSMUSG00000059878	Zfp422	6955.8	0.18	0.06	3.17	0.0015419	0.00978974	2.896	6386.3	6379.5	6725.9	7722.2	7076.6	7444.1	6497.2	7414.3	6	116624016	116628999	3625	44.12	-1	protein_coding	zinc finger protein 422 [Source:MGI Symbol;Acc:MGI:1914505]
ENSMUSG00000096472	Cdkn2d	4812.6	-0.2	0.06	-3.21	0.00130617	0.00982992	2.441	5210	5391.9	4873.9	4418.9	4457.2	4523.6	5158.6	4466.5	9	21288410	21291407	1574	51.97	-1	protein_coding	cyclin dependent kinase inhibitor 2D [Source:MGI Symbol;Acc:MGI:105387]
ENSMUSG00000051864	Tbc1d22a	1044.9	-0.34	0.1	-3.31	0.000923034	0.00988995	1.713	1283.1	1105.8	1148.9	881.1	981.3	869.1	1179.3	910.5	15	86214459	86498503	3421	48.4	1	protein_coding	TBC1 domain family, member 22a [Source:MGI Symbol;Acc:MGI:1289265]
ENSMUSG00000000958	Slc7a7	651.4	0.5	0.15	3.45	0.000565029	0.00989641	1.047	402.9	398.8	699.3	704.4	812	891.1	500.4	802.5	14	54369442	54417780	3315	47.12	-1	protein_coding	solute carrier family 7 (cationic amino acid transporter, y+ system), member 7 [Source:MGI Symbol;Acc:MGI:1337120]
ENSMUSG00000023951	Vegfa	145	0.6	0.17	3.62	0.000291211	0.00990173	0.539	120.1	68.6	88	241.1	190	161.9	92.2	197.7	17	46016993	46032369	4285	54.83	-1	protein_coding	vascular endothelial growth factor A [Source:MGI Symbol;Acc:MGI:103178]
ENSMUSG00000038604	Ripor1	3129.2	0.27	0.08	3.21	0.00132074	0.00990173	2.441	2668	3183.4	2614.4	3312.2	3649.5	3347.9	2821.9	3436.5	8	105605255	105622219	4108	53.07	1	protein_coding	RHO family interacting cell polarization regulator 1 [Source:MGI Symbol;Acc:MGI:1922937]
ENSMUSG00000073008	Gpr174	139.6	0.6	0.16	3.63	0.000283199	0.00993709	0.521	67.6	99.2	107.1	212.2	178	173.4	91.3	187.9	X	107255878	107296769	5402	37.23	1	protein_coding	G protein-coupled receptor 174 [Source:MGI Symbol;Acc:MGI:2685222]
ENSMUSG00000015749	Anp32e	25328.1	0.15	0.05	3.16	0.0015533	0.00998179	2.842	23378.6	24881.7	23688.4	26054.4	26862.5	27103	23982.9	26673.3	3	95929246	95947390	3566	46.55	1	protein_coding	acidic (leucine-rich) nuclear phosphoprotein 32 family, member E [Source:MGI Symbol;Acc:MGI:1913721]
ENSMUSG00000049191	Rtl5	955.4	0.33	0.1	3.3	0.000980562	0.00998643	1.792	900.2	824.1	777.7	1107.8	1064.9	1057.8	834	1076.8	X	102066544	102071304	4761	53.2	-1	protein_coding	retrotransposon Gag like 5 [Source:MGI Symbol;Acc:MGI:3045324]
ENSMUSG00000029759	Pon3	258.6	-0.55	0.15	-3.55	0.000382662	0.0100055	0.697	273.6	295.4	418	207.8	171.5	184.9	329	188.1	6	5220852	5256286	3385	41.89	-1	protein_coding	paraoxonase 3 [Source:MGI Symbol;Acc:MGI:106686]
ENSMUSG00000078908	Mon1b	2354.6	-0.25	0.07	-3.3	0.000970419	0.0101428	1.742	2522.8	2613.6	2562.7	2266.7	2133.1	2028.5	2566.4	2142.7	8	113635587	113645179	5120	51.54	1	protein_coding	MON1 homolog B, secretory traffciking associated [Source:MGI Symbol;Acc:MGI:1923231]
ENSMUSG00000002781	Tmem143	282.2	0.54	0.15	3.55	0.000390412	0.0101888	0.697	159.3	206.8	259.2	333.3	382.1	352.6	208.5	356	7	45896941	45917413	7518	50.09	1	protein_coding	transmembrane protein 143 [Source:MGI Symbol;Acc:MGI:1917459]
ENSMUSG00000095771	Igkv14-111	358	-0.53	0.15	-3.55	0.000380294	0.0102887	0.672	505.6	457.9	376.9	290	313.7	204.1	446.8	269.3	6	68256389	68256869	368	43.04	1	IG_V_gene	immunoglobulin kappa variable 14-111 [Source:MGI Symbol;Acc:MGI:4439863]
ENSMUSG00000017999	Ddx27	1770	0.29	0.09	3.22	0.00127665	0.0103045	2.25	1575.9	1660.8	1486.6	2181.1	1932.2	1783.2	1574.4	1965.5	2	167015193	167034947	4817	49.92	1	protein_coding	DEAD (Asp-Glu-Ala-Asp) box polypeptide 27 [Source:MGI Symbol;Acc:MGI:2385884]
ENSMUSG00000046157	Tmem229b	17063.3	0.18	0.06	3.14	0.00166176	0.0104115	2.896	16636.9	15593.1	15640.5	19350	18170.7	16988.5	15956.8	18169.7	12	78961795	79007627	4732	47.51	-1	protein_coding	transmembrane protein 229B [Source:MGI Symbol;Acc:MGI:2444389]
ENSMUSG00000020149	Rab1a	6831.3	-0.2	0.06	-3.12	0.00183656	0.0104501	3.182	7831.2	7426.2	6724.9	6511.1	6255.9	6238.7	7327.5	6335.2	11	20201432	20226856	3799	40.93	1	protein_coding	RAB1A, member RAS oncogene family [Source:MGI Symbol;Acc:MGI:97842]
ENSMUSG00000038546	Ranbp9	3651.8	0.22	0.07	3.19	0.0014077	0.0104501	2.441	3277	3455.6	3351	3757.8	3844.9	4224.6	3361.2	3942.4	13	43402675	43481282	5130	40.08	-1	protein_coding	RAN binding protein 9 [Source:MGI Symbol;Acc:MGI:1928741]
ENSMUSG00000032959	Pebp1	2355.1	0.25	0.08	3.29	0.00100707	0.0104566	1.742	2002.2	2121.9	2291.1	2551.1	2560.8	2603.4	2138.4	2571.7	5	117282654	117287625	1768	52.72	-1	protein_coding	phosphatidylethanolamine binding protein 1 [Source:MGI Symbol;Acc:MGI:1344408]
ENSMUSG00000021218	Gdi2	29185.4	-0.14	0.04	-3.11	0.00184846	0.0104981	3.182	31213.2	29869.4	30774	27277.8	28071.8	27906	30618.9	27751.8	13	3538063	3567871	10558	39.83	1	protein_coding	guanosine diphosphate (GDP) dissociation inhibitor 2 [Source:MGI Symbol;Acc:MGI:99845]
ENSMUSG00000031353	Rbbp7	6294.9	0.21	0.07	3.15	0.00165476	0.0105141	2.842	5376	5992.2	6103.1	6428.9	6793.2	7076.1	5823.8	6766.1	X	162760402	162779092	2909	40.14	1	protein_coding	retinoblastoma binding protein 7, chromatin remodeling factor [Source:MGI Symbol;Acc:MGI:1194910]
ENSMUSG00000103088	Pcdhgb6	235.1	-0.58	0.16	-3.53	0.000421888	0.010601	0.718	320.4	233.2	390.3	164.4	95.5	207	314.6	155.6	18	37742094	37841873	4684	45.78	1	protein_coding	protocadherin gamma subfamily B, 6 [Source:MGI Symbol;Acc:MGI:1935197]
ENSMUSG00000039316	Rftn1	6491.8	0.2	0.06	3.14	0.00171001	0.0106436	2.896	5940	5747.4	6391.1	7236.7	7064.6	6571.2	6026.2	6957.5	17	49992257	50190674	4504	46.89	-1	protein_coding	raftlin lipid raft linker 1 [Source:MGI Symbol;Acc:MGI:1923688]
ENSMUSG00000091402	Rd3l	39.4	-0.5	0.13	-3.87	0.00011037	0.01075	0.185	37.5	96	82.3	0	5.4	15.3	71.9	6.9	12	111979111	111981317	1958	40.64	-1	protein_coding	retinal degeneration 3-like [Source:MGI Symbol;Acc:MGI:2675860]
ENSMUSG00000038369	Ncoa6	1371.7	0.35	0.11	3.26	0.00111982	0.0107698	1.871	1174.6	1398.1	971	1517.8	1570.8	1598.2	1181.2	1562.3	2	155390656	155473894	9744	40.46	-1	protein_coding	nuclear receptor coactivator 6 [Source:MGI Symbol;Acc:MGI:1929915]
ENSMUSG00000001034	Mapk7	999.3	0.33	0.1	3.28	0.0010269	0.0107768	1.713	792.6	941.2	882.9	1141.1	1157.2	1080.8	872.2	1126.4	11	61488812	61494406	4394	54.78	-1	protein_coding	mitogen-activated protein kinase 7 [Source:MGI Symbol;Acc:MGI:1346347]
ENSMUSG00000082935	Gm7658	4512.4	-0.19	0.06	-3.17	0.00154423	0.0108168	2.563	4767	4766.2	4913.1	4260	4268.3	4100	4815.4	4209.4	1	21511933	21513056	1124	43.33	-1	processed_pseudogene	predicted gene 7658 [Source:MGI Symbol;Acc:MGI:3648029]
ENSMUSG00000029106	Add1	8965.8	-0.16	0.05	-3.14	0.00171503	0.0108259	2.842	9344.6	9679	9389.1	8527.8	8346.6	8507.7	9470.9	8460.7	5	34573664	34632308	8561	44.62	1	protein_coding	adducin 1 (alpha) [Source:MGI Symbol;Acc:MGI:87918]
ENSMUSG00000048327	Ckap2l	2799.1	0.23	0.07	3.17	0.00150769	0.0108472	2.491	2580.4	2675.9	2443.2	2888.9	3078.6	3127.5	2566.5	3031.6	2	129268210	129297212	3137	42.49	-1	protein_coding	cytoskeleton associated protein 2-like [Source:MGI Symbol;Acc:MGI:1917716]
ENSMUSG00000048796	Cyb561d1	2316.7	-0.29	0.09	-3.2	0.00136533	0.0108665	2.25	2673	2426.9	2596.2	2355.6	1995.2	1853.1	2565.4	2068	3	108195687	108201212	5086	52.73	-1	protein_coding	cytochrome b-561 domain containing 1 [Source:MGI Symbol;Acc:MGI:1919273]
ENSMUSG00000026563	Tada1	1696.2	0.31	0.09	3.27	0.00106181	0.010902	1.742	1521.7	1600.7	1376.6	1900	1702.1	2076.4	1499.6	1892.8	1	166379097	166393621	4110	46.35	1	protein_coding	transcriptional adaptor 1 [Source:MGI Symbol;Acc:MGI:1196415]
ENSMUSG00000049858	Suox	446.8	-0.46	0.13	-3.52	0.000439392	0.0109383	0.718	494.7	539.2	570.1	397.8	309.4	369.9	534.7	359	10	128669894	128674073	2497	50.26	-1	protein_coding	sulfite oxidase [Source:MGI Symbol;Acc:MGI:2446117]
ENSMUSG00000020326	Ccng1	4817.5	-0.19	0.06	-3.16	0.001576	0.0109779	2.563	5249.2	5244.1	4959	4658.9	4400.7	4393.2	5150.8	4484.3	11	40748552	40755311	3512	40.03	-1	protein_coding	cyclin G1 [Source:MGI Symbol;Acc:MGI:102890]
ENSMUSG00000027347	Rasgrp1	5608.3	-0.18	0.06	-3.12	0.00182141	0.0109883	2.957	6015.9	5792.8	6100.3	5360	5079.2	5301.6	5969.7	5246.9	2	117279993	117343001	5600	43.95	-1	protein_coding	RAS guanyl releasing protein 1 [Source:MGI Symbol;Acc:MGI:1314635]
ENSMUSG00000031513	Leprotl1	1447.8	-0.32	0.1	-3.25	0.00116559	0.0111062	1.871	1525	1598.6	1746.8	1392.2	1120.3	1304.1	1623.5	1272.2	8	34135572	34147033	2879	46.47	-1	protein_coding	leptin receptor overlapping transcript-like 1 [Source:MGI Symbol;Acc:MGI:1915442]
ENSMUSG00000041229	Phf8	5776.4	-0.19	0.06	-3.13	0.0017772	0.0111354	2.842	6118.5	6449.1	5924.3	5570	5327.8	5269	6164	5388.9	X	151520672	151633859	9318	39.36	1	protein_coding	PHD finger protein 8 [Source:MGI Symbol;Acc:MGI:2444341]
ENSMUSG00000029322	Plac8	9198.1	0.22	0.07	3.12	0.00179539	0.011239	2.842	8784	8261.9	8316.7	11048.9	9914.1	8863.2	8454.2	9942.1	5	100553725	100572245	1592	44.6	-1	protein_coding	placenta-specific 8 [Source:MGI Symbol;Acc:MGI:2445289]
ENSMUSG00000022698	Naa50	7394.9	0.17	0.05	3.1	0.00193531	0.0114659	3	7071.2	6815.3	6957.4	7686.7	7694.2	8144.5	6948	7841.8	16	44139830	44163366	4648	38.28	1	protein_coding	N(alpha)-acetyltransferase 50, NatE catalytic subunit [Source:MGI Symbol;Acc:MGI:1919367]
ENSMUSG00000024369	Nelfe	994.2	0.33	0.1	3.23	0.00123684	0.0116266	1.887	899.3	844.1	861.9	1014.4	1216.9	1128.7	868.5	1120	17	34850391	34856372	2076	52.01	1	protein_coding	negative elongation factor complex member E, Rdbp [Source:MGI Symbol;Acc:MGI:102744]
ENSMUSG00000105462	Igkv4-77	211.1	-0.57	0.16	-3.5	0.000470149	0.0116266	0.718	254.5	369.3	210.5	147.8	112.9	171.5	278.1	144.1	6	69110904	69111432	352	43.86	-1	IG_V_pseudogene	immunoglobulin kappa variable 4-77 [Source:MGI Symbol;Acc:MGI:3647937]
ENSMUSG00000036880	Acaa2	1316	-0.29	0.09	-3.23	0.00125165	0.0117549	1.887	1371.5	1528.9	1478.9	1121.1	1186.5	1209.2	1459.8	1172.3	18	74779197	74806208	1516	44.5	1	protein_coding	acetyl-Coenzyme A acyltransferase 2 (mitochondrial 3-oxoacyl-Coenzyme A thiolase) [Source:MGI Symbol;Acc:MGI:1098623]
ENSMUSG00000026176	Ctdsp1	5362.4	0.19	0.06	3.09	0.0020255	0.0119561	3	5097.4	4947.6	4973.4	5567.8	5564.4	6024.1	5006.1	5718.8	1	74391509	74397285	3334	58.66	1	protein_coding	CTD (carboxy-terminal domain, RNA polymerase II, polypeptide A) small phosphatase 1 [Source:MGI Symbol;Acc:MGI:2654470]
ENSMUSG00000042046	Dstyk	415.9	-0.48	0.14	-3.5	0.000473323	0.012012	0.697	498.1	482.2	531.9	272.2	318.1	392.9	504	327.7	1	132417555	132466958	9345	43.9	1	protein_coding	dual serine/threonine and tyrosine protein kinase [Source:MGI Symbol;Acc:MGI:1925064]
ENSMUSG00000030091	Nup210	27576.3	-0.17	0.05	-3.09	0.00196982	0.0120243	2.896	28217.3	28601.1	30800.8	24953.3	27249	25636.1	29206.4	25946.1	6	91013068	91116829	10474	48.69	-1	protein_coding	nucleoporin 210 [Source:MGI Symbol;Acc:MGI:1859555]
ENSMUSG00000022285	Ywhaz	22511.4	-0.15	0.05	-3.06	0.00218104	0.0121028	3.182	23360.2	24018.6	23619.5	21820	20543.6	21706.6	23666.1	21356.7	15	36770770	36796929	4118	43.88	-1	protein_coding	tyrosine 3-monooxygenase/tryptophan 5-monooxygenase activation protein, zeta polypeptide [Source:MGI Symbol;Acc:MGI:109484]
ENSMUSG00000001786	Fbxo7	975.6	0.32	0.1	3.23	0.00123596	0.0121435	1.795	869.3	901.1	803.5	1078.9	1075.8	1124.9	858	1093.2	10	86021972	86051873	6180	42.16	1	protein_coding	F-box protein 7 [Source:MGI Symbol;Acc:MGI:1917004]
ENSMUSG00000007050	Lsm2	1445.1	0.29	0.09	3.24	0.00117981	0.0121435	1.713	1224.7	1401.3	1235	1675.6	1583.8	1550.3	1287	1603.2	17	34981862	34985891	3152	47.84	1	protein_coding	LSM2 homolog, U6 small nuclear RNA and mRNA degradation associated [Source:MGI Symbol;Acc:MGI:90676]
ENSMUSG00000022365	Derl1	4794.4	-0.21	0.07	-3.13	0.00173424	0.0122603	2.491	5082.3	5436.2	4937	4691.1	4257.4	4362.6	5151.9	4437	15	57869502	57892448	3328	43.36	-1	protein_coding	Der1-like domain family, member 1 [Source:MGI Symbol;Acc:MGI:1915069]
ENSMUSG00000031453	Rasa3	7538.2	-0.16	0.05	-3.06	0.00221859	0.0122661	3.182	7983.1	8013.9	7884.3	7223.3	7066.8	7057.9	7960.4	7116	8	13566948	13677603	5095	49.81	-1	protein_coding	RAS p21 protein activator 3 [Source:MGI Symbol;Acc:MGI:1197013]
ENSMUSG00000022807	Osbpl11	2239.1	-0.26	0.08	-3.19	0.00142124	0.0123231	2.026	2456.9	2620	2298.7	2131.1	1856.3	2071.6	2458.5	2019.6	16	33185071	33243312	5091	43.23	1	protein_coding	oxysterol binding protein-like 11 [Source:MGI Symbol;Acc:MGI:2146553]
ENSMUSG00000030528	Blm	1144.6	0.3	0.09	3.21	0.00132544	0.0123231	1.887	1089.5	966.5	985.3	1238.9	1292.9	1294.5	1013.8	1275.4	7	80454733	80535119	8777	41.98	-1	protein_coding	Bloom syndrome, RecQ like helicase [Source:MGI Symbol;Acc:MGI:1328362]
ENSMUSG00000050621	Rps27rt	31089.2	-0.15	0.05	-3.08	0.002076	0.0123231	2.957	32256	32763.7	33062.2	28194.4	29853.1	30405.9	32694	29484.5	9	114982366	114982739	374	45.99	-1	protein_coding	ribosomal protein S27, retrogene [Source:MGI Symbol;Acc:MGI:3704345]
ENSMUSG00000021262	Evl	5856.8	0.22	0.07	3.07	0.00211499	0.0123593	3	5998.4	5070	5105.4	6090	6411.1	6465.8	5391.3	6322.3	12	108554720	108688516	2940	45.6	1	protein_coding	Ena-vasodilator stimulated phosphoprotein [Source:MGI Symbol;Acc:MGI:1194884]
ENSMUSG00000019960	Dusp6	3989.8	-0.3	0.1	-3.13	0.00176434	0.0123937	2.491	4963.9	4687	3707.8	4052.2	3305.4	3222.4	4452.9	3526.7	10	99263231	99267489	3132	47.5	1	protein_coding	dual specificity phosphatase 6 [Source:MGI Symbol;Acc:MGI:1914853]
ENSMUSG00000022594	Lynx1	5750	0.25	0.08	3.08	0.00204964	0.0123937	2.896	4995.6	5802.3	4891.1	6803.3	5599.2	6408.3	5229.7	6270.3	15	74747852	74753046	4662	56	-1	protein_coding	Ly6/neurotoxin 1 [Source:MGI Symbol;Acc:MGI:1345180]
ENSMUSG00000036295	Lrrn3	1477.3	-0.34	0.1	-3.22	0.00127667	0.0124588	1.792	1935.5	1434	1640.6	1388.9	1219	1245.6	1670	1284.5	12	41451668	41486431	3865	38.51	-1	protein_coding	leucine rich repeat protein 3, neuronal [Source:MGI Symbol;Acc:MGI:106036]
ENSMUSG00000032312	Csk	28024.5	-0.16	0.05	-3.08	0.00206646	0.0124654	2.896	29903.4	30495.1	28294.5	27353.3	26596.5	25503.8	29564.3	26484.6	9	57626646	57653631	3737	52.83	-1	protein_coding	c-src tyrosine kinase [Source:MGI Symbol;Acc:MGI:88537]
ENSMUSG00000034269	Setd5	4751.4	0.18	0.06	3.16	0.00159155	0.0125191	2.219	4403.2	4450.7	4471.2	5064.4	4955.4	5163.6	4441.7	5061.2	6	113077365	113153435	18347	38.21	1	protein_coding	SET domain containing 5 [Source:MGI Symbol;Acc:MGI:1920145]
ENSMUSG00000021248	Tmed10	4545.7	-0.2	0.06	-3.16	0.00159719	0.0125521	2.219	4764.5	4753.5	5089.1	4291.1	4317.1	4058.8	4869	4222.4	12	85340614	85374847	5811	43.07	-1	protein_coding	transmembrane p24 trafficking protein 10 [Source:MGI Symbol;Acc:MGI:1915831]
ENSMUSG00000027326	Knl1	2144.4	0.26	0.08	3.19	0.00141109	0.0126682	1.94	1898	2052.3	1853.9	2560	2275.3	2226.8	1934.7	2354	2	119047119	119105501	8542	38.99	1	protein_coding	kinetochore scaffold 1 [Source:MGI Symbol;Acc:MGI:1923714]
ENSMUSG00000024608	Rps14	37485.5	-0.15	0.05	-3.04	0.00234289	0.0128128	3.182	39667.6	39488.3	39395.9	33443.3	37311.8	35605.9	39517.2	35453.7	18	60747098	60778546	2394	50.09	1	protein_coding	ribosomal protein S14 [Source:MGI Symbol;Acc:MGI:98107]
ENSMUSG00000034610	Tut4	5368.7	0.19	0.06	3.06	0.00218648	0.0128571	2.957	5013.9	5288.5	4701.7	5703.3	5697.9	5806.6	5001.4	5735.9	4	108459426	108559421	8684	36.93	1	protein_coding	terminal uridylyl transferase 4 [Source:MGI Symbol;Acc:MGI:2445126]
ENSMUSG00000017418	Arl5b	2477.8	-0.25	0.08	-3.14	0.00166565	0.0128618	2.25	2450.2	2752.9	2925.3	2305.6	2242.7	2190.4	2709.5	2246.2	2	15049395	15082456	10428	39.9	1	protein_coding	ADP-ribosylation factor-like 5B [Source:MGI Symbol;Acc:MGI:1923119]
ENSMUSG00000076672	Ighv3-6	1031.8	-0.33	0.1	-3.21	0.00132941	0.0128799	1.792	1100.4	1295.7	1095.3	936.7	920.5	842.2	1163.8	899.8	12	114288152	114288582	350	44.32	-1	IG_V_gene	immunoglobulin heavy variable 3-6 [Source:MGI Symbol;Acc:MGI:4439856]
ENSMUSG00000027523	Gnas	31660.9	0.14	0.04	3.06	0.00220124	0.0129089	2.957	30685.1	30028.8	29656.7	32338.9	33342	33913.8	30123.5	33198.2	2	174284320	174346744	11387	47.95	1	protein_coding	GNAS (guanine nucleotide binding protein, alpha stimulating) complex locus [Source:MGI Symbol;Acc:MGI:95777]
ENSMUSG00000032485	Scap	4463.6	-0.28	0.09	-3.12	0.00182414	0.0129496	2.441	4353.2	4608.9	5828.6	4065.6	3744	4181.5	4930.2	3997	9	110333288	110384950	7443	47.4	1	protein_coding	SREBF chaperone [Source:MGI Symbol;Acc:MGI:2135958]
ENSMUSG00000034041	Lyl1	2051.1	0.3	0.09	3.17	0.00153028	0.013075	2.026	1775.3	1945.7	1745.8	2111.1	2107	2621.6	1822.3	2279.9	8	84701449	84704940	2033	56.64	1	protein_coding	lymphoblastomic leukemia 1 [Source:MGI Symbol;Acc:MGI:96891]
ENSMUSG00000003316	Glg1	11423.7	-0.17	0.06	-3.07	0.00215395	0.0131076	2.842	11630.5	12550.1	12219.7	11293.3	10621.9	10226.6	12133.4	10714	8	111154421	111259216	7090	41.82	-1	protein_coding	golgi apparatus protein 1 [Source:MGI Symbol;Acc:MGI:104967]
ENSMUSG00000032436	Cmtm7	11759.2	0.18	0.06	3.06	0.00219659	0.0131076	2.896	10582.6	11846.3	10582.9	12173.3	12916.7	12453.4	11003.9	12514.5	9	114756836	114781856	3455	50.21	-1	protein_coding	CKLF-like MARVEL transmembrane domain containing 7 [Source:MGI Symbol;Acc:MGI:2447166]
ENSMUSG00000035632	Cnot3	2835.7	0.21	0.07	3.1	0.00194816	0.01312	2.563	2672.1	2661.1	2529.3	3006.7	3082.9	3062.3	2620.8	3050.6	7	3645268	3661109	7129	51.05	1	protein_coding	CCR4-NOT transcription complex, subunit 3 [Source:MGI Symbol;Acc:MGI:2385261]
ENSMUSG00000053950	Adnp2	1292.4	0.31	0.1	3.19	0.00143235	0.0132077	1.871	1153.8	1028.8	1240.7	1354.4	1493.7	1483.3	1141.1	1443.8	18	80126311	80151482	5012	45.16	-1	protein_coding	ADNP homeobox 2 [Source:MGI Symbol;Acc:MGI:2448562]
ENSMUSG00000022378	Fam49b	12215.9	-0.19	0.06	-3.05	0.00226641	0.0132078	2.957	14002.3	12658.7	12437.8	11756.7	11708.5	10731.6	13032.9	11398.9	15	63929097	64060478	11412	42.47	-1	protein_coding	family with sequence similarity 49, member B [Source:MGI Symbol;Acc:MGI:1923520]
ENSMUSG00000020898	Ctc1	2075.1	0.28	0.09	3.16	0.00155866	0.0132446	2.026	1834.5	1880.3	1863.5	2036.7	2560.8	2274.7	1859.4	2290.7	11	69015911	69036473	6797	47.23	1	protein_coding	CTS telomere maintenance complex component 1 [Source:MGI Symbol;Acc:MGI:1916214]
ENSMUSG00000046591	Ticrr	1175.4	0.32	0.1	3.2	0.00137937	0.0132446	1.792	1147.1	985.5	951.8	1213.3	1378.6	1375.9	1028.2	1322.6	7	79660196	79698148	10007	42.52	1	protein_coding	TOPBP1-interacting checkpoint and replication regulator [Source:MGI Symbol;Acc:MGI:1924261]
ENSMUSG00000009030	Pdcl	4008.5	-0.19	0.06	-3.09	0.00198939	0.0133378	2.563	4289	4307.2	4262.6	3751.1	3864.5	3576.9	4286.2	3730.8	2	37350074	37359332	3751	42.24	-1	protein_coding	phosducin-like [Source:MGI Symbol;Acc:MGI:1914716]
ENSMUSG00000079299	Klrb1	90.3	0.57	0.17	3.46	0.000531779	0.0133761	0.683	57.6	40.1	59.3	86.7	163.9	134.1	52.3	128.2	6	128705836	128723059	1404	40.37	-1	protein_coding	killer cell lectin-like receptor subfamily B member 1 [Source:MGI Symbol;Acc:MGI:96877]
ENSMUSG00000039671	Zmynd8	2319.5	0.25	0.08	3.16	0.00155317	0.0134246	1.985	2292.6	2011.1	2007	2515.6	2630.2	2460.6	2103.5	2535.5	2	165784152	165899016	11031	50.42	-1	protein_coding	zinc finger, MYND-type containing 8 [Source:MGI Symbol;Acc:MGI:1918025]
ENSMUSG00000015889	Lta4h	4683.5	0.18	0.06	3.09	0.0020099	0.0134274	2.563	4284.8	4397.9	4464.5	5050	4925	4978.7	4382.4	4984.6	10	93453411	93484875	6102	44.52	1	protein_coding	leukotriene A4 hydrolase [Source:MGI Symbol;Acc:MGI:96836]
ENSMUSG00000039159	Ube2h	8472.7	-0.19	0.06	-3.02	0.00249378	0.0134274	3.182	9248.7	9363.5	8547.3	8450	7444.6	7782.3	9053.1	7892.3	6	30211289	30304539	4780	43.4	-1	protein_coding	ubiquitin-conjugating enzyme E2H [Source:MGI Symbol;Acc:MGI:104632]
ENSMUSG00000020358	Hnrnpab	30104.7	0.15	0.05	3.02	0.00253453	0.0136165	3.182	28922.3	29489.6	27258.5	31264.4	32246.7	31446.5	28556.8	31652.5	11	51600100	51606847	2782	50.22	-1	protein_coding	heterogeneous nuclear ribonucleoprotein A/B [Source:MGI Symbol;Acc:MGI:1330294]
ENSMUSG00000037896	Rcor1	3429.9	-0.22	0.07	-3.1	0.00194398	0.0136165	2.441	3531.4	4010.7	3584.4	3186.7	3238.1	3027.8	3708.8	3150.9	12	111039351	111115901	5684	44.19	1	protein_coding	REST corepressor 1 [Source:MGI Symbol;Acc:MGI:106340]
ENSMUSG00000044629	Cnrip1	291.8	-0.52	0.15	-3.44	0.000583753	0.0138873	0.718	431.3	282.8	377.9	241.1	201.9	215.6	364	219.5	11	17051586	17079371	4003	38.21	1	protein_coding	cannabinoid receptor interacting protein 1 [Source:MGI Symbol;Acc:MGI:1917505]
ENSMUSG00000117458	Gm6552	3151.5	-0.22	0.07	-3.08	0.00208761	0.0138971	2.563	3442.2	3249.9	3535.6	2695.6	3062.3	2923.4	3409.2	2893.7	17	79933512	79934572	1061	51.18	-1	processed_pseudogene	predicted gene 6552 [Source:MGI Symbol;Acc:MGI:3647048]
ENSMUSG00000026254	Eif4e2	3922	-0.2	0.06	-3.09	0.001997	0.0139507	2.441	4310.6	4022.3	4261.7	3586.7	3739.6	3611.4	4198.2	3645.9	1	87213914	87240488	7497	45.86	1	protein_coding	eukaryotic translation initiation factor 4E member 2 [Source:MGI Symbol;Acc:MGI:1914440]
ENSMUSG00000052397	Ezr	14578.6	0.16	0.05	3.04	0.00237412	0.0139664	2.896	13888.8	14239.4	13157.2	15257.8	15862.8	15065.4	13761.8	15395.4	17	6738041	6782784	3290	49.01	-1	protein_coding	ezrin [Source:MGI Symbol;Acc:MGI:98931]
ENSMUSG00000018599	Mief2	620.4	-0.37	0.12	-3.2	0.00137771	0.0140858	1.663	755.8	742.8	639	526.7	525.4	532.7	712.6	528.3	11	60728398	60732951	2716	55.58	1	protein_coding	mitochondrial elongation factor 2 [Source:MGI Symbol;Acc:MGI:2144199]
ENSMUSG00000031540	Kat6a	5641.2	0.25	0.08	3.03	0.00248408	0.0140858	3	4928	5587.1	4876.8	6787.8	6293.9	5373.5	5130.6	6151.7	8	22859535	22943259	9330	41.5	1	protein_coding	K(lysine) acetyltransferase 6A [Source:MGI Symbol;Acc:MGI:2442415]
ENSMUSG00000024014	Pim1	10690.1	0.2	0.07	3.01	0.00264201	0.0141044	3.182	10888	8978.3	9919	11396.7	11595.6	11363	9928.5	11451.8	17	29490753	29496112	3362	53.02	1	protein_coding	proviral integration site 1 [Source:MGI Symbol;Acc:MGI:97584]
ENSMUSG00000001289	Pfdn5	6067.3	-0.19	0.06	-3.03	0.00246475	0.0141483	2.957	6498.1	6168.5	6811	5474.4	5445	6006.8	6492.5	5642.1	15	102326116	102331873	1394	47.43	1	protein_coding	prefoldin 5 [Source:MGI Symbol;Acc:MGI:1928753]
ENSMUSG00000020380	Rad50	1416.9	0.29	0.09	3.16	0.00156337	0.0141561	1.871	1350.7	1246.1	1180.5	1710	1507.8	1506.3	1259.1	1574.7	11	53649519	53707319	5375	42.68	-1	protein_coding	RAD50 double strand break repair protein [Source:MGI Symbol;Acc:MGI:109292]
ENSMUSG00000022781	Pak2	8355	-0.18	0.06	-3.03	0.00247264	0.0141561	2.957	8872.4	9555.5	8297.6	7826.7	7896.1	7681.7	8908.5	7801.5	16	32016290	32079342	6795	41.94	-1	protein_coding	p21 (RAC1) activated kinase 2 [Source:MGI Symbol;Acc:MGI:1339984]
ENSMUSG00000028221	Pip4p2	278.9	0.5	0.14	3.44	0.000582361	0.0141561	0.697	220.2	237.4	189.4	352.2	321.3	352.6	215.7	342	4	14864076	14915176	2339	40.35	1	protein_coding	phosphatidylinositol-4,5-bisphosphate 4-phosphatase 2 [Source:MGI Symbol;Acc:MGI:1919769]
ENSMUSG00000060743	H3f3a	49654.5	-0.14	0.05	-3.04	0.00239266	0.0142407	2.842	54475.8	50495.7	51453.9	46786.6	46717.9	47997.1	52141.8	47167.2	1	180800832	180813943	3504	44.6	-1	protein_coding	H3 histone, family 3A [Source:MGI Symbol;Acc:MGI:1097686]
ENSMUSG00000020185	E2f7	1107.4	0.3	0.09	3.17	0.00151383	0.014244	1.795	984.4	991.8	969	1150	1309.1	1239.9	981.8	1233	10	110745439	110787384	9009	46.41	1	protein_coding	E2F transcription factor 7 [Source:MGI Symbol;Acc:MGI:1289147]
ENSMUSG00000038644	Pold1	11233.6	0.17	0.06	3.04	0.00239664	0.014244	2.842	10440.8	11166.7	10040.5	11620	12292.5	11841.2	10549.4	11917.9	7	44532746	44548849	4859	56.55	-1	protein_coding	polymerase (DNA directed), delta 1, catalytic subunit [Source:MGI Symbol;Acc:MGI:97741]
ENSMUSG00000011831	Evi5	300.4	-0.54	0.16	-3.45	0.000568409	0.0142729	0.672	362.9	325	457.3	216.7	161.7	278.8	381.7	219.1	5	107744795	107875107	8060	40.12	-1	protein_coding	ecotropic viral integration site 5 [Source:MGI Symbol;Acc:MGI:104736]
ENSMUSG00000002274	Metrn	959.4	0.37	0.12	3.15	0.00161191	0.0143959	1.887	677.4	926.4	849.5	1048.9	1223.4	1031	817.8	1101.1	17	25793221	25797136	3771	57.35	-1	protein_coding	meteorin, glial cell differentiation regulator [Source:MGI Symbol;Acc:MGI:1917333]
ENSMUSG00000029363	Rfc5	1852.4	0.28	0.09	3.17	0.00150064	0.0145045	1.742	1685.2	1517.3	1772.6	1912.2	2200.4	2026.5	1658.4	2046.4	5	117378103	117389047	4669	50.66	-1	protein_coding	replication factor C (activator 1) 5 [Source:MGI Symbol;Acc:MGI:1919401]
ENSMUSG00000026509	Capn2	1009.5	-0.33	0.11	-3.18	0.00147643	0.0145057	1.713	1082	1140.6	1200.5	772.2	896.6	964.9	1141.1	877.9	1	182467260	182517608	6345	49.87	-1	protein_coding	calpain 2 [Source:MGI Symbol;Acc:MGI:88264]
ENSMUSG00000053565	Eif3k	9015.9	-0.17	0.06	-2.99	0.00278433	0.0147084	3.182	9177.7	10020.8	9510.6	8086.7	8580	8719.4	9569.7	8462	7	28971372	28981864	2698	49.88	-1	protein_coding	eukaryotic translation initiation factor 3, subunit K [Source:MGI Symbol;Acc:MGI:1921080]
ENSMUSG00000029401	Rilpl2	1373.4	0.32	0.1	3.16	0.00157658	0.0147815	1.792	1110.4	1239.8	1272.3	1403.3	1475.2	1739.1	1207.5	1539.2	5	124463265	124478366	3925	46.46	-1	protein_coding	Rab interacting lysosomal protein-like 2 [Source:MGI Symbol;Acc:MGI:1933112]
ENSMUSG00000036768	Kif15	2172.8	0.24	0.08	3.13	0.00175197	0.0148129	1.985	2109.9	1893	1932.3	2360	2293.7	2448.1	1978.4	2367.3	9	122951046	123018733	11020	40.44	1	protein_coding	kinesin family member 15 [Source:MGI Symbol;Acc:MGI:1098258]
ENSMUSG00000039231	Suv39h1	3918.7	0.22	0.07	3.05	0.00227474	0.014879	2.563	3493.1	3873.5	3463.9	4001.1	4463.7	4216.9	3610.1	4227.2	X	8061171	8074760	5270	47.84	-1	protein_coding	suppressor of variegation 3-9 1 [Source:MGI Symbol;Acc:MGI:1099440]
ENSMUSG00000029201	Ugdh	1548.1	-0.29	0.09	-3.14	0.00168173	0.014928	1.887	1681.9	1556.4	1919	1423.3	1335.2	1373.1	1719.1	1377.2	5	65413221	65435949	6752	44.19	-1	protein_coding	UDP-glucose dehydrogenase [Source:MGI Symbol;Acc:MGI:1306785]
ENSMUSG00000085037	4933421O10Rik	221.3	0.55	0.16	3.49	0.000475513	0.0149353	0.533	116	196.3	162.6	294.4	258.4	299.9	158.3	284.2	4	33027142	33031323	3847	47.7	-1	lncRNA	RIKEN cDNA 4933421O10 gene [Source:MGI Symbol;Acc:MGI:1918323]
ENSMUSG00000019214	Chtf18	946.1	0.35	0.11	3.14	0.00171009	0.0151439	1.887	785	837.8	820.8	922.2	1246.2	1064.5	814.5	1077.6	17	25718926	25727419	5299	56.15	-1	protein_coding	CTF18, chromosome transmission fidelity factor 18 [Source:MGI Symbol;Acc:MGI:2384887]
ENSMUSG00000030759	Far1	11669.4	-0.16	0.05	-3	0.00268007	0.0151439	2.957	12355.5	12517.3	12075.2	11432.2	10580.7	11055.5	12316	11022.8	7	113513834	113571511	8055	36.51	1	protein_coding	fatty acyl CoA reductase 1 [Source:MGI Symbol;Acc:MGI:1914670]
ENSMUSG00000022186	Oxct1	3310	0.23	0.07	3.09	0.002017	0.0151645	2.219	2955	2915.4	3238.1	3350	3771.1	3630.5	3036.2	3583.9	15	4026383	4155344	3701	42.06	1	protein_coding	3-oxoacid CoA transferase 1 [Source:MGI Symbol;Acc:MGI:1914291]
ENSMUSG00000039298	Cdk5rap2	1173.2	0.32	0.1	3.16	0.00155695	0.0151645	1.713	988.6	972.9	1123.1	1216.7	1459	1279.2	1028.2	1318.3	4	70216856	70410443	13012	44.09	-1	protein_coding	CDK5 regulatory subunit associated protein 2 [Source:MGI Symbol;Acc:MGI:2384875]
ENSMUSG00000035697	Arhgap45	12521.9	0.16	0.05	3	0.00266761	0.01534	2.896	11890.8	11671.1	11797.8	12986.7	14114	12671	11786.6	13257.2	10	80016653	80031472	4478	55.74	1	protein_coding	Rho GTPase activating protein 45 [Source:MGI Symbol;Acc:MGI:1917969]
ENSMUSG00000056952	Tatdn2	1327.7	0.28	0.09	3.16	0.00157764	0.01534	1.713	1145.4	1249.3	1170.9	1536.7	1427.5	1436.3	1188.5	1466.8	6	113697050	113711069	3548	47.64	1	protein_coding	TatD DNase domain containing 2 [Source:MGI Symbol;Acc:MGI:3576210]
ENSMUSG00000002221	Paxip1	2048.3	0.29	0.09	3.15	0.00163565	0.0156182	1.742	1789.5	1792.7	1878.8	2196.7	2623.7	2008.3	1820.3	2276.2	5	27740080	27791691	10271	46.06	-1	protein_coding	PAX interacting (with transcription-activation domain) protein 1 [Source:MGI Symbol;Acc:MGI:1890430]
ENSMUSG00000040549	Ckap5	7663.2	0.19	0.07	2.97	0.00299852	0.0156567	3.182	7508.4	7149.8	6717.3	8183.3	8766.7	7653.9	7125.1	8201.3	2	91526762	91620664	9462	38.65	1	protein_coding	cytoskeleton associated protein 5 [Source:MGI Symbol;Acc:MGI:1923036]
ENSMUSG00000068267	Cenpb	4923.8	0.25	0.09	2.97	0.00300009	0.0156567	3.182	4486.7	3798.6	5090.1	5068.9	5580.7	5518.2	4458.4	5389.2	2	131175182	131180067	4886	56.28	-1	protein_coding	centromere protein B [Source:MGI Symbol;Acc:MGI:88376]
ENSMUSG00000025041	Nt5c2	2878.1	0.25	0.08	3.04	0.00236811	0.0157609	2.491	2290.1	2720.2	2825.8	3190	3044.9	3197.4	2612	3144.1	19	46883317	47015153	11037	43.87	-1	protein_coding	5'-nucleotidase, cytosolic II [Source:MGI Symbol;Acc:MGI:2178563]
ENSMUSG00000038525	Armc10	2393.4	-0.24	0.08	-3.07	0.00213736	0.0157609	2.25	2708.9	2481.7	2635.4	2014.4	2181.9	2338	2608.7	2178.1	5	21645813	21662694	3407	45.52	1	protein_coding	armadillo repeat containing 10 [Source:MGI Symbol;Acc:MGI:1914461]
ENSMUSG00000032261	Sh3bgrl2	83.3	-0.62	0.17	-3.74	0.000183929	0.0158112	0.193	115.1	120.3	118.6	43.3	55.4	47	118	48.5	9	83548327	83638801	7865	44.22	1	protein_coding	SH3 domain binding glutamic acid-rich protein like 2 [Source:MGI Symbol;Acc:MGI:1915350]
ENSMUSG00000025747	Tyms	1310.7	0.32	0.1	3.14	0.00171274	0.0158234	1.792	1184.7	1132.2	1135.5	1255.6	1533.9	1622.2	1150.8	1470.5	5	30058202	30073617	6089	42.82	-1	protein_coding	thymidylate synthase [Source:MGI Symbol;Acc:MGI:98878]
ENSMUSG00000030279	C2cd5	3227.1	0.21	0.07	3.07	0.00212854	0.0158656	2.219	2869	2979.8	3115.7	3531.1	3419.4	3447.5	2988.2	3466	6	143010920	143100141	12621	42.82	-1	protein_coding	C2 calcium-dependent domain containing 5 [Source:MGI Symbol;Acc:MGI:1921991]
ENSMUSG00000038555	Reep2	125.5	0.56	0.17	3.39	0.000695877	0.0160147	0.718	61.7	78.1	106.2	150	161.7	195.5	82	169.1	18	34840589	34847463	1926	54.11	1	protein_coding	receptor accessory protein 2 [Source:MGI Symbol;Acc:MGI:2385070]
ENSMUSG00000066677	Ifi208	446.7	0.48	0.14	3.41	0.000653631	0.016061	0.672	347.9	395.7	309.9	662.2	510.2	454.2	351.2	542.2	1	173673675	173698395	5258	39.04	1	protein_coding	interferon activated gene 208 [Source:MGI Symbol;Acc:MGI:2442822]
ENSMUSG00000022000	Zc3h13	2536.7	0.28	0.09	3.14	0.00169776	0.0160723	1.742	2567.9	2277	1976.3	2845.6	2810.4	2743.3	2273.7	2799.8	14	75284373	75344426	6283	38.92	1	protein_coding	zinc finger CCCH type containing 13 [Source:MGI Symbol;Acc:MGI:1914552]
ENSMUSG00000005078	Jkamp	1185.2	-0.3	0.1	-3.13	0.00175045	0.0160755	1.795	1250.6	1438.2	1275.2	1032.2	1111.6	1003.2	1321.3	1049	12	72085589	72101461	2692	44.7	1	protein_coding	JNK1/MAPK8-associated membrane protein [Source:MGI Symbol;Acc:MGI:1915057]
ENSMUSG00000029414	Kntc1	1573.2	0.31	0.1	3.09	0.0019825	0.016113	2.026	1339	1259.9	1559.3	1587.8	1948.5	1744.8	1386	1760.4	5	123749716	123821593	7983	44.25	1	protein_coding	kinetochore associated 1 [Source:MGI Symbol;Acc:MGI:2673709]
ENSMUSG00000096515	Igkv14-100	122.3	-0.57	0.17	-3.4	0.000668988	0.0161227	0.683	213.6	164.6	120.5	91.1	67.3	76.7	166.2	78.4	6	68519012	68519477	353	42.49	1	IG_V_gene	immunoglobulin kappa chain variable 14-100 [Source:MGI Symbol;Acc:MGI:4439559]
ENSMUSG00000106219	5830416I19Rik	276.4	-0.49	0.14	-3.41	0.000659191	0.0161284	0.672	320.4	327.1	363.5	211.1	214.9	221.3	337	215.8	5	64044978	64050228	2627	46.49	1	lncRNA	RIKEN cDNA 5830416I19 gene [Source:MGI Symbol;Acc:MGI:1922007]
ENSMUSG00000025217	Btrc	4110.5	0.24	0.08	3.03	0.00244863	0.0161438	2.491	3264.5	3910.4	4074.2	4462.2	4366	4585.8	3749.7	4471.4	19	45363734	45530013	16908	41.85	1	protein_coding	beta-transducin repeat containing protein [Source:MGI Symbol;Acc:MGI:1338871]
ENSMUSG00000041852	Tcf20	1725.4	0.27	0.09	3.09	0.0020003	0.0162022	2.026	1615.1	1646	1402.4	1903.3	1892.1	1893.4	1554.5	1896.3	15	82808436	82987872	8245	47.35	-1	protein_coding	transcription factor 20 [Source:MGI Symbol;Acc:MGI:108399]
ENSMUSG00000021598	Med10	1608.9	-0.27	0.09	-3.1	0.00193116	0.0163182	1.94	1892.1	1693.5	1721.9	1457.8	1374.3	1513.9	1769.2	1448.7	13	69802395	69816104	4491	47.3	1	protein_coding	mediator complex subunit 10 [Source:MGI Symbol;Acc:MGI:106331]
ENSMUSG00000045751	Mms22l	1286.6	0.3	0.09	3.14	0.00171621	0.0164166	1.713	1113.7	1222.9	1092.4	1313.3	1489.3	1488.1	1143	1430.2	4	24496451	24602950	6382	37.46	1	protein_coding	MMS22-like, DNA repair protein [Source:MGI Symbol;Acc:MGI:2684980]
ENSMUSG00000041638	Gcn1	4285.5	0.21	0.07	3.01	0.00257254	0.0164263	2.563	4037	3655.1	4184.2	4687.8	4755.7	4393.2	3958.8	4612.2	5	115565254	115622654	17815	52.61	1	protein_coding	GCN1 activator of EIF2AK4 [Source:MGI Symbol;Acc:MGI:2444248]
ENSMUSG00000040212	Emp3	3824.4	-0.22	0.07	-3.06	0.00223069	0.0164434	2.219	4140.5	4283.9	3948.9	3273.3	3555.1	3744.6	4124.4	3524.3	7	45918023	45921404	1071	54.58	-1	protein_coding	epithelial membrane protein 3 [Source:MGI Symbol;Acc:MGI:1098729]
ENSMUSG00000028673	Fuca1	1969.1	-0.27	0.09	-3.13	0.00176354	0.0165392	1.742	2420.2	1982.6	2103.6	1805.6	1733.6	1768.8	2168.8	1769.3	4	135920735	135940311	3276	48.58	1	protein_coding	fucosidase, alpha-L- 1, tissue [Source:MGI Symbol;Acc:MGI:95593]
ENSMUSG00000028980	H6pd	1284.2	-0.31	0.1	-3.12	0.00181792	0.0165672	1.792	1584.3	1279.9	1439.7	1072.2	1160.4	1169	1434.6	1133.9	4	149979475	150009023	5236	51.79	-1	protein_coding	hexose-6-phosphate dehydrogenase (glucose 1-dehydrogenase) [Source:MGI Symbol;Acc:MGI:2140356]
ENSMUSG00000027907	S100a11	1125.5	-0.28	0.09	-3.11	0.00190213	0.0165882	1.871	1235.5	1228.2	1269.4	1004.4	1030.2	985	1244.4	1006.5	3	93520488	93526287	511	45.29	1	protein_coding	S100 calcium binding protein A11 [Source:MGI Symbol;Acc:MGI:1338798]
ENSMUSG00000064326	Siva1	750.5	0.36	0.11	3.27	0.00106687	0.0166134	1.047	616.5	677.4	639	803.3	940.1	826.9	644.3	856.8	12	112644679	112649149	2420	53.97	1	protein_coding	SIVA1, apoptosis-inducing factor [Source:MGI Symbol;Acc:MGI:1353606]
ENSMUSG00000026027	Stradb	1114.4	-0.31	0.1	-3.13	0.00174727	0.0166148	1.713	1329.8	1277.8	1131.7	1044.4	950.9	951.5	1246.4	982.3	1	58973522	58995715	7256	40.99	1	protein_coding	STE20-related kinase adaptor beta [Source:MGI Symbol;Acc:MGI:2144047]
ENSMUSG00000063882	Uqcrh	7954.5	-0.19	0.06	-2.97	0.00295994	0.0166326	2.896	8359.3	8127.9	9006.4	6883.3	7613.9	7736.3	8497.9	7411.2	4	116066965	116075071	1237	42.7	-1	protein_coding	ubiquinol-cytochrome c reductase hinge protein [Source:MGI Symbol;Acc:MGI:1913826]
ENSMUSG00000027828	Ssr3	9311.6	-0.17	0.06	-2.96	0.003032	0.0166695	2.957	9740	9446.8	10422.2	8657.8	8585.4	9017.4	9869.7	8753.5	3	65379655	65392623	4172	39.7	-1	protein_coding	signal sequence receptor, gamma [Source:MGI Symbol;Acc:MGI:1914687]
ENSMUSG00000024349	Tmem173	3426.6	0.23	0.08	3.01	0.00264427	0.0167561	2.563	3387.1	3005.1	3023.8	3430	3776.6	3937.2	3138.7	3714.6	18	35733679	35740554	2741	50.01	-1	protein_coding	transmembrane protein 173 [Source:MGI Symbol;Acc:MGI:1919762]
ENSMUSG00000031221	Igbp1	3720.5	-0.25	0.08	-3.01	0.00257834	0.0167842	2.491	4340.7	3540.1	4294.2	3266.7	3287	3594.1	4058.3	3382.6	X	100494291	100516125	5717	41.43	1	protein_coding	immunoglobulin (CD79A) binding protein 1 [Source:MGI Symbol;Acc:MGI:1346500]
ENSMUSG00000074570	Cass4	64.5	0.6	0.16	3.73	0.000191217	0.0167842	0.185	21.7	40.1	32.5	84.4	77.1	131.3	31.4	97.6	2	172393794	172433757	5340	49	1	protein_coding	Cas scaffolding protein family member 4 [Source:MGI Symbol;Acc:MGI:2444482]
ENSMUSG00000020471	Pold2	1571.5	0.33	0.11	3.07	0.0021153	0.0169174	2.026	1440.8	1336.9	1336.4	1506.7	2120	1688.3	1371.3	1771.7	11	5872180	5878292	1896	54.41	-1	protein_coding	polymerase (DNA directed), delta 2, regulatory subunit [Source:MGI Symbol;Acc:MGI:1097163]
ENSMUSG00000002204	Napsa	7905.2	-0.15	0.05	-2.95	0.00315118	0.0169908	3	8377.7	8257.7	8377	7678.9	7334.9	7404.8	8337.4	7472.9	7	44572380	44586862	2660	47.77	1	protein_coding	napsin A aspartic peptidase [Source:MGI Symbol;Acc:MGI:109365]
ENSMUSG00000020739	Nup85	1592.7	0.29	0.09	3.07	0.00212666	0.0169908	2.026	1395.7	1441.3	1426.3	1538.9	1862.8	1891.4	1421.1	1764.4	11	115564434	115583985	3385	46.39	1	protein_coding	nucleoporin 85 [Source:MGI Symbol;Acc:MGI:3046173]
ENSMUSG00000031299	Pdha1	11836.9	-0.19	0.07	-2.95	0.00316267	0.0170241	3	12366.3	11573	14057.3	10982.2	10992.1	11050.7	12665.5	11008.3	X	160122209	160138413	3734	44.84	-1	protein_coding	pyruvate dehydrogenase E1 alpha 1 [Source:MGI Symbol;Acc:MGI:97532]
ENSMUSG00000053560	Ier2	646	0.37	0.12	3.15	0.00162241	0.0170241	1.54	491.4	564.5	593.1	765.6	680.6	780.9	549.7	742.4	8	84661331	84662854	1524	60.89	-1	protein_coding	immediate early response 2 [Source:MGI Symbol;Acc:MGI:104815]
ENSMUSG00000037965	Zc3h7a	1751.5	0.25	0.08	3.07	0.00213792	0.0170266	2.026	1504.2	1589.1	1668.3	1842.2	2006.1	1899.1	1587.2	1915.8	16	11136592	11176393	9160	44.29	-1	protein_coding	zinc finger CCCH type containing 7 A [Source:MGI Symbol;Acc:MGI:2445044]
ENSMUSG00000031532	Saraf	989.3	-0.33	0.11	-3.12	0.00181837	0.0171028	1.713	994.4	1090	1268.5	844.4	877.1	861.4	1117.6	861	8	34154575	34170821	2929	44.51	1	protein_coding	store-operated calcium entry-associated regulatory factor [Source:MGI Symbol;Acc:MGI:1915137]
ENSMUSG00000051235	Gen1	1495.9	0.28	0.09	3.09	0.00198558	0.0171028	1.871	1296.4	1390.7	1332.6	1698.9	1754.2	1502.4	1339.9	1651.8	12	11238920	11265801	7763	38.2	-1	protein_coding	GEN1, Holliday junction 5' flap endonuclease [Source:MGI Symbol;Acc:MGI:2443149]
ENSMUSG00000024098	Twsg1	1957.3	-0.27	0.09	-3.08	0.00206389	0.017119	1.94	1991.4	2156.7	2305.4	1844.4	1625	1820.5	2151.2	1763.3	17	65921972	65951226	5153	45.13	-1	protein_coding	twisted gastrulation BMP signaling modulator 1 [Source:MGI Symbol;Acc:MGI:2137520]
ENSMUSG00000023927	Satb1	2412.5	0.24	0.08	3.07	0.00213135	0.0172559	1.985	2218.3	2017.5	2353.2	2576.7	2565.1	2744.2	2196.3	2628.7	17	51736187	51833290	19027	41.38	-1	protein_coding	special AT-rich sequence binding protein 1 [Source:MGI Symbol;Acc:MGI:105084]
ENSMUSG00000039377	Hlx	702.6	-0.41	0.13	-3.15	0.00165532	0.0172559	1.54	775.9	964.4	735.6	634.4	462.4	642.9	825.3	579.9	1	184727140	184732619	2278	52.43	-1	protein_coding	H2.0-like homeobox [Source:MGI Symbol;Acc:MGI:96109]
ENSMUSG00000064354	mt-Co2	9461.6	-0.25	0.08	-2.96	0.00305341	0.0172559	2.842	12170.2	10098.9	8738.6	8725.6	8613.7	8422.4	10335.9	8587.2	MT	7013	7696	684	38.6	1	protein_coding	mitochondrially encoded cytochrome c oxidase II [Source:MGI Symbol;Acc:MGI:102503]
ENSMUSG00000005683	Cs	10154.7	-0.14	0.05	-2.93	0.00342672	0.0172721	3.182	10710.3	10644.4	10647	9505.6	9650.4	9770.5	10667.2	9642.2	10	128337734	128362479	5779	43.91	1	protein_coding	citrate synthase [Source:MGI Symbol;Acc:MGI:88529]
ENSMUSG00000044813	Shb	92	0.57	0.17	3.44	0.000579215	0.01742	0.533	46.7	57	67.9	132.2	112.9	135.1	57.2	126.7	4	45423278	45532470	3199	51.44	-1	protein_coding	src homology 2 domain-containing transforming protein B [Source:MGI Symbol;Acc:MGI:98294]
ENSMUSG00000020802	Ube2o	2894.5	0.21	0.07	2.99	0.00279418	0.0174411	2.563	2548.7	2806.7	2665.1	3207.8	3029.7	3109.3	2673.5	3115.6	11	116537740	116581447	5288	51	-1	protein_coding	ubiquitin-conjugating enzyme E2O [Source:MGI Symbol;Acc:MGI:2444266]
ENSMUSG00000048118	Arid4a	2152.4	0.29	0.09	3.11	0.0018988	0.0174411	1.742	2091.5	2040.7	1609	2411.1	2279.6	2482.6	1913.7	2391.1	12	71015990	71098592	5615	42.99	1	protein_coding	AT rich interactive domain 4A (RBP1-like) [Source:MGI Symbol;Acc:MGI:2444354]
ENSMUSG00000028826	Maco1	3188.2	-0.2	0.07	-3.03	0.00243296	0.0175322	2.219	3486.4	3379.7	3387.3	2877.8	2936.4	3061.4	3417.8	2958.5	4	134802759	134853345	6744	43.04	-1	protein_coding	macoilin 1 [Source:MGI Symbol;Acc:MGI:1913396]
ENSMUSG00000024241	Sos1	1142.9	0.31	0.1	3.08	0.00208481	0.017646	1.887	905.2	1114.2	1004.4	1304.4	1213.6	1315.6	1008	1277.9	17	80393751	80480453	10594	40.81	-1	protein_coding	SOS Ras/Rac guanine nucleotide exchange factor 1 [Source:MGI Symbol;Acc:MGI:98354]
ENSMUSG00000004056	Akt2	4322.1	-0.18	0.06	-3.01	0.00258796	0.0176516	2.34	4784.5	4520.3	4520	3961.1	4125	4021.5	4608.3	4035.9	7	27591552	27640826	7131	50.71	1	protein_coding	thymoma viral proto-oncogene 2 [Source:MGI Symbol;Acc:MGI:104874]
ENSMUSG00000027078	Ube2l6	953	0.34	0.11	3.08	0.00208299	0.0177592	1.871	903.5	750.2	819.8	1156.7	1144.1	943.8	824.5	1081.5	2	84798828	84810335	1996	48.11	1	protein_coding	ubiquitin-conjugating enzyme E2L 6 [Source:MGI Symbol;Acc:MGI:1914500]
ENSMUSG00000039458	Mtmr12	2149.4	-0.24	0.08	-3.1	0.00195963	0.0179218	1.742	2242.5	2476.5	2302.5	1864.4	2005	2005.5	2340.5	1958.3	15	12205028	12274496	7041	46.44	1	protein_coding	myotubularin related protein 12 [Source:MGI Symbol;Acc:MGI:2443034]
ENSMUSG00000020211	Sf3a2	4929.1	0.2	0.07	2.94	0.00333278	0.0179408	2.957	4401.6	4926.5	4395.6	5016.7	5505.8	5328.4	4574.6	5283.6	10	80798198	80804924	2658	56.64	1	protein_coding	splicing factor 3a, subunit 2 [Source:MGI Symbol;Acc:MGI:104912]
ENSMUSG00000024298	Zfp871	4518.9	-0.24	0.08	-2.98	0.00289191	0.0179408	2.563	4756.1	4885.4	5087.2	4653.3	4063.1	3667.9	4909.6	4128.1	17	32765496	32788287	11116	40.77	-1	protein_coding	zinc finger protein 871 [Source:MGI Symbol;Acc:MGI:1921793]
ENSMUSG00000054640	Slc8a1	66.8	0.57	0.15	3.71	0.000208665	0.0179408	0.185	34.2	31.7	15.3	175.6	49.9	93.9	27.1	106.5	17	81373105	81738377	18807	40.08	-1	protein_coding	solute carrier family 8 (sodium/calcium exchanger), member 1 [Source:MGI Symbol;Acc:MGI:107956]
ENSMUSG00000006262	Mob1b	1344.3	-0.3	0.1	-3.07	0.00213514	0.0179676	1.887	1491.7	1371.7	1627.2	1301.1	1155	1119.2	1496.9	1191.8	5	88720855	88764220	15033	39.53	1	protein_coding	MOB kinase activator 1B [Source:MGI Symbol;Acc:MGI:1915723]
ENSMUSG00000023004	Tuba1b	23381.2	0.19	0.06	2.93	0.00340502	0.0180113	3	21503.2	21886.1	22006.7	22473.3	27596.3	24821.6	21798.7	24963.8	15	98931425	98934565	1875	53.49	-1	protein_coding	tubulin, alpha 1B [Source:MGI Symbol;Acc:MGI:107804]
ENSMUSG00000006390	Elovl1	1400.3	-0.26	0.08	-3.08	0.00204053	0.0180294	1.795	1525.9	1535.3	1547.8	1218.9	1311.3	1262.9	1536.3	1264.4	4	118428093	118432953	2726	54.21	1	protein_coding	elongation of very long chain fatty acids (FEN1/Elo2, SUR4/Elo3, yeast)-like 1 [Source:MGI Symbol;Acc:MGI:1858959]
ENSMUSG00000038384	Setd1b	1591.7	0.26	0.09	3.05	0.00226969	0.0181013	1.985	1429.9	1465.6	1412.9	1614.4	1864.9	1762.1	1436.2	1747.2	5	123142193	123168629	12068	53.99	1	protein_coding	SET domain containing 1B [Source:MGI Symbol;Acc:MGI:2652820]
ENSMUSG00000078921	Tgtp2	259.4	0.54	0.16	3.36	0.000780107	0.0181013	0.683	184.4	186.8	186.5	464.4	288.8	245.3	185.9	332.8	11	49057194	49064206	2938	42.66	-1	protein_coding	T cell specific GTPase 2 [Source:MGI Symbol;Acc:MGI:3710083]
ENSMUSG00000012428	Steap4	8177.1	0.24	0.08	2.93	0.00338813	0.0181223	2.957	6858.5	6901.8	8632.4	8665.6	8395.5	9608.6	7464.2	8889.9	5	7960457	7982213	3155	40.35	1	protein_coding	STEAP family member 4 [Source:MGI Symbol;Acc:MGI:1923560]
ENSMUSG00000038127	Ccdc50	4083.6	-0.23	0.08	-2.99	0.00280414	0.0181578	2.441	4228.9	4145.7	4911.2	3998.9	3584.4	3632.5	4428.6	3738.6	16	27388869	27452218	8639	39.92	1	protein_coding	coiled-coil domain containing 50 [Source:MGI Symbol;Acc:MGI:1914751]
ENSMUSG00000029283	Cdc7	854.6	0.4	0.12	3.34	0.000828367	0.0182193	0.718	644.1	791.4	714.6	831.1	1130	1016.6	716.7	992.6	5	106964322	106984432	4183	42.29	1	protein_coding	cell division cycle 7 (S. cerevisiae) [Source:MGI Symbol;Acc:MGI:1309511]
ENSMUSG00000078521	Aunip	271.2	0.49	0.15	3.34	0.000833334	0.0183135	0.718	186.9	239.5	201.8	305.6	330	363.1	209.4	332.9	4	134510999	134523927	1275	46.63	1	protein_coding	aurora kinase A and ninein interacting protein [Source:MGI Symbol;Acc:MGI:1917135]
ENSMUSG00000094502	Ighv1-69	385.9	-0.44	0.13	-3.35	0.000810942	0.0183384	0.697	465.5	433.7	473.5	328.9	321.3	292.2	457.6	314.1	12	115623161	115623595	351	51.49	-1	IG_V_gene	immunoglobulin heavy variable 1-69 [Source:MGI Symbol;Acc:MGI:4439632]
ENSMUSG00000015291	Gdi1	4605.9	0.29	0.1	3	0.00274103	0.0184508	2.34	4414.9	3277.3	4626.1	4765.6	5457	5094.6	4106.1	5105.7	X	74304998	74311862	4296	48.62	1	protein_coding	guanosine diphosphate (GDP) dissociation inhibitor 1 [Source:MGI Symbol;Acc:MGI:99846]
ENSMUSG00000025903	Lypla1	4291.1	-0.21	0.07	-2.99	0.00274791	0.018482	2.34	4995.6	4321.9	4545.8	4163.3	3901.4	3818.3	4621.1	3961	1	4807788	4848410	7145	41.08	1	protein_coding	lysophospholipase 1 [Source:MGI Symbol;Acc:MGI:1344588]
ENSMUSG00000028273	Pdlim5	2216.9	-0.27	0.09	-3.01	0.00265388	0.0185507	2.25	2517.8	2513.4	2293	2207.8	1741.2	2028.5	2441.4	1992.5	3	142239590	142395696	8877	38.18	-1	protein_coding	PDZ and LIM domain 5 [Source:MGI Symbol;Acc:MGI:1927489]
ENSMUSG00000046711	Hmga1	10446.5	0.16	0.05	2.92	0.00354778	0.0185827	3	10358.2	9673.7	9525.9	10791.1	11359	10971.1	9852.6	11040.4	17	27556497	27563674	2125	58.08	1	protein_coding	high mobility group AT-hook 1 [Source:MGI Symbol;Acc:MGI:96160]
ENSMUSG00000040433	Zbtb38	364	0.5	0.15	3.35	0.000809182	0.0186106	0.683	319.5	215.3	300.4	373.3	529.7	445.6	278.4	449.5	9	96682770	96752831	11733	45.16	-1	protein_coding	zinc finger and BTB domain containing 38 [Source:MGI Symbol;Acc:MGI:2442866]
ENSMUSG00000070923	Klhl9	5589.9	-0.22	0.07	-2.93	0.0034374	0.0186229	2.896	5616.3	6642.2	5849.6	5371.1	4721	5339	6036	5143.7	4	88718292	88722465	4174	42.21	-1	protein_coding	kelch-like 9 [Source:MGI Symbol;Acc:MGI:2180122]
ENSMUSG00000008730	Hipk1	11731.1	0.18	0.06	2.89	0.00380009	0.0187174	3.182	10014.5	11229	11681.1	12535.5	12836.4	12090.3	10974.9	12487.4	3	103739815	103791563	10914	42.62	-1	protein_coding	homeodomain interacting protein kinase 1 [Source:MGI Symbol;Acc:MGI:1314873]
ENSMUSG00000001700	Gramd3	2092.9	-0.26	0.08	-3.03	0.0024277	0.0187681	2.026	2270	2088.2	2514.9	1951.1	1879.1	1854.1	2291	1894.7	18	56400337	56503792	5679	43.58	1	protein_coding	GRAM domain containing 3 [Source:MGI Symbol;Acc:MGI:1914815]
ENSMUSG00000007617	Homer1	1146.2	-0.31	0.1	-3.07	0.00215436	0.0188192	1.792	1295.6	1303.1	1245.5	1140	921.6	971.6	1281.4	1011.1	13	93299635	93405129	11976	37.94	1	protein_coding	homer scaffolding protein 1 [Source:MGI Symbol;Acc:MGI:1347345]
ENSMUSG00000027454	Gins1	732.7	0.37	0.12	3.11	0.00185754	0.0188605	1.54	659.1	657.4	550	726.7	879.3	923.7	622.2	843.2	2	150905400	150931280	1516	41.08	1	protein_coding	GINS complex subunit 1 (Psf1 homolog) [Source:MGI Symbol;Acc:MGI:1916520]
ENSMUSG00000004865	Srpk1	1203.1	0.29	0.09	3.05	0.00227412	0.0189953	1.871	1048.7	1100.5	1071.4	1305.6	1439.4	1253.3	1073.5	1332.8	17	28587648	28622709	12376	46.57	-1	protein_coding	serine/arginine-rich protein specific kinase 1 [Source:MGI Symbol;Acc:MGI:106908]
ENSMUSG00000032475	Nck1	1644.8	-0.31	0.1	-3.07	0.00212042	0.0189991	1.742	1724.4	2099.8	1689.4	1371.1	1383	1601.1	1837.9	1451.7	9	100492293	100546134	4792	38.26	-1	protein_coding	non-catalytic region of tyrosine kinase adaptor protein 1 [Source:MGI Symbol;Acc:MGI:109601]
ENSMUSG00000008763	Man1a2	3994.9	-0.27	0.09	-2.98	0.00285724	0.0190461	2.34	3770.9	4966.6	4459.7	3833.3	3222.9	3715.8	4399.1	3590.7	3	100562208	100685503	7969	38.75	-1	protein_coding	mannosidase, alpha, class 1A, member 2 [Source:MGI Symbol;Acc:MGI:104676]
ENSMUSG00000081895	Rpl17-ps10	9329.3	-0.17	0.06	-2.91	0.00362606	0.0191123	2.957	9790.1	10191.8	9699	8238.9	9253	8802.8	9893.6	8764.9	7	72648757	72649311	555	47.57	-1	processed_pseudogene	ribosomal protein L17, pseudogene 10 [Source:MGI Symbol;Acc:MGI:3642871]
ENSMUSG00000090137	Uba52	1283.4	-0.29	0.09	-3.05	0.00230092	0.0191568	1.871	1442.4	1526.8	1301	1121.1	1206	1102.9	1423.4	1143.3	8	70508263	70510801	1498	56.91	-1	protein_coding	ubiquitin A-52 residue ribosomal protein fusion product 1 [Source:MGI Symbol;Acc:MGI:98887]
ENSMUSG00000037940	Inpp4b	363.6	0.49	0.15	3.33	0.000883999	0.01916	0.718	302.8	207.9	325.2	522.2	421.2	402.4	278.7	448.6	8	81342556	82127914	13066	38.64	1	protein_coding	inositol polyphosphate-4-phosphatase, type II [Source:MGI Symbol;Acc:MGI:2158925]
ENSMUSG00000021068	Nin	1509	0.29	0.09	3.06	0.00221477	0.0191896	1.795	1379	1252.5	1400.5	1490	1798.7	1733.3	1344	1674	12	70011435	70113717	17005	44.87	-1	protein_coding	ninein [Source:MGI Symbol;Acc:MGI:105108]
ENSMUSG00000033319	Fem1c	2628.2	-0.25	0.08	-2.99	0.00274719	0.0192374	2.219	2945	3005.1	2667	2646.7	2213.4	2292	2872.4	2384	18	46501746	46525971	5726	40.24	-1	protein_coding	fem-1 homolog c (C.elegans) [Source:MGI Symbol;Acc:MGI:2444737]
ENSMUSG00000042345	Ubash3a	336.9	0.47	0.14	3.32	0.000894821	0.0193476	0.718	271.1	303.9	222.9	382.2	409.2	432.1	266	407.9	17	31207873	31246892	11239	48.26	1	protein_coding	ubiquitin associated and SH3 domain containing, A [Source:MGI Symbol;Acc:MGI:1926074]
ENSMUSG00000020228	Helb	2746.1	0.21	0.07	2.99	0.00277382	0.0193613	2.219	2564.5	2578.8	2472.8	2834.4	3055.8	2970.4	2538.7	2953.5	10	120083608	120112987	5011	45.69	-1	protein_coding	helicase (DNA) B [Source:MGI Symbol;Acc:MGI:2152895]
ENSMUSG00000029007	Agtrap	1027.7	0.37	0.12	3.06	0.0022368	0.0193613	1.792	879.3	681.6	1058	1182.2	1155	1210.2	873	1182.5	4	148077061	148088031	4236	53.21	-1	protein_coding	angiotensin II, type I receptor-associated protein [Source:MGI Symbol;Acc:MGI:1339977]
ENSMUSG00000059890	Ube4a	4614.7	-0.21	0.07	-2.96	0.0030491	0.0193613	2.441	4641.8	4908.6	5326.4	4505.6	4145.6	4160.4	4958.9	4270.5	9	44923127	44965600	8639	43.34	-1	protein_coding	ubiquitination factor E4A [Source:MGI Symbol;Acc:MGI:2154580]
ENSMUSG00000058301	Upf1	3422.4	0.23	0.08	2.95	0.00321068	0.0193803	2.563	3144.3	3378.6	2894.7	3858.9	3437.9	3820.3	3139.2	3705.7	8	70331525	70353278	4618	53.91	-1	protein_coding	UPF1 regulator of nonsense transcripts homolog (yeast) [Source:MGI Symbol;Acc:MGI:107995]
ENSMUSG00000030431	Tmem238	78.8	-0.59	0.16	-3.72	0.000201574	0.019469	0.16	138.5	100.2	127.2	65.6	17.4	24	122	35.6	7	4784557	4789656	1439	50.29	-1	protein_coding	transmembrane protein 238 [Source:MGI Symbol;Acc:MGI:1922935]
ENSMUSG00000057841	Rpl32	26072.2	-0.15	0.05	-2.9	0.00372549	0.019469	2.957	28045.5	26488.7	27742.5	23581.1	24942.2	25633.2	27425.6	24718.8	6	115805505	115808747	963	52.14	-1	protein_coding	ribosomal protein L32 [Source:MGI Symbol;Acc:MGI:98038]
ENSMUSG00000040720	Virma	7571.9	-0.17	0.06	-2.91	0.00358446	0.0194693	2.842	7711.1	8345.3	8055.6	7212.2	7358.8	6748.5	8037.3	7106.5	4	11485958	11550684	7138	41.05	1	protein_coding	vir like m6A methyltransferase associated [Source:MGI Symbol;Acc:MGI:1913435]
ENSMUSG00000021823	Vcl	1001.9	-0.36	0.12	-3.05	0.00226541	0.0195038	1.792	1217.2	1158.6	1059.9	1036.7	802.2	736.8	1145.2	858.6	14	20929398	21033676	8191	40.63	1	protein_coding	vinculin [Source:MGI Symbol;Acc:MGI:98927]
ENSMUSG00000059316	Slc27a4	907.4	-0.35	0.11	-3.07	0.00210617	0.0195166	1.663	953.6	1197.6	955.6	861.1	768.6	708.1	1035.6	779.3	2	29802634	29817522	4412	53.13	1	protein_coding	solute carrier family 27 (fatty acid transporter), member 4 [Source:MGI Symbol;Acc:MGI:1347347]
ENSMUSG00000002833	Hdgfl2	1960.2	0.24	0.08	3.03	0.00246522	0.0195645	1.94	1799.5	1746.3	1815.6	1990	2208	2201.9	1787.1	2133.3	17	56079634	56100607	4876	49.89	1	protein_coding	HDGF like 2 [Source:MGI Symbol;Acc:MGI:1194492]
ENSMUSG00000018820	Zfyve27	1092	-0.28	0.09	-3.04	0.00238333	0.0195895	1.871	1177.1	1269.4	1179.5	975.6	994.3	956.3	1208.7	975.4	19	42163951	42194590	8623	49.1	1	protein_coding	zinc finger, FYVE domain containing 27 [Source:MGI Symbol;Acc:MGI:1919602]
ENSMUSG00000053080	2700081O15Rik	1155	-0.29	0.1	-3.05	0.00228172	0.0195895	1.792	1232.2	1270.4	1350.7	936.7	1064.9	1075.1	1284.4	1025.5	19	7417625	7425904	7032	57.98	1	protein_coding	RIKEN cDNA 2700081O15 gene [Source:MGI Symbol;Acc:MGI:1919667]
ENSMUSG00000021072	Tmx1	2834.5	-0.22	0.07	-2.97	0.0029855	0.0195992	2.34	2893.2	3192.9	3108	2741.1	2442.4	2629.2	3064.7	2604.3	12	70453095	70468040	3299	39.17	1	protein_coding	thioredoxin-related transmembrane protein 1 [Source:MGI Symbol;Acc:MGI:1919986]
ENSMUSG00000028953	Abcf2	2627.2	0.22	0.07	2.98	0.00284987	0.0197019	2.219	2550.3	2355.1	2345.6	2848.9	2945	2718.4	2417	2837.4	5	24565345	24577467	2569	49.43	-1	protein_coding	ATP-binding cassette, sub-family F (GCN20), member 2 [Source:MGI Symbol;Acc:MGI:1351657]
ENSMUSG00000066036	Ubr4	3825.5	0.29	0.1	2.97	0.00300548	0.0197019	2.34	3773.4	3300.5	3110.9	4320	4964.1	3483.9	3394.9	4256	4	139352609	139489588	17997	49.26	1	protein_coding	ubiquitin protein ligase E3 component n-recognin 4 [Source:MGI Symbol;Acc:MGI:1916366]
ENSMUSG00000072692	Rpl37rt	16018.9	-0.15	0.05	-2.89	0.00390576	0.0199527	3	16509.3	16914.2	17119.4	14684.4	15015	15871.3	16847.6	15190.2	5	115102923	115110268	752	47.88	-1	transcribed_processed_pseudogene	ribosomal protein L37, retrotransposed [Source:MGI Symbol;Acc:MGI:3651519]
ENSMUSG00000030315	Vgll4	2112.8	-0.27	0.09	-3.05	0.00228421	0.0200599	1.742	2105.7	2372	2513	1961.1	1709.7	2015	2330.2	1895.3	6	114860628	114969994	5396	48.35	-1	protein_coding	vestigial like family member 4 [Source:MGI Symbol;Acc:MGI:2652840]
ENSMUSG00000032298	Neil1	5868.3	0.23	0.08	2.89	0.00379391	0.0200599	2.896	5420.2	5029.9	5630.6	5513.3	6467.6	7148	5360.2	6376.3	9	57142800	57148305	1871	53.45	-1	protein_coding	nei endonuclease VIII-like 1 (E. coli) [Source:MGI Symbol;Acc:MGI:1920024]
ENSMUSG00000059920	4930453N24Rik	1874.4	-0.26	0.09	-3	0.0026648	0.0201102	2.026	1978.9	2269.6	1921.8	1718.9	1614.2	1742.9	2056.8	1692	16	64751751	64771161	5948	40.36	-1	protein_coding	RIKEN cDNA 4930453N24 gene [Source:MGI Symbol;Acc:MGI:1914859]
ENSMUSG00000014769	Psmb1	10938.8	-0.15	0.05	-2.89	0.0038947	0.0201209	2.957	11274.2	11452.7	11877.2	9927.8	10421.1	10679.9	11534.7	10342.9	17	15475021	15499751	4595	44.9	-1	protein_coding	proteasome (prosome, macropain) subunit, beta type 1 [Source:MGI Symbol;Acc:MGI:104884]
ENSMUSG00000094787	Ighv1-54	284.3	-0.51	0.15	-3.31	0.000923339	0.0202178	0.697	340.4	424.2	301.3	234.4	166.1	239.5	355.3	213.4	12	115193675	115194134	377	50.43	-1	IG_V_gene	immunoglobulin heavy variable V1-54 [Source:MGI Symbol;Acc:MGI:3647133]
ENSMUSG00000033220	Rac2	33048.7	-0.15	0.05	-2.89	0.00384626	0.0202569	2.896	36220.4	36098	32276.8	31236.7	30875.7	31584.4	34865.1	31232.3	15	78559167	78572783	3103	53.4	-1	protein_coding	Rac family small GTPase 2 [Source:MGI Symbol;Acc:MGI:97846]
ENSMUSG00000037992	Rara	157.5	0.56	0.17	3.39	0.000708876	0.0202569	0.533	137.7	61.2	110	192.2	213.8	230	103	212	11	98927818	98974942	4365	55.57	1	protein_coding	retinoic acid receptor, alpha [Source:MGI Symbol;Acc:MGI:97856]
ENSMUSG00000055435	Maf	176.7	0.56	0.16	3.38	0.000715983	0.0202569	0.539	108.5	145.6	106.2	263.3	158.5	277.9	120.1	233.2	8	115682942	115707794	8241	44.55	-1	protein_coding	avian musculoaponeurotic fibrosarcoma oncogene homolog [Source:MGI Symbol;Acc:MGI:96909]
ENSMUSG00000040990	Sh3kbp1	6726.1	0.19	0.07	2.9	0.00378373	0.0202592	2.842	6674.1	6274	5845.8	7616.7	6932.2	7013.9	6264.6	7187.6	X	159627272	159978069	10100	41.79	1	protein_coding	SH3-domain kinase binding protein 1 [Source:MGI Symbol;Acc:MGI:1889583]
ENSMUSG00000022103	Gfra2	873.8	0.34	0.11	3.06	0.00224881	0.0205512	1.663	708.3	767.1	794	865.6	996.5	1111.5	756.5	991.2	14	70890120	70979838	3539	47.07	1	protein_coding	glial cell line derived neurotrophic factor family receptor alpha 2 [Source:MGI Symbol;Acc:MGI:1195462]
ENSMUSG00000036893	Ehmt1	2948	0.2	0.07	2.97	0.00300113	0.0205512	2.219	2682.2	2808.8	2717.7	3126.7	3249	3103.5	2736.2	3159.7	2	24789928	24919614	8116	42.8	-1	protein_coding	euchromatic histone methyltransferase 1 [Source:MGI Symbol;Acc:MGI:1924933]
ENSMUSG00000080893	Gm15920	959.8	-0.31	0.1	-3.01	0.00258232	0.020771	1.887	1145.4	1103.7	975.7	804.4	892.3	837.4	1075	844.7	5	130188395	130188796	402	50	1	processed_pseudogene	predicted gene 15920 [Source:MGI Symbol;Acc:MGI:3801934]
ENSMUSG00000001211	Agpat3	1436.4	-0.32	0.11	-3.04	0.00238675	0.02113	1.713	1369.9	1880.3	1599.4	1221.1	1210.4	1337.6	1616.5	1256.4	10	78269178	78352489	7790	50.47	-1	protein_coding	1-acylglycerol-3-phosphate O-acyltransferase 3 [Source:MGI Symbol;Acc:MGI:1336186]
ENSMUSG00000033405	Nudt15	471.7	-0.41	0.12	-3.31	0.000936624	0.02113	0.672	581.5	556.1	516.6	370	408.2	397.6	551.4	391.9	14	73518877	73548242	3579	43.82	-1	protein_coding	nudix (nucleoside diphosphate linked moiety X)-type motif 15 [Source:MGI Symbol;Acc:MGI:2443366]
ENSMUSG00000014077	Chp1	5325.9	-0.18	0.06	-2.88	0.0039729	0.0211617	2.842	5987.5	5446.7	5565.5	4886.7	5148.7	4920.2	5666.6	4985.2	2	119547697	119587027	3499	42.36	1	protein_coding	calcineurin-like EF hand protein 1 [Source:MGI Symbol;Acc:MGI:1927185]
ENSMUSG00000019927	Ube2d1	1614.4	-0.32	0.11	-2.99	0.00277562	0.0211617	1.985	2062.3	1700.9	1688.4	1603.3	1184.3	1446.8	1817.2	1411.5	10	71254980	71285262	4371	44.28	-1	protein_coding	ubiquitin-conjugating enzyme E2D 1 [Source:MGI Symbol;Acc:MGI:2384911]
ENSMUSG00000020097	Sgpl1	3566.1	-0.23	0.08	-2.94	0.00327901	0.0211878	2.34	3527.3	3971.6	4115.3	3395.6	2971.1	3415.9	3871.4	3260.9	10	61098642	61147703	6143	41.66	-1	protein_coding	sphingosine phosphate lyase 1 [Source:MGI Symbol;Acc:MGI:1261415]
ENSMUSG00000039202	Abhd2	3600.9	-0.24	0.08	-2.92	0.00350546	0.0212611	2.491	3683.3	3949.5	4107.7	3700	3113.3	3051.8	3913.5	3288.4	7	79273199	79365508	10573	47.49	1	protein_coding	abhydrolase domain containing 2 [Source:MGI Symbol;Acc:MGI:1914344]
ENSMUSG00000030105	Arl8b	3724.9	-0.2	0.07	-2.95	0.00315198	0.0214487	2.219	4027	4051.8	3889.6	3666.7	3302.2	3412.1	3989.5	3460.3	6	108783099	108825278	4479	42.39	1	protein_coding	ADP-ribosylation factor-like 8B [Source:MGI Symbol;Acc:MGI:1914416]
ENSMUSG00000078154	Gm12184	1378.2	0.3	0.1	3.03	0.00245231	0.0216011	1.713	1222.2	1233.5	1197.7	1513.3	1756.4	1346.2	1217.8	1538.7	11	48825346	48826655	1310	57.02	-1	protein_coding	predicted gene 12184 [Source:MGI Symbol;Acc:MGI:3652174]
ENSMUSG00000007817	Zmiz1	5733.5	0.23	0.08	2.87	0.00415315	0.0216196	2.896	5190	5693.6	4875.8	5878.9	7011.4	5751	5253.1	6213.8	14	25459185	25666743	12523	52.31	1	protein_coding	zinc finger, MIZ-type containing 1 [Source:MGI Symbol;Acc:MGI:3040693]
ENSMUSG00000026311	Asb1	1319.1	-0.3	0.1	-3.03	0.00246213	0.0216537	1.713	1425.8	1657.7	1337.3	1077.8	1245.1	1170.9	1473.6	1164.6	1	91540544	91559589	6432	45.69	1	protein_coding	ankyrin repeat and SOCS box-containing 1 [Source:MGI Symbol;Acc:MGI:1929735]
ENSMUSG00000024048	Myl12a	4445.6	-0.18	0.06	-2.92	0.00352195	0.0217181	2.441	4822.9	4805.2	4573.5	4171.1	4011	4289.8	4733.9	4157.3	17	70993656	71002878	3360	44.8	-1	protein_coding	myosin, light chain 12A, regulatory, non-sarcomeric [Source:MGI Symbol;Acc:MGI:1914518]
ENSMUSG00000001995	Sipa1l2	1709.8	-0.28	0.1	-2.97	0.00293507	0.0217565	2.026	1686	2132.5	1863.5	1631.1	1487.2	1458.3	1894	1525.5	8	125418063	125569808	9617	49.31	-1	protein_coding	signal-induced proliferation-associated 1 like 2 [Source:MGI Symbol;Acc:MGI:2676970]
ENSMUSG00000002015	Bcap31	4693.6	-0.22	0.07	-2.95	0.00320998	0.0217565	2.219	4610.1	5577.6	5006.9	4448.9	4158.7	4359.7	5064.9	4322.4	X	73686178	73716175	1219	43.49	-1	protein_coding	B cell receptor associated protein 31 [Source:MGI Symbol;Acc:MGI:1350933]
ENSMUSG00000089832	Shkbp1	2281.5	-0.24	0.08	-3.02	0.00252467	0.0217565	1.742	2363.5	2389.9	2697.6	2140	1999.5	2098.4	2483.7	2079.3	7	27342133	27356019	4230	51.33	-1	protein_coding	Sh3kbp1 binding protein 1 [Source:MGI Symbol;Acc:MGI:2385803]
ENSMUSG00000029427	Zcchc8	2339.3	0.25	0.08	3.02	0.00253266	0.0218084	1.742	2073.1	2231.7	2049	2444.4	2850.6	2386.8	2118	2560.6	5	123698294	123721100	5251	45.4	-1	protein_coding	zinc finger, CCHC domain containing 8 [Source:MGI Symbol;Acc:MGI:1917900]
ENSMUSG00000096464	Ighv2-2	575.8	0.42	0.13	3.17	0.00152803	0.0218858	1.047	419.6	528.6	468.7	713.3	547.1	777.1	472.3	679.2	12	113588267	113588702	352	49.54	-1	IG_V_gene	immunoglobulin heavy variable 2-2 [Source:MGI Symbol;Acc:MGI:4439894]
ENSMUSG00000034987	Hrh2	542.2	0.41	0.13	3.28	0.00105125	0.0219339	0.718	518.9	413.6	413.3	685.6	600.3	621.9	448.6	635.9	13	54192129	54236180	5935	48.28	1	protein_coding	histamine receptor H2 [Source:MGI Symbol;Acc:MGI:108482]
ENSMUSG00000006728	Cdk4	6675.1	0.17	0.06	2.85	0.00434964	0.0220169	2.957	6274.5	5973.3	6548.9	6783.3	7162.3	7308	6265.6	7084.6	10	127063534	127067920	3249	51.65	1	protein_coding	cyclin-dependent kinase 4 [Source:MGI Symbol;Acc:MGI:88357]
ENSMUSG00000006442	Srm	196.5	0.51	0.15	3.27	0.00106267	0.0221376	0.718	134.3	163.5	144.4	233.3	238.8	264.5	147.4	245.5	4	148591503	148594993	1599	58.58	1	protein_coding	spermidine synthase [Source:MGI Symbol;Acc:MGI:102690]
ENSMUSG00000026786	Apbb1ip	5538.9	0.2	0.07	2.84	0.00444394	0.0224593	2.957	5329.3	5419.3	4682.6	5631.1	6159.3	6011.6	5143.7	5934	2	22774094	22875653	7414	40.45	1	protein_coding	amyloid beta (A4) precursor protein-binding, family B, member 1 interacting protein [Source:MGI Symbol;Acc:MGI:1861354]
ENSMUSG00000022983	Scaf4	2313.7	0.23	0.08	2.98	0.00292176	0.0224861	1.94	2023.1	2271.8	2062.4	2604.4	2443.5	2476.9	2119.1	2508.3	16	90225680	90284503	5546	42.46	-1	protein_coding	SR-related CTD-associated factor 4 [Source:MGI Symbol;Acc:MGI:2146350]
ENSMUSG00000063785	Utp14a	1914.3	-0.24	0.08	-2.93	0.00339964	0.0225477	2.25	2106.5	1928.8	2218.4	1785.6	1762.9	1683.5	2084.6	1744	X	48256862	48282453	4130	43.35	1	protein_coding	UTP14A small subunit processome component [Source:MGI Symbol;Acc:MGI:1919804]
ENSMUSG00000000682	Cd52	4595	-0.22	0.08	-2.89	0.00387988	0.0225671	2.563	4785.3	4970.9	5148.5	4340	3720.1	4605	4968.2	4221.7	4	134082448	134095082	1187	49.53	-1	protein_coding	CD52 antigen [Source:MGI Symbol;Acc:MGI:1346088]
ENSMUSG00000021039	Snw1	6250.4	0.17	0.06	2.84	0.00450773	0.0227112	2.957	5833.2	5911	5864	6865.6	6208.1	6820.3	5869.4	6631.3	12	87449075	87472274	6586	42.67	-1	protein_coding	SNW domain containing 1 [Source:MGI Symbol;Acc:MGI:1913604]
ENSMUSG00000052248	Zeb2os	1917.7	-0.27	0.09	-3	0.00266671	0.0227851	1.742	2371	1900.3	2069.1	1636.7	1764	1765	2113.5	1721.9	2	45110707	45114087	1990	44.57	1	lncRNA	zinc finger E-box binding homeobox 2, opposite strand [Source:MGI Symbol;Acc:MGI:3652108]
ENSMUSG00000018548	Trim37	1687.2	0.25	0.09	2.92	0.00344863	0.0228019	2.25	1416.6	1564.8	1610.9	1754.4	1874.7	1902	1530.8	1843.7	11	87127077	87220683	7214	40.27	1	protein_coding	tripartite motif-containing 37 [Source:MGI Symbol;Acc:MGI:2153072]
ENSMUSG00000002844	Adprh	4269.2	-0.19	0.07	-2.9	0.00376208	0.0229123	2.441	4530.1	4592.1	4561.1	3814.4	4261.8	3855.7	4561.1	3977.3	16	38444030	38452703	2966	48.95	-1	protein_coding	ADP-ribosylarginine hydrolase [Source:MGI Symbol;Acc:MGI:1098234]
ENSMUSG00000027665	Pik3ca	4829.7	-0.17	0.06	-2.88	0.00400607	0.0231948	2.563	4938	5338	5115	4602.2	4519.1	4466.1	5130.3	4529.1	3	32397671	32468486	9088	41.43	1	protein_coding	phosphatidylinositol-4,5-bisphosphate 3-kinase catalytic subunit alpha [Source:MGI Symbol;Acc:MGI:1206581]
ENSMUSG00000028745	Capzb	18752.5	-0.16	0.06	-2.84	0.00444157	0.0231948	2.842	21078.5	19868.6	18476.8	17657.8	17985	17448.4	19808	17697.1	4	139192899	139291818	3299	51.13	1	protein_coding	capping protein (actin filament) muscle Z-line, beta [Source:MGI Symbol;Acc:MGI:104652]
ENSMUSG00000020713	Gh	535.1	0.44	0.14	3.26	0.00112405	0.023218	0.718	450.5	380.9	467.8	510	655.7	745.5	433.1	637	11	106300271	106301865	862	56.43	-1	protein_coding	growth hormone [Source:MGI Symbol;Acc:MGI:95707]
ENSMUSG00000022390	Zc3h7b	3025.2	0.2	0.07	2.89	0.00390971	0.0232566	2.491	2678.8	2965	2765.5	3351.1	3207.7	3183.1	2803.1	3247.3	15	81745057	81796260	10045	50.87	1	protein_coding	zinc finger CCCH type containing 7B [Source:MGI Symbol;Acc:MGI:1328310]
ENSMUSG00000010362	Rdm1	1221.6	0.28	0.09	2.98	0.00284597	0.0234645	1.795	1122.1	1014	1147	1327.8	1320	1398.9	1094.4	1348.9	11	101627195	101636100	1575	48.3	1	protein_coding	RAD52 motif 1 [Source:MGI Symbol;Acc:MGI:1913849]
ENSMUSG00000103334	Gm29771	38	0.54	0.15	3.66	0.000253649	0.0234645	0.16	21.7	7.4	11.5	62.2	47.8	77.6	13.5	62.5	3	147096184	147128749	1423	41.94	1	lncRNA	predicted gene, 29771 [Source:MGI Symbol;Acc:MGI:5588930]
ENSMUSG00000082292	Gm12250	576.6	0.39	0.12	3.25	0.00114466	0.023571	0.718	498.9	501.2	455.3	743.3	628.5	632.4	485.1	668.1	11	58187739	58189012	1274	46.15	1	processed_pseudogene	predicted gene 12250 [Source:MGI Symbol;Acc:MGI:3649299]
ENSMUSG00000009681	Bcr	6936.2	-0.16	0.06	-2.82	0.00479433	0.0239334	2.957	7190.5	7736.4	7107.6	6540	6348.2	6694.8	7344.8	6527.7	10	75060592	75184921	8191	48.93	1	protein_coding	breakpoint cluster region [Source:MGI Symbol;Acc:MGI:88141]
ENSMUSG00000035086	Becn1	4943.1	-0.17	0.06	-2.83	0.00469952	0.0239334	2.896	5253.4	5214.6	5242.2	4477.8	4686.2	4784.2	5236.7	4649.4	11	101285952	101302286	7065	45.86	-1	protein_coding	beclin 1, autophagy related [Source:MGI Symbol;Acc:MGI:1891828]
ENSMUSG00000054720	Lrrc8c	3377.6	-0.24	0.08	-2.87	0.0040449	0.0239334	2.491	3480.6	3383.9	4166	3280	2983	2972.3	3676.8	3078.4	5	105519388	105613018	7654	44.59	1	protein_coding	leucine rich repeat containing 8 family, member C [Source:MGI Symbol;Acc:MGI:2140839]
ENSMUSG00000091697	Eif3s6-ps2	2968.3	-0.21	0.07	-2.87	0.00404516	0.0239334	2.491	3297.8	2996.7	3285.9	2727.8	2873.4	2628.3	3193.5	2743.2	18	90310868	90312190	1323	40.29	-1	processed_pseudogene	eukaryotic translation initiation factor 3, subunit 6, pseudogene 2 [Source:MGI Symbol;Acc:MGI:103204]
ENSMUSG00000020423	Btg2	28544.9	-0.16	0.06	-2.82	0.00482887	0.02405	2.957	29107.5	32535.8	29035.8	28002.2	25311.3	27276.5	30226.4	26863.3	1	134075170	134079120	2743	50.29	-1	protein_coding	B cell translocation gene 2, anti-proliferative [Source:MGI Symbol;Acc:MGI:108384]
ENSMUSG00000026739	Bmi1	1534.6	0.27	0.09	2.97	0.00293449	0.0240611	1.795	1413.2	1417.1	1298.1	1692.2	1536	1851.2	1376.1	1693.1	2	18677018	18686629	3974	42.35	1	protein_coding	Bmi1 polycomb ring finger oncogene [Source:MGI Symbol;Acc:MGI:88174]
ENSMUSG00000034858	Fam214a	887.3	0.32	0.11	3.02	0.00252373	0.0240611	1.54	817.6	676.4	830.3	991.1	1023.7	985	774.8	999.9	9	74952884	75032468	6637	43.46	1	protein_coding	family with sequence similarity 214, member A [Source:MGI Symbol;Acc:MGI:2387648]
ENSMUSG00000045639	Zfp629	885.3	0.3	0.1	3.03	0.0024696	0.0240611	1.507	746.7	804	796.9	1001.1	947.7	1015.7	782.5	988.1	7	127607031	127615797	6723	55.25	-1	protein_coding	zinc finger protein 629 [Source:MGI Symbol;Acc:MGI:2444524]
ENSMUSG00000047098	Rnf31	1519.7	0.26	0.09	2.97	0.0029337	0.0240611	1.792	1248.9	1408.6	1454	1656.7	1709.7	1640.4	1370.5	1668.9	14	55591708	55603693	5734	50.61	1	protein_coding	ring finger protein 31 [Source:MGI Symbol;Acc:MGI:1934704]
ENSMUSG00000060510	Zfp266	3240.3	-0.2	0.07	-2.89	0.00384819	0.0241266	2.34	3302	3605.5	3506	3003.3	2934.2	3091.1	3471.2	3009.5	9	20495068	20521417	7033	41.77	-1	protein_coding	zinc finger protein 266 [Source:MGI Symbol;Acc:MGI:1924769]
ENSMUSG00000034248	Slc25a37	1687.4	0.25	0.08	2.98	0.00286903	0.0241404	1.742	1448.3	1631.3	1512.4	1767.8	1851.9	1912.5	1530.7	1844.1	14	69241848	69285112	6021	48.75	-1	protein_coding	solute carrier family 25, member 37 [Source:MGI Symbol;Acc:MGI:1914962]
ENSMUSG00000025409	Mbd6	1351.6	0.29	0.1	2.96	0.00309925	0.0242304	1.871	1265.6	1190.2	1143.1	1392.2	1406.8	1711.3	1199.6	1503.5	10	127281956	127289018	4455	59.35	-1	protein_coding	methyl-CpG binding domain protein 6 [Source:MGI Symbol;Acc:MGI:106378]
ENSMUSG00000027018	Hat1	1984	0.25	0.08	2.95	0.0032168	0.0242304	1.94	1664.4	1792.7	1944.8	2074.4	2130.9	2296.8	1800.6	2167.4	2	71388958	71441622	2886	39.63	1	protein_coding	histone aminotransferase 1 [Source:MGI Symbol;Acc:MGI:96013]
ENSMUSG00000066363	Serpina3f	204.5	-0.52	0.16	-3.32	0.000892663	0.0242304	0.539	280.3	296.5	201.8	136.7	155.2	156.2	259.6	149.4	12	104214544	104221129	2290	47.37	1	protein_coding	serine (or cysteine) peptidase inhibitor, clade A, member 3F [Source:MGI Symbol;Acc:MGI:2182838]
ENSMUSG00000079316	Rab9	1328.9	-0.3	0.1	-2.97	0.00296938	0.0242304	1.795	1498.3	1526.8	1416.7	1011.1	1236.4	1284	1480.6	1177.2	X	166457253	166479867	1749	42.77	-1	protein_coding	RAB9, member RAS oncogene family [Source:MGI Symbol;Acc:MGI:1890695]
ENSMUSG00000029314	Gpat3	7472.2	0.16	0.06	2.83	0.00471912	0.0242515	2.842	6884.3	7462.1	6758.4	7955.6	7761.5	8011.3	7034.9	7909.5	5	100845713	100899102	3502	44.36	1	protein_coding	glycerol-3-phosphate acyltransferase 3 [Source:MGI Symbol;Acc:MGI:3603816]
ENSMUSG00000037991	Rmi2	2387	0.22	0.07	2.94	0.00330538	0.0243026	1.985	2094.8	2206.3	2286.3	2533.3	2695.4	2505.6	2195.8	2578.1	16	10835059	10892966	4495	50.97	1	protein_coding	RecQ mediated genome instability 2 [Source:MGI Symbol;Acc:MGI:2685383]
ENSMUSG00000025876	Unc5a	514.9	0.37	0.12	2.99	0.00277794	0.0243568	1.663	429.6	437.9	443.9	524.4	632.9	620.9	437.1	592.7	13	54949411	55006018	4168	54.7	1	protein_coding	unc-5 netrin receptor A [Source:MGI Symbol;Acc:MGI:894682]
ENSMUSG00000062939	Stat4	134.4	0.54	0.16	3.32	0.000892786	0.0244115	0.533	82.6	105.5	89.9	197.8	182.4	148.5	92.7	176.2	1	51987148	52107189	3872	40.94	1	protein_coding	signal transducer and activator of transcription 4 [Source:MGI Symbol;Acc:MGI:103062]
ENSMUSG00000068240	Gm11808	21865	-0.13	0.05	-2.81	0.00490382	0.0246583	2.896	22473.4	23389.7	22853.3	20097.8	21402.3	20973.6	22905.5	20824.5	4	3973092	3973595	504	53.77	-1	protein_coding	predicted gene 11808 [Source:MGI Symbol;Acc:MGI:3649356]
ENSMUSG00000033557	Fam20b	3652.9	-0.23	0.08	-2.86	0.00422233	0.0246606	2.491	3561.5	4066.6	4264.5	3321.1	3099.2	3604.7	3964.2	3341.7	1	156678532	156719086	8770	43.88	-1	protein_coding	family with sequence similarity 20, member B [Source:MGI Symbol;Acc:MGI:2443990]
ENSMUSG00000028378	Ptgr1	8369.3	0.17	0.06	2.78	0.00549756	0.0251148	3.182	7846.3	7232.1	8454.5	8845.6	8771.1	9066.3	7844.3	8894.3	4	58965439	58987119	2296	44.16	-1	protein_coding	prostaglandin reductase 1 [Source:MGI Symbol;Acc:MGI:1914353]
ENSMUSG00000044791	Setd2	4727.7	0.19	0.07	2.86	0.00422979	0.0251775	2.441	4530.9	4576.2	4083.7	5256.7	5109.6	4809.1	4397	5058.4	9	110532597	110618633	10754	40.36	1	protein_coding	SET domain containing 2 [Source:MGI Symbol;Acc:MGI:1918177]
ENSMUSG00000022469	Rapgef3	821.7	0.33	0.11	3.12	0.0018182	0.0252171	1.047	643.2	735.4	767.2	946.7	915.1	922.7	715.3	928.2	15	97744770	97767972	6336	53.82	-1	protein_coding	Rap guanine nucleotide exchange factor (GEF) 3 [Source:MGI Symbol;Acc:MGI:2441741]
ENSMUSG00000021814	Anxa7	3346.9	-0.2	0.07	-2.84	0.00450102	0.0254697	2.563	3394.6	3669.8	3697.3	2952.2	3195.8	3171.6	3587.2	3106.5	14	20455260	20480133	5991	42.82	-1	protein_coding	annexin A7 [Source:MGI Symbol;Acc:MGI:88031]
ENSMUSG00000023010	Tmbim6	21073.9	-0.13	0.05	-2.79	0.00531007	0.025656	3	21646.7	22605.7	21978	20512.2	19330	20370.9	22076.8	20071	15	99392882	99410049	4578	48.35	1	protein_coding	transmembrane BAX inhibitor motif containing 6 [Source:MGI Symbol;Acc:MGI:99682]
ENSMUSG00000042506	Usp22	4279	-0.22	0.08	-2.85	0.004325	0.0256668	2.441	4255.6	4424.3	5190.5	3825.6	4092.4	3885.4	4623.5	3934.5	11	61151785	61175055	4886	48.33	-1	protein_coding	ubiquitin specific peptidase 22 [Source:MGI Symbol;Acc:MGI:2144157]
ENSMUSG00000054008	Ndst1	2071.3	0.3	0.1	2.91	0.00359904	0.0257106	2.026	1682.7	1681.9	2121.8	2463.3	2510.8	1967.1	1828.8	2313.8	18	60684494	60748650	8279	51.37	-1	protein_coding	N-deacetylase/N-sulfotransferase (heparan glucosaminyl) 1 [Source:MGI Symbol;Acc:MGI:104719]
ENSMUSG00000036594	H2-Aa	3990.8	-0.28	0.1	-2.83	0.00458764	0.0258818	2.563	4707.8	4871.7	3669.5	3693.3	3956.8	3046	4416.3	3565.4	17	34282744	34287823	3798	46.36	-1	protein_coding	histocompatibility 2, class II antigen A, alpha [Source:MGI Symbol;Acc:MGI:95895]
ENSMUSG00000043131	Mob1a	15070.6	-0.17	0.06	-2.79	0.00534336	0.0261128	2.957	15220.3	16806.6	16006.9	15198.9	13050.2	14140.8	16011.3	14130	6	83326016	83343776	4794	41.91	1	protein_coding	MOB kinase activator 1A [Source:MGI Symbol;Acc:MGI:2442631]
ENSMUSG00000032727	Mier3	1960	0.23	0.08	2.9	0.00369055	0.026305	2.026	1863.7	1831.8	1694.1	2073.3	2151.5	2145.4	1796.6	2123.4	13	111680979	111718596	6094	44.13	1	protein_coding	MIER family member 3 [Source:MGI Symbol;Acc:MGI:2442317]
ENSMUSG00000038225	Primpol	718.5	0.34	0.12	2.96	0.003034	0.0263227	1.663	620.7	688	551	804.4	765.3	881.5	619.9	817.1	8	46575594	46617212	6411	41.19	-1	protein_coding	primase and polymerase (DNA-directed) [Source:MGI Symbol;Acc:MGI:3603756]
ENSMUSG00000024260	Sap130	1961.7	0.23	0.08	2.87	0.00415316	0.026598	2.25	1762	1929.9	1690.3	2085.6	2107	2195.2	1794.1	2129.3	18	31634371	31723061	9084	42.82	1	protein_coding	Sin3A associated protein [Source:MGI Symbol;Acc:MGI:1919782]
ENSMUSG00000032440	Tgfbr2	8585.7	-0.19	0.07	-2.75	0.00587499	0.026598	3.182	8607.9	9174.6	9700.9	7926.7	7433.7	8670.6	9161.2	8010.3	9	116084293	116175360	8187	46.79	-1	protein_coding	transforming growth factor, beta receptor II [Source:MGI Symbol;Acc:MGI:98729]
ENSMUSG00000042129	Rassf4	7574.8	0.24	0.09	2.78	0.00536342	0.0266668	2.896	7217.2	5702.1	7760.9	8333.3	7657.3	8777.9	6893.4	8256.2	6	116633008	116673952	9209	48.84	-1	protein_coding	Ras association (RalGDS/AF-6) domain family member 4 [Source:MGI Symbol;Acc:MGI:2386853]
ENSMUSG00000079003	Samd1	1702.3	0.25	0.09	2.9	0.00368688	0.0267226	1.985	1602.6	1618.6	1411.9	1785.6	1907.3	1887.6	1544.4	1860.1	8	83997672	84000409	2393	64.68	1	protein_coding	sterile alpha motif domain containing 1 [Source:MGI Symbol;Acc:MGI:2142433]
ENSMUSG00000024997	Prdx3	2736.2	-0.23	0.08	-2.85	0.00435811	0.0267726	2.34	2903.2	2968.2	3028.6	2287.8	2455.5	2773.9	2966.7	2505.7	19	60864051	60874556	1478	41.6	-1	protein_coding	peroxiredoxin 3 [Source:MGI Symbol;Acc:MGI:88034]
ENSMUSG00000076541	Igkv4-79	142.8	-0.55	0.17	-3.3	0.000971636	0.0267914	0.521	129.3	194.1	258.3	71.1	86.8	116.9	193.9	91.6	6	69042972	69043505	358	44.57	-1	IG_V_gene	immunoglobulin kappa variable 4-79 [Source:MGI Symbol;Acc:MGI:2685040]
ENSMUSG00000015355	Cd48	4082.3	-0.2	0.07	-2.85	0.00437368	0.0267931	2.34	4237.2	4760.9	4155.5	3745.6	3636.5	3958.2	4384.5	3780.1	1	171682009	171705258	1189	41.3	1	protein_coding	CD48 antigen [Source:MGI Symbol;Acc:MGI:88339]
ENSMUSG00000079363	Gbp4	913.3	0.41	0.13	3.21	0.00134211	0.0267931	0.718	634.9	836.7	794	1174.4	825	1215	755.2	1071.5	5	105115767	105139586	7494	40.9	-1	protein_coding	guanylate binding protein 4 [Source:MGI Symbol;Acc:MGI:97072]
ENSMUSG00000085379	2310058D17Rik	440.4	-0.42	0.13	-3.22	0.00130197	0.0267931	0.697	549.8	513.9	493.6	324.4	349.5	411.1	519.1	361.7	11	58965748	58978050	3201	46.65	-1	lncRNA	RIKEN cDNA 2310058D17 gene [Source:MGI Symbol;Acc:MGI:1922944]
ENSMUSG00000115249	Gm49085	1141.2	-0.33	0.11	-2.93	0.00336068	0.0268217	1.795	1182.2	1367.5	1319.2	1118.9	816.3	1043.5	1289.6	992.9	15	37960471	37966218	5748	43.6	1	lncRNA	predicted gene, 49085 [Source:MGI Symbol;Acc:MGI:6118472]
ENSMUSG00000053617	Sh3pxd2a	1071.2	0.3	0.1	2.93	0.00337505	0.0269163	1.795	946.9	870.5	1029.3	1276.7	1115.9	1188.1	948.9	1193.6	19	47260174	47464401	11593	51.3	-1	protein_coding	SH3 and PX domains 2A [Source:MGI Symbol;Acc:MGI:1298393]
ENSMUSG00000028759	Hp1bp3	9722.7	0.15	0.06	2.77	0.00567291	0.0270425	3	9103.5	9154.6	9316.4	9646.7	10555.7	10559.1	9191.5	10253.8	4	138216296	138244683	8433	44.7	1	protein_coding	heterochromatin protein 1, binding protein 3 [Source:MGI Symbol;Acc:MGI:109369]
ENSMUSG00000095700	Ighv10-3	815.5	-0.37	0.11	-3.2	0.00135933	0.0270565	0.718	859.3	1025.6	919.3	785.6	677.4	625.7	934.7	696.2	12	114523441	114523905	377	43.01	-1	IG_V_gene	immunoglobulin heavy variable V10-3 [Source:MGI Symbol;Acc:MGI:3648785]
ENSMUSG00000028312	Smc2	6901.5	0.16	0.06	2.76	0.00573521	0.0272787	3	6566.5	6645.4	6326	7057.8	7617.2	7195.9	6512.6	7290.3	4	52439243	52488260	5478	37.99	1	protein_coding	structural maintenance of chromosomes 2 [Source:MGI Symbol;Acc:MGI:106067]
ENSMUSG00000037075	Rnf139	2437.8	-0.21	0.07	-2.89	0.00387235	0.0272787	2.026	2503.6	2655.8	2716.8	2325.6	2214.5	2210.5	2625.4	2250.2	15	58889229	58907057	5110	41.02	1	protein_coding	ring finger protein 139 [Source:MGI Symbol;Acc:MGI:1923091]
ENSMUSG00000026222	Sp100	10344.4	-0.2	0.07	-2.77	0.00568925	0.0274325	2.957	11698.9	11348.2	10304.6	10813.3	9089.1	8812.4	11117.2	9571.6	1	85649988	85709998	7556	43.52	1	protein_coding	nuclear antigen Sp100 [Source:MGI Symbol;Acc:MGI:109561]
ENSMUSG00000006304	Arpc2	13275.6	-0.15	0.06	-2.76	0.00579008	0.027499	3	14582.1	14389.2	13038.5	12484.4	12745.2	12414.2	14003.3	12547.9	1	74236084	74268209	2033	44.47	1	protein_coding	actin related protein 2/3 complex, subunit 2 [Source:MGI Symbol;Acc:MGI:1923959]
ENSMUSG00000028173	Wls	896.8	-0.36	0.12	-2.95	0.00321433	0.0275161	1.663	957.7	894.8	1235	664.4	802.2	826.9	1029.2	764.5	3	159839672	159938664	8792	37.15	1	protein_coding	wntless WNT ligand secretion mediator [Source:MGI Symbol;Acc:MGI:1915401]
ENSMUSG00000050192	Eif5a2	432.1	-0.41	0.13	-3.2	0.00137787	0.0275486	0.712	511.4	505.4	501.3	342.2	396.2	336.3	506	358.3	3	28781276	28798846	5027	41.3	1	protein_coding	eukaryotic translation initiation factor 5A2 [Source:MGI Symbol;Acc:MGI:1933735]
ENSMUSG00000036503	Rnf13	2318.8	-0.21	0.07	-2.89	0.00384964	0.0275726	1.985	2473.6	2629.5	2395.3	2114.4	2138.5	2161.7	2499.5	2138.2	3	57736062	57835233	10019	38.76	1	protein_coding	ring finger protein 13 [Source:MGI Symbol;Acc:MGI:1346341]
ENSMUSG00000024456	Diaph1	5014.6	-0.17	0.06	-2.76	0.0057227	0.0280752	2.896	5625.4	5244.1	5116.9	4877.8	4655.8	4567.6	5328.8	4700.4	18	37843601	37935476	6339	42.1	-1	protein_coding	diaphanous related formin 1 [Source:MGI Symbol;Acc:MGI:1194490]
ENSMUSG00000109511	Nup62	4095.2	0.24	0.08	2.82	0.00483567	0.0281259	2.441	3400.5	4241.7	3575.8	4113.3	4765.5	4474.7	3739.3	4451.2	7	44816088	44830812	2854	50.08	1	protein_coding	nucleoporin 62 [Source:MGI Symbol;Acc:MGI:1351500]
ENSMUSG00000029416	Slc15a4	2628.7	-0.31	0.11	-2.82	0.0048559	0.0282228	2.441	2447.7	3473.6	2939.6	2094.4	2057.1	2759.6	2953.7	2303.7	5	127595664	127632897	5312	48.26	-1	protein_coding	solute carrier family 15, member 4 [Source:MGI Symbol;Acc:MGI:2140796]
ENSMUSG00000035726	Supt16	9093.9	0.15	0.06	2.75	0.00590101	0.028286	2.957	8348.5	8832.7	8609.4	10028.9	9548.3	9195.6	8596.9	9590.9	14	52160414	52197416	5039	41.04	-1	protein_coding	SPT16, facilitates chromatin remodeling subunit [Source:MGI Symbol;Acc:MGI:1890948]
ENSMUSG00000098104	Gm6085	1976.6	-0.23	0.08	-2.84	0.00450931	0.028389	2.25	2140.7	2225.3	2065.3	1722.2	1772.7	1933.6	2143.8	1809.5	1	4687934	4689403	1470	58.1	-1	processed_pseudogene	predicted gene 6085 [Source:MGI Symbol;Acc:MGI:3646770]
ENSMUSG00000024335	Brd2	10133	0.16	0.06	2.75	0.00598594	0.0286509	2.957	9642.4	10026.1	9015.1	11002.2	10304.9	10807.3	9561.2	10704.8	17	34112023	34122634	7826	55.2	-1	protein_coding	bromodomain containing 2 [Source:MGI Symbol;Acc:MGI:99495]
ENSMUSG00000091639	Gm3756	2801.6	0.23	0.08	2.8	0.00505679	0.0287097	2.491	2520.3	2518.7	2643.1	2778.9	3429.2	2919.6	2560.7	3042.5	9	31935446	31936800	1355	54.1	-1	processed_pseudogene	predicted gene 3756 [Source:MGI Symbol;Acc:MGI:3781931]
ENSMUSG00000006307	Kmt2b	2513.5	0.25	0.09	2.83	0.00462714	0.0290454	2.25	2231.7	2513.4	2076.8	2441.1	2932	2886	2273.9	2753.1	7	30568858	30588726	9596	54.6	-1	protein_coding	lysine (K)-specific methyltransferase 2B [Source:MGI Symbol;Acc:MGI:109565]
ENSMUSG00000027593	Raly	12135.4	0.17	0.06	2.72	0.00654396	0.0290454	3.182	11419.4	11513.9	11262.1	11662.2	13773.2	13181.7	11398.5	12872.4	2	154791096	154867261	3292	41.51	1	protein_coding	hnRNP-associated with lethal yellow [Source:MGI Symbol;Acc:MGI:97850]
ENSMUSG00000029101	Rgs12	2212.7	0.26	0.09	2.83	0.00466318	0.0292501	2.25	1953.8	1915.1	2116	2123.3	2756.2	2411.7	1995	2430.4	5	34949445	35039644	8487	49.81	1	protein_coding	regulator of G-protein signaling 12 [Source:MGI Symbol;Acc:MGI:1918979]
ENSMUSG00000025369	Smarcc2	5789.1	0.22	0.08	2.74	0.00614524	0.0293056	2.957	4998.9	5971.1	5006.9	5682.2	6770.4	6304.8	5325.6	6252.5	10	128459248	128490482	5552	47.42	1	protein_coding	SWI/SNF related, matrix associated, actin dependent regulator of chromatin, subfamily c, member 2 [Source:MGI Symbol;Acc:MGI:1915344]
ENSMUSG00000037470	Uggt1	8596.5	-0.16	0.06	-2.71	0.00667068	0.0295371	3.182	8846.5	9620.9	8844.8	8431.1	8220.7	7614.6	9104.1	8088.8	1	36140027	36244720	12853	43.71	-1	protein_coding	UDP-glucose glycoprotein glucosyltransferase 1 [Source:MGI Symbol;Acc:MGI:2443162]
ENSMUSG00000028551	Cdkn2c	6240.4	0.18	0.06	2.71	0.00669085	0.0296048	3.182	5909.1	5907.8	5718.6	6180	7177.5	6549.2	5845.2	6635.6	4	109660876	109667189	2686	44.33	-1	protein_coding	cyclin dependent kinase inhibitor 2C [Source:MGI Symbol;Acc:MGI:105388]
ENSMUSG00000016477	E2f3	843.4	0.31	0.1	2.95	0.00318814	0.0297266	1.507	712.5	750.2	767.2	903.3	1016.1	911.2	743.3	943.5	13	29906575	29986063	5429	45.73	-1	protein_coding	E2F transcription factor 3 [Source:MGI Symbol;Acc:MGI:1096340]
ENSMUSG00000028232	Tmem68	1048.5	-0.3	0.1	-2.91	0.00362338	0.0297266	1.713	1037	1251.4	1217.8	901.1	921.6	962	1168.7	928.2	4	3549041	3574853	3462	36.6	-1	protein_coding	transmembrane protein 68 [Source:MGI Symbol;Acc:MGI:1919348]
ENSMUSG00000034903	Cobll1	2072.4	-0.22	0.08	-2.86	0.00428472	0.0297266	2.026	2261.7	2303.4	2161	2014.4	1816.1	1878	2242	1902.9	2	65088339	65239403	8342	40.71	-1	protein_coding	Cobl-like 1 [Source:MGI Symbol;Acc:MGI:2442894]
ENSMUSG00000062611	Rps3a2	31736.4	-0.13	0.05	-2.74	0.00614179	0.0297796	2.896	33544.1	32416.6	33518.5	29314.4	31173.1	30451.9	33159.7	30313.1	14	88123017	88123808	792	47.6	-1	processed_pseudogene	ribosomal protein S3A2 [Source:MGI Symbol;Acc:MGI:3642853]
ENSMUSG00000027170	Eif3m	4018.2	-0.17	0.06	-2.83	0.00472144	0.0298137	2.219	4118.8	4345.1	4346.8	3707.8	3791.8	3799.2	4270.2	3766.2	2	104999656	105017080	2590	39.55	-1	protein_coding	eukaryotic translation initiation factor 3, subunit M [Source:MGI Symbol;Acc:MGI:1351744]
ENSMUSG00000027652	Ralgapb	4460.7	-0.19	0.07	-2.81	0.00497701	0.0298137	2.34	4529.2	5052.1	4744.8	4387.8	4163	3887.3	4775.4	4146	2	158409848	158499253	12992	39.93	1	protein_coding	Ral GTPase activating protein, beta subunit (non-catalytic) [Source:MGI Symbol;Acc:MGI:2444531]
ENSMUSG00000064370	mt-Cytb	170934	-0.19	0.07	-2.73	0.00628483	0.0298137	2.957	209433	179630	159806	159874	161446	155413	182956	158911	MT	14145	15288	1144	39.07	1	protein_coding	mitochondrially encoded cytochrome b [Source:MGI Symbol;Acc:MGI:102501]
ENSMUSG00000021288	Klc1	2353.1	-0.21	0.07	-2.82	0.00480328	0.0298878	2.25	2457.7	2517.6	2624	2111.1	2128.7	2279.5	2533.1	2173.1	12	111758849	111807844	6355	50.64	1	protein_coding	kinesin light chain 1 [Source:MGI Symbol;Acc:MGI:107978]
ENSMUSG00000030677	Kif22	6320.4	0.16	0.06	2.74	0.00623162	0.0301053	2.896	5904.9	6114.6	5844.9	6390	7022.3	6645.9	5954.8	6686.1	7	127027729	127042471	4903	46.86	-1	protein_coding	kinesin family member 22 [Source:MGI Symbol;Acc:MGI:109233]
ENSMUSG00000042726	Trafd1	2026.9	0.23	0.08	2.85	0.00438102	0.0302074	2.026	1827.9	1989	1750.6	2226.7	2108.1	2259.4	1855.8	2198	5	121371725	121385632	4486	50.16	-1	protein_coding	TRAF type zinc finger domain containing 1 [Source:MGI Symbol;Acc:MGI:1923551]
ENSMUSG00000076514	Igkv17-121	527.7	-0.38	0.13	-2.94	0.0032589	0.0302074	1.507	586.5	596.2	650.5	371.1	473.3	488.7	611	444.4	6	68036812	68037318	363	41.22	1	IG_V_gene	immunoglobulin kappa variable 17-121 [Source:MGI Symbol;Acc:MGI:3647671]
ENSMUSG00000035824	Tk2	2508.8	-0.28	0.1	-2.86	0.00422907	0.0304231	1.94	3252	2596.7	2477.6	2310	2403.4	2013.1	2775.4	2242.2	8	104226685	104248558	3571	49.54	-1	protein_coding	thymidine kinase 2, mitochondrial [Source:MGI Symbol;Acc:MGI:1913266]
ENSMUSG00000071454	Dtnb	365.6	0.44	0.14	3.17	0.00149992	0.0306474	0.683	270.3	268	344.4	408.9	427.7	474.3	294.2	437	12	3572381	3781796	9603	42.96	1	protein_coding	dystrobrevin, beta [Source:MGI Symbol;Acc:MGI:1203728]
ENSMUSG00000062901	Klhl24	32209.3	-0.16	0.06	-2.73	0.00625422	0.0306742	2.842	32187.6	32820.7	37162.2	31544.4	29881.4	29659.5	34056.8	30361.8	16	20097542	20129221	10183	40.76	1	protein_coding	kelch-like 24 [Source:MGI Symbol;Acc:MGI:1923035]
ENSMUSG00000005718	Tfap4	518.4	0.39	0.13	2.94	0.00332392	0.0307209	1.507	523.1	392.5	378.8	555.6	631.8	628.6	431.5	605.3	16	4544661	4559854	2541	50.64	-1	protein_coding	transcription factor AP4 [Source:MGI Symbol;Acc:MGI:103239]
ENSMUSG00000033792	Atp7a	627.6	-0.39	0.13	-3.04	0.00232862	0.0309651	1.047	681.6	640.5	862.9	576.7	518.9	484.8	728.3	526.8	X	106027276	106124926	8734	39.8	1	protein_coding	ATPase, Cu++ transporting, alpha polypeptide [Source:MGI Symbol;Acc:MGI:99400]
ENSMUSG00000026083	Eif5b	3888.2	0.21	0.07	2.78	0.00544355	0.031021	2.441	3906	3610.8	3270.6	4310	4027.3	4204.5	3595.8	4180.6	1	37998010	38055579	9753	41.45	1	protein_coding	eukaryotic translation initiation factor 5B [Source:MGI Symbol;Acc:MGI:2441772]
ENSMUSG00000051403	Ppp1r37	841.6	0.31	0.11	2.93	0.00336931	0.0310729	1.507	713.3	738.6	771	861.1	988.9	976.4	741	942.1	7	19530800	19563076	4110	52.28	-1	protein_coding	protein phosphatase 1, regulatory subunit 37 [Source:MGI Symbol;Acc:MGI:2687042]
ENSMUSG00000055980	Irs1	1082	0.33	0.11	2.86	0.00425908	0.0313414	1.887	919.4	835.7	1070.4	1191.1	1075.8	1399.9	941.8	1222.3	1	82233101	82291416	9144	42.78	-1	protein_coding	insulin receptor substrate 1 [Source:MGI Symbol;Acc:MGI:99454]
ENSMUSG00000020183	Cpm	26830.1	0.16	0.06	2.71	0.00682056	0.0314842	3	24818.5	23532.1	27613.4	28551.1	28257.4	28207.8	25321.4	28338.8	10	117629500	117687352	5964	45.77	1	protein_coding	carboxypeptidase M [Source:MGI Symbol;Acc:MGI:1917824]
ENSMUSG00000021451	Sema4d	2152.8	-0.28	0.1	-2.85	0.0044086	0.0314842	1.94	2086.5	2663.2	2388.6	2064.4	1702.1	2012.2	2379.5	1926.2	13	51685529	51793747	7679	50.31	-1	protein_coding	sema domain, immunoglobulin domain (Ig), transmembrane domain (TM) and short cytoplasmic domain, (semaphorin) 4D [Source:MGI Symbol;Acc:MGI:109244]
ENSMUSG00000030287	Itpr2	4858.9	-0.23	0.08	-2.72	0.00657797	0.0314842	2.896	5745.6	5138.6	4921.7	4732.2	4781.8	3833.7	5268.6	4449.2	6	146108299	146502223	14802	44.78	-1	protein_coding	inositol 1,4,5-triphosphate receptor 2 [Source:MGI Symbol;Acc:MGI:99418]
ENSMUSG00000063450	Syne2	478.6	0.47	0.15	3.17	0.00152567	0.0314842	0.672	472.2	289.1	363.5	512.2	706.7	528	374.9	582.3	12	75818134	76110926	26726	44.56	1	protein_coding	spectrin repeat containing, nuclear envelope 2 [Source:MGI Symbol;Acc:MGI:2449316]
ENSMUSG00000102070	Gm28661	11968.9	-0.23	0.09	-2.71	0.00673285	0.0315077	2.957	15508.1	12541.6	10950.3	11014.4	11151.6	10647.3	13000	10937.8	1	24614885	24615565	681	38.77	-1	unprocessed_pseudogene	predicted gene 28661 [Source:MGI Symbol;Acc:MGI:5579367]
ENSMUSG00000083992	Gm11478	29619	-0.14	0.05	-2.71	0.00675629	0.0315946	2.957	30087.7	31515.5	31550.8	26751.1	29192	28617	31051.3	28186.7	11	86630428	86631026	599	54.42	-1	processed_pseudogene	predicted gene 11478 [Source:MGI Symbol;Acc:MGI:3650888]
ENSMUSG00000000399	Ndufa9	4195	-0.18	0.07	-2.77	0.00558254	0.0316076	2.441	4502.5	4368.4	4534.3	3800	4179.3	3785.8	4468.4	3921.7	6	126821721	126849136	2101	45.75	-1	protein_coding	NADH:ubiquinone oxidoreductase subunit A9 [Source:MGI Symbol;Acc:MGI:1913358]
ENSMUSG00000078249	Hmga1b	7367.1	0.16	0.06	2.71	0.00663897	0.0316592	2.896	7347.4	6552.5	6933.5	7666.7	7823.4	7879.1	6944.5	7789.7	11	120762794	120764419	1626	58.55	1	protein_coding	high mobility group AT-hook 1B [Source:MGI Symbol;Acc:MGI:96161]
ENSMUSG00000022811	Zfp148	5199.9	-0.17	0.06	-2.71	0.00667298	0.0317757	2.896	5341.8	5550.1	5645.9	5155.6	4722.1	4784.2	5512.6	4887.3	16	33380836	33504363	10383	40.48	1	protein_coding	zinc finger protein 148 [Source:MGI Symbol;Acc:MGI:1332234]
ENSMUSG00000024006	Stk38	6424.2	-0.16	0.06	-2.71	0.00681264	0.0317757	2.957	6697.5	6657	6991.8	5962.2	5910.7	6325.9	6782.1	6066.3	17	28970880	29007995	11560	44.5	-1	protein_coding	serine/threonine kinase 38 [Source:MGI Symbol;Acc:MGI:2442572]
ENSMUSG00000067870	Rpl31-ps8	18446.4	-0.15	0.06	-2.7	0.00692234	0.0317939	3	19438.4	19362.2	19561.6	16034.4	18387.8	17894	19454	17438.7	15	90764279	90764656	378	50.26	-1	processed_pseudogene	ribosomal protein L31, pseudogene 8 [Source:MGI Symbol;Acc:MGI:3647726]
ENSMUSG00000020986	Sec23a	1754.7	-0.23	0.08	-2.83	0.00467856	0.0317967	2.026	1879.6	1920.4	1906.5	1627.8	1679.3	1514.9	1902.2	1607.3	12	58958383	59012017	4840	40.66	-1	protein_coding	SEC23 homolog A, COPII coat complex component [Source:MGI Symbol;Acc:MGI:1349635]
ENSMUSG00000028277	Ube2j1	8517.1	0.19	0.07	2.7	0.00694295	0.031843	3	7706.1	7366.1	8667.8	9756.7	8318.4	9287.6	7913.3	9120.9	4	33031416	33052363	3530	42.36	1	protein_coding	ubiquitin-conjugating enzyme E2J 1 [Source:MGI Symbol;Acc:MGI:1926245]
ENSMUSG00000049313	Sorl1	2173.6	-0.25	0.09	-2.83	0.00469504	0.0318631	2.026	2342.6	2576.7	2222.2	2206.7	1857.3	1835.9	2380.5	1966.6	9	41964720	42124297	11321	46.67	-1	protein_coding	sortilin-related receptor, LDLR class A repeats-containing [Source:MGI Symbol;Acc:MGI:1202296]
ENSMUSG00000062202	Btbd9	1499.2	-0.27	0.09	-2.88	0.0039726	0.0318705	1.713	1718.6	1591.2	1644.4	1491.1	1211.5	1338.6	1651.4	1347	17	30215524	30576488	18201	45.05	-1	protein_coding	BTB (POZ) domain containing 9 [Source:MGI Symbol;Acc:MGI:1916625]
ENSMUSG00000038982	Bloc1s5	747.9	-0.37	0.12	-3.03	0.00243623	0.031957	1.047	951.9	720.7	904.9	663.3	572.1	674.6	859.2	636.7	13	38592842	38635109	6439	44.49	-1	protein_coding	biogenesis of lysosomal organelles complex-1, subunit 5, muted [Source:MGI Symbol;Acc:MGI:2178598]
ENSMUSG00000026307	Scly	1178.1	0.28	0.1	2.88	0.00403582	0.0323085	1.713	1156.3	1031.9	974.8	1276.7	1304.8	1324.2	1054.3	1301.9	1	91298338	91321075	4549	49.96	1	protein_coding	selenocysteine lyase [Source:MGI Symbol;Acc:MGI:1355310]
ENSMUSG00000054843	Atrnl1	639.4	-0.41	0.13	-3.14	0.00169141	0.0323085	0.718	720.8	632	896.3	461.1	563.4	562.5	749.7	529	19	57611034	58133343	6586	42	1	protein_coding	attractin like 1 [Source:MGI Symbol;Acc:MGI:2147749]
ENSMUSG00000045411	2410002F23Rik	317.5	0.46	0.15	3.15	0.00164563	0.0323403	0.697	253.6	240.6	253.5	298.9	439.6	418.7	249.2	385.8	7	44246722	44252319	5233	50.66	1	protein_coding	RIKEN cDNA 2410002F23 gene [Source:MGI Symbol;Acc:MGI:1914226]
ENSMUSG00000043716	Rpl7	23982.7	-0.15	0.06	-2.71	0.00672669	0.0324048	2.842	24791.8	24334.1	26741.9	21338.9	22937.2	23752.3	25289.3	22676.1	1	16101295	16104662	2687	45.22	-1	protein_coding	ribosomal protein L7 [Source:MGI Symbol;Acc:MGI:98073]
ENSMUSG00000034807	Colgalt1	3232.4	0.22	0.08	2.77	0.00554311	0.0324065	2.34	2758.9	3269.9	2873.6	3304.4	3417.2	3770.4	2967.5	3497.4	8	71610998	71624911	4326	52.51	1	protein_coding	collagen beta(1-O)galactosyltransferase 1 [Source:MGI Symbol;Acc:MGI:1924348]
ENSMUSG00000038047	Haus6	1833.4	0.23	0.08	2.83	0.00471355	0.0324533	1.985	1722.8	1538.4	1764	1967.8	2005	2002.6	1675.1	1991.8	4	86578855	86612055	6459	39.64	-1	protein_coding	HAUS augmin-like complex, subunit 6 [Source:MGI Symbol;Acc:MGI:1923389]
ENSMUSG00000102428	Pcdhga12	112.4	-0.54	0.17	-3.22	0.00126596	0.0324533	0.533	150.2	149.8	162.6	54.4	107.5	49.8	154.2	70.6	18	37765580	37841873	6664	45.56	1	protein_coding	protocadherin gamma subfamily A, 12 [Source:MGI Symbol;Acc:MGI:1935229]
ENSMUSG00000035078	Mtmr9	2611.8	-0.2	0.07	-2.76	0.00581459	0.0325014	2.441	2717.2	2759.2	2931	2535.6	2344.7	2383	2802.5	2421.1	14	63519651	63543982	3738	44.74	-1	protein_coding	myotubularin related protein 9 [Source:MGI Symbol;Acc:MGI:2442842]
ENSMUSG00000040701	Ap1g2	1373.2	0.27	0.1	2.84	0.00445385	0.0325014	1.871	1334	1228.2	1125.9	1595.6	1571.8	1383.6	1229.4	1517	14	55098575	55106593	4170	53.31	-1	protein_coding	adaptor protein complex AP-1, gamma 2 subunit [Source:MGI Symbol;Acc:MGI:1328307]
ENSMUSG00000037966	Ninj1	892.7	0.33	0.11	3.13	0.00172049	0.0326685	0.718	713.3	753.4	867.6	1001.1	1001.9	1018.5	778.1	1007.2	13	49187485	49196244	1570	55.43	1	protein_coding	ninjurin 1 [Source:MGI Symbol;Acc:MGI:1196617]
ENSMUSG00000037573	Tob1	796.6	-0.41	0.14	-3.02	0.00251102	0.0326817	1.047	760.8	1218.7	840.9	645.6	565.6	748.3	940.1	653.2	11	94211454	94215495	2288	47.7	1	protein_coding	transducer of ErbB-2.1 [Source:MGI Symbol;Acc:MGI:1349721]
ENSMUSG00000040451	Sgms1	1592	-0.26	0.09	-2.82	0.00476764	0.0326987	1.985	1822	1708.3	1702.8	1592.2	1400.3	1326.1	1744.4	1439.6	19	32122727	32389714	10546	43.86	-1	protein_coding	sphingomyelin synthase 1 [Source:MGI Symbol;Acc:MGI:2444110]
ENSMUSG00000029328	Hnrnpdl	3262.2	0.28	0.1	2.75	0.00601951	0.0328712	2.491	2992.5	2305.5	3433.3	3351.1	3762.4	3728.3	2910.4	3613.9	5	100033577	100039664	4818	47.09	-1	protein_coding	heterogeneous nuclear ribonucleoprotein D-like [Source:MGI Symbol;Acc:MGI:1355299]
ENSMUSG00000036086	Zranb3	584.1	0.36	0.12	2.88	0.00402358	0.0328868	1.663	472.2	545.5	478.3	577.8	721.9	709.1	498.7	669.6	1	127954184	128103047	9079	41.95	-1	protein_coding	zinc finger, RAN-binding domain containing 3 [Source:MGI Symbol;Acc:MGI:1918362]
ENSMUSG00000024042	Sik1	2651	-0.24	0.09	-2.74	0.00621161	0.0329168	2.563	2766.4	2921.7	2990.3	2761.1	2120	2346.6	2892.8	2409.2	17	31844250	31855804	5133	53.94	-1	protein_coding	salt inducible kinase 1 [Source:MGI Symbol;Acc:MGI:104754]
ENSMUSG00000022221	Ripk3	1099.4	-0.28	0.1	-2.86	0.00417057	0.0330407	1.713	1318.1	1192.3	1137.4	1010	997.6	940.9	1216	982.8	14	55784995	55788865	2292	52.85	-1	protein_coding	receptor-interacting serine-threonine kinase 3 [Source:MGI Symbol;Acc:MGI:2154952]
ENSMUSG00000028245	Nsmaf	2387.1	0.23	0.08	2.83	0.00472616	0.0330407	1.94	2141.6	2043.8	2356.1	2807.8	2502.1	2471.1	2180.5	2593.7	4	6396207	6454271	8368	42.73	-1	protein_coding	neutral sphingomyelinase (N-SMase) activation associated factor [Source:MGI Symbol;Acc:MGI:1341864]
ENSMUSG00000003198	Zfp959	769.7	-0.34	0.12	-2.9	0.00367933	0.0330509	1.507	972.8	909.5	745.2	648.9	624.2	717.7	875.8	663.6	17	55892093	55898928	2448	39.45	1	protein_coding	zinc finger protein 959 [Source:MGI Symbol;Acc:MGI:2385058]
ENSMUSG00000022307	Oxr1	7876.7	0.18	0.07	2.68	0.00731999	0.0330509	3	7400.8	6603.2	8046	8516.7	8162.1	8531.6	7350	8403.5	15	41447482	41861048	7136	39.07	1	protein_coding	oxidation resistance 1 [Source:MGI Symbol;Acc:MGI:2179326]
ENSMUSG00000038141	Tmem181a	426	0.43	0.14	3.15	0.00164153	0.0330509	0.672	312.8	377.7	347.2	538.9	417.9	561.5	345.9	506.1	17	6256860	6308314	6548	49.58	1	protein_coding	transmembrane protein 181A [Source:MGI Symbol;Acc:MGI:1924356]
ENSMUSG00000066621	Tecpr1	1558.8	0.24	0.09	2.81	0.00494899	0.0330509	2.026	1410.7	1506.8	1333.5	1738.9	1751	1611.7	1417	1700.5	5	144194442	144223615	12772	53.15	-1	protein_coding	tectonin beta-propeller repeat containing 1 [Source:MGI Symbol;Acc:MGI:1917631]
ENSMUSG00000057337	Chst3	32398.7	-0.16	0.06	-2.69	0.0072509	0.0331456	2.957	32665.6	34352.8	35713.9	33155.5	29857.5	28646.7	34244.1	30553.2	10	60181532	60219260	6497	50.64	-1	protein_coding	carbohydrate sulfotransferase 3 [Source:MGI Symbol;Acc:MGI:1858224]
ENSMUSG00000031389	Arhgap4	3554.9	0.21	0.08	2.75	0.00599262	0.0331675	2.441	3627.4	3147.5	3070.7	3825.6	3981.7	3676.5	3281.9	3827.9	X	73891442	73921870	8105	49.09	-1	protein_coding	Rho GTPase activating protein 4 [Source:MGI Symbol;Acc:MGI:2159577]
ENSMUSG00000030323	Ift122	724.6	-0.37	0.12	-3.01	0.00258515	0.0333398	1.047	893.5	740.7	875.3	515.6	609	713.8	836.5	612.8	6	115853470	115926699	10319	48.65	1	protein_coding	intraflagellar transport 122 [Source:MGI Symbol;Acc:MGI:1932386]
ENSMUSG00000024875	Yif1a	1266.5	-0.26	0.09	-2.83	0.00462925	0.0333832	1.871	1506.7	1317.9	1346.9	1158.9	1126.8	1142.1	1390.5	1142.6	19	5088538	5092881	1889	54.33	1	protein_coding	Yip1 interacting factor homolog A (S. cerevisiae) [Source:MGI Symbol;Acc:MGI:1915340]
ENSMUSG00000048047	Zbtb33	4288.8	-0.22	0.08	-2.76	0.0058154	0.0334984	2.34	4106.2	5228.3	4578.3	3845.6	4062	3912.2	4637.6	3939.9	X	38189793	38197046	5122	40.14	1	protein_coding	zinc finger and BTB domain containing 33 [Source:MGI Symbol;Acc:MGI:1927290]
ENSMUSG00000027775	Mfsd1	3192.6	-0.2	0.07	-2.74	0.00620677	0.0335478	2.491	3292	3244.6	3743.2	2974.4	2954.8	2946.4	3426.6	2958.6	3	67582741	67604237	3042	44.71	1	protein_coding	major facilitator superfamily domain containing 1 [Source:MGI Symbol;Acc:MGI:1914118]
ENSMUSG00000034311	Kif4	2775.8	0.24	0.09	2.77	0.00552933	0.0335478	2.219	2653.8	2664.3	2269.1	3181.1	3170.8	2715.5	2529	3022.5	X	100625737	100727214	5514	40.23	1	protein_coding	kinesin family member 4 [Source:MGI Symbol;Acc:MGI:108389]
ENSMUSG00000018412	Kansl1	5594.9	0.16	0.06	2.68	0.00746061	0.0339374	2.957	5215.8	5292.7	5324.5	6193.3	5658.9	5884.2	5277.7	5912.1	11	104333229	104468861	6874	39.04	-1	protein_coding	KAT8 regulatory NSL complex subunit 1 [Source:MGI Symbol;Acc:MGI:1923969]
ENSMUSG00000057963	Itpk1	663.4	0.32	0.11	2.89	0.00382739	0.034139	1.507	603.2	566.6	565.4	715.6	805.5	724.4	578.4	748.5	12	102568582	102704930	3320	51.92	-1	protein_coding	inositol 1,3,4-triphosphate 5/6 kinase [Source:MGI Symbol;Acc:MGI:2446159]
ENSMUSG00000030304	Ergic2	3246.4	-0.19	0.07	-2.75	0.00597576	0.0342782	2.34	3317.9	3524.2	3561.4	3165.6	2975.4	2933.9	3467.8	3025	6	148179079	148212374	6727	39.88	-1	protein_coding	ERGIC and golgi 2 [Source:MGI Symbol;Acc:MGI:1914706]
ENSMUSG00000036257	Pnpla8	4241.5	-0.2	0.07	-2.74	0.00622982	0.0342782	2.441	4447.5	4313.5	4869.1	4200	3711.4	3907.5	4543.4	3939.6	12	44221370	44322532	14174	39.77	1	protein_coding	patatin-like phospholipase domain containing 8 [Source:MGI Symbol;Acc:MGI:1914702]
ENSMUSG00000024074	Crim1	99.3	0.52	0.17	3.12	0.00183484	0.0342814	0.718	60.1	79.1	61.2	123.3	131.3	140.9	66.8	131.8	17	78200248	78376592	5995	44.43	1	protein_coding	cysteine rich transmembrane BMP regulator 1 (chordin like) [Source:MGI Symbol;Acc:MGI:1354756]
ENSMUSG00000028914	Casp9	1833.8	-0.25	0.09	-2.76	0.00575415	0.0342836	2.25	1898	2204.2	1917	1818.9	1581.6	1582.9	2006.4	1661.1	4	141793612	141815976	5197	48.16	1	protein_coding	caspase 9 [Source:MGI Symbol;Acc:MGI:1277950]
ENSMUSG00000058672	Tubb2a	519	0.37	0.13	2.86	0.00425757	0.0342907	1.663	490.5	398.8	419.9	622.2	668.7	513.6	436.4	601.5	13	34074274	34078007	1610	52.01	-1	protein_coding	tubulin, beta 2A class IIA [Source:MGI Symbol;Acc:MGI:107861]
ENSMUSG00000029924	Slc37a3	600.2	-0.33	0.11	-2.88	0.00395778	0.0344006	1.54	656.6	660.5	721.3	546.7	502.6	513.6	679.5	521	6	39334773	39377675	5409	45.41	-1	protein_coding	solute carrier family 37 (glycerol-3-phosphate transporter), member 3 [Source:MGI Symbol;Acc:MGI:1919394]
ENSMUSG00000031264	Btk	7283.8	-0.15	0.06	-2.68	0.0073217	0.0344624	2.842	7727.8	7978.1	7351.5	6925.6	7076.6	6643.1	7685.8	6881.7	X	134542336	134583570	3149	42.99	-1	protein_coding	Bruton agammaglobulinemia tyrosine kinase [Source:MGI Symbol;Acc:MGI:88216]
ENSMUSG00000076569	Igkv5-39	288.9	-0.47	0.15	-3.13	0.00173503	0.034521	0.672	334.5	408.3	316.6	261.1	186.7	226.1	353.2	224.7	6	69900424	69900977	347	40.61	-1	IG_V_gene	immunoglobulin kappa variable 5-39 [Source:MGI Symbol;Acc:MGI:2686255]
ENSMUSG00000025078	Nhlrc2	2232.1	-0.25	0.09	-2.84	0.00453331	0.0347556	1.742	2128.2	2574.6	2607.7	2031.1	2016.9	2034.2	2436.8	2027.4	19	56548261	56603503	8718	42.92	1	protein_coding	NHL repeat containing 2 [Source:MGI Symbol;Acc:MGI:1914116]
ENSMUSG00000029207	Apbb2	260.4	-0.48	0.15	-3.11	0.00186517	0.0349898	0.712	377.9	291.2	292.7	205.6	230.1	164.8	320.6	200.2	5	66298703	66618784	10966	45.18	-1	protein_coding	amyloid beta (A4) precursor protein-binding, family B, member 2 [Source:MGI Symbol;Acc:MGI:108405]
ENSMUSG00000030754	Copb1	8225.1	-0.15	0.06	-2.66	0.00776247	0.0350169	2.957	8228.3	8964.6	8808.4	7973.3	7580.2	7795.7	8667.1	7783.1	7	114215559	114254711	5582	39.21	-1	protein_coding	coatomer protein complex, subunit beta 1 [Source:MGI Symbol;Acc:MGI:1917599]
ENSMUSG00000028803	Nipal3	2580.9	-0.22	0.08	-2.71	0.0067402	0.0350501	2.563	2561.2	2899.6	2905.2	2552.2	2256.8	2310.2	2788.7	2373.1	4	135445420	135495038	7588	49.48	-1	protein_coding	NIPA-like domain containing 3 [Source:MGI Symbol;Acc:MGI:1921802]
ENSMUSG00000026433	Rab29	611.9	-0.36	0.13	-2.85	0.00437791	0.0350647	1.663	694.1	675.3	739.5	455.6	623.1	483.9	703	520.8	1	131867224	131872887	1468	46.35	1	protein_coding	RAB29, member RAS oncogene family [Source:MGI Symbol;Acc:MGI:2385107]
ENSMUSG00000062353	Gm15772	19307.8	-0.15	0.06	-2.66	0.00782249	0.0352145	2.957	20049.9	19828.5	21177.3	16945.5	18664.6	19180.8	20351.9	18263.7	5	3236431	3236868	438	50.46	1	processed_pseudogene	predicted gene 15772 [Source:MGI Symbol;Acc:MGI:3805541]
ENSMUSG00000024610	Cd74	13465.6	-0.37	0.14	-2.63	0.00844113	0.0352842	3.182	16231.4	18512.8	12496.1	12274.4	11530.5	9748.5	15746.8	11184.5	18	60803848	60812652	1679	50.79	1	protein_coding	CD74 antigen (invariant polypeptide of major histocompatibility complex, class II antigen-associated) [Source:MGI Symbol;Acc:MGI:96534]
ENSMUSG00000076522	Igkv16-104	515.9	-0.39	0.14	-2.85	0.00441723	0.0353063	1.663	460.5	710.1	644.8	418.9	453.8	407.2	605.1	426.6	6	68425575	68426072	378	40.96	1	IG_V_gene	immunoglobulin kappa variable 16-104 [Source:MGI Symbol;Acc:MGI:2685913]
ENSMUSG00000035202	Lars2	15003.3	-0.44	0.17	-2.67	0.00760513	0.0355249	2.842	21092.7	12142.8	24546.5	12070	11632.5	8535.5	19260.7	10746	9	123366927	123462666	11089	43.95	1	protein_coding	leucyl-tRNA synthetase, mitochondrial [Source:MGI Symbol;Acc:MGI:2142973]
ENSMUSG00000048379	Socs4	2896.8	-0.23	0.08	-2.71	0.00666637	0.0355249	2.491	3028.4	3397.6	3003.7	2908.9	2368.6	2673.3	3143.2	2650.3	14	47276931	47296102	6877	38.27	1	protein_coding	suppressor of cytokine signaling 4 [Source:MGI Symbol;Acc:MGI:1914546]
ENSMUSG00000058979	Hdhd5	547.5	0.36	0.13	2.87	0.00412841	0.0355623	1.54	453	432.6	508	655.6	693.7	542.3	464.5	630.5	6	120509494	120531319	4381	48.48	-1	protein_coding	haloacid dehalogenase like hydrolase domain containing 5 [Source:MGI Symbol;Acc:MGI:2136976]
ENSMUSG00000036114	Rpp25l	1304.9	-0.26	0.09	-2.82	0.00480928	0.0355646	1.792	1408.2	1483.6	1406.2	1084.4	1263.6	1183.4	1432.7	1177.1	4	41712033	41713534	856	58.39	-1	protein_coding	ribonuclease P/MRP 25 subunit-like [Source:MGI Symbol;Acc:MGI:1917211]
ENSMUSG00000058773	Hist1h1b	654.9	0.44	0.15	2.99	0.00280988	0.0355646	1.047	732.5	457.9	369.2	782.2	848.9	738.8	519.9	790	13	21779883	21780625	743	55.59	-1	protein_coding	histone cluster 1, H1b [Source:MGI Symbol;Acc:MGI:1861461]
ENSMUSG00000038900	Rpl12	538.2	-0.42	0.13	-3.1	0.001931	0.0356065	0.718	612.4	606.7	686.8	340	505.9	477.2	635.3	441	2	32961559	32965345	3598	52.18	1	protein_coding	ribosomal protein L12 [Source:MGI Symbol;Acc:MGI:98002]
ENSMUSG00000029366	Dck	19317.4	0.19	0.07	2.66	0.00787198	0.0359517	2.896	16513.4	16664.1	20683.7	20295.5	20148.5	21599.3	17953.8	20681.1	5	88764996	88783281	3781	40.69	1	protein_coding	deoxycytidine kinase [Source:MGI Symbol;Acc:MGI:102726]
ENSMUSG00000049657	Zbtb5	2836.4	0.22	0.08	2.71	0.00677439	0.0359517	2.491	2697.2	2521.8	2610.6	3378.9	2790.9	3019.2	2609.9	3063	4	44991242	45012412	5606	45.39	-1	protein_coding	zinc finger and BTB domain containing 5 [Source:MGI Symbol;Acc:MGI:1924601]
ENSMUSG00000057335	Cep170	3625.8	-0.17	0.06	-2.73	0.00639779	0.0361197	2.34	3890.2	3909.4	3744.2	3450	3366.2	3394.8	3847.9	3403.7	1	176733653	176814067	18049	36.42	-1	protein_coding	centrosomal protein 170 [Source:MGI Symbol;Acc:MGI:1918348]
ENSMUSG00000036138	Acaa1a	1697.7	-0.22	0.08	-2.77	0.00555211	0.0361808	2.026	1887.9	1783.2	1837.6	1507.8	1590.3	1579.1	1836.3	1559.1	9	119339676	119350299	4414	54.27	1	protein_coding	acetyl-Coenzyme A acyltransferase 1A [Source:MGI Symbol;Acc:MGI:2148491]
ENSMUSG00000024104	Washc2	3179.9	-0.22	0.08	-2.7	0.0068592	0.036327	2.491	3533.9	3039.9	3725	3030	2838.7	2911.9	3433	2926.9	6	116208038	116262686	7551	44.17	1	protein_coding	WASH complex subunit 2` [Source:MGI Symbol;Acc:MGI:106463]
ENSMUSG00000029561	Oasl2	122.8	0.52	0.16	3.18	0.00148477	0.0363487	0.539	90.1	77	89.9	178.9	146.5	154.3	85.7	159.9	5	114896936	114912234	6374	46.64	1	protein_coding	2'-5' oligoadenylate synthetase-like 2 [Source:MGI Symbol;Acc:MGI:1344390]
ENSMUSG00000039697	Ncoa7	668.9	0.34	0.12	2.86	0.00425099	0.0363675	1.54	550.6	575.1	605.5	650	814.1	818.3	577.1	760.8	10	30628999	30803326	10565	40.13	-1	protein_coding	nuclear receptor coactivator 7 [Source:MGI Symbol;Acc:MGI:2444847]
ENSMUSG00000085795	Zfp703	1869.9	-0.29	0.1	-2.82	0.00483847	0.0365623	1.742	1970.5	2434.3	1824.2	1674.4	1524.1	1791.8	2076.3	1663.4	8	26977325	26981461	3392	60.84	1	protein_coding	zinc finger protein 703 [Source:MGI Symbol;Acc:MGI:2662729]
ENSMUSG00000005823	Gpr108	1683.8	-0.25	0.09	-2.78	0.00539958	0.0366133	1.94	1988.1	1834.9	1692.2	1590	1555.6	1442.1	1838.4	1529.2	17	57234635	57248446	2862	49.7	-1	protein_coding	G protein-coupled receptor 108 [Source:MGI Symbol;Acc:MGI:1925558]
ENSMUSG00000036403	Cep135	603.7	0.37	0.13	2.98	0.00291788	0.0366541	1.047	460.5	583.5	487.9	616.7	769.6	704.3	510.6	696.9	5	76588698	76646466	7188	43.55	1	protein_coding	centrosomal protein 135 [Source:MGI Symbol;Acc:MGI:2681869]
ENSMUSG00000049807	Arhgap23	250.2	0.48	0.15	3.1	0.00194888	0.0367311	0.697	195.2	177.3	199.9	235.6	322.4	370.8	190.8	309.6	11	97415533	97502402	6637	52.09	1	protein_coding	Rho GTPase activating protein 23 [Source:MGI Symbol;Acc:MGI:3697726]
ENSMUSG00000020048	Hsp90b1	28858.9	-0.14	0.05	-2.61	0.00897299	0.0369961	3.182	30222.1	31508.1	29175.5	29051.1	26147.1	27049.4	30301.9	27415.9	10	86690209	86705509	4032	42.75	-1	protein_coding	heat shock protein 90, beta (Grp94), member 1 [Source:MGI Symbol;Acc:MGI:98817]
ENSMUSG00000024392	Bag6	8491.2	0.14	0.05	2.63	0.0084562	0.0369961	3	7998.1	8153.2	8088.1	8886.7	9141.2	8680.1	8079.8	8902.7	17	35135178	35147322	6215	52.26	1	protein_coding	BCL2-associated athanogene 6 [Source:MGI Symbol;Acc:MGI:1919439]
ENSMUSG00000034853	Acot11	229.6	0.51	0.16	3.18	0.0014741	0.0371019	0.521	220.2	115	164.5	290	320.2	267.3	166.6	292.5	4	106744555	106804998	6056	50.32	-1	protein_coding	acyl-CoA thioesterase 11 [Source:MGI Symbol;Acc:MGI:1913736]
ENSMUSG00000004356	Utp20	1255.7	0.29	0.1	2.82	0.00485284	0.0371301	1.713	1141.3	1084.7	1119.2	1298.9	1619.6	1270.5	1115.1	1396.3	10	88746607	88826804	10199	43.7	-1	protein_coding	UTP20 small subunit processome component [Source:MGI Symbol;Acc:MGI:1917933]
ENSMUSG00000044496	2510039O18Rik	4292.4	-0.17	0.06	-2.73	0.00630766	0.0372288	2.219	4537.6	4687	4448.2	4106.7	4134.8	3840.4	4557.6	4027.3	4	147940895	147947314	2731	54.08	1	protein_coding	RIKEN cDNA 2510039O18 gene [Source:MGI Symbol;Acc:MGI:1924284]
ENSMUSG00000019873	Reep3	1729.7	-0.21	0.08	-2.73	0.00641129	0.0372646	2.25	1862.1	1847.6	1882.6	1610	1570.8	1604.9	1864.1	1595.2	10	67009189	67096945	8294	44.47	-1	protein_coding	receptor accessory protein 3 [Source:MGI Symbol;Acc:MGI:88930]
ENSMUSG00000025358	Cdk2	2694.6	0.21	0.08	2.69	0.00709744	0.0372646	2.491	2272.5	2675.9	2520.7	2897.8	2834.3	2966.5	2489.7	2899.5	10	128697939	128705031	6219	47.65	-1	protein_coding	cyclin-dependent kinase 2 [Source:MGI Symbol;Acc:MGI:104772]
ENSMUSG00000006169	Clint1	18903	0.14	0.05	2.61	0.00914557	0.0375183	3.182	17791.5	16916.3	19140.7	19784.4	19663.3	20121.8	17949.5	19856.5	11	45851964	45910625	7033	42.89	1	protein_coding	clathrin interactor 1 [Source:MGI Symbol;Acc:MGI:2144243]
ENSMUSG00000031976	Urb2	1172.3	0.26	0.09	2.8	0.00514724	0.0375183	1.792	1074.5	1074.2	1019.7	1266.7	1380.8	1217.8	1056.1	1288.4	8	124021508	124048505	6153	44.44	1	protein_coding	URB2 ribosome biogenesis 2 homolog (S. cerevisiae) [Source:MGI Symbol;Acc:MGI:2681124]
ENSMUSG00000103659	Gm32569	231.5	0.5	0.16	3.1	0.0019626	0.0375183	0.683	143.5	153	214.3	221.1	299.6	357.4	170.3	292.7	1	164803969	164899591	823	42.48	-1	lncRNA	predicted gene, 32569 [Source:MGI Symbol;Acc:MGI:5591728]
ENSMUSG00000034022	Cpsf1	4168.5	0.2	0.07	2.71	0.00673509	0.0375344	2.34	4059.5	3536.9	4018.7	4417.8	4703.6	4274.4	3871.7	4465.3	15	76595803	76607591	5637	53.7	-1	protein_coding	cleavage and polyadenylation specific factor 1 [Source:MGI Symbol;Acc:MGI:2679722]
ENSMUSG00000069874	Irgm2	617.2	0.36	0.13	2.85	0.00437105	0.0378004	1.507	529.8	581.4	464	793.3	606.8	728.2	525	709.5	11	58199618	58222782	3690	47.03	1	protein_coding	immunity-related GTPase family M member 2 [Source:MGI Symbol;Acc:MGI:1926262]
ENSMUSG00000023967	Mrps18a	779	0.33	0.11	3.08	0.00208731	0.0378638	0.718	607.3	711.2	712.7	874.4	908.6	859.5	677.1	880.8	17	46110986	46128910	3690	49.22	1	protein_coding	mitochondrial ribosomal protein S18A [Source:MGI Symbol;Acc:MGI:1915815]
ENSMUSG00000029787	Avl9	2886.8	-0.2	0.07	-2.71	0.0068275	0.0379723	2.34	2934.1	3162.3	3192.2	2840	2545.6	2646.5	3096.2	2677.4	6	56714899	56761912	8590	38.42	1	protein_coding	AVL9 cell migration associated [Source:MGI Symbol;Acc:MGI:1926187]
ENSMUSG00000035725	Prkx	2470.4	-0.2	0.07	-2.75	0.00593335	0.0380904	2.026	2640.4	2667.4	2643.1	2395.6	2165.6	2310.2	2650.3	2290.5	X	77761411	77796278	5807	43.21	-1	protein_coding	protein kinase, X-linked [Source:MGI Symbol;Acc:MGI:1309999]
ENSMUSG00000056579	Tug1	7104.7	-0.17	0.06	-2.6	0.00933448	0.0381227	3.182	7270.6	7636.2	7696.8	7193.3	6178.8	6652.6	7534.5	6674.9	11	3639785	3649673	9734	42.09	-1	lncRNA	taurine upregulated gene 1 [Source:MGI Symbol;Acc:MGI:2144114]
ENSMUSG00000058454	Dhcr7	921.3	-0.3	0.11	-2.81	0.00489404	0.03822	1.663	1009.5	1085.8	995.8	864.4	865.2	707.1	1030.3	812.2	7	143823145	143848410	5817	48.83	1	protein_coding	7-dehydrocholesterol reductase [Source:MGI Symbol;Acc:MGI:1298378]
ENSMUSG00000029390	Tmed2	2456.7	-0.2	0.07	-2.75	0.00598415	0.0383388	2.026	2684.7	2582	2633.5	2270	2194.9	2375.3	2633.4	2280.1	5	124540695	124550506	2527	46.17	1	protein_coding	transmembrane p24 trafficking protein 2 [Source:MGI Symbol;Acc:MGI:1929269]
ENSMUSG00000020570	Sypl	2086.5	-0.25	0.09	-2.75	0.00587107	0.0383672	1.985	2256.7	2361.4	2221.2	1703.3	1830.2	2146.3	2279.8	1893.3	12	32953891	32979860	8345	38.15	1	protein_coding	synaptophysin-like protein [Source:MGI Symbol;Acc:MGI:108081]
ENSMUSG00000019944	Rhobtb1	117.3	0.52	0.17	3.16	0.00159511	0.0383927	0.539	100.1	60.1	77.5	160	159.6	146.6	79.2	155.4	10	69151434	69291791	6075	44.62	1	protein_coding	Rho-related BTB domain containing 1 [Source:MGI Symbol;Acc:MGI:1916538]
ENSMUSG00000022554	Hgh1	703.8	0.33	0.12	2.81	0.00495729	0.0386098	1.663	618.2	591.9	619.9	884.4	827.2	681.3	610	797.6	15	76368898	76371437	2200	58.43	1	protein_coding	HGH1 homolog [Source:MGI Symbol;Acc:MGI:1930628]
ENSMUSG00000020876	Snx11	1126.8	-0.26	0.09	-2.78	0.00538543	0.0388479	1.795	1264.7	1194.4	1246.5	1002.2	1059.5	993.6	1235.2	1018.4	11	96767555	96777559	4232	50.24	-1	protein_coding	sorting nexin 11 [Source:MGI Symbol;Acc:MGI:1921729]
ENSMUSG00000094420	Igkv10-96	472.5	-0.44	0.14	-3.09	0.00201813	0.0388584	0.672	458.8	654.2	582.6	382.2	444	313.3	565.2	379.8	6	68631963	68632442	359	44.58	-1	IG_V_gene	immunoglobulin kappa variable 10-96 [Source:MGI Symbol;Acc:MGI:4439561]
ENSMUSG00000000605	Clcn4	3785.7	-0.22	0.08	-2.7	0.00703712	0.0388753	2.34	3850.1	3995.9	4437.7	3600	3077.5	3753.2	4094.6	3476.9	7	7282309	7300851	8575	47.23	-1	protein_coding	chloride channel, voltage-sensitive 4 [Source:MGI Symbol;Acc:MGI:104571]
ENSMUSG00000025208	Mrpl43	3813.7	-0.19	0.07	-2.66	0.0077318	0.0389653	2.563	4479.2	3773.2	3997.7	3483.3	3575.7	3573	4083.4	3544	19	45004829	45006442	1520	53.9	-1	protein_coding	mitochondrial ribosomal protein L43 [Source:MGI Symbol;Acc:MGI:2137229]
ENSMUSG00000094345	Igkv14-126	195.8	-0.5	0.16	-3.15	0.00162866	0.0390424	0.539	199.4	315.5	230.5	154.4	130.3	144.7	248.5	143.1	6	67896172	67896642	358	43.95	1	IG_V_gene	immunoglobulin kappa variable 14-126 [Source:MGI Symbol;Acc:MGI:3643131]
ENSMUSG00000000149	Gna12	1556.1	0.23	0.08	2.74	0.00614136	0.0391087	2.026	1409.9	1450.8	1419.6	1624.4	1681.5	1750.6	1426.8	1685.5	5	140758408	140830431	3416	47.49	-1	protein_coding	guanine nucleotide binding protein, alpha 12 [Source:MGI Symbol;Acc:MGI:95767]
ENSMUSG00000043872	Zmym1	986.9	0.26	0.1	2.77	0.00568766	0.0391502	1.871	912.7	886.3	864.8	1070	1064.9	1123	887.9	1086	4	127047094	127061152	4164	42.13	-1	protein_coding	zinc finger, MYM domain containing 1 [Source:MGI Symbol;Acc:MGI:1915560]
ENSMUSG00000046574	Prr12	1860.4	0.27	0.1	2.74	0.00615957	0.0391502	2.026	1525.9	1966.8	1521	1968.9	2086.4	2093.6	1671.2	2049.6	7	45027563	45052881	7185	53.36	-1	protein_coding	proline rich 12 [Source:MGI Symbol;Acc:MGI:2679002]
ENSMUSG00000070501	Ifi214	622	0.41	0.14	2.95	0.00318126	0.0391502	1.047	539.8	405.2	578.7	921.1	662.2	624.7	507.9	736	1	173519717	173535957	8107	37.82	-1	protein_coding	interferon activated gene 214 [Source:MGI Symbol;Acc:MGI:3584522]
ENSMUSG00000029093	Sorcs2	3845.3	-0.25	0.09	-2.68	0.00746627	0.0393625	2.441	4072.9	3575.9	4961	3307.8	3656.1	3498.3	4203.3	3487.4	5	36017180	36398139	8802	50.86	-1	protein_coding	sortilin-related VPS10 domain containing receptor 2 [Source:MGI Symbol;Acc:MGI:1932289]
ENSMUSG00000021338	Carmil1	848.2	-0.41	0.13	-3.06	0.00220195	0.039419	0.718	1201.3	743.9	1041.7	801.1	675.2	625.7	995.7	700.7	13	24012344	24280795	8977	44.08	-1	protein_coding	capping protein regulator and myosin 1 linker 1 [Source:MGI Symbol;Acc:MGI:1915982]
ENSMUSG00000033880	Lgals3bp	125.4	0.52	0.17	3.15	0.00163481	0.039419	0.533	98.4	80.2	75.6	215.6	146.5	136.1	84.7	166.1	11	118392751	118402092	2847	54.02	-1	protein_coding	lectin, galactoside-binding, soluble, 3 binding protein [Source:MGI Symbol;Acc:MGI:99554]
ENSMUSG00000085741	5430405H02Rik	159.9	0.5	0.16	3.15	0.00165575	0.0394798	0.539	118.5	98.1	133.9	200	194.3	214.6	116.8	203	2	156844351	156862963	3851	48.42	-1	lncRNA	RIKEN cDNA 5430405H02 gene [Source:MGI Symbol;Acc:MGI:1921737]
ENSMUSG00000034765	Dusp5	3874.2	-0.26	0.1	-2.69	0.00723072	0.0396144	2.34	5090.7	3873.5	3825.5	3950	3228.4	3277	4263.2	3485.1	19	53529109	53542431	2473	50.73	1	protein_coding	dual specificity phosphatase 5 [Source:MGI Symbol;Acc:MGI:2685183]
ENSMUSG00000041779	Tram2	4092.9	0.16	0.06	2.67	0.00754419	0.0396144	2.441	3910.2	3749	3905.8	4332.2	4386.6	4273.5	3855	4330.8	1	20996299	21079229	6661	46.88	-1	protein_coding	translocating chain-associating membrane protein 2 [Source:MGI Symbol;Acc:MGI:1924817]
ENSMUSG00000058818	Pirb	73.5	-0.52	0.15	-3.48	0.000494181	0.0396144	0.16	110.1	126.6	112.9	33.3	52.1	5.7	116.5	30.4	7	3711409	3720391	4471	48.84	-1	protein_coding	paired Ig-like receptor B [Source:MGI Symbol;Acc:MGI:894311]
ENSMUSG00000028252	Ccnc	1533.2	-0.23	0.08	-2.77	0.00555726	0.0396161	1.795	1660.2	1703	1630.1	1467.8	1387.3	1351	1664.4	1402	4	21727701	21759922	5115	39.18	1	protein_coding	cyclin C [Source:MGI Symbol;Acc:MGI:1858199]
ENSMUSG00000035863	Palm	4585.5	0.18	0.07	2.69	0.00725006	0.0396161	2.34	4218	4175.3	4493.2	4756.7	4701.4	5168.4	4295.5	4875.5	10	79793572	79820896	5655	53.04	1	protein_coding	paralemmin [Source:MGI Symbol;Acc:MGI:1261814]
ENSMUSG00000038429	Usp5	4943.6	0.16	0.06	2.61	0.00916542	0.0396161	2.957	4630.2	4540.3	4796.4	4966.7	5275.7	5452	4655.6	5231.5	6	124815019	124829484	4621	50.43	-1	protein_coding	ubiquitin specific peptidase 5 (isopeptidase T) [Source:MGI Symbol;Acc:MGI:1347343]
ENSMUSG00000057177	Gsk3a	4884.9	0.19	0.07	2.61	0.00896153	0.0396161	2.896	4931.3	4163.7	4550.6	4936.7	5465.6	5261.4	4548.5	5221.2	7	25228258	25237851	2900	52.82	-1	protein_coding	glycogen synthase kinase 3 alpha [Source:MGI Symbol;Acc:MGI:2152453]
ENSMUSG00000056144	Trim34a	1392.1	0.26	0.09	2.76	0.00582731	0.0397921	1.871	1332.3	1284.1	1156.5	1523.3	1432.9	1623.2	1257.7	1526.5	7	104244457	104262234	2592	42.52	1	protein_coding	tripartite motif-containing 34A [Source:MGI Symbol;Acc:MGI:2137359]
ENSMUSG00000020134	Peli1	6201.2	0.16	0.06	2.61	0.00903528	0.0398028	2.896	5846.5	6002.8	5720.5	6550	6228.8	6858.6	5856.6	6545.8	11	21091291	21150323	6553	38.66	1	protein_coding	pellino 1 [Source:MGI Symbol;Acc:MGI:1914495]
ENSMUSG00000090877	Hspa1b	119.3	0.52	0.17	3.14	0.00166212	0.0398028	0.533	60.1	110.8	65	137.8	178	163.8	78.6	159.9	17	34956436	34959238	2803	58.12	-1	protein_coding	heat shock protein 1B [Source:MGI Symbol;Acc:MGI:99517]
ENSMUSG00000028344	Invs	581	0.32	0.11	2.79	0.00521738	0.0399896	1.663	518.9	518.1	482.1	674.4	626.4	665.9	506.4	655.6	4	48279760	48431954	11431	40.85	1	protein_coding	inversin [Source:MGI Symbol;Acc:MGI:1335082]
ENSMUSG00000090019	Gimap1	2815.6	0.2	0.07	2.67	0.00767008	0.0400355	2.441	2543.7	2791.9	2497.7	2977.8	2900.5	3182.1	2611.1	3020.1	6	48739054	48743795	3073	51.01	1	protein_coding	GTPase, IMAP family member 1 [Source:MGI Symbol;Acc:MGI:109368]
ENSMUSG00000001525	Tubb5	81981.2	0.14	0.05	2.6	0.00945209	0.040111	3	76320.2	80148.8	77577.8	79976.6	90281.3	87582.3	78015.6	85946.7	17	35833921	35838306	3327	51.62	-1	protein_coding	tubulin, beta 5 class I [Source:MGI Symbol;Acc:MGI:107812]
ENSMUSG00000022442	Ttll1	358.2	-0.44	0.14	-3.07	0.00211912	0.0401287	0.672	463	443.2	380.7	344.4	263.8	253.9	429	287.4	15	83483769	83510893	2911	49.51	-1	protein_coding	tubulin tyrosine ligase-like 1 [Source:MGI Symbol;Acc:MGI:2443047]
ENSMUSG00000085823	Gm13012	2377.2	-0.23	0.08	-2.73	0.00630315	0.0403746	1.985	2647.1	2355.1	2739.7	2037.8	2363.2	2120.4	2580.7	2173.8	4	137882370	137883937	863	51.91	-1	lncRNA	predicted gene 13012 [Source:MGI Symbol;Acc:MGI:3652270]
ENSMUSG00000032349	Elovl5	4073.4	0.18	0.07	2.65	0.00793845	0.040462	2.491	3563.1	3807	4035	4140	4357.3	4537.9	3801.7	4345.1	9	77917364	77984519	3522	46.3	1	protein_coding	ELOVL family member 5, elongation of long chain fatty acids (yeast) [Source:MGI Symbol;Acc:MGI:1916051]
ENSMUSG00000078851	Hist3h2a	641.7	-0.34	0.12	-2.79	0.00529943	0.040462	1.663	794.2	693.2	701.2	633.3	524.3	504	729.6	553.9	11	58954685	58956830	2146	45.9	1	protein_coding	histone cluster 3, H2a [Source:MGI Symbol;Acc:MGI:2448458]
ENSMUSG00000020255	D10Wsu102e	2788.3	-0.19	0.07	-2.66	0.00780536	0.0405805	2.441	2849	2980.8	3119.5	2703.3	2491.3	2586.1	2983.1	2593.6	10	83360221	83488505	123179	44.95	1	protein_coding	DNA segment, Chr 10, Wayne State University 102, expressed [Source:MGI Symbol;Acc:MGI:106381]
ENSMUSG00000025921	Rdh10	318.8	0.45	0.15	3.05	0.00231726	0.0409276	0.718	206.1	235.3	314.7	382.2	384.3	390	252	385.5	1	16105774	16133734	4160	43.04	1	protein_coding	retinol dehydrogenase 10 (all-trans) [Source:MGI Symbol;Acc:MGI:1924238]
ENSMUSG00000026511	Srp9	3072.4	-0.19	0.07	-2.64	0.00831059	0.0410556	2.563	3461.4	3284.7	3103.2	2735.6	2921.2	2928.2	3283.1	2861.6	1	182124737	182132407	5541	46.49	1	protein_coding	signal recognition particle 9 [Source:MGI Symbol;Acc:MGI:1350930]
ENSMUSG00000030605	Mfge8	2292.5	-0.2	0.07	-2.77	0.00564598	0.0410556	1.742	2407.7	2438.5	2528.3	2121.1	2099.4	2159.7	2458.2	2126.8	7	79133768	79149060	4694	52	-1	protein_coding	milk fat globule-EGF factor 8 protein [Source:MGI Symbol;Acc:MGI:102768]
ENSMUSG00000022024	Sugt1	2992.1	-0.19	0.07	-2.64	0.00833068	0.0411277	2.563	3007.5	3285.8	3287.9	2713.3	2809.3	2848.7	3193.7	2790.4	14	79587691	79635196	7792	41.23	1	protein_coding	SGT1, suppressor of G2 allele of SKP1 (S. cerevisiae) [Source:MGI Symbol;Acc:MGI:1915205]
ENSMUSG00000016637	Ift27	776.5	0.35	0.12	2.78	0.00542064	0.04122	1.663	731.6	583.5	681.1	740	1033.4	889.2	665.4	887.5	15	78159463	78174107	2864	54.03	-1	protein_coding	intraflagellar transport 27 [Source:MGI Symbol;Acc:MGI:1914292]
ENSMUSG00000036622	Atp13a2	11639.6	-0.13	0.05	-2.6	0.00930084	0.0413634	2.842	12487.3	12074.2	11980.5	11441.1	10896.5	10957.7	12180.7	11098.5	4	140986873	141007330	6000	55.56	1	protein_coding	ATPase type 13A2 [Source:MGI Symbol;Acc:MGI:1922022]
ENSMUSG00000047735	Samd9l	3354.6	-0.21	0.08	-2.67	0.00766375	0.0413646	2.34	3779.2	3634	3445.7	3417.8	2764.8	3086.3	3619.6	3089.6	6	3372257	3399572	5427	39.84	-1	protein_coding	sterile alpha motif domain containing 9-like [Source:MGI Symbol;Acc:MGI:1343184]
ENSMUSG00000056917	Sipa1	4656.8	0.22	0.08	2.64	0.00817078	0.0414004	2.491	4286.5	4795.7	3735.5	5482.2	4732.9	4907.8	4272.6	5041	19	5651185	5663707	4419	55.27	-1	protein_coding	signal-induced proliferation associated gene 1 [Source:MGI Symbol;Acc:MGI:107576]
ENSMUSG00000014177	Tvp23b	873.3	-0.34	0.12	-2.93	0.00343911	0.0414466	1.047	960.2	1079.4	942.3	721.1	651.3	885.4	994	752.6	11	62879455	62916780	2235	45.05	1	protein_coding	trans-golgi network vesicle protein 23B [Source:MGI Symbol;Acc:MGI:1914760]
ENSMUSG00000036275	9530068E07Rik	4627.9	-0.16	0.06	-2.64	0.00822166	0.0416037	2.491	4845.4	4847.4	4965.7	4310	4302	4496.7	4886.2	4369.6	11	52396428	52408728	3296	46.7	1	protein_coding	RIKEN cDNA 9530068E07 gene [Source:MGI Symbol;Acc:MGI:2654705]
ENSMUSG00000076258	Gm23935	15742.3	-0.43	0.17	-2.6	0.009407	0.0416986	2.842	23566.3	11921.2	26602.2	11330	12798.4	8235.5	20696.6	10788	16	11144125	11144181	57	73.68	1	miRNA	predicted gene, 23935 [Source:MGI Symbol;Acc:MGI:5453712]
ENSMUSG00000030704	Rab6a	4277.2	-0.17	0.06	-2.63	0.00855817	0.0419912	2.563	4588.5	4423.2	4591.7	3835.6	4011	4213.1	4534.5	4019.9	7	100607410	100641268	3728	38.57	1	protein_coding	RAB6A, member RAS oncogene family [Source:MGI Symbol;Acc:MGI:894313]
ENSMUSG00000047417	Rexo1	2170.2	0.21	0.08	2.72	0.00662091	0.0419912	1.985	1899.6	2136.7	1969.7	2400	2261.2	2354.2	2002	2338.5	10	80540922	80561560	7155	56.31	-1	protein_coding	REX1, RNA exonuclease 1 [Source:MGI Symbol;Acc:MGI:1914182]
ENSMUSG00000075053	Vdac3-ps1	3586.9	-0.19	0.07	-2.64	0.00831998	0.0419912	2.491	3582.3	4137.3	3773.8	3385.6	3369.5	3273.1	3831.1	3342.7	13	18030741	18031593	853	44.2	-1	unprocessed_pseudogene	voltage-dependent anion channel 3, pseudogene 1 [Source:MGI Symbol;Acc:MGI:1270159]
ENSMUSG00000000903	Vpreb3	39575.3	-0.13	0.05	-2.57	0.0100903	0.0421842	3	42161.2	43099	39107.9	37666.6	36365.2	39051.5	41456.1	37694.5	10	75943057	75949657	859	47.86	1	protein_coding	pre-B lymphocyte gene 3 [Source:MGI Symbol;Acc:MGI:98938]
ENSMUSG00000017843	Ppp2r5c	10373.9	-0.14	0.05	-2.57	0.0100882	0.0421842	3	11063.2	10427.1	11169.3	10220	9725.3	9638.3	10886.5	9861.2	12	110447120	110583062	8286	48.1	1	protein_coding	protein phosphatase 2, regulatory subunit B', gamma [Source:MGI Symbol;Acc:MGI:1349475]
ENSMUSG00000019907	Ppp1r12a	5728.1	0.16	0.06	2.58	0.00974719	0.0421842	2.896	5542	5480.5	5171.4	6320	6118	5736.6	5398	6058.2	10	108162193	108284475	8020	38.87	1	protein_coding	protein phosphatase 1, regulatory subunit 12A [Source:MGI Symbol;Acc:MGI:1309528]
ENSMUSG00000032601	Prkar2a	131.2	0.51	0.16	3.12	0.00180832	0.0421842	0.539	95.9	85.5	92.8	130	199.7	183	91.4	170.9	9	108689314	108750436	6378	43.17	1	protein_coding	protein kinase, cAMP dependent regulatory, type II alpha [Source:MGI Symbol;Acc:MGI:108025]
ENSMUSG00000046169	Adamts6	443.9	0.41	0.13	3.05	0.0022613	0.0421842	0.672	339.5	326	434.3	527.8	506.9	528.9	366.6	521.2	13	104287835	104496695	7798	36.56	1	protein_coding	a disintegrin-like and metallopeptidase (reprolysin type) with thrombospondin type 1 motif, 6 [Source:MGI Symbol;Acc:MGI:1347348]
ENSMUSG00000018585	Atox1	1660.6	-0.24	0.09	-2.67	0.00758077	0.0421987	2.25	1914.6	1703	1804.2	1412.2	1494.8	1634.7	1807.3	1513.9	11	55446641	55461239	541	48.63	-1	protein_coding	antioxidant 1 copper chaperone [Source:MGI Symbol;Acc:MGI:1333855]
ENSMUSG00000035898	Uba6	2240.2	-0.2	0.07	-2.7	0.00684139	0.0422635	2.026	2310.1	2492.3	2408.7	2107.8	2025.6	2096.5	2403.7	2076.6	5	86109287	86172803	8159	34.68	-1	protein_coding	ubiquitin-like modifier activating enzyme 6 [Source:MGI Symbol;Acc:MGI:1913894]
ENSMUSG00000042520	Ubap2l	8636.8	0.16	0.06	2.58	0.0100158	0.0423635	2.957	8083.2	8497.2	7857.6	9468.9	9448.4	8465.5	8146	9127.6	3	90000140	90052628	18659	39.25	-1	protein_coding	ubiquitin-associated protein 2-like [Source:MGI Symbol;Acc:MGI:1921633]
ENSMUSG00000019461	Plscr3	1776.4	0.24	0.09	2.7	0.00690094	0.0425208	2.026	1447.4	1703	1701.8	1831.1	1986.5	1988.2	1617.4	1935.3	11	69846376	69852058	3148	54.46	1	protein_coding	phospholipid scramblase 3 [Source:MGI Symbol;Acc:MGI:1917560]
ENSMUSG00000034330	Plcg2	15141.3	0.15	0.06	2.55	0.010832	0.0425208	3.182	14174.2	15450.7	13325.5	16501.1	15882.4	15513.9	14316.8	15965.8	8	117498291	117635142	4298	48.87	1	protein_coding	phospholipase C, gamma 2 [Source:MGI Symbol;Acc:MGI:97616]
ENSMUSG00000043671	Dpy19l3	930.9	-0.28	0.1	-2.74	0.00609935	0.0425208	1.792	986.9	1024.6	1076.2	868.9	848.9	780	1029.2	832.6	7	35685165	35754454	11367	46.61	-1	protein_coding	dpy-19-like 3 (C. elegans) [Source:MGI Symbol;Acc:MGI:2443952]
ENSMUSG00000020448	Rnf185	1132.1	-0.26	0.09	-2.72	0.00645054	0.0426254	1.887	1334	1167	1226.4	1002.2	1021.5	1041.5	1242.5	1021.7	11	3415982	3452363	2906	43.14	-1	protein_coding	ring finger protein 185 [Source:MGI Symbol;Acc:MGI:1922078]
ENSMUSG00000024544	Ldlrad4	170.3	0.52	0.16	3.12	0.00178123	0.0426254	0.521	73.4	154.1	127.2	240	199.7	227.1	118.2	222.3	18	67933257	68268630	5371	44.05	1	protein_coding	low density lipoprotein receptor class A domain containing 4 [Source:MGI Symbol;Acc:MGI:1277150]
ENSMUSG00000021917	Spcs1	1966.5	-0.23	0.09	-2.66	0.00769966	0.0426385	2.25	2237.5	2188.4	1985	1932.2	1630.5	1825.3	2137	1796	14	30999826	31001672	1546	48.02	-1	protein_coding	signal peptidase complex subunit 1 homolog (S. cerevisiae) [Source:MGI Symbol;Acc:MGI:1916269]
ENSMUSG00000027215	Cd82	2411.8	-0.22	0.08	-2.75	0.00598602	0.0427312	1.742	2351.8	2768.7	2717.7	2315.6	2152.6	2164.5	2612.7	2210.9	2	93419111	93463140	3005	53.35	-1	protein_coding	CD82 antigen [Source:MGI Symbol;Acc:MGI:104651]
ENSMUSG00000040312	Cchcr1	404.1	0.4	0.13	3.03	0.00246521	0.0427312	0.718	349.6	319.7	338.6	470	514.5	432.1	336	472.2	17	35517100	35531015	5508	53.05	1	protein_coding	coiled-coil alpha-helical rod protein 1 [Source:MGI Symbol;Acc:MGI:2385321]
ENSMUSG00000074238	Ap1ar	3589.4	0.21	0.08	2.62	0.00881036	0.0427312	2.563	3564.8	3006.1	3373	4114.4	3557.3	3920.9	3314.6	3864.2	3	127807007	127837523	8763	43.81	-1	protein_coding	adaptor-related protein complex 1 associated regulatory protein [Source:MGI Symbol;Acc:MGI:2384822]
ENSMUSG00000075284	Wipf1	7084.3	0.17	0.07	2.58	0.00977242	0.0427312	2.842	6496.4	7214.1	6216	7326.7	7956.9	7295.6	6642.2	7526.4	2	73429610	73529734	5896	45.36	-1	protein_coding	WAS/WASL interacting protein family, member 1 [Source:MGI Symbol;Acc:MGI:2178801]
ENSMUSG00000038630	Zkscan16	277.1	0.44	0.14	3.02	0.00249255	0.0431147	0.718	201.1	223.7	242	311.1	339.8	344.9	222.3	331.9	4	58943628	58958355	2794	43.54	1	protein_coding	zinc finger with KRAB and SCAN domains 16 [Source:MGI Symbol;Acc:MGI:3510405]
ENSMUSG00000024921	Smarca2	813.4	0.33	0.11	2.91	0.00364459	0.0432149	1.047	806.7	680.6	626.6	971.1	848.9	946.7	704.6	922.2	19	26605050	26778322	14269	44.66	1	protein_coding	SWI/SNF related, matrix associated, actin dependent regulator of chromatin, subfamily a, member 2 [Source:MGI Symbol;Acc:MGI:99603]
ENSMUSG00000019969	Psen1	3603.1	-0.19	0.07	-2.61	0.00901688	0.0436221	2.563	3579	4139.4	3859.9	3530	3149.1	3361.3	3859.4	3346.8	12	83688152	83735199	4557	45.22	1	protein_coding	presenilin 1 [Source:MGI Symbol;Acc:MGI:1202717]
ENSMUSG00000022996	Wnt10b	57.8	-0.56	0.16	-3.45	0.000563273	0.0436221	0.16	65.1	103.4	89	30	22.8	36.4	85.8	29.7	15	98770712	98778150	3401	53.19	-1	protein_coding	wingless-type MMTV integration site family, member 10B [Source:MGI Symbol;Acc:MGI:108061]
ENSMUSG00000046546	Fam43a	4684.8	-0.22	0.08	-2.63	0.00859503	0.0436221	2.441	4871.3	5538.5	4774.4	4560	3752.7	4611.7	5061.4	4308.1	16	30599723	30602797	3075	57.72	1	protein_coding	family with sequence similarity 43, member A [Source:MGI Symbol;Acc:MGI:2676309]
ENSMUSG00000033355	Rtp4	202.5	0.52	0.17	3.11	0.00187815	0.0436263	0.533	151	125.6	133	365.6	137.9	301.8	136.5	268.4	16	23520291	23614222	2131	42.57	1	protein_coding	receptor transporter protein 4 [Source:MGI Symbol;Acc:MGI:1915025]
ENSMUSG00000087370	Tmem170b	994.8	-0.29	0.11	-2.71	0.00665619	0.0436297	1.887	1058.7	1102.6	1164.2	1012.2	795.7	835.5	1108.5	881.1	13	41605907	41641355	7477	42.7	1	protein_coding	transmembrane protein 170B [Source:MGI Symbol;Acc:MGI:3647046]
ENSMUSG00000030960	Eef1akmt2	560.6	0.36	0.13	2.79	0.00532128	0.0436535	1.507	432.1	568.7	429.5	674.4	656.7	601.7	476.8	644.3	7	132827457	132852673	1764	40.09	-1	protein_coding	EEF1A lysine methyltransferase 2 [Source:MGI Symbol;Acc:MGI:1919346]
ENSMUSG00000019877	Serinc1	4190.6	-0.18	0.07	-2.66	0.0078776	0.0438405	2.219	4320.7	4423.2	4660.6	3951.1	3643	4145.1	4468.2	3913.1	10	57515774	57532530	5150	37.36	-1	protein_coding	serine incorporator 1 [Source:MGI Symbol;Acc:MGI:1926228]
ENSMUSG00000031536	Polb	972.1	-0.28	0.1	-2.73	0.00635799	0.0438405	1.792	990.3	1162.8	1079.1	887.8	901	811.6	1077.4	866.8	8	22628126	22653435	3940	42.6	-1	protein_coding	polymerase (DNA directed), beta [Source:MGI Symbol;Acc:MGI:97740]
ENSMUSG00000032498	Mlh1	579.6	0.35	0.13	2.78	0.00541267	0.0443178	1.507	524.8	475.9	486	643.3	769.6	577.8	495.5	663.6	9	111228228	111271791	5300	44.21	-1	protein_coding	mutL homolog 1 [Source:MGI Symbol;Acc:MGI:101938]
ENSMUSG00000038406	Scaf1	4192.8	0.18	0.07	2.65	0.00798647	0.0443894	2.219	4012.8	3985.3	3737.5	4143.3	4513.6	4764.1	3911.9	4473.7	7	45002948	45016363	5930	54.82	-1	protein_coding	SR-related CTD-associated factor 1 [Source:MGI Symbol;Acc:MGI:2141980]
ENSMUSG00000033166	Dis3	1124.6	0.25	0.09	2.71	0.00680079	0.0444063	1.887	955.2	1047.8	1051.3	1232.2	1245.1	1215.9	1018.1	1231.1	14	99075206	99099770	7754	39.87	-1	protein_coding	DIS3 homolog, exosome endoribonuclease and 3'-5' exoribonuclease [Source:MGI Symbol;Acc:MGI:1919912]
ENSMUSG00000003559	As3mt	981.7	-0.27	0.1	-2.72	0.00648591	0.0445861	1.792	1134.6	1078.4	1038.9	886.7	818.5	933.3	1083.9	879.5	19	46707458	46741099	3212	45.17	1	protein_coding	arsenic (+3 oxidation state) methyltransferase [Source:MGI Symbol;Acc:MGI:1929882]
ENSMUSG00000076576	Igkv6-32	388	-0.44	0.14	-3.03	0.0024398	0.0446946	0.672	396.3	545.5	455.3	373.3	285.5	272.1	465.7	310.3	6	70074024	70074603	366	40.69	-1	IG_V_gene	immunoglobulin kappa variable 6-32 [Source:MGI Symbol;Acc:MGI:3641634]
ENSMUSG00000036097	Slf2	1998.9	0.23	0.09	2.68	0.0073664	0.0447217	2.026	1842.9	1910.9	1723.8	2382.2	1985.4	2148.2	1825.9	2172	19	44931151	44983299	7477	41.14	1	protein_coding	SMC5-SMC6 complex localization factor 2 [Source:MGI Symbol;Acc:MGI:1924968]
ENSMUSG00000076545	Igkv4-72	189.8	-0.51	0.16	-3.11	0.00189756	0.0447713	0.521	312.8	194.1	225.8	142.2	102	161.9	244.3	135.4	6	69226854	69227433	402	43.45	-1	IG_V_gene	immunoglobulin kappa chain variable 4-72 [Source:MGI Symbol;Acc:MGI:2686345]
ENSMUSG00000016308	Ube2a	4663.3	0.16	0.06	2.61	0.00913109	0.0450262	2.491	4584.3	4389.5	4217.7	4870	4983.7	4934.6	4397.1	4929.4	X	36873900	36884222	2272	41.6	1	protein_coding	ubiquitin-conjugating enzyme E2A [Source:MGI Symbol;Acc:MGI:102959]
ENSMUSG00000028107	Tars2	745.6	0.33	0.12	2.77	0.00565228	0.0450559	1.54	688.3	563.5	687.8	742.2	915.1	876.7	646.5	844.7	3	95739976	95760206	6932	47.4	-1	protein_coding	threonyl-tRNA synthetase 2, mitochondrial (putative) [Source:MGI Symbol;Acc:MGI:1919057]
ENSMUSG00000005125	Ndrg1	1000.7	-0.35	0.13	-2.72	0.00659468	0.0451453	1.792	1036.2	1133.2	1269.4	652.2	860.8	1052.1	1146.3	855	15	66929318	66969640	6596	48.95	-1	protein_coding	N-myc downstream regulated gene 1 [Source:MGI Symbol;Acc:MGI:1341799]
ENSMUSG00000041028	Ghitm	10174.5	-0.14	0.05	-2.55	0.0108885	0.0451453	2.957	10659.4	10455.6	10876.6	9971.1	9258.5	9826.1	10663.9	9685.2	14	37120092	37135272	3756	40.22	-1	protein_coding	growth hormone inducible transmembrane protein [Source:MGI Symbol;Acc:MGI:1913342]
ENSMUSG00000002981	Clptm1	4636.4	-0.16	0.06	-2.63	0.0086237	0.0451534	2.34	4862.9	4907.5	4914.1	4300	4537.5	4296.5	4894.9	4378	7	19631571	19665033	6210	50.59	-1	protein_coding	cleft lip and palate associated transmembrane protein 1 [Source:MGI Symbol;Acc:MGI:1927155]
ENSMUSG00000051220	Ercc6l	2277.5	0.24	0.09	2.69	0.0071578	0.0451701	1.94	2038.9	2326.6	1854.9	2363.3	2648.7	2432.8	2073.5	2481.6	X	102141716	102157091	5302	42.83	-1	protein_coding	excision repair cross-complementing rodent repair deficiency complementation group 6 like [Source:MGI Symbol;Acc:MGI:2654144]
ENSMUSG00000022960	Donson	793	0.3	0.11	2.74	0.00614192	0.0451905	1.663	668.2	651	781.5	878.9	896.6	881.5	700.3	885.7	16	91676808	91688770	3130	43.27	-1	protein_coding	downstream neighbor of SON [Source:MGI Symbol;Acc:MGI:1890621]
ENSMUSG00000028799	Zfp362	1712.3	0.25	0.09	2.68	0.00734765	0.0452711	1.985	1661.9	1499.4	1482.7	1708.9	2115.7	1805.2	1548	1876.6	4	128773088	128806045	3052	51.92	-1	protein_coding	zinc finger protein 362 [Source:MGI Symbol;Acc:MGI:2652839]
ENSMUSG00000004931	Apba3	942.7	0.3	0.11	2.7	0.00695195	0.0454222	1.871	916	864.2	704.1	1062.2	1143.1	966.8	828.1	1057.4	10	81266960	81273246	2890	54.7	1	protein_coding	amyloid beta (A4) precursor protein-binding, family A, member 3 [Source:MGI Symbol;Acc:MGI:1888527]
ENSMUSG00000043252	Tmem64	4035.1	0.23	0.09	2.62	0.0087156	0.0454898	2.34	3376.3	4281.8	3413.2	4485.6	4020.8	4632.8	3690.4	4379.7	4	15265831	15286753	4670	40.84	1	protein_coding	transmembrane protein 64 [Source:MGI Symbol;Acc:MGI:2140359]
ENSMUSG00000068220	Lgals1	3833.7	-0.2	0.08	-2.6	0.00932347	0.0456833	2.491	3833.4	3995.9	4533.4	3275.6	3604	3759.9	4120.9	3546.5	15	78926725	78930465	903	55.15	1	protein_coding	lectin, galactose binding, soluble 1 [Source:MGI Symbol;Acc:MGI:96777]
ENSMUSG00000023118	Sympk	5527.8	0.15	0.06	2.55	0.0106967	0.045898	2.842	5169.1	5128.1	5365.6	5520	5944.4	6039.4	5220.9	5834.6	7	19024377	19054618	10534	51.33	1	protein_coding	symplekin [Source:MGI Symbol;Acc:MGI:1915438]
ENSMUSG00000043629	1700019D03Rik	60.3	-0.54	0.16	-3.39	0.000696049	0.045898	0.185	84.3	65.4	121.5	30	19.5	41.2	90.4	30.2	1	52922324	53020179	4330	40.79	-1	protein_coding	RIKEN cDNA 1700019D03 gene [Source:MGI Symbol;Acc:MGI:1914330]
ENSMUSG00000020078	Vps26a	3664.5	-0.17	0.06	-2.59	0.00970086	0.0460769	2.563	3984.4	3956.8	3713.5	3484.4	3485.6	3362.2	3884.9	3444.1	10	62455235	62486805	2860	41.3	-1	protein_coding	VPS26 retromer complex component A [Source:MGI Symbol;Acc:MGI:1353654]
ENSMUSG00000095497	Igkv1-122	165	-0.49	0.16	-3.01	0.00258352	0.0460769	0.683	158.5	250.1	222.9	134.4	107.5	116.9	210.5	119.6	6	68016718	68017488	383	45.4	1	IG_V_gene	immunoglobulin kappa chain variable 1-122 [Source:MGI Symbol;Acc:MGI:4439722]
ENSMUSG00000024127	Prepl	910.2	-0.28	0.1	-2.76	0.00584021	0.0461419	1.54	981.1	1071	973.8	766.7	855.4	813.5	1008.6	811.9	17	85063470	85090241	5583	43.41	-1	protein_coding	prolyl endopeptidase-like [Source:MGI Symbol;Acc:MGI:2441932]
[truncated: 17,751 more rows]

## Sheet: 2_Cond_Pax5_v_WT_F5
Ensembl_ID	Gene_Symbol	baseMean	log2FoldChange	lfcSE	stat	pvalue	padj	weight	s1_6200	s3_6205	s6_6209	s2_6201	s4_6207	s5_6208	WT	Pax5	Chromosome	Start	End	Length	GC_Content	Strand	Biotype	Description
[truncated: 19,333 more rows]

[truncated: 3 more sheets: 3_Cond_Pax5_v_WT_F10, FDR2 - up, FDR2 - down]
