# Supplementary material for: Trajectories from single-cells to PAX5-driven leukemia reveal PAX5-MYC interplay in vivo
Source: Leukemia. 2025 May 20;39(7):1607–26. doi: 10.1038/s41375-025-02626-2 (PMC12208885; doi:10.1038/s41375-025-02626-2)
Supplement: Supplementary file 3 — Supplementary Table 2 [file 41375_2025_2626_MOESM3_ESM.xlsx]

## Sheet: README
Supplementary Table S2:
Overlap between genes differentially regulated in both bulk and single-cell RNA-Sequencing as well as to Pax5 targets taken from Fedl et al. Data corresponding to Figure 3D-F.
COLUMN	Description
gene	Gene symbol (take care, some excel artefacts could be here)
new_DDcategory	DE: difference in mean expression, DB: difference in mean and proportion, DP: difference in proportion between expressed components, DZ: difference in proportion of zeroes (detection)
nonzero.pvalue	p-value if gene in DE/DP/DB category
nonzero.pvalue.adj	adjusted p-value
zero.pvalue	p-value if gene in DZ category
zero.pvalue.adj	adjusted p-value
combined.pvalue	combined from the above p-values (for ranking purposes)
combined.pvalue.adj	adjusted p-value
c1.celltype	category 1
c2.celltype	category 2
c1.maxmean	mean expression level in highest distribution fitted to data, category 1
c2.maxmean	mean expression level in highest distribution fitted to data, category 2
c1.n_zeros	category 1, N zeroes
c2.n_zeros	category 2, N zeroes
c1.zero_proportion	category 1, zero proportion (high value means low expression!)
c2.zero_proportion	category 2, zero proportion (high value means low expression!)
zero_has_lower_pvalue.adj	is detection rate the more significant difference
Ddcategory.orig	original category, marked DZ to new_Ddcategory when DZ p-value is lowest
	Tool description: https://www.bioconductor.org/packages/devel/bioc/vignettes/scDD/inst/doc/scDD.pdf

## Sheet: pax_MUTvsWT_Sc
gene	new_DDcategory	nonzero.pvalue	nonzero.pvalue.adj	zero.pvalue	zero.pvalue.adj	combined.pvalue	combined.pvalue.adj	c1.celltype	c2.celltype	c1.maxmean	c2.maxmean	c1.n_zeros	c2.n_zeros	c1.zero_proportion	c2.zero_proportion	zero_has_lower_pvalue.adj	Ddcategory.orig
Gm10076	DB	0	0	0.000698259983607501	0.00712963092095136	0	0	Pax5	WT	6.66754385964912	6.68427121771218	3030	3130	0.433910926535873	0.419233860166086	FALSE	DB
Srrm2	DB	1.9854870331848e-05	0.000683782363623642	0.00215147239896631	0.0176409836285097	7.67571115226827e-07	1.70179979451318e-05	Pax5	WT	1.88366890380313	3.50309023485785	2513	2836	0.3598739796649	0.379855344227163	FALSE	DB
Sec63	DB	1.22262863898603e-05	0.000437051047657792	0.00558055461894227	0.0372238231073908	1.19404210184923e-06	2.53450116963013e-05	Pax5	WT	1.88378803777545	3.51145038167939	3171	3554	0.454102821137047	0.476024645057594	FALSE	DB
Lmo4	DB	0.000920742726947754	0.0219424258303836	0.00690922705723116	0.0444033156201536	8.24798572653035e-05	0.00115829630354789	Pax5	WT	1.54576063666973	2.37682481751825	3716	4106	0.532149505943004	0.549959817840879	FALSE	DB
Ube2a	DB	4.27870789376783e-06	0.000163284744486491	0.00820495428362621	0.0508275325885687	6.37707105685689e-07	1.44860203586286e-05	Pax5	WT	1.57109352096159	2023-04-02	3572	3931	0.511527996563082	0.526520225020091	FALSE	DB
Tram1	DB	0.000107053094454912	0.00311667978083166	0.0187603144100176	0.0948417769099953	2.83542772853916e-05	0.000452131997895629	Pax5	WT	3.39383561643836	1.55939580133129	3232	3560	0.462838321638264	0.476828288240021	FALSE	DB
Gpx4	DB	0.00377878236703888	0.0762234386036985	0.0189037215903095	0.0952691644335293	0.000753386511950477	0.00809531000558903	Pax5	WT	3.30457746478873	1.55747266099635	3022	3351	0.432765287125877	0.448834717385481	FALSE	DB
Morf4l1	DB	0.00425159136954767	0.0842560984393166	0.0574734680901302	0.207096335332127	0.0022766174781867	0.020245634002446	Pax5	WT	3.38502109704641	1.74296472453428	2198	2420	0.31476442789632	0.324136083578891	FALSE	DB
Klhl24	DB	0.000392880096718451	0.0104177783392761	0.0735974918235682	0.24417293755284	0.000331109896583222	0.00396963976014774	Pax5	WT	3.46023688663283	1.59542943244601	3378	3484	0.483746240870686	0.466648807929279	FALSE	DB
Scaf11	DB	0.000798875624754891	0.0194484893474811	0.146897633578367	0.3807574898777	0.00117943512687565	0.0118566195829084	Pax5	WT	1.52841091492777	2.40155945419103	3868	4181	0.553916654732923	0.560005357621216	FALSE	DB
Rrm2b	DB	8.69881739362643e-06	0.000325370335358954	0.181818934238527	0.426992516159297	2.27072772162412e-05	0.000370761444383217	Pax5	WT	1.57278377494275	2.43054187192118	3926	4270	0.562222540455392	0.571926064827217	FALSE	DB
Slc12a6	DB	0.0301716045207551	0.456861185879959	0.212396785687483	0.468068286688654	0.0387715100582552	0.180191497571532	Pax5	WT	1.32985781990521	2.28400954653938	4873	5261	0.697837605613633	0.704661130458077	FALSE	DB
Oaz1	DB	3.74022666171925e-08	1.97428039115797e-06	0.308103383913657	0.573484606909398	2.22164986084396e-07	5.52129028756384e-06	Pax5	WT	6.30122171039455	4.93075356415479	80	101	0.011456394099957	0.0135279935708545	FALSE	DB
Chd1	DB	0.0180447503705119	0.296850984954555	0.308760700325755	0.574064350469269	0.0344881424554673	0.166066369845069	Pax5	WT	1.29075804776739	2.24804177545692	5057	5323	0.724187312043534	0.712965443343156	FALSE	DB
Cnbp	DB	0.00520788986280885	0.100048169881443	0.494189228834412	0.732905835706659	0.0179190555744254	0.104136414532164	Pax5	WT	3.41193181818182	1.77884804403381	2226	2379	0.318774165831305	0.318644521832306	FALSE	DB
Mylip	DB	2.1691869821483e-06	8.56753012249901e-05	0.521401309277489	0.753581463632021	1.66173457034957e-05	0.000275847938678029	Pax5	WT	1.54727211114876	2.38854166666667	4032	4331	0.577402262637835	0.580096437181891	FALSE	DB
BC005624	DB	0.0455719973803467	0.635532447417773	0.67039114178974	0.846455443022408	0.137124042014905	0.41668202206266	Pax5	WT	1.17615753060138	2.14096916299559	5104	5455	0.730917943577259	0.73064559335655	FALSE	DB
Elf1	DB	2.78332095037248e-05	0.000919309750158115	0.776987121195419	0.901887417797838	0.000253924636934762	0.00313722919754895	Pax5	WT	1.78629213483146	3.40284360189573	2533	2662	0.36273807818989	0.35654969193678	FALSE	DB
Ubc	DB	0.00143605440148087	0.0321858542046188	0.859547839545933	0.944514635532571	0.00950110205514955	0.0647347804726868	Pax5	WT	3.39828080229226	1.84173339613754	3068	3220	0.439352713733352	0.431288507902491	FALSE	DB
Eif4g2	DB	2.19934206101557e-05	0.000743825386863231	0.934785802546125	0.971258363192687	0.000242437563662406	0.00301840905682486	Pax5	WT	1.58732926474862	2.37451737451737	3542	3739	0.507231848775598	0.500803643182427	FALSE	DB
Siglecg	DB	0	0	1.7804497342104e-92	5.76287067720551e-89	0	0	Pax5	WT	3.50306748466258	2.26595192806502	2687	1683	0.384791636832307	0.225421912670774	FALSE	DB
H2afy	DB	2.53942918915229e-08	1.39249476313904e-06	3.59762143524902e-07	9.18706207537852e-06	3.04468320220089e-13	1.73667656837432e-11	Pax5	WT	3.46167883211679	1.51190142817138	3414	3895	0.488901618215667	0.521698365925529	FALSE	DB
Actg1	DB	0	0	3.93811860183378e-07	9.93895156685028e-06	0	0	Pax5	WT	6.0560982830077	9.36874741628772	227	146	0.0325075182586281	0.0195553174390571	FALSE	DB
Sox4	DB	1.22124532708767e-15	1.56763491077072e-13	8.23581662512594e-05	0.00114286299941592	4.50026373739828e-18	3.73521890204057e-16	Pax5	WT	3.53861788617886	1.4913313706248	3931	4409	0.562938565086639	0.590543798553442	FALSE	DB
Npc2	DB	0	0	8.43380041574997e-77	1.5598916283245e-73	0	0	Pax5	WT	2.3579304495335	1.78388278388278	3740	2825	0.535586424172992	0.378381998392714	FALSE	DB
Slamf6	DB	3.5931948194623e-08	1.91456267361538e-06	9.69339577394181e-06	0.000174791636608948	1.033960799845e-11	4.83311351494336e-10	Pax5	WT	3.4585289514867	1.55021946811257	3135	3593	0.448947443792066	0.48124832574337	FALSE	DB
Rps19	DB	0	0	9.69756508059419e-05	0.0013092218466992	0	0	Pax5	WT	4.08728030980042	5.69212163096061	269	203	0.0385221251611055	0.0271899276721136	FALSE	DB
Coq7	DE	0	0	0	0	0	0	Pax5	WT	1.58980044345898	2.14922854387657	5630	3318	0.806243734784477	0.444414679882132	FALSE	DE
H2-K1	DE	3.01998111429391e-06	0.000116827762558438	0.000166365909618685	0.00208311357043822	1.12600691727178e-08	3.5046965300084e-07	Pax5	WT	5.16204755414206	4.85224160299841	380	529	0.0544178719747959	0.0708545405839807	FALSE	DE
Ighm	DE	1.20986887175434e-10	8.43622146625741e-09	0.000237685312992904	0.00283623202517893	9.25391201325967e-13	4.97176982355544e-11	Pax5	WT	3.76594407791392	4.04248554913295	617	546	0.0883574394959187	0.0731315296008572	FALSE	DE
Son	DE	4.48539838604489e-09	2.7536445743893e-07	0.000768860680952645	0.00775267853293917	9.44689079164283e-11	3.85795042941275e-09	Pax5	WT	1.77367424242424	1.61708496431038	2759	3123	0.395102391522268	0.418296276453255	FALSE	DE
Rpl10a	DE	1.11022302462516e-16	1.6501420113376e-14	0.000904259666138411	0.0088219686425698	4.49210387783193e-18	3.73521890204057e-16	Pax5	WT	3.87436510307738	4.24550732651369	289	232	0.0413862236860948	0.0310742030538441	FALSE	DE
Tpr	DE	0.000104554906760423	0.0030597207947299	0.00117089642958403	0.0109086842565839	2.07088044784528e-06	4.18311389059293e-05	Pax5	WT	1.58235454793772	1.49015957446809	3322	3706	0.475726765000716	0.496383605679078	FALSE	DE
Mbnl1	DE	1.8115704492061e-09	1.13686109967956e-07	0.00120556953309866	0.0111138490594144	6.08234065979346e-11	2.56528165677543e-09	Pax5	WT	1.54533106960951	1.37922948073702	4038	4481	0.578261492195332	0.600187516742566	FALSE	DE
Cyfip2	DE	9.57480163876756e-06	0.000351158958803631	0.00143226842096431	0.0126663792665471	2.61998209597695e-07	6.40066569409614e-06	Pax5	WT	1.80483592400691	1.66618842659015	2930	3284	0.419590433910927	0.439860701848379	FALSE	DE
Ly6d	DE	0	0	0.00188870608667076	0.0159199724636239	0	0	Pax5	WT	11.7379480840544	10.2644117647059	511	666	0.0731777173134756	0.0892043932493973	FALSE	DE
Hnrnpf	DE	0.000112297496258185	0.00325259619931398	0.00195834536836528	0.0163366369321787	3.59125236639466e-06	6.89904089615401e-05	Pax5	WT	2.26481994459834	2.14732379438262	1568	1805	0.224545324359158	0.241762657380123	FALSE	DE
Blnk	DE	1.84228544863885e-07	8.89335744778821e-06	0.00208146340291331	0.0171647813232603	8.69766542716856e-09	2.76701159584714e-07	Pax5	WT	2.43072906955062	2.21079921330234	1620	1873	0.23199198052413	0.250870613447629	FALSE	DE
Serp1	DE	2.07266358520641e-07	9.83731422625699e-06	0.00215812114867755	0.01765888193939	1.00768084516478e-08	3.17456242900088e-07	Pax5	WT	2.66732107799393	2.4566632408359	1380	1628	0.197622798224259	0.218055183498527	FALSE	DE
Eif3f	DE	0	0	0.00227408808001259	0.0183443105121016	0	0	Pax5	WT	3.37919514047077	3.75368628001685	398	345	0.0569955606472863	0.0462094829895526	FALSE	DE
Naca	DE	5.62151436511726e-11	4.01902697901042e-09	0.0024795398972559	0.0196615205410376	4.26547483883929e-12	2.11606774763567e-10	Pax5	WT	3.71002100210021	1999-03-01	317	266	0.0453959616210798	0.0356281810875971	FALSE	DE
Rps18	DE	3.52743416065504e-06	0.000135530259451562	0.00255579611957556	0.0201418804972431	1.76019706253059e-07	4.41686658248954e-06	Pax5	WT	2.69694926681274	2.84656817482302	1050	968	0.150365172561936	0.129654433431556	FALSE	DE
Pcna	DE	5.76296699029699e-05	0.00176898030223899	0.00290229347925694	0.0224066748216694	2.77710974655947e-06	5.48140503025183e-05	Pax5	WT	1.59978768577495	1.35784851811196	6041	6555	0.865100959473006	0.8779801768015	FALSE	DE
St6gal1	DE	8.65955659734574e-07	3.70524058044006e-05	0.00312599024557354	0.0238492608776904	5.61085263779491e-08	1.54244840667024e-06	Pax5	WT	1.37695516162669	1.2239665096808	5065	5555	0.72533295145353	0.744039646397	FALSE	DE
Klhl6	DE	0.000860007583225686	0.0206154320724148	0.00417393258071555	0.0296922555618265	4.85942729338247e-05	0.000735045147134535	Pax5	WT	1.85418060200669	1.74120926243568	2498	2802	0.357725905771159	0.37530136619341	FALSE	DE
Ywhaz	DE	0.000155731531910508	0.00437597856831119	0.00446017427273479	0.0313155511437621	1.05438341360335e-05	0.000183743693665359	Pax5	WT	2.96842437638143	3.0923770730288	649	592	0.0929399971359015	0.0792927939994642	FALSE	DE
Btf3	DE	2.4825738131895e-08	1.38697371687919e-06	0.00538652574491497	0.036115664846926	3.17398251185046e-09	1.07022722821458e-07	Pax5	WT	2.75794347756666	2.9541917486419	720	655	0.103107546899613	0.0877310474149478	FALSE	DE
Ftl1	DE	2.22044604925031e-16	3.21566135542712e-14	0.00576318975904469	0.0381862936593406	5.40026096654877e-17	4.26357188993131e-15	Pax5	WT	4.6561065877128	5.15397305471542	228	192	0.0326507231848776	0.0257165818376641	FALSE	DE
Cd24a	DE	0.00106870947931603	0.0247379964720367	0.00646440185080111	0.0420153668485552	8.90013362985962e-05	0.00124046211237268	Pax5	WT	4.86341900777047	4.65208186309104	291	381	0.0416726335385937	0.0510313420841147	FALSE	DE
Bptf	DE	0.000370704111473552	0.00992292332513091	0.00697081405103708	0.0446564238460391	3.58315963062539e-05	0.000556959794685925	Pax5	WT	1.3037409268565	1.20033388981636	5192	5669	0.743519977087212	0.759308866863113	FALSE	DE
H2afz	DE	1.08113295339551e-05	0.00038893241533617	0.00724711133840192	0.0461981046274198	1.36033382831928e-06	2.84090361436743e-05	Pax5	WT	4.30257510729614	3.96263436273673	1391	1605	0.199198052413003	0.214974551299223	FALSE	DE
Tmem131l	DE	9.73944591642351e-10	6.25095346999545e-08	0.00820984738530802	0.0508335218065915	2.12308805673895e-10	8.20589377870325e-09	Pax5	WT	2.02286843591191	1.70405924300603	3441	3820	0.492768151224402	0.511652826145192	FALSE	DE
Rpl35	DE	3.88263865502836e-11	2.84794066540262e-09	0.00958604521765222	0.0576989899734743	1.10240768806047e-11	5.09784812321677e-10	Pax5	WT	3.96763657957245	4.27195037904893	247	211	0.0353716167836174	0.0282614519153496	FALSE	DE
Myl12b	DE	0.0017629378355446	0.0390473446868858	0.0102382623659384	0.0608328512399288	0.000215192352019265	0.00271570231378698	Pax5	WT	2.48703494926719	2.3458827574351	1661	1649	0.237863382500358	0.220867934637021	FALSE	DE
Rps14	DE	1.53803636493421e-10	1.04660595049981e-08	0.0123927324161942	0.0699732693381884	5.33426200298291e-11	2.27947275295784e-09	Pax5	WT	4.06795686216576	4.32857730827274	214	177	0.0306458542173851	0.0237074738815966	FALSE	DE
Rpl34	DE	0	0	0.0128444470014146	0.0719786909127065	0	0	Pax5	WT	6.21171041246034	6.71288327057558	49	30	0.00701704138622369	0.00401821591213501	FALSE	DE
Psap	DE	3.83451886906139e-05	0.0012235798063536	0.0133332551978393	0.0740732136945654	7.91766012783463e-06	0.000143582441645942	Pax5	WT	2.56173469387755	2.70839193624004	1103	1067	0.157955033653158	0.142914545941602	FALSE	DE
Srsf7	DE	9.7479035924275e-06	0.000355201028967939	0.0152249722034967	0.0816898943716003	2.48192758970074e-06	4.95161763196382e-05	Pax5	WT	1.73989769820972	1.63183713514839	3073	3389	0.4400687383646	0.453924457540852	FALSE	DE
Rac2	DE	7.7715611723761e-16	1.04508994051381e-13	0.0153543504047954	0.0821873457716994	4.7691825934394e-16	3.50860092158258e-14	Pax5	WT	3.28200030585716	3.60232097367676	444	400	0.0635829872547616	0.0535762121618002	FALSE	DE
Rpl37	DE	0	0	0.018466373841133	0.0937653458625913	0	0	Pax5	WT	5.27280663465736	5.75162601626016	110	86	0.0157525418874409	0.011518885614787	FALSE	DE
Hnrnpa2b1	DE	1.0724754417879e-13	1.02666801613866e-11	0.026930344414274	0.123509447088773	9.95802177306115e-14	6.02506850082223e-12	Pax5	WT	4.89775889849128	4.47201543975738	156	212	0.0223399684949162	0.0283953924457541	FALSE	DE
Ppia	DE	5.63554209702666e-05	0.00173931922207686	0.0302436141911762	0.134097285251081	2.43426362682877e-05	0.000393985568002236	Pax5	WT	7.63844492440605	7.1749527154823	38	64	0.00544178719747959	0.00857219394588803	FALSE	DE
Rps12	DE	3.93199459769455e-07	1.79096011998217e-05	0.0398613248291917	0.162341796968715	2.97345709931988e-07	7.20979822509247e-06	Pax5	WT	4.16169005673335	4.35885698432515	285	257	0.040813403981097	0.0344227163139566	FALSE	DE
Rack1	DE	6.98197270887491e-07	3.03339860459427e-05	0.0516761639199235	0.192865752168132	6.54404663333438e-07	1.47360549232024e-05	Pax5	WT	3.20720581413329	3.38215922107675	516	482	0.0738937419447229	0.0645593356549692	FALSE	DE
Rpl6	DE	6.94513335730562e-11	4.90326415025777e-09	0.0534165963855032	0.196640509924114	1.01353313511361e-10	4.11386427380909e-09	Pax5	WT	5.33299492385787	5.7290060851927	88	71	0.0126020335099527	0.00950977765871953	FALSE	DE
Cd79b	DE	0	0	0.057398574115848	0.206887343841282	0	0	Pax5	WT	7.83945086705202	8.89714208681585	63	48	0.00902191035371617	0.00642914545941602	FALSE	DE
Rplp0	DE	4.66293670342566e-15	5.37474826549961e-13	0.0721424133072543	0.240915095457576	1.23215767410851e-14	8.1397844716107e-13	Pax5	WT	5.87135010118531	6.34911003236246	65	50	0.00930832020621509	0.00669702652022502	FALSE	DE
Rpl39	DE	4.78944311987917e-08	2.50470136491459e-06	0.0957732384303155	0.290460557029116	9.26576734940093e-08	2.48391626583941e-06	Pax5	WT	4.43176470588235	4.63964950711939	183	162	0.0262065015036517	0.0216983659255291	FALSE	DE
Rpl32	DE	0	0	0.10091358042832	0.300006458279094	0	0	Pax5	WT	6.44452449567723	7.20513855259618	43	32	0.00615781182872691	0.00428609697294401	FALSE	DE
Rps23	DE	0.00650103606793173	0.12280217963772	0.110712073403252	0.317284237350338	0.00592824828415957	0.0444464150453377	Pax5	WT	3.80485247865808	3.93578492826299	306	287	0.0438207074323357	0.0384409322260916	FALSE	DE
Eef2	DE	4.77395900588817e-15	5.39266409305128e-13	0.111316946384476	0.318501769025373	1.92220709513171e-14	1.23211571622601e-12	Pax5	WT	4.14592592592593	4.53869499241275	233	217	0.0333667478161249	0.0290650950977766	FALSE	DE
Rpl7	DE	2.35167441076101e-12	2.07535266749659e-10	0.131403425971717	0.354064548606829	9.21040009028122e-12	4.32087899887541e-10	Pax5	WT	4.36826697892272	4.6849931787176	151	136	0.0216239438636689	0.0182159121350121	FALSE	DE
Cfl1	DE	8.44952330325555e-10	5.60240270712465e-08	0.151684718395001	0.387660977832538	3.04750014924102e-09	1.03282519612204e-07	Pax5	WT	4.07805312360884	4.38519950296838	244	223	0.034942002004869	0.0298687382802036	FALSE	DE
Rbm39	DE	0.000844131198044051	0.0203745854980889	0.153996464303104	0.390480263088971	0.00129317622568671	0.012675280673877	Pax5	WT	2.69872632266492	2.55345040049291	859	974	0.123013031648289	0.130458076613983	FALSE	DE
Luc7l2	DE	0.0205951347008761	0.333298913439967	0.154883651401634	0.391738269428846	0.0215244085180229	0.118594911272919	Pax5	WT	1.27683615819209	1.19665948275862	5213	5610	0.746527280538451	0.751406375569247	FALSE	DE
Tmsb4x	DE	1.68645097886611e-11	1.34155987727264e-09	0.159818555762939	0.398545296305334	7.4495752608018e-11	3.0816965008582e-09	Pax5	WT	10.4674913693901	11.1387881230687	31	23	0.00443935271373335	0.00308063219930351	FALSE	DE
Rplp2	DE	0.00097363363581926	0.0229128448962799	0.162984285692674	0.403240501980326	0.00154697226279584	0.0147097746600124	Pax5	WT	3.55611543747137	3.65470788428815	434	414	0.0621509379922669	0.0554513795874632	FALSE	DE
Rpl15	DE	0.000458752816401398	0.011995536606644	0.165532584510665	0.405438965505028	0.000796260103116984	0.00849956786080685	Pax5	WT	4.22253231492362	4.40991237677985	175	162	0.025060862093656	0.0216983659255291	FALSE	DE
Rpl29	DE	2.55119344094723e-07	1.19083806235289e-05	0.169615147921091	0.411561858617948	7.76983434625895e-07	1.71972333530532e-05	Pax5	WT	4.81610699229539	5.03363167887171	104	92	0.0148933123299442	0.012322528797214	FALSE	DE
Rps24	DE	0.000442231145295291	0.0116173093424549	0.183873707567903	0.430490577193787	0.000847069985509794	0.00894605397420947	Pax5	WT	12.250430292599	12.4544235924933	11	6	0.00157525418874409	0.000803643182427002	FALSE	DE
Sf3b1	DE	0.00081677619421705	0.0197989353859996	0.198535353796439	0.452064232430971	0.00157730933412878	0.0149838600574464	Pax5	WT	1.96561010979905	1.8708357685564	2156	2333	0.308749820993842	0.312483257433699	FALSE	DE
Rps27a	DE	7.66845253963311e-09	4.51160624415081e-07	0.206287667499859	0.461949469032705	3.36386783768129e-08	9.6789690582883e-07	Pax5	WT	6.96073072497123	7.33808116097823	31	24	0.00443935271373335	0.00321457272970801	FALSE	DE
Rpl26	DE	5.52588541591348e-09	3.32023413075312e-07	0.215299631458438	0.472134879487194	2.56379505415371e-08	7.49345786934137e-07	Pax5	WT	3.86664677804296	4.16008893829906	279	270	0.0399541744236002	0.0361639432092151	FALSE	DE
Crebbp	DE	0.016230747630096	0.272831138734471	0.244423341184492	0.508442962454308	0.0259044587303886	0.135355501065808	Pax5	WT	1.21173848439822	1.12926136363636	5637	6058	0.807246169268223	0.811411733190463	FALSE	DE
Rpsa	DE	1.14539662643409e-06	4.75676481330864e-05	0.259546256859715	0.526542809728692	4.76503084839142e-06	8.98073062954471e-05	Pax5	WT	6.69418872266974	6.89369442198868	31	44	0.00443935271373335	0.00589338333779802	FALSE	DE
mt-Nd2	DE	0.000269062603299064	0.00730608453573612	0.26134266015461	0.528688034534646	0.000742728229494762	0.00802072153085753	Pax5	WT	2.91109932838459	2.64818514818515	1325	1460	0.189746527280538	0.195553174390571	FALSE	DE
Rpl37a	DE	2.63756153473516e-07	1.22106127444132e-05	0.268320967356778	0.53456274585578	1.23593680125044e-06	2.6063370851125e-05	Pax5	WT	3.76183970856102	4.02289752650177	395	391	0.0565659458685379	0.0523707473881597	FALSE	DE
Ptma	DE	1.87930498881661e-05	0.000655204603508408	0.281235755874514	0.547596166458454	6.9504494399922e-05	0.000997720835354978	Pax5	WT	17.3408277244737	16.4513665594855	0	2	0	0.000267881060809001	FALSE	DE
Rps27	DE	1.23000276630592e-10	8.47201905377538e-09	0.304606364397165	0.570069181822795	9.36950279394861e-10	3.36989783822352e-08	Pax5	WT	4.37455410225922	4.71505823627288	255	254	0.0365172561936131	0.0340208947227431	FALSE	DE
Rpl28	DE	0	0	0.304965508187416	0.570089231175286	0	0	Pax5	WT	8.0338593974175	9.92637789995977	13	9	0.00186166404124302	0.0012054647736405	FALSE	DE
Tpt1	DE	5.3104796688408e-05	0.00165710437401176	0.310303609132728	0.57545760174194	0.000197964914980966	0.0025154560541448	Pax5	WT	9.45365853658537	9.94206785570605	13	9	0.00186166404124302	0.0012054647736405	FALSE	DE
Syk	DE	0.000375859008711288	0.0100134513264215	0.327790428565443	0.594217681130886	0.0012322365006004	0.0122166908191225	Pax5	WT	1.86097908745247	1.72684458398744	2775	3007	0.39739367034226	0.402759174926333	FALSE	DE
Rps16	DE	0.0011742748575454	0.0268514347992567	0.361956284946105	0.627678545566196	0.00372473485249334	0.0306010856911925	Pax5	WT	8.87758027522936	9.04628387442984	7	12	0.00100243448374624	0.001607286364854	FALSE	DE
Rps8	DE	2.55795384873636e-13	2.40788722294383e-11	0.382125986379218	0.646038433923931	3.02586658678197e-12	1.5126996357395e-10	Pax5	WT	10.1812840355403	10.7985785168298	5	9	0.000716024631247315	0.0012054647736405	FALSE	DE
Rpl27a	DE	0.00486446704418675	0.0950675081853521	0.387758257836541	0.650298725933899	0.0137189267481628	0.0852773228685607	Pax5	WT	5.80447976878613	5.94032671796949	63	59	0.00902191035371617	0.00790249129386552	FALSE	DE
Rps26	DE	0	0	0.389582827849204	0.652175959679809	0	0	Pax5	WT	7.30073349633252	7.99516129032258	30	26	0.00429614778748389	0.00348245379051701	FALSE	DE
Rpl35a	DE	4.59640359107283e-09	2.79145026692251e-07	0.410115901720423	0.668315994911809	3.9754571427604e-08	1.12389124638562e-06	Pax5	WT	6.77811331607708	7.12001075124311	29	25	0.00415294286123443	0.00334851326011251	FALSE	DE
Rpl18a	DE	3.66373598126302e-15	4.40271932386671e-13	0.412024507848647	0.669068268295049	5.30258760866439e-14	3.30086078639358e-12	Pax5	WT	9.69942611190818	10.2308208154506	13	10	0.00186166404124302	0.001339405304045	FALSE	DE
Cytip	DE	0.000425267077458491	0.0112238712779699	0.416791233973094	0.673300294652438	0.00170830571220043	0.0160167576839762	Pax5	WT	2.03171602604495	1.94247959580257	2222	2320	0.318201346126307	0.310742030538441	FALSE	DE
Hectd1	DE	0.0329356897076885	0.486965380808964	0.479652470518206	0.721105490710595	0.0813247738920001	0.299656565837683	Pax5	WT	1.23414905450501	1.16806282722513	5185	5556	0.742517542603466	0.744173586927404	FALSE	DE
Rps15a	DE	5.17839577884871e-08	2.68326416137041e-06	0.480572501356105	0.721722790286218	4.60613046221105e-07	1.08043799320124e-05	Pax5	WT	7.62048192771084	8.03140939597315	11	16	0.00157525418874409	0.00214304848647201	FALSE	DE
Rpl17	DE	0	0	0.490051578746323	0.729445354463066	0	0	Pax5	WT	5.26298984034833	5.82336143595322	93	112	0.0133180581412001	0.015001339405304	FALSE	DE
Hsp90ab1	DE	5.72278094679302e-06	0.000216927965016691	0.515500492085867	0.749824162570017	4.05156583468621e-05	0.00062156012354878	Pax5	WT	3.34147840786845	3.54032373585446	476	485	0.0681655448947444	0.0649611572461827	FALSE	DE
Rps3a1	DE	1.68458580418474e-11	1.34155987727264e-09	0.522226808927551	0.754017006265752	2.32747932346246e-10	8.94249325821718e-09	Pax5	WT	13.0382466695316	13.7980434199946	2	4	0.000286409852498926	0.000535762121618002	FALSE	DE
Vpreb3	DE	1.11022302462516e-16	1.6501420113376e-14	0.52684928266231	0.756193925732289	2.2447857801619e-15	1.57964599356176e-13	Pax5	WT	12.8646012621916	13.8571811720531	11	9	0.00157525418874409	0.0012054647736405	FALSE	DE
Rpl24	DE	4.65403736882308e-07	2.0861907189772e-05	0.533832494372769	0.762260405323065	4.0268476920232e-06	7.67888422920713e-05	Pax5	WT	4.39026184171815	4.6732169850213	185	189	0.0264929113561507	0.0253147602464506	FALSE	DE
Rsrp1	DE	0.00289718792728133	0.0612858330085579	0.544244324203177	0.770333210856482	0.0117507363825145	0.0756205440759432	Pax5	WT	1.81052152129356	1.72565803552322	2592	2793	0.371187168838608	0.37409590141977	FALSE	DE
Rps4x	DE	1.21844778055991e-06	4.98680656855243e-05	0.554350969947583	0.777171847093812	1.02721345220473e-05	0.000179734591610093	Pax5	WT	8.63124641010913	9.06665770729741	19	25	0.0027208935987398	0.00334851326011251	FALSE	DE
Rps9	DE	0	0	0.572212169646767	0.790401254712119	0	0	Pax5	WT	8.07884532529082	8.90255376344086	20	26	0.00286409852498926	0.00348245379051701	FALSE	DE
Ptpn6	DE	0.00067179288543695	0.0166416062146838	0.626261748658366	0.824903867167095	0.00369119093091163	0.0304030153775087	Pax5	WT	1.75124153498871	1.62391394290443	4768	5049	0.682801088357439	0.676265738012322	FALSE	DE
Phf20l1	DE	0.0284459387392955	0.43422341080957	0.634561423147338	0.829530164124453	0.0905164947977129	0.318134520803688	Pax5	WT	1.2352209085252	1.16987542468856	5376	5700	0.769869683517113	0.763461023305652	FALSE	DE
Ptprcap	DE	6.51578790922258e-12	5.49271195690883e-10	0.635782066389611	0.830455045757293	1.12719445940819e-10	4.5185491827917e-09	Pax5	WT	2.96837444655281	3.2071249815987	659	673	0.0943720463983961	0.0901419769622288	FALSE	DE
Rpl18	DE	0	0	0.641828673443101	0.833988194365255	0	0	Pax5	WT	6.60629581716257	7.28222013170273	26	25	0.00372332808248604	0.00334851326011251	FALSE	DE
Rps10	DE	5.6399329650958e-14	5.58848094506334e-12	0.65732343521086	0.840341854874781	1.18357608950997e-12	6.28071442908815e-11	Pax5	WT	7.98778911075995	8.52075218267293	22	21	0.00315050837748819	0.00281275113849451	FALSE	DE
Rpl3	DE	0.000125264967299032	0.0035732148247724	0.657710634795759	0.840527054456686	0.000857171533314095	0.00901965135806266	Pax5	WT	2.76426799007444	2.87887626650292	938	952	0.134326220821996	0.127511384945084	FALSE	DE
Rps11	DE	1.83142390142166e-12	1.64188606273485e-10	0.677067952599949	0.849912621903388	3.52356850650894e-11	1.55180833409108e-09	Pax5	WT	6.01833140877598	6.44561545737063	55	65	0.00787627094372046	0.00870613447629253	FALSE	DE
Rps7	DE	7.18205671915717e-05	0.00218087399730106	0.682788597173601	0.851846352877029	0.000535640531065393	0.00608374876862694	Pax5	WT	7.29907621247113	7.5835697878665	55	65	0.00787627094372046	0.00870613447629253	FALSE	DE
Rps5	DE	1.20261447622561e-06	4.95793179687753e-05	0.716712128709349	0.869008422026591	1.28979770204905e-05	0.000220030311543229	Pax5	WT	7.06885151645824	7.35655682582381	26	31	0.00372332808248604	0.00415215644253951	FALSE	DE
Rpl9	DE	3.97442079247412e-11	2.87788828665306e-09	0.761421188835756	0.893135235217749	7.6324377237604e-10	2.77597763054072e-08	Pax5	WT	7.41896551724138	7.85597205427919	23	23	0.00329371330373765	0.00308063219930351	FALSE	DE
Rpl30	DE	2.37412425496686e-07	1.11742114933773e-05	0.776486257367623	0.90165025375517	3.04292133003369e-06	5.95162316937707e-05	Pax5	WT	6.6227501799856	6.96283829271577	38	39	0.00544178719747959	0.00522368068577552	FALSE	DE
Rps20	DE	0.00139314778111665	0.0313486002699078	0.786675489783057	0.907680916693809	0.00856612727442936	0.0597920301613538	Pax5	WT	11.1518279569892	11.2592542918455	8	10	0.0011456394099957	0.001339405304045	FALSE	DE
Rpl19	DE	0	0	0.786824349613496	0.907771774589728	0	0	Pax5	WT	9.66164874551971	10.4039699570815	8	10	0.0011456394099957	0.001339405304045	FALSE	DE
Pfn1	DE	0.00907592639222521	0.166431273582104	0.802355115418899	0.916299874687174	0.0431271215622138	0.194502356298965	Pax5	WT	5.17054376272172	5.33392298271874	105	117	0.0150365172561936	0.0156710420573265	FALSE	DE
Rpl23	DE	0.0320895972955678	0.479476310913669	0.820200813668433	0.924851065543042	0.122056743358656	0.386498095624329	Pax5	WT	6.68785960874568	6.84140435835351	31	32	0.00443935271373335	0.00428609697294401	FALSE	DE
Rpl13	DE	2.85513864772824e-08	1.55055991176626e-06	0.825862891731761	0.928222362093755	4.37704158457941e-07	1.03231210268004e-05	Pax5	WT	8.83517429350165	9.21357660316609	12	12	0.00171845911499356	0.001607286364854	FALSE	DE
Rpl8	DE	8.87089625423165e-07	3.76712947698499e-05	0.85278218161038	0.941580326224594	1.14189557579693e-05	0.000196874353068158	Pax5	WT	6.30606366124154	6.55536099137931	40	42	0.00572819704997852	0.00562550227698902	FALSE	DE
Cd79a	DE	0	0	0.892636808108808	0.956933517783463	0	0	Pax5	WT	11.0176470588235	13.1358206952087	13	15	0.00186166404124302	0.00200910795606751	FALSE	DE
Fau	DE	0	0	0.894217896581452	0.957842236042033	0	0	Pax5	WT	15.2532244196045	16.569092614931	5	5	0.000716024631247315	0.000669702652022502	FALSE	DE
Rps3	DE	4.21884749357559e-15	4.96417721744062e-13	0.901822275985938	0.960968175532995	1.30128762496741e-13	7.80049637411018e-12	Pax5	WT	5.77622478386167	6.17120517659747	43	48	0.00615781182872691	0.00642914545941602	FALSE	DE
Nipbl	DE	0.0172851111964073	0.287983209549582	0.902876567649605	0.960968175532995	0.0805298568438051	0.297404616775125	Pax5	WT	1.72740740740741	1.64044943820225	2933	3105	0.420020048689675	0.415885346905974	FALSE	DE
Tmsb10	DE	0	0	0.917937735948557	0.965617504652053	0	0	Pax5	WT	27.8707736389685	30.2868819509581	3	3	0.000429614778748389	0.000401821591213501	FALSE	DE
Rpl21	DE	3.60695917578369e-10	2.42525064581265e-08	0.937238912585262	0.971302077613452	7.71036592456383e-09	2.47726595511793e-07	Pax5	WT	8.02440074637577	8.43971535982814	16	18	0.00229127881999141	0.00241092954728101	FALSE	DE
H3f3a	DE	1.41063273395581e-07	6.92804667946296e-06	0.941966735632048	0.973315508876946	2.23682900990161e-06	4.49727671121212e-05	Pax5	WT	15.2682996705343	16.0229099678457	2	2	0.000286409852498926	0.000267881060809001	FALSE	DE
Rpl11	DE	0	0	0.959268416628995	0.980705005535028	0	0	Pax5	WT	6.40615119287151	6.92015055787068	25	27	0.00358012315623657	0.00361639432092151	FALSE	DE
mt-Nd4	DE	0.000558758247121371	0.0142156152240608	0.962413938023577	0.982291939739161	0.00458604543038181	0.0361192921122772	Pax5	WT	2.54416317610636	2.36073369565217	1492	1578	0.213661749964199	0.211358156978302	FALSE	DE
Rpl7a	DE	1.00509138124538e-05	0.000363894623158584	0.979252300448329	0.990331827145598	0.000123313344003056	0.00165800745394763	Pax5	WT	3.51436347142425	3.71341722041567	369	393	0.0528426177860518	0.0526386284489687	FALSE	DE
Prrc2c	DE	4.48278687390502e-05	0.00142240338560762	0.985593063979224	0.993496838939506	0.00048720381118941	0.00558752431114302	Pax5	WT	1.63455248290217	1.49312052834342	3620	3832	0.518401833023056	0.513260112510046	FALSE	DE
Rps13	DE	0	0	0.996945956797327	0.998642886085492	0	0	Pax5	WT	6.33611510791367	6.81480484522207	33	36	0.00472576256623228	0.00482185909456201	FALSE	DE
Rpl12	DE	0	0	1.06907618828938e-23	1.7745294115106e-21	0	0	Pax5	WT	2.34740072894686	2.67882853403141	1770	1354	0.253472719461549	0.181355478167694	FALSE	DE
Cnp	DE	0	0	1.3001603286297e-22	1.93484779020331e-20	0	0	Pax5	WT	3.42476102374345	4.47114317425083	497	258	0.0711728483459831	0.0345566568443611	FALSE	DE
Cox4i1	DE	0	0	1.31569551218255e-06	2.96764979028353e-05	0	0	Pax5	WT	2.40297247086641	2.62839280268375	1062	908	0.15208363167693	0.121618001607286	FALSE	DE
Dnajc7	DE	0	0	1.34499483431771e-13	9.36217640855454e-12	0	0	Pax5	WT	8.60095082454316	11.5602179836512	252	126	0.0360876414148647	0.0168765068309671	FALSE	DE
H2-Q4	DE	2.93720603394831e-12	2.5522061045754e-10	1.44043034566361e-09	5.75594187818109e-08	2.02707558416042e-19	1.82267879609091e-17	Pax5	WT	2.0916573971079	1.87701252236136	2488	2994	0.356293856508664	0.401017948031074	FALSE	DE
Iglv1	DE	0	0	1.50849618127602e-05	0.00025596985660525	0	0	Pax5	WT	16.4273504273504	11.4983119513842	3941	4504	0.564370614349134	0.60326814894187	FALSE	DE
Calm1	DE	0	0	1.71654304581214e-14	1.3307834020437e-12	0	0	Pax5	WT	3.52376543209877	4.29450426513774	503	315	0.0720320779034799	0.0421912670774176	FALSE	DE
Snrpf	DE	0	0	2.20626277506739e-33	6.34766314417723e-31	0	0	Pax5	WT	2.42813721233174	1.85088339222615	2377	3221	0.340398109694974	0.431422448432896	FALSE	DE
Unc93b1	DE	3.73928665808876e-11	2.7788804006428e-09	2.55998394199852e-05	0.000414819926120837	3.40613643368776e-14	2.1409055603587e-12	Pax5	WT	3.05812438944969	3.29077380952381	841	746	0.120435342975798	0.0999196356817573	FALSE	DE
Cmtm7	DE	1.58995377974591e-08	8.98005894800491e-07	2.88995880546717e-06	5.96751142813134e-05	1.4571002491656e-12	7.70062613314132e-11	Pax5	WT	2.27634081399772	2.10916143332102	1725	2052	0.247028497780324	0.274845968390035	FALSE	DE
Chchd10	DE	5.55111512312578e-16	7.64699956473522e-14	3.38892133470815e-06	6.89879945290353e-05	9.16579315128049e-20	8.53803523185466e-18	Pax5	WT	4.52045050385299	4.93964691391816	235	159	0.0336531576686238	0.0212965443343156	FALSE	DE
Iglc1	DE	0	0	4.03677980029776e-43	1.58376327498349e-40	0	0	Pax5	WT	2.79951787866613	2.33171521035599	4494	5612	0.643562938565087	0.751674256630056	FALSE	DE
Mzb1	DE	0	0	4.47896548956418e-29	1.05434847624341e-26	0	0	Pax5	WT	2.86333456289192	2.32677089364987	1561	2285	0.223542889875412	0.306054111974283	FALSE	DE
Hnrnpa3	DE	5.77469785323359e-08	2.9383327455012e-06	4.49573538431231e-07	1.12802879885061e-05	8.38093763034493e-13	4.5404343279375e-11	Pax5	WT	2.88883291351805	2.67986370274217	1028	1303	0.147214664184448	0.174524511117064	FALSE	DE
Myl4	DE	0	0	4.72338352232134e-97	2.03845488211648e-93	0	0	Pax5	WT	3.10192051720859	2.23209931279096	1724	2955	0.246885292854074	0.395794267345299	FALSE	DE
Pafah1b3	DE	3.38358836504682e-08	1.82004829388423e-06	4.84380967459009e-05	0.000727526726878398	4.61149654968205e-11	2.01721815288119e-09	Pax5	WT	4.97476294675419	4.67181680231756	128	217	0.0183302305599313	0.0290650950977766	FALSE	DE
Xrcc6	DE	0	0	4.8655176677273e-19	5.72671429491503e-17	0	0	Pax5	WT	2.69008112094395	2.3433339583724	1559	2133	0.223256480022913	0.285695151352799	FALSE	DE
Fcrla	DE	0	0	5.24001930794457e-12	2.93690605973846e-10	0	0	Pax5	WT	3.2781124497992	3.69806509674516	1007	799	0.144207360733209	0.107018483793196	FALSE	DE
Hspa8	DE	1.85407245112401e-14	2.01380792383623e-12	5.29136614958098e-09	1.92436285220857e-07	5.06971298096319e-21	5.04943412903933e-19	Pax5	WT	2.8770204965839	3.20725854829034	982	798	0.140627237576973	0.106884543262791	FALSE	DE
Fus	DE	1.50045527336218e-07	7.30566498616343e-06	6.51387389343509e-05	0.000942291902774348	2.57551892724219e-10	9.77941908209147e-09	Pax5	WT	2.06257770410278	1.90925516964465	2157	2485	0.308893025920092	0.332842218055183	FALSE	DE
Pde4b	DE	0	0	6.60357866192673e-20	8.46500326098668e-18	0	0	Pax5	WT	1.78089887640449	1.54727960430608	3245	4029	0.464699985679507	0.539646396999732	FALSE	DE
Iglc3	DE	6.74147920820545e-08	3.39963165785218e-06	6.64932246877027e-06	0.000124226230884803	1.31938937517024e-11	6.03655605289902e-10	Pax5	WT	3.5552339604438	3.17849358198111	2837	3337	0.406272375769726	0.446959549959818	FALSE	DE
Ucp2	DE	3.70463659749021e-11	2.7788804006428e-09	8.76646879769615e-06	0.000159858410596862	1.19070277255931e-14	7.90626640979384e-13	Pax5	WT	5.94322183098592	5.3801446051168	167	274	0.0239152226836603	0.0366997053308331	FALSE	DE
Actb	DE	5.50670620214078e-14	5.55390654101627e-12	NA	NA	5.50670620214078e-14	3.41152305767075e-12	Pax5	WT	20.4731490763282	22.0277256897937	0	0	0	0	FALSE	DE
Asf1a	DP	3.67993077476925e-05	0.00118092323953959	0.000802866331028115	0.00804544147664164	5.41775747610028e-07	1.25940976302597e-05	Pax5	WT	2.43326271186441	2.37402597402597	4151	4628	0.594443648861521	0.619876774712028	FALSE	DP
Idh2	DP	0.00803813189435221	0.14836395078203	0.0555972032388155	0.202366317214772	0.00389390011524841	0.0317095715045512	Pax5	WT	2.29433497536946	2.31512605042017	4178	4558	0.598310181870256	0.610500937583713	FALSE	DP
Mdh1	DP	0.00264790023746608	0.0566490172015471	0.0590375474611059	0.21079953860423	0.00152629530609697	0.01457409411751	Pax5	WT	2.39133681852128	2.30917874396135	3261	3561	0.466991264499499	0.476962228770426	FALSE	DP
Mtdh	DP	7.22165507262007e-05	0.00218117154278921	0.0688731446315212	0.234165074460164	6.57102626482935e-05	0.000953830135392494	Pax5	WT	2.30046403712297	2.27600554785021	4111	4475	0.588715451811542	0.599383873560139	FALSE	DP
Ptbp3	DP	0.0112765795795974	0.198411593350673	0.0924707586524183	0.283160382061613	0.0082021873481816	0.0577186544728813	Pax5	WT	2.36385542168675	2.30417227456258	4148	4500	0.594014034082772	0.602732386820252	FALSE	DP
Pnisr	DP	0.000296361045550531	0.00797070088223522	0.100787404848496	0.299769016901786	0.000341069633499283	0.00408526328820417	Pax5	WT	2.32075471698113	2.32751937984496	4696	5084	0.672490333667478	0.68095365657648	FALSE	DP
Ewsr1	DP	0.000558666041313716	0.0142156152240608	0.110264297041048	0.317036097442233	0.000658811582171706	0.00724133477585675	Pax5	WT	2.40891719745223	2.37067209775967	3130	3397	0.448231419160819	0.454995981784088	FALSE	DP
Ezr	DP	0.0100760437620625	0.181819473380604	0.208778946650283	0.464363687043671	0.0150708171384022	0.0913990352730827	Pax5	WT	2.32738095238095	2.35124508519004	4233	4556	0.606186452813977	0.610233056522904	FALSE	DP
Cdkn1b	DP	0.00341338982669559	0.069731825338692	0.365625164529166	0.63049400708033	0.00959253569639476	0.0651648227685831	Pax5	WT	2.3859649122807	2.29935275080906	4545	4786	0.650866389803809	0.641039378515939	FALSE	DP
Cdc42ep3	DP	0.0204850746466481	0.332470406908817	0.432493137571427	0.685793183224585	0.0507325731421891	0.217439707727595	Pax5	WT	2.37918215613383	2.36826640548482	3911	4196	0.56007446656165	0.562014465577284	FALSE	DP
Snrnp70	DP	0.0165847491290956	0.277954489854991	0.450993467717214	0.698530018726495	0.0440966161758679	0.19745019217468	Pax5	WT	2.34110334110334	2.3013698630137	3472	3708	0.497207503938135	0.496651486739888	FALSE	DP
Puf60	DP	0.017345905505194	0.288146100862752	0.603972064801352	0.810996299832306	0.0582346262396911	0.238734133154968	Pax5	WT	2.23775388291517	2.21919584954604	3913	4171	0.560360876414149	0.558665952317171	FALSE	DP
Cd53	DP	0.0143124786478533	0.245704800617251	0.609113146519534	0.814941397952713	0.0500615571878713	0.215276334263885	Pax5	WT	2.34085510688836	2.30829015544041	4120	4417	0.590004296147787	0.591615322796678	FALSE	DP
Sf3b2	DP	0.0161273626067463	0.272125424912858	0.683963168997124	0.851846352877029	0.0607460678717258	0.245637127816804	Pax5	WT	2.4001268230818	2.39262613195343	3072	3273	0.43992553343835	0.43838735601393	FALSE	DP
Vcp	DP	0.0138879303396802	0.239143385849127	0.69688108878249	0.856512586626865	0.0545646909186641	0.227171581355261	Pax5	WT	2.29848229342327	2.29600694444444	3555	3734	0.509093512816841	0.500133940530404	FALSE	DP
Lsm4	DP	0.0267486787043442	0.416188808049961	0.717380865542691	0.869330781185064	0.0950511011292744	0.328875937418439	Pax5	WT	2.27331606217617	2.25240054869685	4275	4503	0.612201059716454	0.603134208411465	FALSE	DP
Prkar1a	DP	0.000621473226036229	0.0156700034850563	0.723146796345997	0.872754851856318	0.00391332037261966	0.0318077038196355	Pax5	WT	2.2485119047619	2.19718309859155	4320	4601	0.61864528139768	0.616260380391106	FALSE	DP
Slc38a1	DP	0.00753496610820459	0.140918836354767	0.8427255025254	0.936225079903583	0.0384760930094603	0.179721663884016	Pax5	WT	2.38515406162465	2.36687306501548	4598	4901	0.658456250895031	0.656442539512456	FALSE	DP
Raly	DP	0.00340410128632485	0.069731825338692	0.860652931156845	0.944691055225187	0.0200185062110299	0.112842672364134	Pax5	WT	2.33082706766917	2.30227948463826	3816	4011	0.546469998567951	0.537235467452451	FALSE	DP
Rsrc2	DP	0.0326838170208097	0.485784732982982	0.920041941750809	0.966394858011335	0.135443805069668	0.412932985175904	Pax5	WT	2.24038461538462	2.20173535791757	4697	4986	0.672633538593728	0.667827484596839	FALSE	DP
Eif3a	DP	0.0214365386559905	0.342984618495848	0.924269234682206	0.966968793363248	0.0975085570893412	0.334244382945307	Pax5	WT	2.30650887573964	2.24780976220275	4216	4459	0.603751969067736	0.597240825073667	FALSE	DP
Dock2	DP	0.0111941682956784	0.197577070418724	0.927769619687709	0.968068585097999	0.0578201571757263	0.23751757459115	Pax5	WT	2.33151183970856	2.33747412008282	4873	5183	0.697837605613633	0.694213769086526	FALSE	DP
Git2	DP	0.000176404530637941	0.00490804329577878	0.938271545869656	0.971302077613452	0.00160656592372158	0.015183806992954	Pax5	WT	2.3423019431988	2.25444839857651	4515	4799	0.646570242016325	0.642780605411197	FALSE	DP
Hnrnph1	DP	0.0604898503206689	0.785394654278478	0.942547011925497	0.973377146723532	0.220329744263236	0.549149091187754	Pax5	WT	2.25479930191972	2.22944550669216	4617	4908	0.661177144493771	0.657380123225288	FALSE	DP
Cux1	DP	0.0825833597652728	0.998781190480215	0.999479681503753	0.999556885248656	0.288434713031326	0.633862378849914	Pax5	WT	2.32461538461538	2.28196721311475	4502	4777	0.644708577975082	0.639833913742298	FALSE	DP
A630076J17Rik	DZ	NA	NA	0.000101084895592007	0.00135903026295921	0.000101084895592007	0.00138502352182572	Pax5	WT	1	1.05882352941176	6978	7432	0.999283975368753	0.995446021966247	FALSE	DZ
Wls	DZ	NA	NA	0.00010227042379366	0.00137354271458145	0.00010227042379366	0.00139978588507432	Pax5	WT	1.04892966360856	1.0752688172043	6656	7001	0.953171989116426	0.937717653361907	FALSE	DZ
Gins2	DZ	NA	NA	0.000102433816597662	0.00137431152693257	0.000102433816597662	0.00140054177117901	Pax5	WT	1.15194346289753	1.13063063063063	6700	7244	0.959473005871402	0.970265202250201	FALSE	DZ
Pnn	DZ	0.00502874229134187	0.0971294598450715	0.000103188143912019	0.00138299886048542	8.02828497808134e-06	0.000145181890916476	Pax5	WT	2.29225352112676	2.19101123595506	4700	5212	0.673063153372476	0.698098044468256	TRUE	DP
Nck1	DZ	0.999999980959282	1	0.00010491541821082	0.00140469484961271	0.00106618781913196	0.0108786445091573	Pax5	WT	1.07795100222717	1.08486439195101	6085	6323	0.871401976227982	0.846905973747656	TRUE	DZ
Dennd4c	DZ	NA	NA	0.000105533411451231	0.00141150937816022	0.000105533411451231	0.00143685237799216	Pax5	WT	1.0210970464135	1.03954802259887	6746	7289	0.966060432478877	0.976292526118403	FALSE	DZ
Slc25a4	DZ	0.967685782774325	1	0.000109005544015822	0.0014564445597243	0.00107138774613866	0.0109190477736223	Pax5	WT	1.14782608695652	1.16365626710454	5488	5639	0.785908635257053	0.755290650950978	TRUE	DZ
Ccdc124	DZ	1	1	0.000110037033901705	0.00146871080198492	0.00111299088003764	0.0112938917827017	Pax5	WT	2.14503816793893	2.15982721382289	4743	4811	0.679220965201203	0.644387891776051	TRUE	DZ
Uba7	DZ	0.98962940304682	1	0.000111570924434259	0.00148765062682837	0.00111642495688755	0.0113198671431323	Pax5	WT	1.04868913857678	1.07439824945295	6449	7009	0.923528569382787	0.938789177605143	TRUE	DZ
Stx8	DZ	0.999999316229078	1	0.000111693596057788	0.00148775410304545	0.00112807683418506	0.0114201241978328	Pax5	WT	1.09106382978723	1.09842788790157	5808	6003	0.831734211656881	0.804045004018216	TRUE	DZ
Snrnp27	DZ	0.999431344418387	1	0.0001127322291506	0.00150004539651882	0.0011369412458761	0.0115008712903154	Pax5	WT	1.10863095238095	1.09244712990937	5639	5811	0.807532579120722	0.778328422180552	TRUE	DZ
Myl6	DZ	0.00858951871465141	0.158024761238929	0.000113086163286445	0.00150321001649857	1.44193609271196e-05	0.000241528958970691	Pax5	WT	2.42080965909091	2.51502490760084	1351	1243	0.193469855363024	0.166488079292794	TRUE	DE
Romo1	DZ	0.935665499534508	1	0.000113232736022819	0.00150361459824353	0.00107564332991171	0.0109492372922144	Pax5	WT	1.13245492371706	1.15715093273036	5541	5697	0.793498496348274	0.763059201714439	TRUE	DZ
Taldo1	DZ	0.991263054792807	1	0.000114433068934141	0.00151799686833025	0.0011438946825242	0.0115621766973641	Pax5	WT	2.35768435561682	2.37102473498233	3158	3101	0.452241157095804	0.415349584784356	TRUE	DZ
Herc1	DZ	0.938996331195158	1	0.000114818227517211	0.00152154717673012	0.00109270503418554	0.0111054511637633	Pax5	WT	1.17957746478873	1.12144702842377	6131	6692	0.877989402835458	0.896330029466917	TRUE	DZ
Steap4	DZ	1	1	0.000115078780881765	0.00152344067083458	0.00115883108059262	0.0116857825790601	Pax5	WT	1.14339152119701	1.15533980582524	6181	6745	0.885149649147931	0.903428877578355	TRUE	DZ
Ccdc107	DZ	0.813500821769295	1	0.000115301008267033	0.00152412411785203	0.000963710116120464	0.00994272397093846	Pax5	WT	1.12147887323944	1.09176915799432	5847	6409	0.83731920378061	0.858424859362443	TRUE	DZ
Inafm2	DZ	NA	NA	0.000115365848111145	0.00152412411785203	0.000115365848111145	0.00156087460955392	Pax5	WT	1.02118644067797	1.04022988505747	6747	7292	0.966203637405127	0.976694347709617	FALSE	DZ
Ptpn7	DZ	NA	NA	0.000115598024220598	0.00152563467847511	0.000115598024220598	0.0015623833169189	Pax5	WT	1.03937007874016	1.02469135802469	6856	7385	0.981812974366318	0.989150817037236	FALSE	DZ
Akap17b	DZ	1	1	0.000116477124932071	0.0015356714220932	0.00117150545079531	0.0117860548383044	Pax5	WT	1.10761589403974	1.10919540229885	6379	6944	0.913504224545324	0.930083043128851	TRUE	DZ
Fancd2	DZ	NA	NA	0.000116895905298613	0.00153962490936027	0.000116895905298613	0.00157663352271505	Pax5	WT	1.0354609929078	1.03225806451613	6842	7373	0.979808105398826	0.987543530672381	FALSE	DZ
Ptges3	DZ	0.63798632552787	1	0.000117554169591306	0.00154672137571	0.000787332238079144	0.00842510563524691	Pax5	WT	1.21552660152009	1.17673130193906	5141	5661	0.736216525848489	0.758237342619877	TRUE	DZ
Satb1	DZ	1	1	0.000117690256000444	0.00154693984206879	0.00118248747270561	0.0118596807099862	Pax5	WT	1.05882352941176	1.04065040650407	6541	7097	0.936703422597737	0.950575944280739	TRUE	DZ
Mon1a	DZ	0.999998341897147	1	0.000118146372323582	0.00155136012421239	0.00118661150996714	0.0118834066916091	Pax5	WT	1.03066037735849	1.04974271012007	6559	6883	0.939281111270228	0.921912670774176	TRUE	DZ
Rfwd3	DZ	1	1	0.000120206690298687	0.00157681460921692	0.00120522808382577	0.0120133127246929	Pax5	WT	1.0965250965251	1.07555555555556	6465	7016	0.925819848202778	0.939726761317975	TRUE	DZ
Eif1b	DZ	0.994601773808794	1	0.000120414899256321	0.00157794706545708	0.00120123929086028	0.0119920172228673	Pax5	WT	1.16626794258373	2.18888888888889	5311	5440	0.760561363310898	0.728636485400482	TRUE	DZ
Hax1	DZ	1	1	0.000122202560134406	0.00159975383828125	0.00122322692107594	0.0121552894659181	Pax5	WT	1.05013927576602	1.03952991452991	6265	6530	0.897178862952886	0.874631663541388	TRUE	DZ
Neu1	DZ	1	1	0.000123163587566237	0.00161070602850512	0.0012318818464044	0.0122166908191225	Pax5	WT	1.06913996627319	1.07198443579767	6390	6952	0.915079478734068	0.931154567372087	TRUE	DZ
Il7r	DZ	0.000249883592317479	0.00681807985221798	0.000123341032466073	0.00161139893777825	5.63870614153645e-07	1.30145616664915e-05	Pax5	WT	2.20807726075505	2.03138343296328	2427	2782	0.347558356007447	0.37262255558532	TRUE	DE
Ddit4	DZ	0.99998172761415	1	0.000123924513172123	0.00161597715410813	0.00123870898060354	0.0122714643311818	Pax5	WT	1.21565217391304	1.20481927710843	5833	6387	0.835314334813118	0.855478167693544	TRUE	DZ
Tnfrsf21	DZ	NA	NA	0.000123941091683739	0.00161597715410813	0.000123941091683739	0.00166471914431645	Pax5	WT	1	1	6948	7457	0.994987827581269	0.99879453522636	FALSE	DZ
Pnp2	DZ	NA	NA	0.000124630618502614	0.00162333261343395	0.000124630618502614	0.00167224585323508	Pax5	WT	1.07317073170732	1	6942	7453	0.994128598023772	0.998258773104742	FALSE	DZ
Kctd3	DZ	0.999999999974845	1	0.000125041955579801	0.0016270534662228	0.00124877665856758	0.0123282778132932	Pax5	WT	1.11401425178147	1.09869646182495	6141	6392	0.879421452097952	0.856147870345567	TRUE	DZ
Mea1	DZ	1	1	0.000126823339043413	0.00164857607489464	0.00126477307536743	0.0124629237289631	Pax5	WT	1.091962346126	1.0926800472255	5602	5772	0.802233996849492	0.773104741494776	TRUE	DZ
Cmah	DZ	0.14062857944994	1	0.000127375975441559	0.00165409905119545	0.000213698548870994	0.00269948176661622	Pax5	WT	1.21685761047463	1.14534377719756	5761	6317	0.825003580123156	0.846102330565229	TRUE	DZ
Zfp422	DZ	0.0585208946090046	0.766881700119856	0.000128236642023088	0.00166360701830954	9.60579294665759e-05	0.00132880135762097	Pax5	WT	2.187624750499	2.17199017199017	4677	5180	0.669769440068738	0.693811947495312	TRUE	DP
Rnaset2a	DZ	NA	NA	0.00012891206658003	0.00167069522123288	0.00012891206658003	0.0017243320641304	Pax5	WT	1	1.05084745762712	6881	7407	0.985393097522555	0.992097508706134	FALSE	DZ
Hist1h2bk	DZ	NA	NA	0.00013045065369963	0.00168797375563289	0.00013045065369963	0.00174025976872379	Pax5	WT	1.22268907563025	1.24309392265193	6745	7285	0.965917227552628	0.975756763996785	FALSE	DZ
Rara	DZ	NA	NA	0.000130506042279178	0.00168797375563289	0.000130506042279178	0.00174025976872379	Pax5	WT	1.04926108374384	1.02721088435374	6780	7319	0.970929399971359	0.980310742030538	FALSE	DZ
Lamtor2	DZ	0.951956782795035	1	0.000130668832716812	0.00168839259200056	0.00124292564757567	0.0123038236122399	Pax5	WT	2.16593886462882	2.16367265469062	4660	4722	0.667334956322498	0.632467184570051	TRUE	DZ
Prps2	DZ	0.953850511963788	1	0.000131035257743881	0.00169143916451648	0.00124829218419771	0.0123282778132932	Pax5	WT	1.11661073825503	1.08969804618117	5791	6340	0.82929972791064	0.849182962764533	TRUE	DZ
Ndufb8	DZ	0.99999999999508	1	0.000131204604574822	0.0016919382623807	0.00130401010303693	0.0127718024312573	Pax5	WT	2.24769585253456	2.25073170731707	3858	3842	0.552484605470428	0.514599517814091	TRUE	DZ
Kif23	DZ	0.999999999997848	1	0.000131474426612787	0.00169373074761767	0.00130642169822558	0.0127857506792326	Pax5	WT	1.60339943342776	1.56143079315708	6277	6823	0.898897322067879	0.913876238949906	TRUE	DZ
Arel1	DZ	0.999999999999727	1	0.000133412133558794	0.00171698498328599	0.00132372419080769	0.0129453027360861	Pax5	WT	1.09043250327654	1.07580174927114	6220	6780	0.89073464127166	0.908116796142513	TRUE	DZ
Tmbim6	DZ	0.161560206624679	1	0.000134246775158827	0.00172601092153062	0.000254600100682276	0.00313958295584201	Pax5	WT	3.28730158730159	2.4164979757085	2813	2758	0.402835457539739	0.369407982855612	TRUE	DZ
Sash3	DZ	0.390604839251608	1	0.000135626386318693	0.00174201867427393	0.000574563475912236	0.00644325634407308	Pax5	WT	2.19877049180328	2.19765166340509	4805	4883	0.68809967062867	0.654031609965176	TRUE	DP
Commd4	DZ	0.940556725925969	1	0.000136407862543944	0.00175031971888646	0.00127800818963628	0.0125551214259564	Pax5	WT	2.19324577861163	2.26917293233083	4553	4616	0.652012029213805	0.618269488347174	TRUE	DZ
Mapre2	DZ	0.978778572952292	1	0.000139394037810211	0.00178686594804832	0.00135066840530763	0.0131393347197018	Pax5	WT	1.0927374301676	1.0601226993865	6088	6651	0.871831591006731	0.890838467720332	TRUE	DZ
Arpc1a	DZ	1	1	0.000140790676347829	0.00180298406199342	0.00138935566804279	0.0134449754781899	Pax5	WT	2.14285714285714	2.13436123348018	4792	4868	0.686238006587427	0.652022502009108	TRUE	DZ
Tmem173	DZ	1	1	0.000142107683930695	0.00181805156506988	0.00140102906177552	0.0135478150051303	Pax5	WT	1.18631178707224	1.17218543046358	5405	5956	0.774022626378347	0.797749799089204	TRUE	DZ
Cmc2	DZ	0.999999992971932	1	0.000143714439771883	0.00183679254859484	0.00141525413361601	0.0136649593751381	Pax5	WT	1.09090909090909	1.10386151797603	6169	6715	0.883431190032937	0.89941066166622	TRUE	DZ
Rfc4	DZ	0.60385563757062	1	0.000143925259636678	0.00183767291569632	0.000899574644064168	0.00936309685799265	Pax5	WT	1.28534031413613	1.22048364153627	6219	6763	0.89059143634541	0.905839807125636	TRUE	DZ
Clic5	DZ	NA	NA	0.000144587542885043	0.00184431026377601	0.000144587542885043	0.00190837870058668	Pax5	WT	1.0377358490566	1	6930	7444	0.992410138908778	0.997053308331101	FALSE	DZ
Hist1h3a	DZ	NA	NA	0.000144784272917202	0.00184500195025494	0.000144784272917202	0.00190902929300605	Pax5	WT	1.07166123778502	1.08943089430894	6676	7220	0.956036087641415	0.967050629520493	FALSE	DZ
Elmo1	DZ	1	1	0.000145080402420813	0.00184695768942209	0.0014273332750194	0.0137713198546582	Pax5	WT	1.09677419354839	1.09150326797386	6146	6701	0.8801374767292	0.897535494240557	TRUE	DZ
Cwc15	DZ	0.999838272061607	1	0.000145685805406561	0.00185284294950761	0.00143247455464803	0.0138003575398681	Pax5	WT	2.24703087885986	2.25052854122622	3967	3972	0.56809394243162	0.532011786766676	TRUE	DZ
Psmd8	DZ	0.999999999992661	1	0.000147169037361272	0.00186986999677762	0.00144577813249603	0.0139181674792257	Pax5	WT	2.32913385826772	2.30685675492193	3351	3310	0.47987970786195	0.443343155638896	TRUE	DZ
Hist1h2ak	DZ	NA	NA	0.000148162085535278	0.00188064168767181	0.000148162085535278	0.00194564166684663	Pax5	WT	1.424	1.71474358974359	6608	7154	0.946298152656451	0.958210554513796	FALSE	DZ
Dgkz	DZ	1	1	0.000149881415861111	0.0019006020481428	0.00146968712414266	0.0141378223502223	Pax5	WT	1.05611510791367	1.05466237942122	6288	6844	0.900472576256623	0.916688990088401	TRUE	DZ
Fam111a	DZ	1	1	0.000152145916491806	0.00192742972682917	0.00148961053943837	0.0142870201960356	Pax5	WT	1.09236234458259	1.08450704225352	6420	6969	0.919375626521552	0.933431556388963	TRUE	DZ
Map4k1	DZ	0.998214250284982	1	0.000154881019834409	0.00196016086392579	0.00151120286170955	0.0144726735602183	Pax5	WT	1.20112359550562	2.22976501305483	5203	5330	0.745095231275956	0.713903027055987	TRUE	DZ
Zkscan1	DZ	NA	NA	0.000155422371184424	0.00196509124973119	0.000155422371184424	0.00203479156935888	Pax5	WT	1.06211180124224	1.02832244008715	6661	7007	0.953888013747673	0.938521296544334	FALSE	DZ
Ifngr1	DZ	0.655718667232581	1	0.000156686643221002	0.00197914338515348	0.00104625481384473	0.0107005587122129	Pax5	WT	1.11893939393939	1.08373205741627	5663	6212	0.810969497350709	0.832038574872756	TRUE	DZ
Cop1	DZ	1	1	0.000157544256362118	0.00198803653715433	0.00153697090945816	0.0146414967953418	Pax5	WT	1.04474272930649	1.05245901639344	6536	6856	0.93598739796649	0.918296276453255	TRUE	DZ
Rbx1	DZ	0.152152711253076	1	0.000157821984120257	0.00198960197507786	0.000279437699919131	0.00341658105623505	Pax5	WT	3.36943620178042	3.32034632034632	2846	2769	0.407561220105972	0.370881328690062	TRUE	DP
Dusp10	DZ	NA	NA	0.000159356165447269	0.00200698859342976	0.000159356165447269	0.00208208237155524	Pax5	WT	1.09493670886076	1.14285714285714	6825	7214	0.977373621652585	0.966246986338066	FALSE	DZ
Igkv4-77	DZ	NA	NA	0.000162263434120919	0.00204161776633969	0.000162263434120919	0.0021157975276915	Pax5	WT	3.34177215189873	3.26388888888889	6904	7322	0.988686810826292	0.980712563621752	FALSE	DZ
Rictor	DZ	1	1	0.000162858447059105	0.00204711486803323	0.00158341228590662	0.0150197965406	Pax5	WT	1.08794788273616	1.07050092764378	6369	6927	0.91207217528283	0.927806054111974	TRUE	DZ
Tmem191c	DZ	1	1	0.000163746208962749	0.00205627756298808	0.00159115348850588	0.0150821781619137	Pax5	WT	1.05271317829457	1.04070796460177	6338	6901	0.907632822569096	0.924323600321457	TRUE	DZ
Gfod1	DZ	1	1	0.000164209156024512	0.00206009296807108	0.00159518843350426	0.0150983185943079	Pax5	WT	1.07322654462243	1.06521739130435	6546	6868	0.937419447228985	0.919903562818109	TRUE	DZ
Zmat5	DZ	0.999900683460732	1	0.000164816997159337	0.0020657170011829	0.00160034167587949	0.0151360292324964	Pax5	WT	1.12246376811594	1.13069189828504	5603	5775	0.802377201775741	0.77350656308599	TRUE	DZ
Hmgcl	DZ	1	1	0.000166734009957118	0.00208570553325102	0.00161717163171331	0.0152728944474281	Pax5	WT	1.07227813357731	1.06828193832599	5890	6104	0.843477015609337	0.81757299758907	TRUE	DZ
Epg5	DZ	NA	NA	0.000169981315914129	0.00212312901843251	0.000169981315914129	0.00220975710688368	Pax5	WT	1.06422018348624	1.04150943396226	6656	7201	0.953171989116426	0.964505759442807	FALSE	DZ
Abi1	DZ	0.486331604685973	1	0.000170203143699272	0.00212312901843251	0.000860810628955648	0.00903568880704454	Pax5	WT	2.19241192411924	1.1830131445905	4963	5488	0.710726048976085	0.735065630859898	TRUE	DZ
Hist1h4n	DZ	NA	NA	0.000170217650508453	0.00212312901843251	0.000170217650508453	0.00221060996868952	Pax5	WT	1.09385113268608	1.07287449392713	6674	7219	0.955749677788916	0.966916688990088	FALSE	DZ
Dhrs3	DZ	NA	NA	0.000171403687889663	0.00213511015226494	0.000171403687889663	0.00222290897536816	Pax5	WT	1.04838709677419	1.03448275862069	6921	7437	0.991121294572533	0.996115724618269	FALSE	DZ
Ighv1-41	DZ	NA	NA	0.000171508037256162	0.00213511015226494	0.000171508037256162	0.00222290897536816	Pax5	WT	1.08536585365854	1.16964285714286	6819	7354	0.976514392095088	0.984998660594696	FALSE	DZ
Hist4h4	DZ	0.470904442629601	1	0.000171974781758933	0.00213886407246197	0.000843952302741454	0.00892040360481335	Pax5	WT	1.17209302325581	1.07438016528926	6553	7103	0.938421881712731	0.951379587463166	TRUE	DZ
Bank1	DZ	0.995482093312583	1	0.000174859909474585	0.00217265954699372	0.00168082836268926	0.0157934438607406	Pax5	WT	1.22844827586207	1.19280205655527	6519	7077	0.933552914220249	0.947897133672649	TRUE	DZ
Slc35d2	DZ	NA	NA	0.000177042140812727	0.0021976650020157	0.000177042140812727	0.00228776610702913	Pax5	WT	1	1	6952	7459	0.995560647286267	0.999062416287169	FALSE	DZ
Lpcat2	DZ	NA	NA	0.000179602108008337	0.00222730698504209	0.000179602108008337	0.00231391850198204	Pax5	WT	2025-01-01	1.08108108108108	6975	7429	0.998854360590004	0.995044200375033	FALSE	DZ
Cacna2d1	DZ	NA	NA	0.00018138349086675	0.00224724598684384	0.00018138349086675	0.00233222784482888	Pax5	WT	1.11330049261084	1.11074918566775	6780	7159	0.970929399971359	0.958880257165818	FALSE	DZ
Plekhf2	DZ	1	1	0.000182566978087956	0.00225974633394337	0.00175417535627304	0.0164230386934369	Pax5	WT	1.1579914268218	1.1542741527567	5350	5489	0.766146355434627	0.735199571390303	TRUE	DZ
Gm37469	DZ	NA	NA	0.000183683724884638	0.00227139750342064	0.000183683724884638	0.00235946118036339	Pax5	WT	1	1	6950	7458	0.995274237433768	0.998928475756764	FALSE	DZ
Jade1	DZ	NA	NA	0.000184448068840657	0.002278672850458	0.000184448068840657	0.00236458771816715	Pax5	WT	1.0390243902439	1.04605263157895	6778	7314	0.97064299011886	0.979641039378516	FALSE	DZ
Sp3os	DZ	0.998785547611901	1	0.000184643263076113	0.0022789097493293	0.00177010912193122	0.0165423478515427	Pax5	WT	1.12543554006969	1.08514851485149	6409	6961	0.917800372332808	0.932360032145727	TRUE	DZ
Pts	DZ	0.692377815491154	1	0.000186514246834721	0.00229980947978013	0.00128552380057808	0.0126107695854969	Pax5	WT	1.15208825847124	1.11595131326073	5714	5905	0.818272948589431	0.790918832038575	TRUE	DZ
Adgrg1	DZ	1	1	0.000186818775031552	0.00230137267396147	0.00179072736717406	0.0166861565664751	Pax5	WT	1.10536779324056	1.09403669724771	6480	7030	0.92796792209652	0.941601928743638	TRUE	DZ
Itpr2	DZ	1	1	0.000187105097358047	0.00230151396306258	0.00179318533142417	0.0166861565664751	Pax5	WT	1.22432024169184	1.22379778051788	5659	5844	0.810396677645711	0.7827484596839	TRUE	DZ
Cd180	DZ	0.999999995944228	1	0.000187185773005707	0.00230151396306258	0.00179387781437545	0.0166861565664751	Pax5	WT	1.1351689612015	1.11691884456671	6184	6739	0.885579263926679	0.902625234395928	TRUE	DZ
Tceal8	DZ	NA	NA	0.000187903255752547	0.0023065037065234	0.000187903255752547	0.00240412189277073	Pax5	WT	1.02127659574468	1.02020202020202	6936	7367	0.993269368466275	0.986739887489954	FALSE	DZ
Nfkb2	DZ	0.999999999971498	1	0.000188033893748265	0.0023065037065234	0.00180115566957549	0.0167418259940154	Pax5	WT	1.19197396963124	1.2093023255814	6061	6305	0.867965057997995	0.844495044200375	TRUE	DZ
Chp1	DZ	0.887279466370928	1	0.00018812604573173	0.0023065037065234	0.00161879275921085	0.0152770616955263	Pax5	WT	1.07584501236603	1.10666666666667	5770	5966	0.826292424459401	0.799089204393249	TRUE	DZ
Arhgap27	DZ	1	1	0.000188692937678819	0.00231048700612235	0.00180680838030182	0.016779436419531	Pax5	WT	1.05434782608696	1.05740181268882	6247	6804	0.894601174280395	0.911331368872221	TRUE	DZ
Slc35c2	DZ	1	1	0.000188807851431022	0.00231048700612235	0.00180779377550554	0.016779436419531	Pax5	WT	1.03962264150943	1.04661016949153	6453	6758	0.924101389087785	0.905170104473614	TRUE	DZ
Tgtp2	DZ	NA	NA	0.000189610533281038	0.00231811857827158	0.000189610533281038	0.00242118065574249	Pax5	WT	1.1328125	1.14634146341463	6855	7384	0.981669769440069	0.989016876506831	FALSE	DZ
Hibadh	DZ	0.999999999983468	1	0.000190304315279753	0.00232410357775956	0.00182061971006306	0.0168863782277195	Pax5	WT	2.26027397260274	2.25511432009627	4222	4256	0.604611198625233	0.570050897401554	TRUE	DZ
Gpr183	DZ	NA	NA	0.000190459094462261	0.00232410357775956	0.000190459094462261	0.00242962005428311	Pax5	WT	1	1.16279069767442	6971	7423	0.998281540885006	0.994240557192607	FALSE	DZ
H2-M3	DZ	0.998636777163306	1	0.000191018595579766	0.00232873611767535	0.00182450750229042	0.0169077003268607	Pax5	WT	1.15495732107682	1.14256339958876	5460	6007	0.781898897322068	0.804580766139834	TRUE	DZ
Tgfb1	DZ	0.812707152081539	1	0.000191668510195832	0.00233446114911142	0.00152142907537026	0.01454908690391	Pax5	WT	2.36706948640483	2.39506172839506	4647	4720	0.665473292281255	0.632199303509242	TRUE	DZ
Psmb5	DZ	0.838570613333493	1	0.000194092897642308	0.00236176761820955	0.00158255877481175	0.0150197965406	Pax5	WT	2.21851851851852	2.22033898305085	3969	3973	0.568380352284119	0.53214572729708	TRUE	DZ
Fam32a	DZ	0.999999939505968	1	0.000195998380209722	0.00238271458082186	0.00186931566612854	0.0172392444765187	Pax5	WT	2.2152466367713	2.17857142857143	4673	4754	0.669196620363741	0.636753281542995	TRUE	DZ
Ktn1	DZ	0.0246794427447372	0.387193035061877	0.000198498610860868	0.00241084569870137	6.47945067224974e-05	0.000942650868587524	Pax5	WT	1.21739130434783	1.15156017830609	5580	6120	0.799083488472003	0.819716046075542	TRUE	DZ
Cep83	DZ	0.999678081682965	1	0.000200053964382879	0.00242745892864586	0.00190334974702403	0.0175156876506519	Pax5	WT	1.11406844106464	1.08459869848156	6457	7005	0.924674208792783	0.938253415483525	TRUE	DZ
Arpc1b	DZ	0.999993846290124	1	0.000201812387130215	0.0024452193809786	0.00191885633617536	0.0175983176732575	Pax5	WT	1.81816206821638	3.40518038852914	2380	2302	0.340827724473722	0.30833110099116	TRUE	DZ
Pcmtd1	DZ	0.999738904891561	1	0.000201895382580222	0.0024452193809786	0.0019191245408279	0.0175983176732575	Pax5	WT	1.16758620689655	1.14996395097332	5533	6079	0.792352856938279	0.814224484328958	TRUE	DZ
1810022K09Rik	DZ	0.999999379329097	1	0.000204045793879381	0.00246895410594051	0.00193785572229345	0.017735296542763	Pax5	WT	2.18857142857143	2.18686868686869	4930	5026	0.706000286409852	0.673185105813019	TRUE	DZ
Recql	DZ	1	1	0.00020689462289483	0.00250108747210025	0.00196204397642614	0.0178779348393847	Pax5	WT	1.05226960110041	1.0531914893617	6256	6808	0.89589001861664	0.911867130993839	TRUE	DZ
Dscc1	DZ	NA	NA	0.000207753160257555	0.00250912328904343	0.000207753160257555	0.00262694132716291	Pax5	WT	1.05917159763314	2023-05-01	6814	7346	0.975798367463841	0.98392713635146	FALSE	DZ
Mrps24	DZ	0.999999924055612	1	0.000210203790722088	0.00253635459317695	0.00199009018366674	0.0181080025988172	Pax5	WT	2.19736842105263	2.18375241779497	4659	4730	0.667191751396248	0.633538708813287	TRUE	DZ
Ap1m1	DZ	0.999933964781279	1	0.000211986681346908	0.00255548562700039	0.00200506087183345	0.0182186162585961	Pax5	WT	1.13666870042709	1.1468213925328	5344	5484	0.76528712587713	0.73452986873828	TRUE	DZ
Eif2ak3	DZ	0.999910038957674	1	0.000217638887628712	0.00262118202616645	0.0020527514303268	0.0185867311327772	Pax5	WT	1.04081632653061	1.01347708894879	6542	7095	0.936846627523987	0.95030806321993	TRUE	DZ
Lrrc8c	DZ	0.999999999999965	1	0.000219101766058688	0.00263634810888646	0.00206524760519169	0.0186737611676131	Pax5	WT	1.08405172413793	1.06200317965024	6519	6837	0.933552914220249	0.915751406375569	TRUE	DZ
Kansl1	DZ	0.999998162172489	1	0.000222147390535494	0.00267051278111703	0.00209088545373732	0.018892383011159	Pax5	WT	1.12074303405573	1.0976692563818	6014	6565	0.86123442646427	0.879319582105545	TRUE	DZ
Rpa1	DZ	1	1	0.000223602379526215	0.00268551021124852	0.00210312374766658	0.0189764782472383	Pax5	WT	1.10550458715596	1.09677419354839	6329	6877	0.906343978232851	0.921109027591749	TRUE	DZ
Fndc3a	DZ	0.999399561263227	1	0.000224739905783353	0.00269667058403806	0.00211154886226729	0.0190259809802623	Pax5	WT	1.11684782608696	1.08320726172466	6247	6805	0.894601174280395	0.911465309402625	TRUE	DZ
Atp6v1f	DZ	0.999833819974903	1	0.000228664633162178	0.0027412231532877	0.00214529979677158	0.0193032256904784	Pax5	WT	2.33973799126638	2.3397913561848	3521	3503	0.504224545324359	0.469193678006965	TRUE	DZ
Nxpe3	DZ	0.999753531754808	1	0.000229270096634539	0.00274593889095965	0.00215021973584561	0.0193206420123033	Pax5	WT	1.07547169811321	1.05309734513274	6347	6901	0.908921666905342	0.924323600321457	TRUE	DZ
Ighd	DZ	0.999999999999895	1	0.000229926064740327	0.00275125024047413	0.00215618978783965	0.0193607665380331	Pax5	WT	1.08801213960546	1.0946261682243	6324	6610	0.905627953601604	0.885346905973748	TRUE	DZ
Eya1	DZ	0.999987203277405	1	0.000232599107930317	0.00278066542047444	0.00217854350266406	0.0195074559284192	Pax5	WT	1.09420289855072	1.06890459363958	6569	6900	0.940713160532722	0.924189659791053	TRUE	DZ
Sufu	DZ	1	1	0.000234828233658645	0.00280472429998015	0.00219720705583524	0.0195797914376839	Pax5	WT	1.04980842911877	1.05323741007194	6461	6771	0.92524702849778	0.906911331368872	TRUE	DZ
Lbh	DZ	0.878462221276189	1	0.000238158897529088	0.00283926634098444	0.00198170355965334	0.0180443724967591	Pax5	WT	2.26296296296296	2.24662162162162	4820	4919	0.690247744522412	0.658853469059738	TRUE	DZ
Smc1a	DZ	0.0607840422518564	0.78560244997365	0.000240346314077155	0.0028627081217635	0.000177266202582906	0.00228837765806926	Pax5	WT	1.47635425623388	1.40515021459227	4657	5136	0.666905341543749	0.687918564157514	TRUE	DZ
Gipc1	DZ	1	1	0.000242646817993656	0.00288262083270524	0.00226241553879155	0.0201331659080914	Pax5	WT	1.05936073059361	1.05128205128205	6326	6608	0.905914363454103	0.885079024912939	TRUE	DZ
Plxnb2	DZ	NA	NA	0.000242778396412032	0.00288262083270524	0.000242778396412032	0.00301840905682486	Pax5	WT	1.016	1.03703703703704	6858	7385	0.982099384218817	0.989150817037236	FALSE	DZ
Arid3b	DZ	NA	NA	0.00024279333708148	0.00288262083270524	0.00024279333708148	0.00301840905682486	Pax5	WT	1.04280155642023	1.03494623655914	6726	7094	0.963196333953888	0.950174122689526	FALSE	DZ
Ttll1	DZ	NA	NA	0.000242908730090478	0.00288262083270524	0.000242908730090478	0.00301840905682486	Pax5	WT	1.01117318435754	1.03985507246377	6804	7190	0.974366318201346	0.963032413608358	FALSE	DZ
Lamtor5	DZ	1	1	0.000244712044346632	0.00290136157340278	0.00227959751986314	0.0202582214737048	Pax5	WT	2.17571884984026	2.15860215053763	4963	5067	0.710726048976085	0.678676667559604	TRUE	DZ
Cenph	DZ	NA	NA	0.000245694309884761	0.00291034238799451	0.000245694309884761	0.00305009580478225	Pax5	WT	1.04280155642023	1.04950495049505	6726	7264	0.963196333953888	0.972944012858291	FALSE	DZ
Synpo2	DZ	NA	NA	0.000246198855611874	0.00291295416300502	0.000246198855611874	0.00305343178396795	Pax5	WT	1.06976744186047	1	6940	7450	0.993842188171273	0.997856951513528	FALSE	DZ
Ap1ar	DZ	0.833651674431964	1	0.000246530574893412	0.00291295416300502	0.00195038337946576	0.0178344378512166	Pax5	WT	1.13793103448276	1.10841283607979	5765	6313	0.825576399828154	0.845566568443611	TRUE	DZ
Plac8	DZ	0.637413241657421	1	0.00024658977080818	0.00291295416300502	0.00153377749754338	0.0146239698366655	Pax5	WT	2.06340057636888	2.09958847736626	4554	5036	0.652155234140054	0.674524511117064	TRUE	DZ
Mbd4	DZ	0.999999999846736	1	0.000248961879754415	0.00293829485613529	0.0023149000304827	0.0205296750648561	Pax5	WT	1.06821705426357	1.08194774346793	6338	6624	0.907632822569096	0.887222073399411	TRUE	DZ
Bcl7c	DZ	0.999999894881491	1	0.000249898970504401	0.00294655178030903	0.00232267422807016	0.0205845214955869	Pax5	WT	1.0596421471173	1.04100227790433	6480	7027	0.92796792209652	0.941200107152424	TRUE	DZ
Trf	DZ	NA	NA	0.000250116660736822	0.00294655178030903	0.000250116660736822	0.00309905313226829	Pax5	WT	1	1.04761904761905	6933	7445	0.992839753687527	0.997187248861505	FALSE	DZ
Colq	DZ	NA	NA	0.000251624541979461	0.00296162085909826	0.000251624541979461	0.00311475580262912	Pax5	WT	1	1	6943	7452	0.994271802950021	0.998124832574337	FALSE	DZ
Mllt3	DZ	NA	NA	0.000254595545540514	0.00299386787294553	0.000254595545540514	0.00313958295584201	Pax5	WT	1.05780346820809	1.03533568904594	6637	7183	0.950451095517686	0.962094829895526	FALSE	DZ
Ap3s1	DZ	0.998487988400422	1	0.00025530799999912	0.00299952148456316	0.00236428734793288	0.0208818503281275	Pax5	WT	1.06002554278416	1.04287138584247	6200	6463	0.88787054274667	0.865657648004286	TRUE	DZ
Chn2	DZ	NA	NA	0.000261924209114546	0.00307446304207256	0.000261924209114546	0.00322069768244553	Pax5	WT	1.03947368421053	1	6907	7425	0.989116425605041	0.994508438253416	FALSE	DZ
Ifngr2	DZ	0.961689243843039	1	0.00026282228506249	0.00308221025788411	0.00234633384591064	0.020737427055871	Pax5	WT	1.09939148073022	1.1260162601626	5997	6236	0.85879994271803	0.835253147602464	TRUE	DZ
Atrx	DZ	0.000639406445821722	0.0160505226933382	0.000267026533208446	0.00312632383130766	2.83137899114347e-06	5.56307969306915e-05	Pax5	WT	1.59634146341463	1.47243145525761	3703	4147	0.530287841901761	0.555451379587463	TRUE	DE
Nup155	DZ	NA	NA	0.000267066823003497	0.00312632383130766	0.000267066823003497	0.00327460343205424	Pax5	WT	1.06983240223464	1.0472972972973	6625	7170	0.948732636402692	0.960353603000268	FALSE	DZ
Epn1	DZ	0.99899975295568	1	0.00026743548768084	0.00312781143541449	0.00246532810817934	0.0216560843586879	Pax5	WT	1.16848418756816	2.13220338983051	5149	5278	0.737362165258485	0.706938119474953	TRUE	DZ
Cenpe	DZ	0.95466495590175	1	0.000273222350843468	0.00319260810141732	0.00241315359411359	0.0212880304538086	Pax5	WT	1.81134564643799	1.79202279202279	6225	6764	0.891450665902907	0.905973747656041	TRUE	DZ
Samd9l	DZ	0.999999996643574	1	0.000275368433135648	0.00321478368242312	0.00253267378459785	0.0221275709601707	Pax5	WT	1.08376068376068	1.10821382007823	6398	6699	0.916225118144064	0.897267613179748	TRUE	DZ
Ppwd1	DZ	0.99999999997595	1	0.000276038836098884	0.00321970703691194	0.00253816853836398	0.0221606245682649	Pax5	WT	1.0594353640416	1.06578947368421	6310	6858	0.903623084634111	0.918564157514064	TRUE	DZ
Oxct1	DZ	0.999997813756076	1	0.000276884794007258	0.003226417125172	0.00254509488342035	0.0222061243601932	Pax5	WT	1.08108108108108	1.06768558951965	6465	7008	0.925819848202778	0.938655237074739	TRUE	DZ
Kxd1	DZ	0.999158222068855	1	0.000277579589961697	0.003226417125172	0.00254887703924865	0.0222241480836307	Pax5	WT	1.08802177858439	1.1047619047619	5881	6101	0.842188171273092	0.817171175997857	TRUE	DZ
Foxn3	DZ	0.0043200852110773	0.0853141303222537	0.000277747389332313	0.003226417125172	1.75583597164299e-05	0.00029039793858139	Pax5	WT	2.3459595959596	2.27945619335347	4251	4736	0.608764141486467	0.634342351995714	TRUE	DP
Cdc25a	DZ	NA	NA	0.000277768652083439	0.003226417125172	0.000277768652083439	0.0033993842222839	Pax5	WT	1.05031446540881	1.0625	6824	7354	0.977230416726335	0.984998660594696	FALSE	DZ
Bnip3	DZ	1	1	0.000277860129340139	0.003226417125172	0.00255308798481603	0.0222458837331077	Pax5	WT	1.03685897435897	1.04539877300613	6359	6651	0.910640126020335	0.890838467720332	TRUE	DZ
Huwe1	DZ	0.94386364366546	1	0.000279210262529482	0.00323918930911219	0.00243542408580543	0.0214370299544586	Pax5	WT	1.17729831144465	1.125	5917	6466	0.847343548618072	0.8660594695955	TRUE	DZ
Dctn2	DZ	0.999999812875364	1	0.00028181579064092	0.00326648974165442	0.0025854500378367	0.022452318638437	Pax5	WT	1.16640665626625	2.15921787709497	5060	5177	0.724616926822283	0.693410125904099	TRUE	DZ
Abcb4	DZ	NA	NA	0.000283551080522253	0.00328339741710686	0.000283551080522253	0.00346360319868126	Pax5	WT	1.06214689265537	1.05494505494505	6806	7193	0.974652728053845	0.963434235199571	FALSE	DZ
Tubb5	DZ	0.000209452867347415	0.00577068192574732	0.000283790247011499	0.00328339741710686	1.04843178910933e-06	2.27229575533699e-05	Pax5	WT	3.55913748932536	3.31489888567891	2299	2620	0.329228125447515	0.350924189659791	TRUE	DE
Lgr5	DZ	1	1	0.000284035306029171	0.00328339741710686	0.00260358464059913	0.0225795136814987	Pax5	WT	1.06933333333333	1.07307692307692	6608	6946	0.946298152656451	0.93035092418966	TRUE	DZ
Erg	DZ	NA	NA	0.00028442404915288	0.00328495821978799	0.00028442404915288	0.00347099207203722	Pax5	WT	1.04109589041096	1.07894736842105	6910	7428	0.989546040383789	0.994910259844629	FALSE	DZ
Fundc2	DZ	0.708402961274362	1	0.000288088618668878	0.00332431670758107	0.00193817150200878	0.017735296542763	Pax5	WT	1.22120750887874	1.18737166324435	5012	5518	0.717743090362308	0.739083846772033	TRUE	DZ
Igkv14-118-2	DZ	NA	NA	0.000289029747265408	0.00333220671223975	0.000289029747265408	0.00351725297706062	Pax5	WT	1.07142857142857	1.16666666666667	6955	7460	0.995990262065015	0.999196356817573	FALSE	DZ
Map2k2	DZ	0.999999999999997	1	0.000291231695024593	0.00335460565434466	0.00266226291369162	0.0230729452519941	Pax5	WT	2.1875	2.16269841269841	4714	4794	0.675068022339969	0.642110902759175	TRUE	DZ
Cdyl2	DZ	0.921783507120204	1	0.000292961670861262	0.00337153311345845	0.00248900206342321	0.021813210037696	Pax5	WT	1.0586011342155	1.02183406113537	6454	7008	0.924244594014034	0.938655237074739	TRUE	DZ
Rab33b	DZ	1	1	0.000294151696431286	0.00338222203703007	0.00268602119819533	0.0232477289266264	Pax5	WT	1.04878048780488	1.05427631578947	6532	6858	0.935414578261492	0.918564157514064	TRUE	DZ
Scamp2	DZ	0.943644811009412	1	0.000295755790961172	0.00339764882482192	0.00256314297949805	0.02228849919311	Pax5	WT	1.13993174061433	1.11655405405405	5518	5690	0.790204783044537	0.762121618001607	TRUE	DZ
Nuf2	DZ	0.999478936923586	1	0.000299976242951576	0.00344307838430324	0.00273205774404397	0.0235831224465876	Pax5	WT	1.22272727272727	1.18586387434555	6543	7084	0.936989832450236	0.948834717385481	TRUE	DZ
Zbtb41	DZ	NA	NA	0.000305472732621365	0.00350306064592455	0.000305472732621365	0.00370342784829723	Pax5	WT	1.05369127516779	1.02912621359223	6834	7363	0.97866246598883	0.986204125368336	FALSE	DZ
Nfkbid	DZ	0.999999986765736	1	0.000310831948690784	0.00356024670659409	0.00282119097428105	0.0242751800917441	Pax5	WT	1.26093514328808	1.25409836065574	6320	6612	0.905055133896606	0.885614787034557	TRUE	DZ
Gm30948	DZ	NA	NA	0.000311009424975509	0.00356024670659409	0.000311009424975509	0.00375999069522213	Pax5	WT	1.03225806451613	1.03333333333333	6921	7436	0.991121294572533	0.995981784087865	FALSE	DZ
Dynlt1a	DZ	0.611529877012776	1	0.000313654755783467	0.00358735699923017	0.00183350641571142	0.0169694360762197	Pax5	WT	1.15874524714829	1.12118126272912	5931	6484	0.849348417585565	0.868470399142781	TRUE	DZ
Timm8a1	DZ	NA	NA	0.000316221196453677	0.00361351794394153	0.000316221196453677	0.00381943288403191	Pax5	WT	1.01574803149606	1.025	6729	7266	0.963625948732636	0.9732118939191	FALSE	DZ
Fgd3	DZ	1	1	0.000319757654053096	0.00365070753705946	0.00289315036432897	0.0248247255913396	Pax5	WT	1.04733727810651	1.04888888888889	6476	6791	0.927395102391522	0.909590141976962	TRUE	DZ
Slc20a1	DZ	NA	NA	0.00032059559759142	0.00365704951719482	0.00032059559759142	0.00386505753967757	Pax5	WT	1.02439024390244	1	6860	7385	0.982385794071316	0.989150817037236	FALSE	DZ
Nacc2	DZ	NA	NA	0.000321119665852144	0.00365980309312298	0.000321119665852144	0.00386675666577961	Pax5	WT	1.08108108108108	1	6946	7454	0.99470141772877	0.998392713635146	FALSE	DZ
Usp1	DZ	0.999994904532812	1	0.000326105732574623	0.00371336052739107	0.00294416342406892	0.0252457139171155	Pax5	WT	1.23966165413534	1.21576354679803	5919	6451	0.847629958470571	0.864050361639432	TRUE	DZ
Rogdi	DZ	1	1	0.000329176330745378	0.00374503159416557	0.00296881400241481	0.0253898307155	Pax5	WT	1.04587155963303	1.05290102389078	6547	6880	0.937562652155234	0.921510849182963	TRUE	DZ
Lmo7	DZ	NA	NA	0.000330809495561087	0.00376030776034188	0.000330809495561087	0.00396963976014774	Pax5	WT	1	1.04545454545455	6970	7422	0.998138335958757	0.994106616662202	FALSE	DZ
2310011J03Rik	DZ	0.999999999994909	1	0.000335816024397961	0.00381386848059685	0.0030219906369933	0.0257425886630192	Pax5	WT	1.0960608154803	1.1014245014245	5536	5711	0.792782471717027	0.764934369140102	TRUE	DZ
Akirin1	DZ	0.00503221365065865	0.0971294598450715	0.000336928015676869	0.00382314375019143	2.42244290730478e-05	0.000393163829561806	Pax5	WT	1.20335316387236	1.13134657836645	5134	5654	0.735214091364743	0.757299758907045	TRUE	DE
Gtf2a1l	DZ	NA	NA	0.000342784768432594	0.0038861947433422	0.000342784768432594	0.00408690348219634	Pax5	WT	1	1.03448275862069	6979	7437	0.999427180295002	0.996115724618269	FALSE	DZ
Nabp2	DZ	0.999999999966775	1	0.000345719578163087	0.00391603795142387	0.00310106402137913	0.0263185193765704	Pax5	WT	1.08529411764706	1.07625786163522	5963	6194	0.853930975225548	0.829627645325476	TRUE	DZ
Wdr91	DZ	1	1	0.000346533485934449	0.00392182608600814	0.00310754981352154	0.0263500687527681	Pax5	WT	1.04409448818898	1.04938271604938	6348	6899	0.909064871831591	0.924055719260648	TRUE	DZ
Cenpp	DZ	NA	NA	0.000347504583640798	0.00392938152349119	0.000347504583640798	0.0041355600634017	Pax5	WT	1.08625336927224	1.10191082802548	6612	7152	0.946870972361449	0.957942673452987	FALSE	DZ
Ino80d	DZ	0.99999989164335	1	0.000348372110213986	0.00393575367446813	0.00312219394004644	0.0264396122535783	Pax5	WT	1.09541984732824	1.06783369803063	6459	7009	0.924960618645281	0.938789177605143	TRUE	DZ
AL611986.1	DZ	0.00253047889755009	0.0546142415607697	0.000353399259557618	0.00398906731777897	1.33489903036795e-05	0.000225938204512474	Pax5	WT	2.34535519125683	2.2827763496144	4089	4565	0.585564943434054	0.611438521296544	TRUE	DP
Hnrnpu	DZ	0.0175779545859328	0.291144538127122	0.000354167911616912	0.00399426128197226	8.08502459634942e-05	0.00114147523017722	Pax5	WT	1.87964302942595	1.76548982931962	2837	3189	0.406272375769726	0.427136351459952	TRUE	DE
Rassf2	DZ	0.922168093128958	1	0.000358760814191046	0.00404253808645037	0.0029821328074376	0.0254869013800014	Pax5	WT	1.08256880733945	1.03549060542797	6438	6987	0.921953315194043	0.935842485936244	TRUE	DZ
Lztr1	DZ	NA	NA	0.000363674213819025	0.00409433917070863	0.000363674213819025	0.00430413807874125	Pax5	WT	1.03409090909091	1.02054794520548	6631	7174	0.949591865960189	0.960889365121886	FALSE	DZ
Kif11	DZ	0.92803638521576	1	0.0003706839458961	0.00416963079714753	0.00308742020955747	0.0262457499613189	Pax5	WT	1.77135980746089	1.74454428754814	6152	6687	0.880996706286696	0.895660326814894	TRUE	DZ
Hist1h3i	DZ	1	1	0.000373940387582861	0.00420260954690565	0.00332485885892396	0.0278282304494812	Pax5	WT	1.08913043478261	1.095	6523	7066	0.934125733925247	0.9464237878382	TRUE	DZ
Cox5b	DZ	0.121294374273039	1	0.000379260522004191	0.00425870423103925	0.000505417629942669	0.00578104900397321	Pax5	WT	3.41631355932203	3.43507588532884	2311	2215	0.330946584562509	0.296678274845968	TRUE	DZ
Anks3	DZ	1	1	0.000381481053736337	0.00427992651882527	0.00338428985422726	0.0282526015683653	Pax5	WT	1.04640371229698	1.0446735395189	6552	6884	0.938278676786481	0.922046611304581	TRUE	DZ
Kif15	DZ	0.906189215909488	1	0.000383042592577638	0.00429372506156076	0.00311213529285308	0.0263716804789671	Pax5	WT	1.34991119005329	1.25691699604743	6420	6960	0.919375626521552	0.932226091615323	TRUE	DZ
Gadd45g	DZ	0.0889301027419735	1	0.000387184284730797	0.00433639700208445	0.000388276756764561	0.00457452906877847	Pax5	WT	1.29956896551724	1.19883720930233	6055	6606	0.867105828440498	0.88481114385213	TRUE	DZ
Msn	DZ	0.923644073105802	1	0.00038841885713001	0.00434646408233555	0.00320475789755089	0.0270327070081361	Pax5	WT	1.70986558458027	3.42722371967655	3040	3004	0.435342975798367	0.402357353335119	TRUE	DZ
Gm9887	DZ	NA	NA	0.00039063963267468	0.00436632497444172	0.00039063963267468	0.00459669528935748	Pax5	WT	1.00980392156863	1.01744186046512	6881	7294	0.985393097522555	0.976962228770426	FALSE	DZ
Gypc	DZ	NA	NA	0.000390868204632576	0.00436632497444172	0.000390868204632576	0.00459669528935748	Pax5	WT	1.02083333333333	1.01398601398601	6791	7323	0.972504654160103	0.980846504152156	FALSE	DZ
Il4i1	DZ	NA	NA	0.000396753804077063	0.00442825129429805	0.000396753804077063	0.00466167718256789	Pax5	WT	1.63636363636364	1.61764705882353	6917	7432	0.990548474867535	0.995446021966247	FALSE	DZ
Slc17a9	DZ	NA	NA	0.000397335861460744	0.00443092799167292	0.000397335861460744	0.00466428353054734	Pax5	WT	1.01538461538462	1.03030303030303	6918	7433	0.990691679793785	0.995579962496651	FALSE	DZ
N4bp2	DZ	0.620418992934048	1	0.000399323494698881	0.00444749793831569	0.00230482304388219	0.0204543171845007	Pax5	WT	1.20316301703163	1.13915547024952	6161	6424	0.882285550622941	0.860433967318511	TRUE	DZ
Cacna1h	DZ	NA	NA	0.00039950877440806	0.00444749793831569	0.00039950877440806	0.00468130281541679	Pax5	WT	2023-02-01	1.13636363636364	6933	7444	0.992839753687527	0.997053308331101	FALSE	DZ
Pcnx	DZ	NA	NA	0.000401308002416864	0.00446368961107486	0.000401308002416864	0.00469813382937934	Pax5	WT	1.04635761589404	1.05714285714286	6832	7361	0.978376056136331	0.985936244307527	FALSE	DZ
Brca1	DZ	NA	NA	0.000402540811614677	0.00447355870212465	0.000402540811614677	0.00470830933043074	Pax5	WT	1.09691629955947	1.07386363636364	6756	7290	0.967492481741372	0.976426466648808	FALSE	DZ
Bard1	DZ	NA	NA	0.000405278063327091	0.00449459273803664	0.000405278063327091	0.00473570003446167	Pax5	WT	1.10894941634241	1.11274509803922	6726	7262	0.963196333953888	0.972676131797482	FALSE	DZ
Smc2	DZ	0.957292637439361	1	0.000405335561557772	0.00449459273803664	0.00343574241328274	0.0286451981759078	Pax5	WT	1.87020109689214	1.82258064516129	5889	6412	0.843333810683088	0.858826680953657	TRUE	DZ
Slc15a3	DZ	NA	NA	0.000405614097792554	0.00449459273803664	0.000405614097792554	0.00473570003446167	Pax5	WT	1.01831501831502	1.03703703703704	6710	7250	0.960905055133897	0.971068845432628	FALSE	DZ
Tra2b	DZ	0.808127896559185	1	0.000405822114062318	0.00449459273803664	0.00295902738183947	0.0253228595770373	Pax5	WT	2.26309523809524	2.21170610211706	4066	4506	0.582271230130316	0.603536030002679	TRUE	DZ
Ube2j1	DZ	1	1	0.000407083152999194	0.00450329923732484	0.00358497497242286	0.029693456830354	Pax5	WT	1.07671957671958	1.06926406926407	6227	6773	0.891737075755406	0.907179212429681	TRUE	DZ
Trpm7	DZ	1	1	0.000407303885603413	0.00450329923732484	0.00358669806013852	0.029693456830354	Pax5	WT	1.10526315789474	1.09928057553957	6223	6771	0.891164256050408	0.906911331368872	TRUE	DZ
Mpp1	DZ	0.998848484959105	1	0.000418564347488691	0.00462385034721509	0.00367069296333793	0.0302919901142763	Pax5	WT	2.1937984496124	2.24826388888889	4679	4765	0.670055849921237	0.638226627377444	TRUE	DZ
Psma1	DZ	0.999504686404663	1	0.000420297436160182	0.00463903743049094	0.00368630144311536	0.0303820694369559	Pax5	WT	2.1796875	2.17513134851138	4523	4586	0.647715881426321	0.614251272435039	TRUE	DZ
Cks2	DZ	0.126280878399179	1	0.000422825044354974	0.00466296068932185	0.000578681207070558	0.00648162999061383	Pax5	WT	2.16610169491525	2.32302405498282	5508	6011	0.788772733782042	0.805116528261452	TRUE	DZ
Exosc8	DZ	1	1	0.00042533507781253	0.00468664957654368	0.00372705530854267	0.0306010856911925	Pax5	WT	1.12115732368897	1.1296992481203	5877	6402	0.841615351568094	0.857487275649612	TRUE	DZ
Bst2	DZ	0.999999999977786	1	0.000427391298228438	0.00470530198823434	0.00374301203124435	0.0307126234350772	Pax5	WT	1.27721518987342	1.36626746506986	6193	6464	0.886868108262924	0.865791588534691	TRUE	DZ
Mief2	DZ	NA	NA	0.000431478470524822	0.00474626317577304	0.000431478470524822	0.00501957164093027	Pax5	WT	1.0093896713615	1.02547770700637	6770	7152	0.969497350708864	0.957942673452987	FALSE	DZ
Hist1h4d	DZ	0.999999731211104	1	0.000450599575737502	0.00495238769700631	0.00392243749469771	0.0318418311481793	Pax5	WT	1.19405450041288	1.17125645438898	5772	6304	0.8265788343119	0.844361103669971	TRUE	DZ
Lrmp	DZ	0.554642765733018	1	0.000451915312485488	0.00496263575127193	0.00232891562268575	0.0206150815507413	Pax5	WT	2.27498033044847	2.21542270958613	1899	1812	0.27194615494773	0.242700241092955	TRUE	DZ
Ercc1	DZ	0.99999969092421	1	0.000455563465717687	0.00499845778868381	0.00396065653495528	0.0320516130091256	Pax5	WT	1.07008086253369	2023-06-01	6241	6516	0.893741944722898	0.872756496115725	TRUE	DZ
Abca1	DZ	NA	NA	0.00045873794103506	0.00502902635273575	0.00045873794103506	0.00530807762334401	Pax5	WT	1.08333333333333	1.05839416058394	6647	7192	0.95188314478018	0.963300294669167	FALSE	DZ
Eif3h	DZ	0.150747726744792	1	0.000460450032911211	0.00504352502208244	0.00073406123469124	0.00794701075817908	Pax5	WT	2.09124228395062	3.54420647995607	1799	1695	0.257625662322784	0.227029199035628	TRUE	DZ
Il5ra	DZ	NA	NA	0.000473662050786681	0.00518385678067215	0.000473662050786681	0.00546124330684412	Pax5	WT	1	1.08108108108108	6914	7429	0.990118860088787	0.995044200375033	FALSE	DZ
Pms2	DZ	1	1	0.00047605970837713	0.00520569682800566	0.00411790089785239	0.0331377133781185	Pax5	WT	1.03992015968064	1.03409090909091	6482	7026	0.928254331949019	0.94106616662202	TRUE	DZ
Rtcb	DZ	0.453810825119044	1	0.000479378044716962	0.00523755910966287	0.00205214120169552	0.0185867311327772	Pax5	WT	2.21132596685083	2.24093264248705	4319	4367	0.618502076471431	0.584918296276453	TRUE	DZ
Snrpd2	DZ	0.890282301019879	1	0.000485591484810296	0.00530097213645776	0.00378116933882323	0.0309864434171412	Pax5	WT	2.25492957746479	2.21510883482714	4225	4258	0.605040813403981	0.570318778462363	TRUE	DZ
Slc25a37	DZ	0.999999999999856	1	0.000488152862652639	0.00532444407141004	0.00421026081784845	0.033726439086167	Pax5	WT	1.04554865424431	1.02625298329356	6500	7047	0.930832020621509	0.943878917760514	TRUE	DZ
Gpd1l	DZ	0.999987370906686	1	0.000490703256597467	0.00534775678717795	0.00422965339964221	0.0338194460937744	Pax5	WT	1.14723926380368	1.15786163522013	5679	5876	0.8132607761707	0.787034556656844	TRUE	DZ
Atp6v1d	DZ	1	1	0.000495237570620366	0.00539173204088285	0.00426422971549721	0.0339814286391632	Pax5	WT	1.16512166859791	2.17161716171617	5257	5402	0.752828297293427	0.723546745245111	TRUE	DZ
Nt5c	DZ	0.999748709831957	1	0.000495571261964207	0.00539173204088285	0.00426582147145464	0.0339814286391632	Pax5	WT	2.23613963039014	2.21176470588235	4563	4644	0.6534440784763	0.6220198231985	TRUE	DZ
Cryl1	DZ	NA	NA	0.000497751471760728	0.00541090537773815	0.000497751471760728	0.00569839615946764	Pax5	WT	1.00529100529101	1.03521126760563	6794	7324	0.972934268938851	0.980980444682561	FALSE	DZ
Mrpl20	DZ	0.999999798551956	1	0.000499873705087599	0.00542941682866539	0.00429949049308346	0.0341952106292658	Pax5	WT	2.12100456621005	2.16227180527383	4642	4722	0.664757267650007	0.632467184570051	TRUE	DZ
Atp11b	DZ	0.999999999999074	1	0.000500871110148632	0.00543569007803381	0.0043070716946462	0.034213475032073	Pax5	WT	1.09809663250366	1.08400646203554	6300	6847	0.902191035371617	0.917090811679614	TRUE	DZ
Csrp1	DZ	1	1	0.000505883460924556	0.00548278531147496	0.00434513636224857	0.0344946815563424	Pax5	WT	1.08551881413911	1.07757575757576	6106	6641	0.874409279679221	0.889499062416287	TRUE	DZ
Eef1b2	DZ	0.939095083248185	1	0.000506057654067551	0.00548278531147496	0.004111600792158	0.0331075914532723	Pax5	WT	2.20346487006737	2.1940891807812	1788	1680	0.25605040813404	0.225020091079561	TRUE	DZ
Gmds	DZ	NA	NA	0.000507776866886395	0.00549681195282455	0.000507776866886395	0.00579779089280868	Pax5	WT	1.04347826086957	1.01492537313433	6730	7265	0.963769153658886	0.973077953388695	FALSE	DZ
Cops9	DZ	0.999981224263851	1	0.00050852663829831	0.00550032947873702	0.00436511667024728	0.0346320653470354	Pax5	WT	1.16226622662266	2.12275449101796	5165	5296	0.739653444078476	0.709349049022234	TRUE	DZ
Gm34006	DZ	NA	NA	0.000509575124277318	0.00550706939400537	0.000509575124277318	0.00581319710056627	Pax5	WT	1.01428571428571	1.02631578947368	6913	7428	0.989975655162538	0.994910259844629	FALSE	DZ
Smpdl3a	DZ	0.743358951710619	1	0.000510105127613969	0.00550819940551965	0.0033662586020367	0.0281202041155943	Pax5	WT	1.03729603729604	1.08188153310105	6554	6892	0.93856508663898	0.923118135547817	TRUE	DZ
Rasgrp2	DZ	0.99999999997984	1	0.000510968494491108	0.00551292424848031	0.00438370224878317	0.0347582221171124	Pax5	WT	1.22775601566872	1.2166952544311	5196	5717	0.74409279679221	0.765738012322529	TRUE	DZ
Eif2s3x	DZ	1	1	0.000512416115623798	0.00552393959115846	0.00439467201406042	0.034823875910682	Pax5	WT	1.07057654075547	1.07684210526316	5977	6516	0.85593584419304	0.872756496115725	TRUE	DZ
Rnps1	DZ	0.376309839787482	1	0.000516437161130469	0.00556265551177719	0.0018551537627317	0.0171330813130661	Pax5	WT	2.19028340080972	2.19907407407407	4602	5080	0.659029070600029	0.680417894454862	TRUE	DP
Cdc20	DZ	0.0766727354188161	0.937332488410116	0.000519424466634376	0.00559018168704511	0.00044329973835261	0.00514784306025973	Pax5	WT	1.97936726272352	2.24963072378139	6256	6789	0.89589001861664	0.909322260916153	TRUE	DZ
Sdcbp	DZ	0.998436015066756	1	0.000521788035536318	0.00561095489708365	0.00445942330474773	0.0353153596023692	Pax5	WT	2.13574660633484	2.14344262295082	4651	4735	0.666046111986252	0.634208411465309	TRUE	DZ
Plcg1	DZ	NA	NA	0.00052234492982382	0.00561228199703651	0.00052234492982382	0.00595362865436516	Pax5	WT	1.02395209580838	1.0625	6816	7210	0.97608477731634	0.965711224216448	FALSE	DZ
Fancm	DZ	NA	NA	0.000525115778339843	0.00563737477791538	0.000525115778339843	0.00597994643618671	Pax5	WT	1.03246753246753	1.05454545454545	6829	7356	0.977946441357583	0.985266541655505	FALSE	DZ
Man2b1	DZ	0.93064805539552	1	0.00052787127735689	0.00566226133217867	0.0042339606207915	0.0338194460937744	Pax5	WT	1.14956930305403	1.13088330109607	5706	5915	0.817127309179436	0.79225823734262	TRUE	DZ
Adipoq	DZ	NA	NA	0.000533704005620105	0.0057200875503009	0.000533704005620105	0.00607240726253876	Pax5	WT	1.06185567010309	1.05084745762712	6886	7407	0.986109122153802	0.992097508706134	FALSE	DZ
Tomm22	DZ	0.999999999698935	1	0.000535801488958164	0.00573781793014173	0.00457132264938049	0.0360691564071777	Pax5	WT	2.28484848484848	2.28803245436105	3252	3225	0.465702420163254	0.431958210554514	TRUE	DZ
Tpi1	DZ	0.552466542910804	1	0.000537665884304089	0.00575302496205375	0.00270951265111135	0.0234353839723379	Pax5	WT	1.15315852205006	1.1138014527845	5305	5814	0.759702133753401	0.778730243771765	TRUE	DZ
Mum1	DZ	1	1	0.000543846568909931	0.00580920297779013	0.00463185605740832	0.0364190960392992	Pax5	WT	1.05025125628141	1.05576208178439	6386	6928	0.914506659029071	0.927939994642379	TRUE	DZ
Runx3	DZ	NA	NA	0.000544224874558191	0.00580920297779013	0.000544224874558191	0.00616544835896651	Pax5	WT	1.02362204724409	1.04705882352941	6856	7381	0.981812974366318	0.988615054915618	FALSE	DZ
Relt	DZ	NA	NA	0.000544262239287822	0.00580920297779013	0.000544262239287822	0.00616544835896651	Pax5	WT	1.03508771929825	1.01333333333333	6869	7391	0.983674638407561	0.989954460219662	FALSE	DZ
Ighv1-55	DZ	NA	NA	0.000546676500712425	0.00583016528395697	0.000546676500712425	0.00618601215149148	Pax5	WT	4.4688995215311	4.61842105263158	6774	7162	0.970070170413862	0.959282078757032	FALSE	DZ
Maf	DZ	NA	NA	0.000547539578823666	0.00583456372595062	0.000547539578823666	0.00618633723089775	Pax5	WT	1.04081632653061	1.04545454545455	6934	7444	0.992982958613776	0.997053308331101	FALSE	DZ
Lancl1	DZ	1	1	0.000550299527440794	0.00585549885410047	0.00468032380315714	0.0367500500929525	Pax5	WT	1.03739612188366	1.04090909090909	6261	6806	0.896606043247888	0.91159924993303	TRUE	DZ
E2f7	DZ	NA	NA	0.000550408751482218	0.00585549885410047	0.000550408751482218	0.00621333261917329	Pax5	WT	1.06470588235294	1.064	6813	7341	0.975655162537591	0.983257433699437	FALSE	DZ
Gm26520	DZ	NA	NA	0.000551654263078634	0.00586393082436705	0.000551654263078634	0.00622196811702278	Pax5	WT	1	1.03333333333333	6923	7436	0.991407704425032	0.995981784087865	FALSE	DZ
Samsn1	DZ	NA	NA	0.00055382143188579	0.00588213788238337	0.00055382143188579	0.00624097467367903	Pax5	WT	1.03738317757009	1.03658536585366	6769	7302	0.969354145782615	0.978033753013662	FALSE	DZ
Lpxn	DZ	0.999941027827669	1	0.000559035000907371	0.00593264439077683	0.00474556807526366	0.0371832981924871	Pax5	WT	1.0474006116208	1.07218934911243	6329	6621	0.906343978232851	0.886820251808197	TRUE	DZ
Kantr	DZ	1	1	0.000560497878918533	0.00594329732871274	0.00475676899744588	0.0372373911601749	Pax5	WT	1.06443914081146	1.06741573033708	6564	7110	0.939997135901475	0.952317171175998	TRUE	DZ
Cbx4	DZ	1	1	0.000564367495131823	0.0059794320453942	0.00478572626842184	0.0374414403163299	Pax5	WT	1.05813953488372	1.0510752688172	6553	7094	0.938421881712731	0.950174122689526	TRUE	DZ
Numa1	DZ	1	1	0.000566069302343735	0.00599255867329872	0.00479845289113814	0.0375183381850584	Pax5	WT	1.16903765690377	1.1703056768559	5788	6321	0.828870113131892	0.846638092686847	TRUE	DZ
Slc9a9	DZ	NA	NA	0.000573878202589228	0.00607026232755125	0.000573878202589228	0.00644325634407308	Pax5	WT	1.02105263157895	1.0125	6888	7306	0.986395532006301	0.97856951513528	FALSE	DZ
Lgals9	DZ	0.16783308812468	1	0.000575113393267461	0.00607836171643576	0.000988949048337496	0.0101868832759538	Pax5	WT	2.58104685521317	2.68259642521167	2245	2151	0.321495059430044	0.28810608090008	TRUE	DZ
Net1	DZ	0.999999412036524	1	0.000578512893433889	0.00610930377756	0.00489135274409525	0.0380837253941944	Pax5	WT	1.07421150278293	1.05197505197505	6444	6985	0.922812544751539	0.935574604875435	TRUE	DZ
Vti1b	DZ	0.89531439232824	1	0.000584269619823974	0.00616506827046535	0.00447554427531823	0.0354213614161494	Pax5	WT	1.10669975186104	1.08108108108108	5774	5986	0.826865244164399	0.801768015001339	TRUE	DZ
Akap11	DZ	NA	NA	0.000591790231020659	0.00623933886076911	0.000591790231020659	0.00662273112468063	Pax5	WT	1.06209150326797	1.0398406374502	6677	7215	0.956179292567664	0.96638092686847	FALSE	DZ
Anxa4	DZ	NA	NA	0.000596254488907223	0.00628129118623419	0.000596254488907223	0.00666692843037196	Pax5	WT	1.07594936708861	1.00719424460432	6904	7327	0.988686810826292	0.981382266273774	FALSE	DZ
Sclt1	DZ	NA	NA	0.000597888215375245	0.00629338107679943	0.000597888215375245	0.00667942762094795	Pax5	WT	1.02732240437158	1.02919708029197	6800	7329	0.973793498496348	0.981650147334583	FALSE	DZ
Tm6sf1	DZ	NA	NA	0.000599742365516658	0.00630776962335026	0.000599742365516658	0.00668859961129172	Pax5	WT	1.02797202797203	1.00990099009901	6840	7365	0.979521695546327	0.986472006429145	FALSE	DZ
Adamts10	DZ	NA	NA	0.000600613722830818	0.00630982138228719	0.000600613722830818	0.0066925529115434	Pax5	WT	1.07297297297297	1.03536977491961	6613	7155	0.947014177287699	0.9583444950442	FALSE	DZ
Hist1h2bm	DZ	0.930571180498911	1	0.000600912162227551	0.00630982138228719	0.00474698732716876	0.0371832981924871	Pax5	WT	1.14223194748359	1.08229426433915	6526	7065	0.934555348703995	0.946289847307795	TRUE	DZ
Psip1	DZ	1	1	0.000603128500743643	0.00632796166866122	0.00507434943539501	0.0391786979663057	Pax5	WT	1.09792284866469	1.09854604200323	6309	6847	0.903479879707862	0.917090811679614	TRUE	DZ
Spata6	DZ	NA	NA	0.000606157268561935	0.0063545896000578	0.000606157268561935	0.00674271848225081	Pax5	WT	1.0135593220339	1.02489626556017	6688	7225	0.957754546756408	0.967720332172515	FALSE	DZ
Pced1b	DZ	0.999782130919012	1	0.000607724546748108	0.00636586545853378	0.00510742363144195	0.0394105608938679	Pax5	WT	1.03406813627255	1.01379310344828	6484	7031	0.928540741801518	0.941735869274042	TRUE	DZ
Clec4f	DZ	NA	NA	0.000615605005109614	0.00644319967757007	0.000615605005109614	0.0068419344258878	Pax5	WT	1	0	6962	7464	0.996992696548761	0.999732118939191	FALSE	DZ
Gm44734	DZ	NA	NA	0.000616870519583718	0.00645122990068691	0.000616870519583718	0.00685011962913377	Pax5	WT	1.00943396226415	1.01492537313433	6877	7399	0.984820277817557	0.991025984462898	FALSE	DZ
Ccnd2	DZ	NA	NA	0.000629267225386131	0.00657556316955144	0.000629267225386131	0.00696984776244621	Pax5	WT	1.45614035087719	1.21100917431193	6926	7357	0.991837319203781	0.985400482185909	FALSE	DZ
Rassf1	DZ	1	1	0.000629941713027412	0.00657730270852089	0.00527253859981742	0.0404096927648525	Pax5	WT	1.07569296375267	1.06855184233076	6045	6299	0.865673779178004	0.843691401017948	TRUE	DZ
Usp34	DZ	0.999567198628762	1	0.000633835843969717	0.00661262906678157	0.00529920576657675	0.0405042008651923	Pax5	WT	1.12472885032538	1.09111880046136	6061	6599	0.867965057997995	0.883873560139298	TRUE	DZ
Neat1	DZ	0.999999997026876	1	0.000635652015720921	0.00662623723634361	0.00531459704659032	0.0405978776160775	Pax5	WT	1.13149350649351	1.10427135678392	6367	6670	0.911785765430331	0.893383337798018	TRUE	DZ
Ms4a4a	DZ	NA	NA	0.00063762075508197	0.00663761725573981	0.00063762075508197	0.00705031044987306	Pax5	WT	1.05681818181818	1.04844290657439	6631	7177	0.949591865960189	0.961291186713099	FALSE	DZ
Aimp1	DZ	0.999999925765358	1	0.000637967202252196	0.00663761725573981	0.00533163426325067	0.0406697943700846	Pax5	WT	2.18276762402089	2.16397228637413	4896	5004	0.701131318917371	0.67023841414412	TRUE	DZ
Nmral1	DZ	0.999890544491209	1	0.0006382817242138	0.00663761725573981	0.00533343457216587	0.0406697943700846	Pax5	WT	2.3411131059246	2.29862174578867	4930	5035	0.706000286409852	0.67439057058666	TRUE	DZ
Asb2	DZ	NA	NA	0.000644281653482413	0.00669463448445971	0.000644281653482413	0.00711181487578029	Pax5	WT	1.05909090909091	1.11242603550296	6763	7297	0.968494916225118	0.977364050361639	FALSE	DZ
Nup43	DZ	NA	NA	0.000647399356341494	0.00672163549843891	0.000647399356341494	0.00713844360743177	Pax5	WT	1.00967741935484	1.03112840466926	6673	7209	0.955606472862666	0.965577283686043	FALSE	DZ
Apopt1	DZ	0.993111303323222	1	0.000650008449837572	0.00673834290068794	0.00538723658252039	0.0409835130848848	Pax5	WT	1.08413205537806	1.11158432708688	6044	6292	0.865530574251754	0.842753817305117	TRUE	DZ
Slc43a2	DZ	0.916149316668922	1	0.000650049454156116	0.00673834290068794	0.0050180626026753	0.0389175081375014	Pax5	WT	1.14130434782609	1.11164122137405	5879	6418	0.841901761420593	0.859630324136084	TRUE	DZ
Stag1	DZ	0.993104172253406	1	0.000653681379929104	0.00677057026075368	0.00541398550932768	0.0411145362901905	Pax5	WT	1.14070351758794	1.09459459459459	6187	6726	0.886008878705427	0.90088400750067	TRUE	DZ
Susd6	DZ	NA	NA	0.000655858430374706	0.00678768912714734	0.000655858430374706	0.00721499996303457	Pax5	WT	1.05161290322581	1.03543307086614	6673	7212	0.955606472862666	0.965979105277257	FALSE	DZ
Zfp146	DZ	1	1	0.000663222590984133	0.00685842083504119	0.00551695072862834	0.0417984072757635	Pax5	WT	1.0497311827957	1.05109489051095	6239	6781	0.8934555348704	0.908250736672917	TRUE	DZ
Kif20b	DZ	0.923718214623689	1	0.000667250538240806	0.0068945672135704	0.00517223247634586	0.0397937025483508	Pax5	WT	1.42295081967213	1.39317773788151	6373	6909	0.912644994987828	0.925395124564693	TRUE	DZ
Il2rg	DZ	0.171738643434357	1	0.000667807461745557	0.00689481914451334	0.00115528922878935	0.0116591464804088	Pax5	WT	2.3011811023622	2.31128404669261	4935	5072	0.7067163110411	0.679346370211626	TRUE	DP
Armc10	DZ	0.999995888259225	1	0.000668980098614131	0.00690142257908937	0.00555904144631571	0.0420926717233309	Pax5	WT	1.06411698537683	1.07899461400359	6094	6352	0.872690820564227	0.850790249129386	TRUE	DZ
Pcdh11x	DZ	NA	NA	0.000672031399637667	0.00692738099610579	0.000672031399637667	0.00737412081568518	Pax5	WT	1.13888888888889	1	6947	7453	0.994844622655019	0.998258773104742	FALSE	DZ
Ptger4	DZ	NA	NA	0.000672609500433057	0.00692782434535146	0.000672609500433057	0.00737421491245319	Pax5	WT	1.03344481605351	1.08373205741627	6684	7048	0.957181727051411	0.944012858290919	FALSE	DZ
Snx3	DZ	0.999999999618122	1	0.000680036671678148	0.00699875579349522	0.00563979153564586	0.0426542177590786	Pax5	WT	2.15481171548117	2.19669117647059	4606	4684	0.659601890305026	0.62737744441468	TRUE	DZ
Pdia4	DZ	0.999999965399207	1	0.0006813172224471	0.00700353741595137	0.00564912968339159	0.0426896380876444	Pax5	WT	1.19525222551929	2.25449101796407	5298	5462	0.758699699269655	0.731583177069381	TRUE	DZ
Rmnd5b	DZ	1	1	0.000681583157804798	0.00700353741595137	0.00565106886640582	0.0426896380876444	Pax5	WT	1.05718954248366	1.05309734513274	6371	6675	0.912358585135329	0.89405304045004	TRUE	DZ
Wasf2	DZ	1	1	0.000685965021878115	0.00703805627574334	0.00568300338647326	0.0428558694514012	Pax5	WT	2.36686838124054	2.35528942115768	3442	3430	0.492911356150652	0.459416019287436	TRUE	DZ
Gm44066	DZ	NA	NA	0.000686029738162362	0.00703805627574334	0.000686029738162362	0.00750863317812871	Pax5	WT	1.06779661016949	1.03333333333333	6924	7436	0.991550909351282	0.995981784087865	FALSE	DZ
Grina	DZ	0.946812289581115	1	0.000688667658944455	0.00705952508341556	0.00543500993288494	0.0412500050474761	Pax5	WT	1.02954898911353	1.06075334143378	6340	6643	0.907919232421595	0.889766943477096	TRUE	DZ
Cep70	DZ	0.999999913309039	1	0.000690991408705695	0.00707774190546886	0.00571960021930774	0.043106742514317	Pax5	WT	1.08558558558559	1.06543624161074	6539	6870	0.936417012745238	0.920171443878918	TRUE	DZ
Ckap5	DZ	0.72188338447604	1	0.000693235923461166	0.00709511897316342	0.00430376119266755	0.0342081644706319	Pax5	WT	1.42505133470226	1.35382955771305	6009	6539	0.860518401833023	0.875837128315028	TRUE	DZ
Ripor1	DZ	0.999999998262345	1	0.000694461296166209	0.00710204613069819	0.0057448436494054	0.0432466485886635	Pax5	WT	1.09936305732484	1.08940852819807	6198	6739	0.887584132894172	0.902625234395928	TRUE	DZ
Ddah2	DZ	0.999999999999996	1	0.000697579871094632	0.00712830828023852	0.00576751611006286	0.0433920968001708	Pax5	WT	2.38461538461538	2.39851851851852	4872	4981	0.697694400687384	0.667157781944816	TRUE	DZ
Cklf	DZ	0.980050013271825	1	0.000699746150774295	0.00713917526719842	0.00568170087971507	0.0428558694514012	Pax5	WT	1.10821181887951	1.13274336283186	5680	5884	0.81340398109695	0.78810608090008	TRUE	DZ
Psmc5	DZ	0.999771168699994	1	0.000704918526222909	0.00718628358977008	0.00581964351147568	0.0437588526054513	Pax5	WT	1.15528921313184	2.13087248322148	5064	5192	0.725189746527281	0.695419233860166	TRUE	DZ
Cdc42se2	DZ	0.890521488190052	1	0.000707662339727349	0.00720635838823038	0.00527435748938838	0.0404096927648525	Pax5	WT	1.19491066594478	1.16694124107633	5136	5645	0.735500501217242	0.756094294133405	TRUE	DZ
Cope	DZ	1	1	0.000708000916801502	0.00720635838823038	0.00584317770632519	0.04391031047098	Pax5	WT	2.23320659062104	2.23304157549234	3920	3949	0.561363310897895	0.528931154567372	TRUE	DZ
Sumo1	DZ	0.565932031441249	1	0.000712131008950189	0.00724270241388696	0.00355321805283901	0.0294917098385638	Pax5	WT	2.26197757390418	2.2671102661597	3716	3728	0.532149505943004	0.499330297347978	TRUE	DZ
Chac2	DZ	NA	NA	0.000721284566953815	0.00733004025773237	0.000721284566953815	0.00786789601762257	Pax5	WT	1.01762114537445	1.06079027355623	6756	7137	0.967492481741372	0.955933565496919	FALSE	DZ
Map3k8	DZ	NA	NA	0.000722578787312195	0.00733743337986744	0.000722578787312195	0.0078687553726815	Pax5	WT	1.03191489361702	1.01724137931034	6889	7408	0.98653873693255	0.992231449236539	FALSE	DZ
Fcer1g	DZ	NA	NA	0.000723481170033481	0.00734083911318455	0.000723481170033481	0.0078719615038601	Pax5	WT	1.05063291139241	1.32608695652174	6904	7420	0.988686810826292	0.993838735601393	FALSE	DZ
Zfp1	DZ	0.99999999999999	1	0.000728371343353414	0.007384670150663	0.00599063546194662	0.044758654334267	Pax5	WT	1.03480278422274	1.05545927209705	6552	6889	0.938278676786481	0.922716313956603	TRUE	DZ
Pdk1	DZ	NA	NA	0.00073110127485665	0.00740654789168157	0.00073110127485665	0.00792158937811206	Pax5	WT	1.01342281879195	1.01904761904762	6834	7361	0.97866246598883	0.985936244307527	FALSE	DZ
Lalba	DZ	NA	NA	0.000736463625311728	0.00745503874660746	0.000736463625311728	0.00796635841314642	Pax5	WT	1.10810810810811	1	6946	7452	0.99470141772877	0.998124832574337	FALSE	DZ
Pgpep1	DZ	0.999999975519234	1	0.000750938543406912	0.00759562603241351	0.0061533305246091	0.0458155972585616	Pax5	WT	1.04515050167224	1.05966277561608	6385	6695	0.914363454102821	0.89673185105813	TRUE	DZ
Ap1s1	DZ	1	1	0.000754179489334831	0.0076224526529415	0.00617663964339636	0.0459627184498254	Pax5	WT	1.04015544041451	1.03626220362622	6211	6749	0.889445796935415	0.903964639699973	TRUE	DZ
Jpt1	DZ	0.999999995839243	1	0.000757496409450075	0.00765000469044472	0.0062004805955846	0.0461067813959657	Pax5	WT	1.81796875	1.83084348425649	3143	3115	0.450093083202062	0.417224752210019	TRUE	DZ
Tmco4	DZ	NA	NA	0.000759510657440188	0.00766436826335005	0.000759510657440188	0.00815434825251705	Pax5	WT	1	1.02061855670103	6845	7369	0.980237720177574	0.987007768550763	FALSE	DZ
Itgam	DZ	NA	NA	0.00077281754444014	0.00778651264425408	0.00077281754444014	0.00827662660497182	Pax5	WT	1	1.03333333333333	6938	7376	0.993555778318774	0.987945352263595	FALSE	DZ
Ppcdc	DZ	1	1	0.000777548634668239	0.00782808878153164	0.00634430262039738	0.0470211965248456	Pax5	WT	1.03745928338762	1.04339963833635	6369	6913	0.91207217528283	0.925930886686311	TRUE	DZ
Mthfd1	DZ	NA	NA	0.000789515483683386	0.00794239080594313	0.000789515483683386	0.0084414917281028	Pax5	WT	1.00793650793651	1.03448275862069	6857	7379	0.981956179292568	0.988347173854808	FALSE	DZ
Nolc1	DZ	0.999999835065274	1	0.000794303108858745	0.00798264772272449	0.00646407384229326	0.0477721621632495	Pax5	WT	1.09511889862328	1.08748317631225	6184	6723	0.885579263926679	0.900482185909456	TRUE	DZ
Nxnl2	DZ	NA	NA	0.000794750360283608	0.00798264772272449	0.000794750360283608	0.00849045186877241	Pax5	WT	1.03703703703704	1.01612903225806	6956	7404	0.996133466991264	0.991695687114921	FALSE	DZ
Srpk2	DZ	1	1	0.000798990614235373	0.00801901665310494	0.00649752059941353	0.0479691254181476	Pax5	WT	1.0622009569378	1.05769230769231	6356	6894	0.910210511241587	0.923386016608626	TRUE	DZ
Hint2	DZ	0.999850613300157	1	0.000802657265310032	0.00804544147664164	0.00652280869486964	0.0480964276658155	Pax5	WT	1.03010752688172	1.05392156862745	6518	7058	0.933409709294	0.945352263594964	TRUE	DZ
Hist1h3d	DZ	NA	NA	0.000809518716526244	0.00810583048945497	0.000809518716526244	0.00861977659669556	Pax5	WT	1.17948717948718	1.09395973154362	6632	7168	0.949735070886438	0.960085721939459	FALSE	DZ
Pde4d	DZ	NA	NA	0.000810734059766613	0.00811172633060149	0.000810734059766613	0.00862562416257855	Pax5	WT	1	1	6938	7446	0.993555778318774	0.99732118939191	FALSE	DZ
Prkar2b	DZ	NA	NA	0.000817037441812573	0.00816848166729527	0.000817037441812573	0.00868555073611592	Pax5	WT	1.04575163398693	1.03669724770642	6830	7357	0.978089646283832	0.985400482185909	FALSE	DZ
Commd2	DZ	1	1	0.000818498563736167	0.00817677538942296	0.00663641820738585	0.0488784658414289	Pax5	WT	1.12647928994083	1.1195851128737	5631	5827	0.806386939710726	0.780471470667024	TRUE	DZ
Irf2	DZ	0.000709275327384185	0.0174933932273619	0.000819511785329343	0.0081805852618805	8.92702309230025e-06	0.000159430475860833	Pax5	WT	2.34770114942529	2.3221850613155	3834	4279	0.549047687240441	0.573131529600857	TRUE	DP
Rps15	DZ	0.989149569790165	1	0.000821525117416356	0.00819436494236484	0.00659454948947759	0.0485977386395879	Pax5	WT	2.20707456978967	2.2143840330351	1753	1654	0.251038235715309	0.221537637289044	TRUE	DZ
Selenot	DZ	0.908649632525964	1	0.000824061429116804	0.00821333589128196	0.00613782100422417	0.045726413327212	Pax5	WT	1.18282402528978	1.15786666666667	5085	5591	0.728197049978519	0.748861505491562	TRUE	DZ
Snx29	DZ	0.999979567733346	1	0.000826387333197064	0.00822658995613151	0.00669233413568475	0.0492495130217943	Pax5	WT	1.18875838926175	1.17402826855124	5791	6334	0.82929972791064	0.848379319582106	TRUE	DZ
Phka2	DZ	1	1	0.000826662047804673	0.00822658995613151	0.00669440399431248	0.0492495130217943	Pax5	WT	1.07669616519174	1.06300484652666	6305	6847	0.902907060002864	0.917090811679614	TRUE	DZ
Hlx	DZ	NA	NA	0.000831288352814938	0.00826627519500384	0.000831288352814938	0.00881533299938396	Pax5	WT	1.01526717557252	1.03398058252427	6852	7260	0.98124015466132	0.972408250736673	FALSE	DZ
BC004004	DZ	0.999865934022797	1	0.000835866558516872	0.00830542159103449	0.00675889342086104	0.0496393375004587	Pax5	WT	1.12951601908657	1.13986409966025	5516	5700	0.789918373192038	0.763461023305652	TRUE	DZ
Zbp1	DZ	NA	NA	0.000840442375295007	0.00834448422771814	0.000840442375295007	0.00889056198964032	Pax5	WT	1.12565445026178	1.11076923076923	6601	7141	0.945295718172705	0.956469327618537	FALSE	DZ
Slc25a53	DZ	0.999999992653771	1	0.000845884658204412	0.00839208327185634	0.00683062645979396	0.0499677691533402	Pax5	WT	2023-05-01	1.02624671916011	6543	7085	0.936989832450236	0.948968657915885	TRUE	DZ
Nkiras2	DZ	1	1	0.00084979538933624	0.00842442642093131	0.00685828639908041	0.0501134832366214	Pax5	WT	1.05583756345178	1.05740181268882	6195	6473	0.887154518115423	0.866997053308331	TRUE	DZ
Abr	DZ	NA	NA	0.000851571234744994	0.00843117329402165	0.000851571234744994	0.00897382135635394	Pax5	WT	1.01652892561983	1.01219512195122	6862	7384	0.982672203923815	0.989016876506831	FALSE	DZ
Haus7	DZ	NA	NA	0.000851778378665353	0.00843117329402165	0.000851778378665353	0.00897382135635394	Pax5	WT	1.02542372881356	1.00531914893617	6747	7278	0.966203637405127	0.974819180283954	FALSE	DZ
Irgq	DZ	NA	NA	0.000857521688428726	0.00848153804437487	0.000857521688428726	0.00901965135806266	Pax5	WT	1.01176470588235	1.02734375	6813	7210	0.975655162537591	0.965711224216448	FALSE	DZ
Ltbp4	DZ	NA	NA	0.000858471471717512	0.00848445049185239	0.000858471471717512	0.00902231218814801	Pax5	WT	1	1	6976	7435	0.998997565516254	0.99584784355746	FALSE	DZ
Nae1	DZ	0.999999793157355	1	0.000860501662633382	0.00849784973166883	0.00693391684747824	0.0505305569666445	Pax5	WT	1.04785478547855	1.03096539162113	6377	6917	0.913217814692825	0.926466648807929	TRUE	DZ
Creld1	DZ	NA	NA	0.000861139943457906	0.00849784973166883	0.000861139943457906	0.00903568880704454	Pax5	WT	1.00757575757576	1.01932367149758	6851	7259	0.981096949735071	0.972274310206268	FALSE	DZ
Cdkn1a	DZ	NA	NA	0.000863926587871451	0.00851885569929297	0.000863926587871451	0.00905758822652595	Pax5	WT	1.09389671361502	1.08383233532934	6770	7299	0.969497350708864	0.977631931422448	FALSE	DZ
Arl5c	DZ	0.173785584378255	1	0.000865923463581517	0.0085320480083637	0.00147500100414763	0.0141678879834596	Pax5	WT	4.31013337421432	4.21024219433907	460	612	0.065874266074753	0.0819716046075542	TRUE	DZ
Capn1	DZ	NA	NA	0.000870055292087715	0.008566240202783	0.000870055292087715	0.00910709452057537	Pax5	WT	1.04713804713805	1.01639344262295	6686	7222	0.95746813690391	0.967318510581302	FALSE	DZ
1810058I24Rik	DZ	0.71592974923639	1	0.000875293754311342	0.00861126765734722	0.00524826187410001	0.0402812654095121	Pax5	WT	2.20100502512563	2.22437137330754	4784	4897	0.685092367177431	0.655906777390838	TRUE	DZ
Cdca4	DZ	0.999999322462285	1	0.000879056247029099	0.00863877299781064	0.00706467345750674	0.0512455977186539	Pax5	WT	1.15445544554455	1.13931888544892	5973	6497	0.855363024488042	0.870211626038039	TRUE	DZ
Kif24	DZ	NA	NA	0.000879938009988207	0.00863877299781064	0.000879938009988207	0.00918825593010267	Pax5	WT	1.03061224489796	1.01587301587302	6885	7403	0.985965917227553	0.991561746584516	FALSE	DZ
Atl2	DZ	0.992096173541505	1	0.000880091263158434	0.00863877299781064	0.00702299307844893	0.0510576723075557	Pax5	WT	1.07747489239598	1.049766718507	6286	6823	0.900186166404124	0.913876238949906	TRUE	DZ
Anxa5	DZ	NA	NA	0.000882928305631916	0.00866005513107304	0.000882928305631916	0.00921205133063823	Pax5	WT	1.02547770700637	1.05416666666667	6826	7226	0.977516826578834	0.96785427270292	FALSE	DZ
Ipcef1	DZ	NA	NA	0.000884329231038424	0.00866722979126001	0.000884329231038424	0.00921923903662279	Pax5	WT	1.02941176470588	1.05095541401274	6779	7309	0.97078619504511	0.978971336726493	FALSE	DZ
Polr2e	DZ	1	1	0.000890594425053089	0.00872203178605321	0.00714579250971816	0.0517470477717174	Pax5	WT	1.14127604166667	1.14441416893733	5447	5631	0.780037233280825	0.754219126707742	TRUE	DZ
Racgap1	DZ	0.971136789207339	1	0.000900253879423426	0.00880996748064633	0.00703098301308976	0.0510584229127797	Pax5	WT	1.55359565807327	1.59136690647482	6246	6771	0.894457969354146	0.906911331368872	TRUE	DZ
Ect2	DZ	0.185767435810439	1	0.000901086798976402	0.00881145829784553	0.00162289934210731	0.015293523057937	Pax5	WT	1.32126696832579	1.19230769230769	6541	7076	0.936703422597737	0.947763193142245	TRUE	DZ
Rapgef3	DZ	1	1	0.00090288882014603	0.0088219686425698	0.00723205921405483	0.0523132417338447	Pax5	WT	1.06289308176101	1.05023923444976	6506	7048	0.931691250179006	0.944012858290919	TRUE	DZ
Kif22	DZ	0.919770238258661	1	0.000903818000531299	0.0088219686425698	0.0067273464611843	0.0494637603517401	Pax5	WT	1.69128329297821	1.73027989821883	6157	6680	0.881712730917944	0.894722743102063	TRUE	DZ
Degs1	DZ	0.999999999999931	1	0.00090488718292521	0.0088219686425698	0.00724606534969447	0.0523852898647928	Pax5	WT	1.04803493449782	1.06776859504132	6525	6861	0.934412143777746	0.918965979105277	TRUE	DZ
Zap70	DZ	NA	NA	0.000907393188169695	0.00883974387301207	0.000907393188169695	0.00942931540964785	Pax5	WT	1	1.11111111111111	6941	7448	0.993985393097523	0.997589070452719	FALSE	DZ
Dirc2	DZ	NA	NA	0.000911728836354138	0.00887530319118573	0.000911728836354138	0.00946677223184714	Pax5	WT	1.01449275362319	1.03092783505155	6845	7369	0.980237720177574	0.987007768550763	FALSE	DZ
Itm2b	DZ	0.00228402310389586	0.0500006298093171	0.000914718679915012	0.00889771806826421	2.94137861567911e-05	0.000465586434178644	Pax5	WT	2.19640541041319	2.2951645399597	1586	1510	0.227123013031648	0.202250200910796	TRUE	DE
Chd7	DZ	NA	NA	0.000921247817714502	0.00895450112308533	0.000921247817714502	0.00955794610878796	Pax5	WT	1.03030303030303	1.04132231404959	6818	7345	0.976371187168839	0.983793195821055	FALSE	DZ
Arhgap39	DZ	NA	NA	0.00093667672528986	0.00909128488769766	0.00093667672528986	0.00970037399501984	Pax5	WT	1	1.01052631578947	6934	7371	0.992982958613776	0.987275649611572	FALSE	DZ
E2f8	DZ	NA	NA	0.0009372074431748	0.00909128488769766	0.0009372074431748	0.00970037399501984	Pax5	WT	1.14661654135338	1.17889908256881	6717	7248	0.961907489617643	0.970800964371819	FALSE	DZ
Ptbp1	DZ	0.0979636903490032	1	0.000937426842131488	0.00909128488769766	0.00094547758932327	0.00977799027680328	Pax5	WT	1.21357702349869	1.15822454308094	5068	5551	0.725762566232278	0.743503884275382	TRUE	DZ
Marcksl1	DZ	0.371474571852961	1	0.000957073008847441	0.00927486844726633	0.00317910042465925	0.0268512669918382	Pax5	WT	1.47829549980088	1.4400474871389	4472	4939	0.640412430187598	0.661532279667827	TRUE	DZ
Plekhg2	DZ	NA	NA	0.00096002618743775	0.00929652883227864	0.00096002618743775	0.00991261489229983	Pax5	WT	1.04560260586319	1.03529411764706	6676	7211	0.956036087641415	0.965845164746852	FALSE	DZ
Hist1h2ab	DZ	0.460212863018895	1	0.000969749521916799	0.0093836674590858	0.00388922205503217	0.0316914079097272	Pax5	WT	1.30997474747475	1.30521571152608	5399	5913	0.773163396820851	0.791990356281811	TRUE	DZ
Tubg1	DZ	1	1	0.00097430560338651	0.00942071295522415	0.00772993170998567	0.0551748378064468	Pax5	WT	1.03869653767821	1.03416856492027	6492	7027	0.929686381211514	0.941200107152424	TRUE	DZ
Rfc5	DZ	0.999824475229569	1	0.000982218685238209	0.00949013829685007	0.00778357324415862	0.0554117971592213	Pax5	WT	1.10649819494585	1.07722772277228	6429	6961	0.920664470857797	0.932360032145727	TRUE	DZ
Casp8ap2	DZ	0.85276583889237	1	0.000984966864891335	0.00950959433239979	0.00678858951547627	0.0498009388364797	Pax5	WT	1.13258785942492	1.08741258741259	6357	6894	0.910353716167836	0.923386016608626	TRUE	DZ
Trp53	DZ	0.735841352289843	1	0.000986406133477306	0.00951639359920319	0.00597233146534932	0.0446734533872577	Pax5	WT	2.23982558139535	2.2557200538358	4412	4484	0.631820134612631	0.60058933833378	TRUE	DZ
Slc16a1	DZ	0.990710774280934	1	0.000990612487609781	0.00954985843416518	0.00777916945162977	0.0554117971592213	Pax5	WT	1.10191082802548	1.08038147138965	6198	6732	0.887584132894172	0.901687650683097	TRUE	DZ
Parp16	DZ	NA	NA	0.000995542627430044	0.00959024583135177	0.000995542627430044	0.0102466501907506	Pax5	WT	1.01694915254237	1	6924	7435	0.991550909351282	0.99584784355746	FALSE	DZ
Scd2	DZ	1	1	0.000996533661808442	0.00959265525608469	0.00788380464833675	0.0559953387749118	Pax5	WT	1.04807692307692	1.06126126126126	6567	6911	0.940426750680223	0.925663005625502	TRUE	DZ
Ptpn18	DZ	0.0356162482391559	0.518078537410866	0.000997291887100661	0.00959282174018741	0.000399435031977824	0.00468130281541679	Pax5	WT	2.27272727272727	2.20702402957486	4461	4927	0.638837175998854	0.659924993302973	TRUE	DP
Grhpr	DZ	0.773084661970248	1	0.00100945931336934	0.0096967918874642	0.00636469355892184	0.0470645643637464	Pax5	WT	1.07741116751269	1.04644808743169	6195	6734	0.887154518115423	0.901955531743906	TRUE	DZ
Nucb2	DZ	1	1	0.00100959878460661	0.0096967918874642	0.0079740154123839	0.0566050173023831	Pax5	WT	1.05316455696203	1.04896421845574	6588	6935	0.943434054131462	0.92887757835521	TRUE	DZ
Smc5	DZ	1	1	0.00101596903026721	0.00975074205698264	0.00801793860048927	0.0568544737125603	Pax5	WT	1.06873977086743	1.07194244604317	6372	6910	0.912501790061578	0.925529065095098	TRUE	DZ
Gramd1a	DZ	1	1	0.00101794834344732	0.0097625016315648	0.00803157792676276	0.0569200169653663	Pax5	WT	1.06456241032999	1.05928237129485	6286	6825	0.900186166404124	0.914144120010715	TRUE	DZ
Ehd3	DZ	NA	NA	0.00101985975953549	0.00977359312117394	0.00101985975953549	0.0104802731479885	Pax5	WT	1.04347826086957	1.02564102564103	6914	7427	0.990118860088787	0.994776319314224	FALSE	DZ
Zfp703	DZ	NA	NA	0.00102178275106479	0.00978328354633871	0.00102178275106479	0.0104895443901894	Pax5	WT	1.07638888888889	1.04054054054054	6839	7244	0.979378490620077	0.970265202250201	FALSE	DZ
Kcnk5	DZ	NA	NA	0.00102238222276947	0.00978328354633871	0.00102238222276947	0.0104895443901894	Pax5	WT	1	1	6954	7457	0.995847057138766	0.99879453522636	FALSE	DZ
Eps8l2	DZ	NA	NA	0.00103085880382097	0.00984617993147697	0.00103085880382097	0.0105681391859651	Pax5	WT	1.06837606837607	1.05882352941176	6866	7279	0.983245023628813	0.974953120814358	FALSE	DZ
Hist1h4i	DZ	0.362489521612291	1	0.00103093144332568	0.00984617993147697	0.00332297635007875	0.0278282304494812	Pax5	WT	1.27088948787062	1.16954022988506	6241	6770	0.893741944722898	0.906777390838468	TRUE	DZ
Hnrnpc	DZ	0.999948478392759	1	0.00103123657890498	0.00984617993147697	0.00812268167886925	0.0573147042931875	Pax5	WT	2.21814254859611	2.15547024952015	4824	4925	0.690820564227409	0.659657112242165	TRUE	DZ
Tsnax	DZ	0.999987680329615	1	0.00103532489053758	0.00987241117509606	0.0081510666089842	0.0574523736816154	Pax5	WT	1.07509157509158	1.05842911877395	5891	6422	0.843620220535586	0.860166086257702	TRUE	DZ
Dynlt3	DZ	0.948503661285877	1	0.00103550895001008	0.00987241117509606	0.00778452726541733	0.0554117971592213	Pax5	WT	1.1410447761194	1.11205564142195	5643	6172	0.80810539882572	0.826680953656576	TRUE	DZ
Zfp958	DZ	NA	NA	0.00104199213739862	0.00992691111324498	0.00104199213739862	0.0106738245213903	Pax5	WT	1.01960784313725	1.03888888888889	6728	7106	0.963482743806387	0.95178140905438	FALSE	DZ
Gm30054	DZ	0.593816839752804	1	0.00104302215821756	0.00992941756061965	0.00519449367971151	0.0399159075162639	Pax5	WT	1.1596130592503	1.10091743119266	6156	6703	0.881569525991694	0.897803375301366	TRUE	DZ
Scamp4	DZ	NA	NA	0.00104412932578486	0.00993265421082773	0.00104412932578486	0.0106872620634485	Pax5	WT	1.02402402402402	1.03579418344519	6650	7019	0.952312759558929	0.940128582909188	FALSE	DZ
Sash1	DZ	NA	NA	0.00105230768735709	0.0100031039854716	0.00105230768735709	0.0107539699573004	Pax5	WT	1.08695652173913	1	6960	7461	0.996706286696262	0.999330297347978	FALSE	DZ
Smyd4	DZ	NA	NA	0.00106540049879785	0.0101201146491247	0.00106540049879785	0.0108786445091573	Pax5	WT	1.01709401709402	1.0375	6866	7386	0.983245023628813	0.98928475756764	FALSE	DZ
Shcbp1	DZ	0.999999999922433	1	0.00106618030288145	0.0101201146491247	0.0083627694707633	0.0586660435617328	Pax5	WT	1.25506072874494	1.22421524663677	6489	7020	0.929256766432765	0.940262523439593	TRUE	DZ
Ethe1	DZ	0.999851323058824	1	0.00106706540085903	0.0101210957838255	0.00836774080973601	0.0586660435617328	Pax5	WT	1.07220216606498	1.08812260536398	6152	6422	0.880996706286696	0.860166086257702	TRUE	DZ
Slc25a15	DZ	NA	NA	0.00107183423851358	0.0101588857145208	0.00107183423851358	0.0109190477736223	Pax5	WT	1	1.01492537313433	6953	7399	0.995703852212516	0.991025984462898	FALSE	DZ
Txndc9	DZ	0.999999999907544	1	0.0010797033953481	0.0102259838036371	0.00845523169011209	0.0591455104935555	Pax5	WT	1.16166564605021	1.15384615384615	5350	5516	0.766146355434627	0.738815965711224	TRUE	DZ
L3mbtl3	DZ	0.999999999983665	1	0.00108513834760796	0.0102699460427488	0.00849234456789111	0.0593417927874182	Pax5	WT	1.08894878706199	1.10410557184751	6241	6784	0.893741944722898	0.908652558264131	TRUE	DZ
Cdo1	DZ	NA	NA	0.0010891410282777	0.0103002986801398	0.0010891410282777	0.0110779246144066	Pax5	WT	1	1.06153846153846	6954	7401	0.995847057138766	0.991293865523707	FALSE	DZ
Arhgap4	DZ	0.585281538393003	1	0.0010950056563807	0.0103482030898984	0.00535310656846683	0.0407717787344168	Pax5	WT	1.11904761904762	1.06688596491228	6017	6554	0.861664041243019	0.877846236271096	TRUE	DZ
Bsg	DZ	0.976808548529429	1	0.0010976189840518	0.0103653340528947	0.0084037004871994	0.0588804728940789	Pax5	WT	2.1319018404908	2.13429256594724	4838	4954	0.692825433194902	0.663541387623895	TRUE	DZ
Gm13919	DZ	0.800045184462061	1	0.00110473966842471	0.0104240620004056	0.00709833792107263	0.0514609627111133	Pax5	WT	1.19868342309994	1.23069156991418	5312	5485	0.760704568237147	0.734663809268685	TRUE	DZ
Cops4	DZ	1	1	0.00110554353841982	0.0104240620004056	0.00863144071508831	0.0601830341297595	Pax5	WT	1.09438202247191	1.08798017348203	5648	5852	0.808821423456967	0.783819983927136	TRUE	DZ
Mms22l	DZ	NA	NA	0.00110625327786803	0.0104240620004056	0.00110625327786803	0.0112343274053609	Pax5	WT	1.06460674157303	1.06209150326797	6627	7160	0.949019046255191	0.959014197696223	FALSE	DZ
Rnf113a2	DZ	0.999999999959645	1	0.00110785094467455	0.0104313743339562	0.00864714578781178	0.0602600880842772	Pax5	WT	1.08595988538682	1.07554517133956	5936	6182	0.850064442216812	0.828020358960622	TRUE	DZ
Nup62	DZ	0.99999999946732	1	0.00110864069541389	0.0104313743339562	0.00865252001961751	0.060265104472301	Pax5	WT	1.07707910750507	1.05630630630631	6490	7022	0.929399971359015	0.940530404500402	TRUE	DZ
Pdcl3	DZ	1	1	0.00111242476998045	0.0104593779934182	0.00867826276475942	0.0603794445341778	Pax5	WT	1.05474860335196	1.05022421524664	6088	6351	0.871831591006731	0.850656308598982	TRUE	DZ
Commd7	DZ	1	1	0.00112715579404752	0.0105901930809385	0.00877835449127213	0.0609121832545507	Pax5	WT	1.09926168990976	1.09527027027027	5764	5986	0.825433194901905	0.801768015001339	TRUE	DZ
Ndufa13	DZ	0.999877300899983	1	0.00113223080524984	0.0106301611570483	0.00881185014619832	0.0610791411632633	Pax5	WT	2.36713735558408	2.36226851851852	3031	3000	0.434054131462122	0.401821591213501	TRUE	DZ
Gm26740	DZ	0.431357483269721	1	0.00114438442380479	0.0107364819818845	0.00425205961685605	0.0339430751658768	Pax5	WT	2.26268656716418	2.31623931623932	4500	4611	0.644422168122583	0.617599785695151	TRUE	DP
Ubr7	DZ	NA	NA	0.00114942839325373	0.0107759952262535	0.00114942839325373	0.0116090474538607	Pax5	WT	1.05070422535211	1.02631578947368	6628	7162	0.949162251181441	0.959282078757032	FALSE	DZ
Nktr	DZ	0.235172975805486	1	0.00115497631400464	0.0108201724583343	0.00250191432358619	0.0219031688044584	Pax5	WT	1.21134421134421	1.15032154340836	5696	6222	0.815695259916941	0.833377980176802	TRUE	DZ
BC017643	DZ	0.999999854576753	1	0.00115874534897615	0.0108476327065757	0.00899234649281494	0.062163856053907	Pax5	WT	1.12401055408971	1.13473219215903	5467	5655	0.782901331805814	0.75743369943745	TRUE	DZ
Hvcn1	DZ	0.00776850774910631	0.144330696601817	0.0011614002028337	0.0108620136684026	0.000113824173849421	0.00154324125968828	Pax5	WT	1.62663454920853	1.52332311882874	4077	4529	0.583846484319061	0.606616662201982	TRUE	DZ
Tpm1	DZ	0.999999999902415	1	0.00116236817021713	0.0108620136684026	0.00901683375770149	0.0622334560206391	Pax5	WT	1.10599571734475	1.11892361111111	6049	6314	0.866246598883002	0.845700508974015	TRUE	DZ
Slc34a1	DZ	NA	NA	0.00116279840460385	0.0108620136684026	0.00116279840460385	0.0117166643912923	Pax5	WT	0	1	6981	7444	0.999713590147501	0.997053308331101	FALSE	DZ
Rer1	DZ	1	1	0.00116915145788345	0.0109086842565839	0.0090626506855332	0.0624830676657528	Pax5	WT	1.15102481121899	2.16501650165017	5129	5274	0.734498066733496	0.706402357353335	TRUE	DZ
Wee1	DZ	NA	NA	0.00117004149030661	0.0109086842565839	0.00117004149030661	0.0117804799506143	Pax5	WT	1.06418918918919	1.05645161290323	6687	7218	0.957611341830159	0.966782748459684	FALSE	DZ
Polr2a	DZ	0.0361713084204996	0.522495012682818	0.00117116483483831	0.0109086842565839	0.000468921625913303	0.00541419666449709	Pax5	WT	2.34602076124567	2.25102880658436	4737	5207	0.678361735643706	0.697428341816234	TRUE	DP
Adss	DZ	0.77983704124401	1	0.00117892210752675	0.0109730442315951	0.00734742122570945	0.0529017991184156	Pax5	WT	1.16217908578585	1.12833545108005	5386	5892	0.771301732779608	0.789177605143316	TRUE	DZ
Lzts1	DZ	NA	NA	0.00118080941262218	0.0109762585068349	0.00118080941262218	0.0118596807099862	Pax5	WT	1	1.03571428571429	6977	7438	0.999140770442503	0.996249665148674	FALSE	DZ
Casp2	DZ	0.997546461865713	1	0.00118152138721282	0.0109762585068349	0.00912655581200352	0.0628901781020871	Pax5	WT	1.08153846153846	1.05527638190955	6333	6869	0.906916797937849	0.920037503348513	TRUE	DZ
Nagpa	DZ	NA	NA	0.001181810794665	0.0109762585068349	0.001181810794665	0.0118596807099862	Pax5	WT	1.02097902097902	1.01256281407035	6697	7068	0.959043391092654	0.946691668899009	FALSE	DZ
Ncf1	DZ	NA	NA	0.00118668866637709	0.0110136617660101	0.00118668866637709	0.0118834066916091	Pax5	WT	1.10248447204969	1.09502262443439	6661	7024	0.953888013747673	0.940798285561211	FALSE	DZ
Scaf8	DZ	0.997025455048045	1	0.00118940852011732	0.0110309972134376	0.00917541041633777	0.0631596034400539	Pax5	WT	1.08309455587393	1.05745341614907	6285	6822	0.900042961477875	0.913742298419502	TRUE	DZ
Csgalnact1	DZ	NA	NA	0.00119203719471332	0.0110400777653254	0.00119203719471332	0.0119190894277797	Pax5	WT	1.04787234042553	1.04861111111111	6795	7322	0.973077473865101	0.980712563621752	FALSE	DZ
Zfp809	DZ	NA	NA	0.00119209304981269	0.0110400777653254	0.00119209304981269	0.0119190894277797	Pax5	WT	1.03125	1.03189066059226	6663	7027	0.954174423600172	0.941200107152424	FALSE	DZ
Padi2	DZ	NA	NA	0.00119334625133397	0.0110437840714945	0.00119334625133397	0.0119224130110125	Pax5	WT	1.01673640167364	1.05604719764012	6744	7127	0.965774022626378	0.954594160192874	FALSE	DZ
Irf4	DZ	0.0172178210137705	0.287710807946081	0.00119479823010286	0.0110493233465298	0.000242574456040452	0.00301840905682486	Pax5	WT	2.41567291311755	2.31546391752577	4846	5334	0.693971072604898	0.714438789177605	TRUE	DP
Poll	DZ	NA	NA	0.00120366927957768	0.0111138490594144	0.00120366927957768	0.0120070183605329	Pax5	WT	1.01612903225806	1.02941176470588	6921	7432	0.991121294572533	0.995446021966247	FALSE	DZ
Tfdp1	DZ	0.999999995545216	1	0.0012040876732888	0.0111138490594144	0.00929800485212903	0.0637661900558086	Pax5	WT	1.13111111111111	1.11970074812968	6533	7065	0.935557783187742	0.946289847307795	TRUE	DZ
Impdh2	DZ	0.10003909394592	1	0.00120520918781552	0.0111138490594144	0.00120848914765665	0.0120273001413208	Pax5	WT	1.15338793745346	1.09939301972686	5640	6148	0.807675784046971	0.823466380926869	TRUE	DZ
Gnpat	DZ	1	1	0.00120606765493761	0.0111138490594144	0.00931131276336605	0.0638236514875932	Pax5	WT	1.07474518686297	1.0589651022864	6100	6635	0.873550050121724	0.88869541923386	TRUE	DZ
Nbn	DZ	NA	NA	0.00120847157463763	0.0111194255981014	0.00120847157463763	0.0120273001413208	Pax5	WT	1.03252032520325	1.03488372093023	6860	7380	0.982385794071316	0.988481114385213	FALSE	DZ
Syne2	DZ	0.990969447376491	1	0.00120881341670803	0.0111194255981014	0.00925637613581723	0.0635480160162044	Pax5	WT	1.19496855345912	1.12564543889845	6347	6885	0.908921666905342	0.922180551834985	TRUE	DZ
mt-Nd5	DZ	0.276844539969216	1	0.00121003089559451	0.0111194255981014	0.00301538586855172	0.0257032364884843	Pax5	WT	2.49245852187029	2.38075742067554	1679	1604	0.240441071172848	0.214840610768819	TRUE	DZ
Bmf	DZ	NA	NA	0.00121010818473198	0.0111194255981014	0.00121010818473198	0.0120341634223576	Pax5	WT	1.04458598726115	1.05361305361305	6669	7037	0.955033653157669	0.942539512456469	FALSE	DZ
Stk24	DZ	1	1	0.00121270534935084	0.0111353873461314	0.00935590242694189	0.0640276028668306	Pax5	WT	1.05525606469003	1.05652173913043	6241	6776	0.893741944722898	0.907581034020895	TRUE	DZ
Arhgap30	DZ	0.256119022632354	1	0.00122620597806458	0.0112513740595338	0.00284720194113547	0.0244466649428528	Pax5	WT	2.28697183098592	2.26530612244898	4789	4903	0.685808391808678	0.656710420573265	TRUE	DP
Cenpx	DZ	0.999999999797249	1	0.00123009350062011	0.0112790513828106	0.00947253808302938	0.0646890417189158	Pax5	WT	1.23135547087643	1.2128359846407	5146	5643	0.736932550479736	0.755826413072596	TRUE	DZ
Ighv5-2	DZ	NA	NA	0.00123185491141141	0.0112872084487216	0.00123185491141141	0.0122166908191225	Pax5	WT	3.7148288973384	4.08018867924528	6720	7254	0.962337104396391	0.971604607554246	FALSE	DZ
Med13l	DZ	1	1	0.00123482507315138	0.0113064216563585	0.00950423367922286	0.0647347804726868	Pax5	WT	1.0777027027027	1.0707635009311	6391	6929	0.915222683660318	0.928073935172783	TRUE	DZ
Tk2	DZ	0.99998485630898	1	0.0012361871813268	0.0113108943015111	0.00951322938262329	0.0647538485661883	Pax5	WT	1.08549222797927	1.06295149638803	6211	6497	0.889445796935415	0.870211626038039	TRUE	DZ
Spc24	DZ	0.282569755023516	1	0.0012396184942095	0.0113342801161938	0.00313736971120816	0.0265334180409688	Pax5	WT	1.56744868035191	1.68847352024922	6301	6824	0.902334240297866	0.914010179480311	TRUE	DZ
Arhgap18	DZ	0.999999999999978	1	0.00124288555159044	0.011356132135809	0.00955818704963941	0.0649655674114074	Pax5	WT	1.09183673469388	1.07407407407407	6199	6737	0.887727337820421	0.902357353335119	TRUE	DZ
Tmprss3	DZ	NA	NA	0.00124773393049597	0.0113923915360587	0.00124773393049597	0.0123282778132932	Pax5	WT	1.07281553398058	1.0679012345679	6777	7304	0.970499785192611	0.978301634074471	FALSE	DZ
Gm32123	DZ	NA	NA	0.00124920454827314	0.0113977810334689	0.00124920454827314	0.0123282778132932	Pax5	WT	1.03914590747331	1.01731601731602	6702	7235	0.959759415723901	0.96905973747656	FALSE	DZ
Stk17b	DZ	0.749814646711694	1	0.0012515758890084	0.0114113753767548	0.0074806481688222	0.0536320224196622	Pax5	WT	1.15673289183223	1.1236802413273	5624	6140	0.80538450522698	0.822394856683632	TRUE	DZ
Pigp	DZ	1	1	0.00125880948726433	0.0114656706665458	0.00966462169131027	0.0654827428880615	Pax5	WT	1.0632603406326	1.05301645338208	6572	6919	0.941142775311471	0.926734529868738	TRUE	DZ
Cirbp	DZ	0.00153752868577794	0.0343239605425843	0.00125930205358988	0.0114656706665458	2.74066627906831e-05	0.000439184987393273	Pax5	WT	2.41566820276498	2.4031746031746	3759	4202	0.538307317771731	0.562818108759711	TRUE	DP
Mphosph9	DZ	NA	NA	0.00126069101916935	0.0114702506150285	0.00126069101916935	0.0124321609415116	Pax5	WT	1.07407407407407	1.06048387096774	6686	7218	0.95746813690391	0.966782748459684	FALSE	DZ
Ctnnal1	DZ	NA	NA	0.00126732595338914	0.0115225204484054	0.00126732595338914	0.0124785828475153	Pax5	WT	1.046875	1.05555555555556	6855	7376	0.981669769440069	0.987945352263595	FALSE	DZ
Dhodh	DZ	NA	NA	0.0012704651327338	0.0115368107688795	0.0012704651327338	0.0124999867314872	Pax5	WT	1.0352422907489	1.02760736196319	6756	7140	0.967492481741372	0.956335387088133	FALSE	DZ
Arpc3	DZ	0.0178282718554775	0.294427132864728	0.00127067986069531	0.0115368107688795	0.000264942752591857	0.0032516386356013	Pax5	WT	2.34568756494631	2.42568951930654	1209	1121	0.173134755835601	0.150147334583445	TRUE	DZ
Tmem163	DZ	NA	NA	0.00127461999697653	0.0115644744925404	0.00127461999697653	0.0125313437515961	Pax5	WT	1.05414012738854	1.05336426914153	6669	7035	0.955033653157669	0.94227163139566	FALSE	DZ
Use1	DZ	0.999992600385889	1	0.00128028979265277	0.0116077814744225	0.00980781300214972	0.0660382541611204	Pax5	WT	1.10359231411863	1.11925976696367	5786	6007	0.828583703279393	0.804580766139834	TRUE	DZ
Nsun6	DZ	NA	NA	0.00128562062502749	0.011647956775529	0.00128562062502749	0.0126107695854969	Pax5	WT	1.02316602316602	1.03317535545024	6724	7255	0.962909924101389	0.97173854808465	FALSE	DZ
Pds5b	DZ	0.973792854963756	1	0.00129776311409477	0.0117497475791503	0.00969761905836931	0.0656376223563857	Pax5	WT	1.12391930835735	1.07632398753894	6289	6824	0.900615781182873	0.914010179480311	TRUE	DZ
Mrps16	DZ	0.996117337885699	1	0.00130344025467237	0.0117929007527905	0.00992823803075455	0.0667411817106311	Pax5	WT	1.1979280261723	2.14589665653495	5149	5297	0.737362165258485	0.709482989552639	TRUE	DZ
Vps13a	DZ	0.921064237942627	1	0.00131131460549104	0.0118543024329382	0.00932298706726306	0.0638360849005405	Pax5	WT	1.15487571701721	1.12212212212212	5937	6467	0.850207647143062	0.866193410125904	TRUE	DZ
Shmt2	DZ	0.999997121836161	1	0.0013120580355604	0.0118543024329382	0.0100190578702628	0.0672350562232538	Pax5	WT	1.11688311688312	1.08057851239669	6444	6982	0.922812544751539	0.935172783284222	TRUE	DZ
Zmiz1	DZ	0.0535446930817106	0.720048634584528	0.00131498638265673	0.0118724746835821	0.000743617534714713	0.00802363319957176	Pax5	WT	1.21840659340659	1.15157894736842	5527	6041	0.791493627380782	0.809134744173587	TRUE	DZ
Fancl	DZ	0.996972122816297	1	0.00131646979036814	0.0118775849309382	0.0100219075155143	0.0672350562232538	Pax5	WT	1.03648068669528	1.00721153846154	6517	7050	0.93326650436775	0.944280739351728	TRUE	DZ
Slc50a1	DZ	0.335796015536082	1	0.00131868743738634	0.0118893079748196	0.00386235246079267	0.0315036658157435	Pax5	WT	2.24581005586592	2.22545454545455	4691	4814	0.671774309036231	0.644789713367265	TRUE	DP
Adgre5	DZ	0.999999994747054	1	0.00133185232063386	0.0119996464824263	0.0101502923270648	0.0680128015349652	Pax5	WT	2.32484076433121	2.30196629213483	4596	4689	0.658169841042532	0.628047147066702	TRUE	DZ
Plk4	DZ	NA	NA	0.00133350613239144	0.012006191860968	0.00133350613239144	0.0130252268796776	Pax5	WT	1.13924050632911	1.12103746397695	6588	7119	0.943434054131462	0.953522635949638	FALSE	DZ
Prelid2	DZ	NA	NA	0.00133491474122121	0.012010521997631	0.00133491474122121	0.0130252268796776	Pax5	WT	1.10344827586207	1.01538461538462	6954	7401	0.995847057138766	0.991293865523707	FALSE	DZ
Parp11	DZ	1	1	0.00133757783710465	0.0120213844523236	0.0101881897856266	0.068209245782985	Pax5	WT	1.03694581280788	1.03399433427762	6577	7113	0.941858799942718	0.952718992767211	TRUE	DZ
Traip	DZ	NA	NA	0.00133810428837529	0.0120213844523236	0.00133810428837529	0.013046516811659	Pax5	WT	1.04458598726115	1.01709401709402	6826	7349	0.977516826578834	0.984328957942673	FALSE	DZ
Gm15545	DZ	NA	NA	0.00133969833360917	0.0120213844523236	0.00133969833360917	0.0130522302660433	Pax5	WT	1.05454545454545	1.01626016260163	6818	7343	0.976371187168839	0.983525314760246	FALSE	DZ
Prpf38b	DZ	0.490117492546213	1	0.0013398360828534	0.0120213844523236	0.00546901581178758	0.0414594945732	Pax5	WT	1.23773773773774	1.19395465994962	4985	5481	0.713876557353573	0.734128047147067	TRUE	DZ
Cct5	DZ	0.798371773596787	1	0.0013441266637191	0.0120515290271268	0.00841019064504992	0.0588940770536	Pax5	WT	2.17034700315457	2.19765739385066	4342	4402	0.621795789775168	0.589606214840611	TRUE	DZ
Rtn4ip1	DZ	NA	NA	0.0013488074705698	0.0120851282501504	0.0013488074705698	0.0131310970894269	Pax5	WT	1.03265306122449	1.02020202020202	6738	7268	0.964914793068882	0.973479774979909	FALSE	DZ
Ndufb11	DZ	0.996613354692881	1	0.00134990225615206	0.0120865729670821	0.0102394666839327	0.068517113500548	Pax5	WT	2.3859649122807	2.39612676056338	3123	3094	0.447228984677073	0.414412001071524	TRUE	DZ
Tnpo2	DZ	NA	NA	0.00135362913865591	0.0121115663152579	0.00135362913865591	0.0131582508163039	Pax5	WT	1.01675977653631	1.00735294117647	6804	7330	0.974366318201346	0.981784087864988	FALSE	DZ
Atp11c	DZ	NA	NA	0.00136163061180359	0.0121705547641371	0.00136163061180359	0.0132009700263304	Pax5	WT	1.03731343283582	1.04566210045662	6715	7247	0.961621079765144	0.970667023841414	FALSE	DZ
Arhgap31	DZ	NA	NA	0.00136210194278478	0.0121705547641371	0.00136210194278478	0.0132009700263304	Pax5	WT	1.01379310344828	1.01904761904762	6838	7361	0.979235285693828	0.985936244307527	FALSE	DZ
Arl3	DZ	1	1	0.00136579535567515	0.0121951396344318	0.010374606572971	0.0692068036614267	Pax5	WT	1.0597609561753	1.05487804878049	6481	6810	0.92811112702277	0.912135012054648	TRUE	DZ
Klhdc2	DZ	1	1	0.00136997565983754	0.0122240350571444	0.0104021735450673	0.0692124065064393	Pax5	WT	1.05448717948718	1.04561403508772	6359	6896	0.910640126020335	0.923653897669435	TRUE	DZ
Slc11a2	DZ	1	1	0.00137122372401175	0.0122267448724381	0.010410401416795	0.0692315755237092	Pax5	WT	1.05503144654088	1.05145797598628	6347	6883	0.908921666905342	0.921912670774176	TRUE	DZ
Pola2	DZ	1	1	0.00138173874061143	0.0123120244147943	0.0104796767362097	0.06951375736703	Pax5	WT	1.05649717514124	1.04384133611691	6452	6987	0.923958184161535	0.935842485936244	TRUE	DZ
Psme1	DZ	0.0380302969830895	0.547946727960432	0.00139284450979105	0.012402446952039	0.000574504081910041	0.00644325634407308	Pax5	WT	3.40121580547112	1.59693034238489	2861	3231	0.409709293999714	0.432761853736941	TRUE	DZ
Tax1bp1	DZ	0.0448612835978845	0.627169628120921	0.00139570533547208	0.0124193793665684	0.00066861656288092	0.00734287299082456	Pax5	WT	2.42058011049724	2.39531478770132	3206	3584	0.459114993555778	0.480042860969729	TRUE	DP
Dcaf12	DZ	0.259697473228292	1	0.00139873397326031	0.0124377807361272	0.00324032390789296	0.0272439701035052	Pax5	WT	1.2273185483871	1.1746835443038	4999	5491	0.715881426321065	0.735467452451112	TRUE	DZ
Pds5a	DZ	1	1	0.00140642082105992	0.0124975500139072	0.0106419745904041	0.0703021872431389	Pax5	WT	1.11050477489768	1.10380116959064	6250	6782	0.895030789059144	0.908384677203322	TRUE	DZ
Aars	DZ	0.994137718741005	1	0.00141027112944032	0.012523168938864	0.0106129618598779	0.0701821400212971	Pax5	WT	1.05906313645621	1.02727272727273	6492	7026	0.929686381211514	0.94106616662202	TRUE	DZ
Sgta	DZ	0.999999999985969	1	0.00141580531340398	0.0125636952656897	0.010703568563864	0.070601021785487	Pax5	WT	1.08439133681852	1.09467821782178	5644	5850	0.808248603751969	0.783552102866327	TRUE	DZ
Cep68	DZ	1	1	0.00141882261146291	0.0125818468154865	0.0107233589977135	0.0706955459788162	Pax5	WT	1.04872881355932	1.04066985645933	6511	7048	0.932407274810253	0.944012858290919	TRUE	DZ
2002-03-01	DZ	1	1	0.00142548741519844	0.0126322967587777	0.0107670506708332	0.0708753289709957	Pax5	WT	1.04109589041096	1.04255319148936	6399	6714	0.916368323070314	0.899276721135816	TRUE	DZ
Arsb	DZ	NA	NA	0.00143009005439462	0.0126644158236984	0.00143009005439462	0.0137876440985119	Pax5	WT	1.07518796992481	1.03157894736842	6850	7371	0.980953744808821	0.987275649611572	FALSE	DZ
Slmap	DZ	1	1	0.00143220344512161	0.0126663792665471	0.0108110466405564	0.0710926520578588	Pax5	WT	1.05205047318612	1.04810996563574	6349	6884	0.90920807675784	0.922046611304581	TRUE	DZ
1700027J07Rik	DZ	0.336544587874016	1	0.0014396791226722	0.0127232256663734	0.00418251824418229	0.033595065896819	Pax5	WT	1.1751724137931	1.11111111111111	6258	6791	0.896176428469139	0.909590141976962	TRUE	DZ
Egfl6	DZ	0.999801659388693	1	0.00144356054480329	0.0127488256299919	0.0108835014404255	0.0713516843800654	Pax5	WT	1.13246753246753	1.14994829369183	6213	6499	0.889732206787914	0.870479507098848	TRUE	DZ
Pde7a	DZ	0.999999981895186	1	0.00145707370239225	0.0128593955179771	0.0109736956741843	0.0718338784577042	Pax5	WT	1.06187624750499	1.03579418344519	6482	7019	0.928254331949019	0.940128582909188	TRUE	DZ
Prc1	DZ	0.999999999818224	1	0.00146328687780937	0.0129054327023147	0.0110142628855645	0.0719931522698479	Pax5	WT	1.65263157894737	1.66789215686275	6128	6650	0.877559788056709	0.890704527189928	TRUE	DZ
Polr3k	DZ	0.999999999976269	1	0.00147117405544645	0.0129648092857349	0.011065721830281	0.0722900939750146	Pax5	WT	1.11004431314623	1.10777709736681	5629	5833	0.806100529858227	0.781275113849451	TRUE	DZ
Xk	DZ	NA	NA	0.00147202206302852	0.0129648092857349	0.00147202206302852	0.014149771100292	Pax5	WT	1.02777777777778	1	6947	7391	0.994844622655019	0.989954460219662	FALSE	DZ
Itpkb	DZ	NA	NA	0.00148814165447326	0.0130978721961015	0.00148814165447326	0.0142835123366343	Pax5	WT	1.03012048192771	1.0177304964539	6651	7184	0.952455964485178	0.962228770425931	FALSE	DZ
Clip2	DZ	NA	NA	0.00150707983732681	0.0132491731906965	0.00150707983732681	0.014443871009406	Pax5	WT	1	1.03125	6954	7402	0.995847057138766	0.991427806054112	FALSE	DZ
Utp14a	DZ	0.999999854082136	1	0.00150737870625597	0.0132491731906965	0.0113013941976008	0.0735328904877059	Pax5	WT	1.08411214953271	1.09943714821764	6127	6400	0.87741658313046	0.857219394588803	TRUE	DZ
Armc3	DZ	NA	NA	0.00151442176613207	0.0133020479010257	0.00151442176613207	0.0144927812475078	Pax5	WT	1	1	6929	7438	0.992266933982529	0.996249665148674	FALSE	DZ
Hnrnpr	DZ	0.415971684140931	1	0.00152279263486305	0.0133592490846223	0.00529830068527676	0.0405042008651923	Pax5	WT	1.25329949238579	1.20691408235892	5013	5499	0.717886295288558	0.736538976694348	TRUE	DZ
Jak3	DZ	NA	NA	0.00152299773298081	0.0133592490846223	0.00152299773298081	0.0145533392226092	Pax5	WT	1.02521008403361	1.03614457831325	6864	7383	0.982958613776314	0.988882935976427	FALSE	DZ
Etaa1	DZ	NA	NA	0.00153091374421626	0.0134195939379607	0.00153091374421626	0.0146074216360444	Pax5	WT	1.03088803088803	1.04225352112676	6724	7253	0.962909924101389	0.971470667023841	FALSE	DZ
Psma4	DZ	0.999909098489083	1	0.00153491811463362	0.0134455919013271	0.0114791756259009	0.074502439099832	Pax5	WT	2.15479115479115	2.1570796460177	4796	4905	0.686810826292425	0.656978301634074	TRUE	DZ
Kansl2	DZ	1	1	0.00153697753291121	0.0134533093002277	0.011493421825541	0.0745575279544612	Pax5	WT	1.1328125	1.13143989431968	5447	5952	0.780037233280825	0.797214036967586	TRUE	DZ
4930477G07Rik	DZ	NA	NA	0.00153787732790121	0.0134533093002277	0.00153787732790121	0.0146414967953418	Pax5	WT	1	1.03508771929825	6958	7409	0.996419876843763	0.992365389766943	FALSE	DZ
Alkbh7	DZ	1	1	0.00154437484494821	0.0135010270881462	0.0115413233773275	0.0747933208656839	Pax5	WT	1.05253623188406	1.04628330995792	6431	6753	0.920950880710296	0.904500401821591	TRUE	DZ
Deaf1	DZ	NA	NA	0.00154732106015886	0.0135176557124675	0.00154732106015886	0.0147097746600124	Pax5	WT	1.0625	1.03896103896104	6871	7389	0.98396104826006	0.989686579158853	FALSE	DZ
Pold2	DZ	1	1	0.00155438594016649	0.0135702189934832	0.0116060941814441	0.0751003035788794	Pax5	WT	1.07980049875312	1.07909604519774	6582	7112	0.942574824573965	0.952585052236807	TRUE	DZ
Prpsap1	DZ	1	1	0.00155931850746607	0.0136001901064853	0.0116379836715844	0.0751440364849792	Pax5	WT	1.08948740225891	1.09357142857143	5832	6066	0.835171129886868	0.812483257433699	TRUE	DZ
D8Ertd738e	DZ	1	1	0.00155991985078633	0.0136001901064853	0.0116418703420504	0.0751440364849792	Pax5	WT	2.38279569892473	2.37515842839037	3253	3240	0.465845625089503	0.433967318510581	TRUE	DZ
Psmb4	DZ	0.801512277932158	1	0.00156794975454506	0.0136547144705866	0.00965074055375298	0.0654229260157035	Pax5	WT	2.19886363636364	2.1858407079646	4587	4675	0.656880996706287	0.626171979641039	TRUE	DZ
Sorcs2	DZ	1	1	0.00156828303218988	0.0136547144705866	0.0116959002152815	0.0753425452673953	Pax5	WT	1.09122807017544	1.07765667574932	6413	6732	0.918373192037806	0.901687650683097	TRUE	DZ
Pepd	DZ	0.999927677193043	1	0.00157401685864996	0.0136954276000947	0.0117321827766134	0.0755386885089956	Pax5	WT	1.02056555269923	1.04440154440154	6594	6948	0.944293283688959	0.930618805250469	TRUE	DZ
Nfatc3	DZ	0.0441814759204018	0.619198451609006	0.00158780393675096	0.0137999769358441	0.000741140515775505	0.00801025659287248	Pax5	WT	1.22750316856781	1.15061409179056	5405	5919	0.774022626378347	0.792793999464238	TRUE	DE
1600020E01Rik	DZ	1	1	0.00158816448863889	0.0137999769358441	0.0118241646736596	0.075979793644935	Pax5	WT	1.06260575296108	1.05812417437252	6392	6709	0.915365888586567	0.898607018483793	TRUE	DZ
Glipr1	DZ	NA	NA	0.00159401733146539	0.0138415441921411	0.00159401733146539	0.0150982709640189	Pax5	WT	1.02380952380952	1.03571428571429	6857	7270	0.981956179292568	0.973747656040718	FALSE	DZ
Tnrc6b	DZ	0.368370262204994	1	0.00160883574074964	0.0139608554527383	0.00499655628622647	0.0388094845795203	Pax5	WT	1.21557317952415	1.169992609017	5596	6113	0.801374767291995	0.818778462362711	TRUE	DZ
Ufm1	DZ	1	1	0.00161923279236418	0.014041665748653	0.0120241034469066	0.0770733125893795	Pax5	WT	1.13000616142945	1.13115603939865	5360	5537	0.767578404697122	0.741628716849719	TRUE	DZ
Tmx4	DZ	NA	NA	0.00162231350007499	0.0140589644481063	0.00162231350007499	0.015293523057937	Pax5	WT	1.03529411764706	1.01550387596899	6813	7337	0.975655162537591	0.982721671577819	FALSE	DZ
Washc3	DZ	1	1	0.00162826855835962	0.0141011324582489	0.0120821403333132	0.0773203063952969	Pax5	WT	1.0625	1.05110497237569	6423	6742	0.919805241300301	0.903027055987142	TRUE	DZ
Blk	DZ	0.266087827797373	1	0.00163126672071464	0.0141099229507512	0.00379469648811291	0.0310232982481083	Pax5	WT	2.49140401146132	1.58732246186218	3631	3664	0.5199770872118	0.490758103402089	TRUE	DZ
1500009C09Rik	DZ	NA	NA	0.00163146324687375	0.0141099229507512	0.00163146324687375	0.0153630444512883	Pax5	WT	1	1	6951	7454	0.995417442360017	0.998392713635146	FALSE	DZ
Jmjd1c	DZ	0.270985354875031	1	0.00163474084486305	0.014128831587745	0.00386374894311095	0.0315036658157435	Pax5	WT	1.22286184210526	1.15942028985507	5767	6293	0.825862809680653	0.842887757835521	TRUE	DZ
Jaml	DZ	NA	NA	0.00165310591227422	0.0142705012429208	0.00165310591227422	0.0155555344128827	Pax5	WT	1.16129032258065	1.05970149253731	6952	7399	0.995560647286267	0.991025984462898	FALSE	DZ
Gskip	DZ	1	1	0.00165333682431306	0.0142705012429208	0.0122428925800851	0.0781661603190046	Pax5	WT	2023-05-01	1.0496644295302	6403	6721	0.916941142775311	0.900214304848647	TRUE	DZ
Pibf1	DZ	1	1	0.00165789261073111	0.0143002902272723	0.0122720659375642	0.0783138047114743	Pax5	WT	1.05052631578947	1.04750593824228	6508	7045	0.931977660031505	0.943611036699705	TRUE	DZ
Xbp1	DZ	0.196591522658309	1	0.00166696134757354	0.0143689404574132	0.00295705611434214	0.0253227265664696	Pax5	WT	1.32210242587601	1.26170798898072	5499	6014	0.787483889445797	0.805518349852665	TRUE	DZ
Rsbn1	DZ	0.928566184510161	1	0.00166858141038148	0.0143733356754551	0.0115737678557736	0.0749660561263415	Pax5	WT	1.11471610660487	1.06625766871166	6120	6651	0.876414148646713	0.890838467720332	TRUE	DZ
Supt3	DZ	NA	NA	0.00167492944526233	0.0144184252179597	0.00167492944526233	0.0157494455027281	Pax5	WT	1.02392344497608	1.00602409638554	6774	7300	0.970070170413862	0.977765871952853	FALSE	DZ
Got1	DZ	1	1	0.00168124249851992	0.0144631539058721	0.0124213931115904	0.0789166820455701	Pax5	WT	1.04365079365079	1.03805175038052	6479	6809	0.927824717170271	0.912001071524243	TRUE	DZ
Ep300	DZ	0.294715581616091	1	0.00168361757573998	0.0144739686275601	0.00427146455523518	0.0339931918015889	Pax5	WT	1.15816326530612	1.07912687585266	6199	6733	0.887727337820421	0.901821591213501	TRUE	DE
Ube2e3	DZ	0.999999999999643	1	0.00169303622878475	0.0145452820531361	0.0124966928113383	0.0793172443731416	Pax5	WT	1.13488700564972	1.12490974729242	5567	6081	0.79722182443076	0.814492365389767	TRUE	DZ
Gnptab	DZ	NA	NA	0.00170242740869112	0.0146070534362921	0.00170242740869112	0.015973729071068	Pax5	WT	1.05970149253731	1.03846153846154	6648	7180	0.95202634970643	0.961693008304313	FALSE	DZ
Cpne8	DZ	NA	NA	0.00170248270914998	0.0146070534362921	0.00170248270914998	0.015973729071068	Pax5	WT	1	1	6959	7460	0.996563081770013	0.999196356817573	FALSE	DZ
Tmem208	DZ	0.941819909368709	1	0.00171549374896958	0.0147089387866948	0.0120013096458068	0.0769653082188738	Pax5	WT	1.15281329923274	1.13372717508056	5419	5604	0.77602749534584	0.75060273238682	TRUE	DZ
Ppp1r7	DZ	1	1	0.00172655139854175	0.0147913962896068	0.012710231313751	0.0804306848261133	Pax5	WT	1.04984894259819	1.05057096247961	6321	6853	0.905198338822855	0.917894454862041	TRUE	DZ
Ascc1	DZ	1	1	0.00172739562754966	0.0147913962896068	0.0127156017793523	0.0804306848261133	Pax5	WT	1.03846153846154	1.03357314148681	6515	7049	0.932980094515251	0.944146798821323	TRUE	DZ
Hnrnpl	DZ	0.863322383510361	1	0.00173274120454764	0.0148273631032904	0.0112268630634775	0.073158240033169	Pax5	WT	2.27542372881356	2.23958333333333	4291	4359	0.614492338536446	0.583846772033217	TRUE	DZ
Ubr2	DZ	0.784607807955857	1	0.0017455488441225	0.0149270943757292	0.0103995072415024	0.0692124065064393	Pax5	WT	1.14258001939864	1.1005076142132	5952	6481	0.852355721036804	0.868068577551567	TRUE	DZ
Tacc3	DZ	0.718886084663638	1	0.00176415127655284	0.0150762155627258	0.00972745151132439	0.0657021607556746	Pax5	WT	1.4367816091954	1.51289833080425	6287	6807	0.900329371330374	0.911733190463434	TRUE	DZ
Cdk4	DZ	0.0230201619197159	0.363178420454065	0.0017666035946699	0.0150872142085694	0.000451819239747157	0.00523269724172289	Pax5	WT	2.30849220103986	2.29313929313929	4559	5003	0.652871258771302	0.670104473613716	TRUE	DP
Uqcc3	DZ	0.999999999971561	1	0.00176883332453046	0.0150927737790997	0.0129786997006349	0.0817752816174308	Pax5	WT	1.09716908951798	1.08836617927527	5676	5893	0.812831161391952	0.789311545673721	TRUE	DZ
Ly6k	DZ	NA	NA	0.00176967089422559	0.0150927737790997	0.00176967089422559	0.0165423478515427	Pax5	WT	1.34814814814815	1.31958762886598	6848	7369	0.980667334956323	0.987007768550763	FALSE	DZ
Zfp518b	DZ	NA	NA	0.00177075178577681	0.0150927737790997	0.00177075178577681	0.0165423478515427	Pax5	WT	1.03896103896104	1.02127659574468	6906	7419	0.988973220678791	0.993704795070989	FALSE	DZ
Aspm	DZ	0.999989280777368	1	0.00177845645562492	0.015148470875642	0.0130395388287484	0.082118652118013	Pax5	WT	1.92545454545455	1.85089463220676	6433	6963	0.921237290562795	0.932627913206536	TRUE	DZ
Unc119b	DZ	NA	NA	0.00177989972965005	0.0151507967125438	0.00177989972965005	0.0166158195382183	Pax5	WT	1.02666666666667	1.02803738317757	6758	7145	0.967778891593871	0.957005089740155	FALSE	DZ
Stk19	DZ	0.999999990026663	1	0.00178369606921041	0.0151731360105566	0.0130728289995484	0.0821684416923069	Pax5	WT	1.07111111111111	1.05614035087719	6308	6611	0.903336674781613	0.885480846504152	TRUE	DZ
Oasl1	DZ	NA	NA	0.00179052301785598	0.0152212091347218	0.00179052301785598	0.0166861565664751	Pax5	WT	1.11386138613861	1.12658227848101	6781	7308	0.971072604897608	0.978837396196089	FALSE	DZ
Rpia	DZ	0.912160183241147	1	0.0018060734028067	0.0153377523002622	0.0122050378039127	0.0780399157950921	Pax5	WT	1.37729357798165	1.43147699757869	5239	5401	0.750250608620937	0.723412804714707	TRUE	DZ
Srsf5	DZ	0.10881321236265	1	0.00180660170370742	0.0153377523002622	0.00187429864811172	0.0172728960112104	Pax5	WT	2.33832599118943	2.31608654750706	3612	4009	0.51725619361306	0.536967586391642	TRUE	DP
Snrnp40	DZ	0.999999999999849	1	0.00182205314067161	0.0154587955519498	0.0133151841158631	0.0834486950301041	Pax5	WT	1.15220862160724	1.1398192450824	5104	5585	0.730917943577259	0.748057862309135	TRUE	DZ
Pbdc1	DZ	0.999999999998553	1	0.00182353957582131	0.0154612749758733	0.0133245596324211	0.0834670527917702	Pax5	WT	1.13342898134864	1.12008733624454	5589	6092	0.800372332808249	0.815965711224216	TRUE	DZ
Dnah1	DZ	NA	NA	0.00182553020211239	0.0154680232504903	0.00182553020211239	0.0169077003268607	Pax5	WT	1.0241935483871	1.02272727272727	6859	7378	0.982242589145067	0.988213233324404	FALSE	DZ
Incenp	DZ	0.999925144503059	1	0.00184600781430404	0.0156313035786752	0.0134652585816718	0.0841448687816052	Pax5	WT	1.62426614481409	1.65929648241206	5961	6471	0.853644565373049	0.866729172247522	TRUE	DZ
Mthfd1l	DZ	NA	NA	0.00184947056106344	0.0156503891203192	0.00184947056106344	0.0171049605890353	Pax5	WT	1.02631578947368	1.03355704697987	6793	7317	0.972791064012602	0.980042860969729	FALSE	DZ
Tldc1	DZ	NA	NA	0.00185515755336103	0.0156882592053333	0.00185515755336103	0.0171330813130661	Pax5	WT	1.01694915254237	1	6924	7360	0.991550909351282	0.985802303777123	FALSE	DZ
1700084C06Rik	DZ	NA	NA	0.0018629016820765	0.0157434648027705	0.0018629016820765	0.0171923385456355	Pax5	WT	1	1	6954	7456	0.995847057138766	0.998660594695955	FALSE	DZ
Mapk1ip1	DZ	1	1	0.00187079863964863	0.0157998890981936	0.0136220142434593	0.0848786527547215	Pax5	WT	1.05093833780161	1.04828973843058	6610	6969	0.94658456250895	0.933431556388963	TRUE	DZ
Mrpl34	DZ	1	1	0.00188033543194209	0.0158672272642328	0.013681894287152	0.085128864598772	Pax5	WT	2.21543408360129	2.24893917963225	4292	4369	0.614635543462695	0.585186177337262	TRUE	DZ
Rbm44	DZ	NA	NA	0.00188122297448037	0.0158672272642328	0.00188122297448037	0.0173243777194679	Pax5	WT	1.18181818181818	1	6950	7453	0.995274237433768	0.998258773104742	FALSE	DZ
Fcgr2b	DZ	0.999999999986261	1	0.0018922422903764	0.0159394020387139	0.0137565877436573	0.0854293995706834	Pax5	WT	1.10800970873786	1.11284046692607	6159	6438	0.881999140770443	0.862309134744174	TRUE	DZ
Zmym1	DZ	NA	NA	0.00190678347823096	0.0160514471343669	0.00190678347823096	0.0175348242018001	Pax5	WT	1.03661971830986	1.02941176470588	6628	7160	0.949162251181441	0.959014197696223	FALSE	DZ
Cox8a	DZ	0.000654150142020304	0.0162759471459501	0.00190960259193815	0.0160611927836704	1.82291334116993e-05	0.000300676203076029	Pax5	WT	2.56737707669072	2.66304014710389	1024	940	0.14664184447945	0.12590409858023	TRUE	DE
Pcgf6	DZ	NA	NA	0.00191042225124371	0.0160611927836704	0.00191042225124371	0.0175558178205136	Pax5	WT	1.03738317757009	1.04733727810651	6769	7297	0.969354145782615	0.977364050361639	FALSE	DZ
Eif4a2	DZ	0.639608722108327	1	0.00191186185397511	0.0160627082194193	0.00942393696706691	0.0643911007121806	Pax5	WT	1.2195521572911	1.17986798679868	5152	5648	0.737791780037233	0.756496115724618	TRUE	DZ
Vps28	DZ	0.9999994937187	1	0.00191320970678442	0.0160627082194193	0.0138879314898547	0.0859996903137727	Pax5	WT	2.25102880658436	2.19349005424955	4540	4649	0.650150365172562	0.622689525850522	TRUE	DZ
Phrf1	DZ	1	1	0.00191432445991843	0.0160627082194193	0.0138949144374739	0.0859996903137727	Pax5	WT	1.08778173190985	1.08270676691729	6140	6668	0.879278247171703	0.893115456737209	TRUE	DZ
Chd3os	DZ	NA	NA	0.0019174720008753	0.0160786981835055	0.0019174720008753	0.0175983176732575	Pax5	WT	1.05263157894737	1.09677419354839	6926	7435	0.991837319203781	0.99584784355746	FALSE	DZ
Gtf2e2	DZ	0.721949941860449	1	0.00191900747439066	0.0160811584277902	0.0105039590417477	0.0696035116031472	Pax5	WT	1.08467309753483	1.05030355594102	6050	6313	0.866389803809251	0.845566568443611	TRUE	DZ
Med13	DZ	0.650585175072685	1	0.00192492791370287	0.016120337450654	0.00962133471927319	0.0652577485307225	Pax5	WT	1.15047021943574	1.10694597574421	6026	6559	0.862952885579264	0.878515938923118	TRUE	DZ
Snrpd3	DZ	0.0726996893991977	0.900455802032168	0.00192738380828554	0.0161304706954576	0.00138340816371749	0.013397433735089	Pax5	WT	2.24151436031332	2.22205882352941	3946	4366	0.565086638980381	0.584784355746049	TRUE	DP
Rab31	DZ	NA	NA	0.00193646346859382	0.0161959900050932	0.00193646346859382	0.017735296542763	Pax5	WT	1.04411764705882	1	6915	7348	0.990262065015037	0.984195017412269	FALSE	DZ
Igkv3-2	DZ	NA	NA	0.00195856440129396	0.0163366369321787	0.00195856440129396	0.0178779348393847	Pax5	WT	6.73941368078176	8.72762645914397	6676	7209	0.956036087641415	0.965577283686043	FALSE	DZ
Fbrsl1	DZ	NA	NA	0.00195995920079543	0.0163366369321787	0.00195995920079543	0.0178779348393847	Pax5	WT	1.0059880239521	1.00787401574803	6816	7339	0.97608477731634	0.982989552638628	FALSE	DZ
Rad21	DZ	0.304130945311228	1	0.00196013641378067	0.0163366369321787	0.00502248656918172	0.0389175081375014	Pax5	WT	1.45879518072289	1.42147971360382	4908	5371	0.702849778032364	0.719394588802572	TRUE	DZ
Fam189a1	DZ	NA	NA	0.00196056189972521	0.0163366369321787	0.00196056189972521	0.0178779348393847	Pax5	WT	1	1.03333333333333	6975	7436	0.998854360590004	0.995981784087865	FALSE	DZ
Ddb2	DZ	NA	NA	0.00196085068298492	0.0163366369321787	0.00196085068298492	0.0178779348393847	Pax5	WT	1.01428571428571	1.00970873786408	6843	7363	0.979951310325075	0.986204125368336	FALSE	DZ
Syvn1	DZ	0.705712354417692	1	0.00197251545440759	0.0164232524683055	0.0105473907061796	0.0698198439998024	Pax5	WT	2.23423423423423	2.21413276231263	4919	5059	0.704425032221108	0.677605143316368	TRUE	DZ
Acaa2	DZ	1	1	0.00198436482795897	0.0165112926912499	0.014331988455525	0.0879898466202644	Pax5	WT	1.0397489539749	1.03685897435897	6505	6842	0.931548045252757	0.916421109027592	TRUE	DZ
Eif2ak1	DZ	1	1	0.00199429997444701	0.0165831423128177	0.0143937846415812	0.0882437137969667	Pax5	WT	1.0987525987526	1.09190556492411	6021	6280	0.862236860948017	0.841146530940262	TRUE	DZ
Sec61b	DZ	0.0559050440689172	0.744811690617705	0.00199556157591488	0.0165831423128177	0.00112687957656212	0.0114169301700519	Pax5	WT	2896-03-01	1.68434504792332	2806	2771	0.401833023055993	0.371149209750871	TRUE	DZ
Ccna2	DZ	0.617704244545867	1	0.00199888773667331	0.0165961589021756	0.00950353965709999	0.0647347804726868	Pax5	WT	2.5543369890329	2.70990806945863	5980	6487	0.856365458971789	0.868872220733994	TRUE	DZ
Hsdl2	DZ	1	1	0.00199969165732556	0.0165961589021756	0.0144272999441927	0.0883655059968811	Pax5	WT	1.04090909090909	1.03281519861831	6543	6887	0.936989832450236	0.922448432895794	TRUE	DZ
Fam221a	DZ	NA	NA	0.00200110779431182	0.0165972726540391	0.00200110779431182	0.0181954660960319	Pax5	WT	1	1	6878	7394	0.984963482743806	0.990356281810876	FALSE	DZ
Hist2h4	DZ	NA	NA	0.00201902036195977	0.0167228541672789	0.00201902036195977	0.0183325916175702	Pax5	WT	1.13181818181818	1.12359550561798	6763	7288	0.968494916225118	0.976158585587999	FALSE	DZ
Snrpd1	DZ	0.181810319252812	1	0.00201907156041657	0.0167228541672789	0.00327072101496911	0.0274460762811536	Pax5	WT	1.47522522522523	1.43603364320496	4763	5207	0.682085063726192	0.697428341816234	TRUE	DZ
Emc2	DZ	0.997060899116073	1	0.00202012388334164	0.0167228541672789	0.0145173297590409	0.0887107345497821	Pax5	WT	1.08785942492013	1.09781890284204	5731	5953	0.820707432335672	0.797347977497991	TRUE	DZ
4933406I18Rik	DZ	NA	NA	0.00204017223388318	0.0168780255029301	0.00204017223388318	0.0185062551807524	Pax5	WT	1	1.03030303030303	6924	7433	0.991550909351282	0.995579962496651	FALSE	DZ
Ube2v1	DZ	0.544859886216977	1	0.00205030587443681	0.0169510281968923	0.00871025019508604	0.0605044632650075	Pax5	WT	1.18282548476454	1.2121390689452	5539	5769	0.793212086495775	0.772702919903563	TRUE	DZ
Hist1h2ap	DZ	0.578949835766592	1	0.00205305830996993	0.0169629520990305	0.00919391588961463	0.0632533596911425	Pax5	WT	1.3452380952381	1.45744680851064	6563	7090	0.939853930975226	0.949638360567908	TRUE	DZ
Atp6v0d1	DZ	0.999815936194449	1	0.0020576967663141	0.0169904336948142	0.0147846116176639	0.0900609182551151	Pax5	WT	2.15099715099715	2.15885416666667	4883	5020	0.699269654876128	0.672381462630592	TRUE	DZ
1110034G24Rik	DZ	NA	NA	0.00206306197635606	0.0170238772516774	0.00206306197635606	0.0186670345701315	Pax5	WT	1.05333333333333	1.0343137254902	6683	7058	0.957038522125161	0.945352263594964	FALSE	DZ
Prrg1	DZ	NA	NA	0.00209384769644825	0.0172559173303091	0.00209384769644825	0.0189059553511939	Pax5	WT	1.08108108108108	1.02702702702703	6946	7392	0.99470141772877	0.990088400750067	FALSE	DZ
Zw10	DZ	1	1	0.00210183539220342	0.0173107269865507	0.0150595335542656	0.091373402277709	Pax5	WT	1.04699248120301	1.03933747412008	6451	6983	0.923814979235286	0.935306723814626	TRUE	DZ
Appl2	DZ	NA	NA	0.00210713641757121	0.0173433535907784	0.00210713641757121	0.01899944452278	Pax5	WT	1.01449275362319	1.05487804878049	6776	7302	0.970356580266361	0.978033753013662	FALSE	DZ
Blvrb	DZ	0.346287770597199	1	0.00210884546605015	0.0173443756643545	0.00600433139952722	0.0448351112808987	Pax5	WT	2.16323400525855	2.0896728419393	2419	2392	0.346412716597451	0.320385748727565	TRUE	DZ
Dmac1	DZ	1	1	0.00210993988347557	0.0173443756643545	0.0151094816866416	0.0915906221341923	Pax5	WT	1.14008438818565	1.13747383112352	5798	6033	0.830302162394386	0.808063219930351	TRUE	DZ
Xlr	DZ	NA	NA	0.00212116503043182	0.017425586071701	0.00212116503043182	0.0190993357538465	Pax5	WT	1.1830985915493	1.11627906976744	6912	7423	0.989832450236288	0.994240557192607	FALSE	DZ
Hist1h3e	DZ	0.999804176897676	1	0.00212596324109365	0.0174539290313503	0.0152055806056006	0.0920438792339018	Pax5	WT	1.19665683382498	1.18877551020408	5966	6486	0.854360590004296	0.86873828020359	TRUE	DZ
Scand1	DZ	0.205967531792335	1	0.00213121654008009	0.0174859699267535	0.00383261555486463	0.0312892220708621	Pax5	WT	2.42547603414314	2.44823788546256	3156	3159	0.451954747243305	0.423118135547817	TRUE	DZ
Orc1	DZ	NA	NA	0.0021580259138235	0.01765888193939	0.0021580259138235	0.0193607665380331	Pax5	WT	1.02702702702703	1.125	6946	7450	0.99470141772877	0.997856951513528	FALSE	DZ
Fignl1	DZ	NA	NA	0.00215917105969414	0.01765888193939	0.00215917105969414	0.0193607665380331	Pax5	WT	1.11315789473684	1.0922619047619	6603	7130	0.945582128025204	0.954995981784088	FALSE	DZ
Ndufa4	DZ	0.88883348314419	1	0.00215989974756798	0.01765888193939	0.013929119732587	0.0861702065444513	Pax5	WT	1.74163227877121	1.73175219791454	2621	2575	0.375340111699842	0.344896865791589	TRUE	DZ
Tmem167	DZ	1	1	0.00216047493566029	0.01765888193939	0.0154202325789856	0.0930821312040586	Pax5	WT	2.18723404255319	2.15789473684211	4576	4674	0.655305742517543	0.626038039110635	TRUE	DZ
Ppp2r3d	DZ	0.999999999999965	1	0.00216660807568316	0.0176978389626939	0.0154578655822764	0.0932223770653539	Pax5	WT	1.06798866855524	1.08098987626547	6277	6577	0.898897322067879	0.880926868470399	TRUE	DZ
Xlr4a	DZ	NA	NA	0.00217231552434112	0.0177332718118818	0.00217231552434112	0.0194651497641307	Pax5	WT	1.015625	1.04464285714286	6919	7354	0.990834884720034	0.984998660594696	FALSE	DZ
Csnk2b	DZ	0.942587148632028	1	0.00218179658268878	0.0177870486832173	0.0147797576621027	0.0900609182551151	Pax5	WT	2.27870289219982	2.30793905372895	3512	3525	0.502935700988114	0.472140369675864	TRUE	DZ
Lpcat1	DZ	NA	NA	0.00218270610401426	0.0177870486832173	0.00218270610401426	0.0195312222769707	Pax5	WT	1.015625	1.01986754966887	6791	7315	0.972504654160103	0.97977497990892	FALSE	DZ
Zfp36l1	DZ	0.0182054645426538	0.298041923875098	0.00218424592197486	0.0177870486832173	0.000442686939078408	0.00514534155043737	Pax5	WT	1.50622876557191	1.43667794062383	4334	4805	0.620650150365173	0.643584248593624	TRUE	DZ
Tk1	DZ	NA	NA	0.00218545085759168	0.0177870486832173	0.00218545085759168	0.0195422774199565	Pax5	WT	1.2122905027933	1.1656050955414	6625	7152	0.948732636402692	0.957942673452987	FALSE	DZ
Ube2j2	DZ	1	1	0.00218737457868675	0.0177870486832173	0.0155851604095348	0.0938152752127647	Pax5	WT	1.06218144750255	1.06473029045643	6002	6261	0.859515967349277	0.838601660862577	TRUE	DZ
Tomm40l	DZ	NA	NA	0.00218777349908154	0.0177870486832173	0.00218777349908154	0.0195427290154303	Pax5	WT	1.01277955271565	1.01873536299766	6670	7039	0.955176858083918	0.942807393517278	FALSE	DZ
Enpp1	DZ	NA	NA	0.00218852000867886	0.0177870486832173	0.00218852000867886	0.0195427290154303	Pax5	WT	1.0379746835443	1.02040816326531	6904	7417	0.988686810826292	0.99343691401018	FALSE	DZ
Cpne9	DZ	NA	NA	0.00219252373031457	0.0178084094958487	0.00219252373031457	0.0195649877740269	Pax5	WT	1	1	6976	7438	0.998997565516254	0.996249665148674	FALSE	DZ
Dnal4	DZ	NA	NA	0.00219695551358431	0.0178226417996833	0.00219695551358431	0.0195797914376839	Pax5	WT	1.02028985507246	1.04077253218884	6638	7000	0.950594300443935	0.937583712831503	FALSE	DZ
Tfeb	DZ	0.916820723666868	1	0.00219702914283576	0.0178226417996833	0.0145179214172836	0.0887107345497821	Pax5	WT	1.05072463768116	1.0816091954023	6293	6596	0.901188600887871	0.883471738548085	TRUE	DZ
Ier5	DZ	0.508153315940866	1	0.00220219117457515	0.0178533307058387	0.00872330775743671	0.0605626749829976	Pax5	WT	1.11015490533563	1.05253283302064	6402	6933	0.916797937849062	0.928609697294401	TRUE	DZ
Wipf1	DZ	1	1	0.00220557519406063	0.0178695757431183	0.0156965646360601	0.0943888482730797	Pax5	WT	1.07464607464607	1.0646492434663	6206	6739	0.888729772304167	0.902625234395928	TRUE	DZ
Scml4	DZ	NA	NA	0.00224416098410184	0.0181708269300604	0.00224416098410184	0.0199844542105575	Pax5	WT	1.04310344827586	1.0427807486631	6751	7279	0.966776457110125	0.974953120814358	FALSE	DZ
Rprd2	DZ	1	1	0.00225972152436357	0.0182824629011912	0.0160271058530075	0.0958960104365718	Pax5	WT	1.0640625	1.05922165820643	6343	6875	0.908348847200344	0.92084114653094	TRUE	DZ
Npm1	DZ	0.33703501265748	1	0.00226093020390212	0.0182824629011912	0.00623291851852875	0.0462844310211218	Pax5	WT	3.49769230769231	1.9912039582188	2083	2009	0.298295861377631	0.269086525582641	TRUE	DZ
Ddc	DZ	0.99999623722348	1	0.00226218471983535	0.0182824629011912	0.0160420597123378	0.0959411497253345	Pax5	WT	1.04736842105263	1.06903353057199	6603	6959	0.945582128025204	0.932092151084918	TRUE	DZ
Rab3ip	DZ	0.985998683076835	1	0.00226679312398608	0.0183082785878027	0.0158766898103702	0.095304302116214	Pax5	WT	1.04948805460751	1.07209612817089	6397	6717	0.916081913217815	0.899678542727029	TRUE	DZ
Sssca1	DZ	1	1	0.00227059172277215	0.01832752558275	0.0160933065823925	0.0961588064738431	Pax5	WT	1.1785940468651	1.18450779989242	5404	5607	0.773879421452098	0.751004553978034	TRUE	DZ
Itpr3	DZ	1	1	0.00229154795052871	0.0184736434093993	0.0162207857097957	0.096875799525108	Pax5	WT	1.07692307692308	1.07730263157895	6515	6858	0.932980094515251	0.918564157514064	TRUE	DZ
Ankrd28	DZ	NA	NA	0.00229437733176037	0.0184849429460494	0.00229437733176037	0.0203755814071558	Pax5	WT	1.03468208092486	1.03007518796992	6810	7333	0.975225547758843	0.982185909456201	FALSE	DZ
E130309D02Rik	DZ	0.999999999995761	1	0.00230372937520331	0.0185487464059435	0.0162947985175697	0.0972281341960795	Pax5	WT	1.03743315508021	1.02357836338419	6422	6745	0.919662036374051	0.903428877578355	TRUE	DZ
Med25	DZ	0.999998120969103	1	0.00231404981222552	0.0186202628457948	0.0163574273933782	0.0974706517633975	Pax5	WT	1.05067567567568	1.03439153439153	6391	6710	0.915222683660318	0.898740959014198	TRUE	DZ
Tmem245	DZ	NA	NA	0.00233037127019194	0.0187201781131885	0.00233037127019194	0.0206150815507413	Pax5	WT	1.10614525139665	1.03883495145631	6625	7157	0.948732636402692	0.958612376105009	FALSE	DZ
Hist1h3g	DZ	NA	NA	0.00233089893344804	0.0187201781131885	0.00233089893344804	0.0206150815507413	Pax5	WT	1.14155251141553	1.2247191011236	6764	7288	0.968638121151368	0.976158585587999	FALSE	DZ
Phyh	DZ	1	1	0.00233115166553528	0.0187201781131885	0.0164611777183483	0.0979500593277454	Pax5	WT	1.06549520766773	1.05410122164049	6357	6893	0.910353716167836	0.923252076078221	TRUE	DZ
Ncapg	DZ	0.932512466887135	1	0.00233225050564401	0.0187201781131885	0.0155084271562854	0.0934837592269943	Pax5	WT	1.19477434679335	1.13492063492063	6562	7088	0.939710726048976	0.949370479507099	TRUE	DZ
Prdx1	DZ	0.988391878438713	1	0.00233709929186013	0.018747474926712	0.0163326905495463	0.0974093400440005	Pax5	WT	3.4566265060241	1.79572446555819	2858	2835	0.409279679220965	0.379721403696759	TRUE	DZ
Arhgap15	DZ	0.00613940138839963	0.116360198126447	0.00235949864088254	0.0189154358535643	0.000175892750476519	0.00227518414902095	Pax5	WT	2.31647940074906	2.260663507109	4760	5236	0.681655448947444	0.701312617197964	TRUE	DP
Mdm4	DZ	0.536693491265429	1	0.00237401425009783	0.01902002629704	0.00976675291087249	0.0658988622667937	Pax5	WT	1.18472468916519	1.13179723502304	5857	6381	0.838751253043105	0.854674524511117	TRUE	DZ
Ift27	DZ	0.972338900483703	1	0.00237997695285656	0.0190560059422597	0.0163580264351145	0.0974706517633975	Pax5	WT	1.08108108108108	1.04439746300211	6465	6993	0.925819848202778	0.936646129118671	TRUE	DZ
Eif2b4	DZ	0.990946870713087	1	0.00239848289706543	0.0191923103017961	0.0167372395864557	0.0990465165289891	Pax5	WT	1.06809583858764	1.04246713852376	6190	6477	0.886438493484176	0.867532815429949	TRUE	DZ
Cenpf	DZ	0.269856114461237	1	0.00240122596327547	0.019202391937324	0.00540526327829248	0.0410965055357199	Pax5	WT	3.05771365149833	3.30689655172414	6082	6596	0.870972361449234	0.883471738548085	TRUE	DZ
A930024E05Rik	DZ	NA	NA	0.00241356415710465	0.0192835455900927	0.00241356415710465	0.0212880304538086	Pax5	WT	1.01960784313725	1	6932	7439	0.992696548761277	0.996383605679078	FALSE	DZ
Smarcc1	DZ	0.750718020097727	1	0.00241435293129993	0.0192835455900927	0.013254888777697	0.0831110411107124	Pax5	WT	1.19444444444444	1.15185783521809	5723	6228	0.819561792925677	0.834181623359229	TRUE	DZ
Ccne1	DZ	NA	NA	0.00242024802344974	0.0193187121822465	0.00242024802344974	0.0213324516049199	Pax5	WT	1.04545454545455	1.06493506493506	6873	7389	0.984247458112559	0.989686579158853	FALSE	DZ
Bcl10	DZ	1	1	0.00243036713756405	0.0193806888427528	0.0170604796630397	0.10050004125434	Pax5	WT	1.16156953260242	2.14137931034483	5250	5422	0.751825862809681	0.726225555853201	TRUE	DZ
Kcnk3	DZ	NA	NA	0.00243100630884611	0.0193806888427528	0.00243100630884611	0.0214127004673057	Pax5	WT	1	1	6959	7459	0.996563081770013	0.999062416287169	FALSE	DZ
Maz	DZ	1	1	0.00243829878641282	0.0194268642385765	0.0171082129836618	0.100524973971179	Pax5	WT	1.12382578992314	1.12838427947598	5812	6321	0.832307031361879	0.846638092686847	TRUE	DZ
Setd4	DZ	NA	NA	0.00245344194553732	0.0195259807657816	0.00245344194553732	0.0215809553741964	Pax5	WT	1.03398058252427	1.01360544217687	6777	7172	0.970499785192611	0.960621484061077	FALSE	DZ
Myo1e	DZ	0.999999999953797	1	0.00245440210683056	0.0195259807657816	0.0172050448217062	0.100898890887413	Pax5	WT	1.0997830802603	1.11314475873544	6522	6865	0.933982528998998	0.919501741226895	TRUE	DZ
Pop7	DZ	1	1	0.00245587655428399	0.0195259807657816	0.0172139056201958	0.100898890887413	Pax5	WT	1.10617760617761	1.09850275807723	5947	6197	0.851639696405556	0.830029466916689	TRUE	DZ
Wnk1	DZ	0.988391104109459	1	0.00245677165887528	0.0195259807657816	0.0170477417207711	0.100470714520048	Pax5	WT	1.18689956331878	1.16230838593327	5838	6357	0.836030359444365	0.851459951781409	TRUE	DZ
Xkr5	DZ	NA	NA	0.002468354267632	0.0196060016583015	0.002468354267632	0.0216679668185079	Pax5	WT	1	1.03571428571429	6931	7438	0.992553343835028	0.996249665148674	FALSE	DZ
Def6	DZ	0.992088978489401	1	0.00247419462968155	0.0196403420419908	0.017206361671224	0.100898890887413	Pax5	WT	1.07359307359307	1.04810996563574	6290	6593	0.900758986109122	0.883069916956871	TRUE	DZ
Mier2	DZ	NA	NA	0.00247989982571364	0.0196615205410376	0.00247989982571364	0.0217545683897969	Pax5	WT	1.00561797752809	1.00724637681159	6805	7328	0.974509523127596	0.981516206804179	FALSE	DZ
Stx11	DZ	NA	NA	0.00248995400337618	0.0197291520695908	0.00248995400337618	0.021813210037696	Pax5	WT	1.0188679245283	1.04761904761905	6877	7298	0.984820277817557	0.977497990892044	FALSE	DZ
Apool	DZ	0.999999990739492	1	0.00250962658060558	0.019872865650826	0.0175363200345563	0.102417804153106	Pax5	WT	1.03125	1.04434907010014	6439	6767	0.922096520120292	0.906375569247254	TRUE	DZ
Mast2	DZ	NA	NA	0.00251330121215684	0.0198891774510016	0.00251330121215684	0.021987989253383	Pax5	WT	1.02312138728324	1.02222222222222	6810	7331	0.975225547758843	0.981918028395392	FALSE	DZ
Ptpn1	DZ	0.99015432099878	1	0.00251475890069434	0.0198891774510016	0.0174187230490882	0.101822855999816	Pax5	WT	1.19241341396372	2.15772870662461	5164	5326	0.739510239152227	0.713367264934369	TRUE	DZ
Cdk20	DZ	NA	NA	0.00251719400092677	0.0198962824969468	0.00251719400092677	0.0220071761809587	Pax5	WT	1	1	6944	7448	0.994415007876271	0.997589070452719	FALSE	DZ
Rpl31	DZ	0.999989066682457	1	0.00252012287078611	0.0199072793215789	0.0175989812012049	0.102737424974392	Pax5	WT	1.78579610538373	1.79480360065466	2618	2578	0.374910496921094	0.345298687382802	TRUE	DZ
Mybbp1a	DZ	0.999999331273796	1	0.00254848333532134	0.0201190327697594	0.0177686702575451	0.103494710973772	Pax5	WT	1.08523908523909	1.05069124423963	6502	7032	0.931118430474008	0.941869809804447	TRUE	DZ
Uqcrb	DZ	0.99623010052648	1	0.00255537046440074	0.0201418804972431	0.0177522769838726	0.103445761650397	Pax5	WT	2.27509293680297	2.30561797752809	4108	4173	0.588285837032794	0.55893383337798	TRUE	DZ
Gimap8	DZ	NA	NA	0.0025575047290936	0.0201418804972431	0.0025575047290936	0.0222552480764803	Pax5	WT	1.01149425287356	1.03571428571429	6896	7410	0.987541171416297	0.992499330297348	FALSE	DZ
Mastl	DZ	NA	NA	0.00255760033501719	0.0201418804972431	0.00255760033501719	0.0222552480764803	Pax5	WT	1.09770114942529	1.06617647058824	6809	7330	0.975082342832593	0.981784087864988	FALSE	DZ
Cox16	DZ	0.999429398054797	1	0.00256288217555905	0.0201712070072724	0.0178459074878052	0.103808240709098	Pax5	WT	1.18511796733212	1.1694828469022	5330	5513	0.763282256909638	0.738414144120011	TRUE	DZ
Card11	DZ	NA	NA	0.00256529578463959	0.0201779371347077	0.00256529578463959	0.0222922482010157	Pax5	WT	1.13602941176471	1.08407079646018	6711	7240	0.961048260060146	0.969729440128583	FALSE	DZ
Nsmce1	DZ	0.999999999999962	1	0.00258971277507348	0.020357626775274	0.0180145815189046	0.104550785076995	Pax5	WT	1.16585365853659	1.17492711370262	5548	5751	0.794500930832021	0.770291990356282	TRUE	DZ
Ifi213	DZ	NA	NA	0.00259348972467058	0.020374946277494	0.00259348972467058	0.0225070408545809	Pax5	WT	1.1671826625387	1.15636363636364	6660	7191	0.953744808821423	0.963166354138762	FALSE	DZ
Ergic3	DZ	0.999999999695804	1	0.00259635574936707	0.0203850927150124	0.0180541399400723	0.104733424706118	Pax5	WT	1.14222222222222	2.10992907801418	5183	5351	0.742231132750967	0.716715778194482	TRUE	DZ
Timm8b	DZ	1	1	0.00262985522376468	0.0206355973224735	0.0182533687817364	0.105652489488566	Pax5	WT	1.12020648967552	1.12046711739398	5627	5839	0.805814120005728	0.782078757031878	TRUE	DZ
Leprotl1	DZ	1	1	0.00264296004346202	0.0207258653438539	0.0183311896444563	0.106008148064502	Pax5	WT	1.06134094151213	1.06363636363636	6282	6586	0.899613346699126	0.88213233324404	TRUE	DZ
Ctc1	DZ	NA	NA	0.00267368166651173	0.0209540899130311	0.00267368166651173	0.0231564081725712	Pax5	WT	1.10780669144981	1.03097345132743	6714	7240	0.961477874838894	0.969729440128583	FALSE	DZ
Echs1	DZ	0.999999999259231	1	0.00268566261592272	0.0210352534109809	0.0185843228116213	0.107184771387471	Pax5	WT	1.04193138500635	1.05525606469003	6196	6724	0.887297723041673	0.900616126439861	TRUE	DZ
Atg4c	DZ	NA	NA	0.00271273757000936	0.0212235502695242	0.00271273757000936	0.0234476141899074	Pax5	WT	1.01587301587302	1.00518134715026	6857	7273	0.981956179292568	0.974149477631931	FALSE	DZ
Them6	DZ	0.675406918763876	1	0.0027129818256015	0.0212235502695242	0.013380210732863	0.0836941877145462	Pax5	WT	1.21073717948718	1.16336633663366	5735	6254	0.82128025204067	0.837664077149746	TRUE	DZ
BC028528	DZ	NA	NA	0.00272159665160223	0.0212780868649119	0.00272159665160223	0.0235084946263813	Pax5	WT	1.03333333333333	1.05392156862745	6683	7058	0.957038522125161	0.945352263594964	FALSE	DZ
Stradb	DZ	1	1	0.00273226126912109	0.021344533248726	0.0188597768797547	0.108461474206924	Pax5	WT	1.01621621621622	1.02845528455285	6613	6974	0.947014177287699	0.934101259040986	TRUE	DZ
0610037L13Rik	DZ	1	1	0.00273339276484032	0.021344533248726	0.018866455441219	0.108461474206924	Pax5	WT	1.04347826086957	1.05769230769231	6546	6894	0.937419447228985	0.923386016608626	TRUE	DZ
Abhd11	DZ	1	1	0.00273594805388037	0.0213516090738934	0.0188815361039893	0.108464121328506	Pax5	WT	1.04418604651163	1.04247787610619	6553	6901	0.938421881712731	0.924323600321457	TRUE	DZ
Dcxr	DZ	1	1	0.00275037040554189	0.0214512323135849	0.0189666084533942	0.108807995682121	Pax5	WT	1.07470288624788	1.0694259012016	6394	6717	0.915652298439066	0.899678542727029	TRUE	DZ
Sap30	DZ	1	1	0.00276182587513372	0.0215276096359761	0.0190341263042593	0.109050383799801	Pax5	WT	1.08802456499488	1.09883103081828	6006	6525	0.860088787054275	0.873961960889365	TRUE	DZ
A930029G22Rik	DZ	NA	NA	0.00277032933514208	0.0215808988580533	0.00277032933514208	0.0238975511201997	Pax5	WT	1.01724137931034	1.03030303030303	6925	7433	0.991694114277531	0.995579962496651	FALSE	DZ
Rnh1	DZ	0.99999999999997	1	0.00278351063040337	0.021670542472539	0.0191618050092366	0.109539536979954	Pax5	WT	1.15411824153613	2.13636363636364	5004	5152	0.716597450952313	0.690061612643986	TRUE	DZ
Snx17	DZ	0.808025623637121	1	0.00278590290353457	0.0216761327476334	0.0159744463789574	0.0956693486192139	Pax5	WT	2.11699164345404	2.09703504043127	4845	4977	0.693827867678648	0.666622019823198	TRUE	DZ
Scarb1	DZ	NA	NA	0.00278822162189103	0.0216811443475214	0.00278822162189103	0.0240358811985653	Pax5	WT	1.02439024390244	1.00819672131148	6696	7222	0.958900186166404	0.967318510581302	FALSE	DZ
Atf4	DZ	0.999999999999856	1	0.00279765664714598	0.0217414529475384	0.0192450048857289	0.109821209017372	Pax5	WT	1.15236787920384	1.15504322766571	5526	5731	0.791350422454532	0.767613179748192	TRUE	DZ
Klhl31	DZ	NA	NA	0.0028033721390133	0.0217728008901051	0.0028033721390133	0.0241504074889848	Pax5	WT	1.09090909090909	1	6961	7460	0.996849491622512	0.999196356817573	FALSE	DZ
Hirip3	DZ	0.835970089886314	1	0.00282227370911981	0.0219035045026172	0.0166318468037011	0.0986934704006973	Pax5	WT	1.18790496760259	1.15165876777251	6520	7044	0.933696119146499	0.943477096169301	TRUE	DZ
Hist1h4m	DZ	NA	NA	0.00282358453810676	0.0219035045026172	0.00282358453810676	0.0242760774232445	Pax5	WT	1.12207792207792	1.05637982195846	6598	7129	0.944866103393957	0.954862041253683	FALSE	DZ
Zmym3	DZ	NA	NA	0.00282924208280142	0.0219342498479221	0.00282924208280142	0.0243085776298028	Pax5	WT	1.01908396946565	1.03181818181818	6721	7246	0.962480309322641	0.97053308331101	FALSE	DZ
Creg1	DZ	1	1	0.00283979678217391	0.0220029018185551	0.0194924298174462	0.110745055408641	Pax5	WT	1.06214689265537	1.06451612903226	6452	6784	0.923958184161535	0.908652558264131	TRUE	DZ
Vbp1	DZ	0.999998522991831	1	0.00285512546970569	0.0221084386700237	0.0195822515878086	0.11115782269134	Pax5	WT	1.12693935119887	1.14294117647059	5565	5766	0.796935414578261	0.772301098312349	TRUE	DZ
Mzt1	DZ	1	1	0.00286139198480178	0.0221437190838187	0.0196189826748116	0.111317523082147	Pax5	WT	1.08131067961165	1.0748730964467	6159	6678	0.881999140770443	0.894454862041254	TRUE	DZ
Ccnf	DZ	0.999926301208842	1	0.00286828766630036	0.0221838234262789	0.0196581210767645	0.111393151729517	Pax5	WT	1.25454545454545	1.2781954887218	6543	7067	0.936989832450236	0.946557728368604	TRUE	DZ
Uvrag	DZ	0.0475872614550535	0.653948546710809	0.00288733024680166	0.0223177699733379	0.00135924642737057	0.0131930455334288	Pax5	WT	1.18815331010453	1.11968838526912	5548	6054	0.794500930832021	0.810875971068845	TRUE	DE
Cep57	DZ	0.998427366308737	1	0.00289282818336144	0.0223469251133536	0.0197763181008425	0.11186708902128	Pax5	WT	1.12232779097387	1.09541511771995	6141	6659	0.879421452097952	0.891909991963568	TRUE	DZ
Gns	DZ	0.998334388542732	1	0.00291854944604225	0.0225187483181818	0.0199247781276398	0.112461214994194	Pax5	WT	1.12655971479501	1.15247964470762	5861	6115	0.839324072748103	0.81904634342352	TRUE	DZ
Acsl1	DZ	1	1	0.0029411239941645	0.022679411764412	0.0200848282867535	0.112970615402643	Pax5	WT	1.05286343612335	1.03676470588235	6529	7058	0.934984963482744	0.945352263594964	TRUE	DZ
Ighv1-81	DZ	NA	NA	0.00295140016934589	0.0227451059479293	0.00295140016934589	0.0252910187906622	Pax5	WT	7.78472222222222	10.1288659793814	6695	7078	0.958756981240155	0.948031074203054	FALSE	DZ
Pdcd6	DZ	1	1	0.00296518444504785	0.0228377412314304	0.0202249776273986	0.113610850464016	Pax5	WT	1.06411483253589	1.06442021803766	5938	6457	0.850350852069311	0.864854004821859	TRUE	DZ
P2ry13	DZ	NA	NA	0.00298565151952738	0.0229817064347925	0.00298565151952738	0.0254874620462324	Pax5	WT	1	1.02380952380952	6967	7424	0.997708721180009	0.994374497723011	FALSE	DZ
Spag5	DZ	NA	NA	0.00299076785493125	0.0230074102304188	0.00299076785493125	0.0255101858930499	Pax5	WT	1.09782608695652	1.1063829787234	6707	7231	0.960475440355148	0.968523975354942	FALSE	DZ
Aph1a	DZ	1	1	0.00300474643855184	0.0230983760928277	0.0204549979583833	0.114441849463849	Pax5	WT	1.0846805234796	1.0891597177678	5684	5907	0.813976800801948	0.791186713099384	TRUE	DZ
Mettl26	DZ	0.936180723817731	1	0.00300616078755037	0.0230983760928277	0.0193428587518863	0.110233862288479	Pax5	WT	1.09284951974386	1.07166853303471	6046	6573	0.865816984104253	0.880391106348781	TRUE	DZ
Ppm1e	DZ	0.999999989369534	1	0.00301289143676036	0.0231363614660358	0.0205022893259122	0.114572137329267	Pax5	WT	1.11574556830031	1.11935208866155	6024	6293	0.862666475726765	0.842887757835521	TRUE	DZ
Wbp1	DZ	0.986368355193095	1	0.00302142302370071	0.0231881232293142	0.0203125521614799	0.113905121432153	Pax5	WT	1.16068167985393	1.15051546391753	5340	5526	0.764714306172132	0.740155371015269	TRUE	DZ
Fbxo7	DZ	1	1	0.00302412115202296	0.0231950808976548	0.0205674554793287	0.114886718527329	Pax5	WT	1.0462962962963	1.03853955375254	6443	6973	0.92266933982529	0.933967318510581	TRUE	DZ
Tcf4	DZ	0.99992989930752	1	0.00302742683588758	0.0232066875335918	0.0205853994710545	0.114918795165041	Pax5	WT	1.19220607661823	1.19432071269488	5469	5670	0.783187741658313	0.759442807393517	TRUE	DZ
Gspt1	DZ	0.902083722193804	1	0.00303126028895529	0.0232223236456237	0.0188726985934662	0.108461474206924	Pax5	WT	1.09803921568627	1.06257521058965	6116	6635	0.875841328941716	0.88869541923386	TRUE	DZ
Rad54l	DZ	NA	NA	0.0030818100469308	0.0235956207437096	0.0030818100469308	0.0262348957841288	Pax5	WT	1.05696202531646	1.04098360655738	6825	7344	0.977373621652585	0.983659255290651	FALSE	DZ
Gpx1	DZ	0.0130495543221801	0.226781177882072	0.00308555581342939	0.0236078540419657	0.000447749222918351	0.00519485388740754	Pax5	WT	2.95817626996948	3.11964694344557	1412	1348	0.202205355864242	0.180551834985267	TRUE	DE
Plxnc1	DZ	NA	NA	0.00308705467622213	0.0236078540419657	0.00308705467622213	0.0262457499613189	Pax5	WT	1.04545454545455	1	6939	7444	0.993698983245024	0.997053308331101	FALSE	DZ
Zfp566	DZ	NA	NA	0.00308916612148981	0.0236100553571007	0.00308916612148981	0.0262457499613189	Pax5	WT	1.03225806451613	1.01351351351351	6890	7318	0.9866819418588	0.980176801500134	FALSE	DZ
Gm15326	DZ	NA	NA	0.00310179646035267	0.0236926010455375	0.00310179646035267	0.0263185193765704	Pax5	WT	1.00952380952381	1.03680981595092	6878	7303	0.984963482743806	0.978167693544066	FALSE	DZ
Hnrnph3	DZ	0.974944097516129	1	0.00311096921789781	0.0237486547547895	0.0206190720574938	0.11497663436711	Pax5	WT	2.27176220806794	2.29411764705882	4800	4951	0.687383645997422	0.663139566032682	TRUE	DZ
Rufy3	DZ	NA	NA	0.0031303822846818	0.0238687040281362	0.0031303822846818	0.0264916273346797	Pax5	WT	1.04301075268817	1.06349206349206	6890	7403	0.9866819418588	0.991561746584516	FALSE	DZ
Cenpm	DZ	0.937200095824034	1	0.00313471152830169	0.0238876457662872	0.0200657538092357	0.11296146970521	Pax5	WT	1.41424418604651	1.36834094368341	6295	6809	0.90147501074037	0.912001071524243	TRUE	DZ
Nup160	DZ	0.999999999999973	1	0.00314340844591449	0.0239398289113264	0.0212571348237334	0.117622812691325	Pax5	WT	1.07692307692308	1.05772811918063	6398	6929	0.916225118144064	0.928073935172783	TRUE	DZ
Higd1a	DZ	1	1	0.00314899397119631	0.0239577464269797	0.021289316160826	0.117664948586362	Pax5	WT	1.09809885931559	1.09154383242824	5668	6177	0.811685521981956	0.827350656308599	TRUE	DZ
Slc7a6os	DZ	1	1	0.00314946199264072	0.0239577464269797	0.0212920122441956	0.117664948586362	Pax5	WT	1.03747534516765	1.03675344563553	6476	6813	0.927395102391522	0.912536833645861	TRUE	DZ
Ulk1	DZ	NA	NA	0.00315137387411816	0.0239582134751661	0.00315137387411816	0.0266344575209412	Pax5	WT	1.04651162790698	1	6811	7332	0.975368752685092	0.982051968925797	FALSE	DZ
Smchd1	DZ	0.00335191488653697	0.0690934864202948	0.00318736276858504	0.0242049899312471	0.000132978571206695	0.00177140590533363	Pax5	WT	1.44623655913978	2.3245729303548	4193	4624	0.600458255763998	0.61934101259041	TRUE	DB
Arl2	DZ	0.999999999939642	1	0.00318757301558479	0.0242049899312471	0.0215113220290742	0.118573264211346	Pax5	WT	1.01882352941176	1.03421052631579	6558	7086	0.939137906343978	0.94910259844629	TRUE	DZ
Gm21887	DZ	NA	NA	0.00319441947157948	0.0242427601984406	0.00319441947157948	0.0269630660482472	Pax5	WT	1	1	6951	7453	0.995417442360017	0.998258773104742	FALSE	DZ
Gm20696	DZ	1	1	0.00320136474613156	0.0242812357165585	0.021590573937112	0.118858312643591	Pax5	WT	1.09917355371901	1.09139784946237	6378	6908	0.913361019619075	0.925261184034289	TRUE	DZ
Hist1h2an	DZ	0.999992718187894	1	0.00320634208478292	0.0243047488124616	0.0216190267106355	0.118913830862068	Pax5	WT	1.26143790849673	1.22105263157895	6371	6896	0.912358585135329	0.923653897669435	TRUE	DZ
Mis18bp1	DZ	0.935941014814269	1	0.0032095237527269	0.0243057496226387	0.0204502268155997	0.114441849463849	Pax5	WT	1.39299610894942	1932-01-01	6469	6991	0.926392667907776	0.936378248057862	TRUE	DZ
Zfyve28	DZ	NA	NA	0.00321022876764596	0.0243057496226387	0.00321022876764596	0.0270612253147655	Pax5	WT	1.10714285714286	1	6955	7456	0.995990262065015	0.998660594695955	FALSE	DZ
Elk4	DZ	0.614863303151173	1	0.0032151699157966	0.0243289333137455	0.0142854625349025	0.087806977415159	Pax5	WT	1.18123861566485	1.13018867924528	5885	6406	0.84276099097809	0.85802303777123	TRUE	DZ
Ppip5k2	DZ	1	1	0.00322649258175845	0.0243984546598234	0.0217348143411857	0.119449225844513	Pax5	WT	1.04719101123596	1.04260651629073	6538	7067	0.936273807818989	0.946557728368604	TRUE	DZ
Exd2	DZ	NA	NA	0.00322812642560265	0.0243984546598234	0.00322812642560265	0.027194392295838	Pax5	WT	1.01123595505618	1.01937984496124	6805	7208	0.974509523127596	0.965443343155639	FALSE	DZ
Hist1h2bb	DZ	NA	NA	0.00323176972485343	0.0244117401561712	0.00323176972485343	0.0272057428831389	Pax5	WT	1.07887323943662	1.04792332268371	6628	7153	0.949162251181441	0.958076613983391	FALSE	DZ
H2-DMb2	DZ	NA	NA	0.00323367611192082	0.0244118977382151	0.00323367611192082	0.0272057428831389	Pax5	WT	1.15272727272727	1.11304347826087	6708	7236	0.960618645281398	0.969193678006965	FALSE	DZ
Pycr2	DZ	0.803045402885471	1	0.00324184051083146	0.0244411668060947	0.0180957427819185	0.104880786723492	Pax5	WT	1.11580480699199	1.08915304606241	5610	6120	0.803379636259487	0.819716046075542	TRUE	DZ
Ppp1r18	DZ	1	1	0.00324299838825951	0.0244411668060947	0.021829455435425	0.119766012278764	Pax5	WT	1.16574202496533	1.16114019778941	5541	5747	0.793498496348274	0.769756228234664	TRUE	DZ
Ep400	DZ	0.625268450855191	1	0.0032432165422778	0.0244411668060947	0.0146022921401986	0.0891421398544515	Pax5	WT	1.15390173410405	1.11903012490816	5599	6105	0.801804382070743	0.817706938119475	TRUE	DZ
Zyg11b	DZ	NA	NA	0.00325608582540908	0.0245238761963766	0.00325608582540908	0.0273587276232295	Pax5	WT	1.03157894736842	1.02835051546392	6698	7078	0.959186596018903	0.948031074203054	FALSE	DZ
Pira2	DZ	NA	NA	0.00325995426541095	0.0245387371362068	0.00325995426541095	0.0273734681118943	Pax5	WT	0	2023-05-01	6980	7446	0.999570385221252	0.99732118939191	FALSE	DZ
Eif4e	DZ	0.99999999994381	1	0.00329428309095688	0.0247827328173264	0.0221229778563196	0.121124953992667	Pax5	WT	1.10911602209945	1.0955369595537	5535	6032	0.792639266790778	0.807929279399946	TRUE	DZ
Spint2	DZ	1	1	0.00329642710962928	0.0247844609688561	0.0221352314415814	0.121124953992667	Pax5	WT	1.03677758318739	1.04961832061069	6412	6942	0.918229987111557	0.929815162068042	TRUE	DZ
Gm47754	DZ	NA	NA	0.00329848401564861	0.0247855325308198	0.00329848401564861	0.0276611211364108	Pax5	WT	1	1	6937	7442	0.993412573392525	0.996785427270292	FALSE	DZ
Bcl2l12	DZ	1	1	0.00330862198468703	0.0248358924301053	0.0222049016000478	0.121204707049393	Pax5	WT	1.10114777618364	1.09309090909091	5589	6091	0.800372332808249	0.815831770693812	TRUE	DZ
Tap1	DZ	0.254656648664913	1	0.00331046877464621	0.0248358924301053	0.00681044502255684	0.0499047210820973	Pax5	WT	1.18809698750918	1.13392857142857	5622	6122	0.805098095374481	0.819983927136351	TRUE	DZ
Colgalt1	DZ	1	1	0.00331094078430229	0.0248358924301053	0.0222181439705322	0.121204707049393	Pax5	WT	1.2443342776204	1.24316290130797	5571	5784	0.797794644135758	0.77471202785963	TRUE	DZ
Ndufs7	DZ	0.999536344720286	1	0.00331328100492296	0.024839055686588	0.0222227351355621	0.121204707049393	Pax5	WT	2.15479115479115	2.15730337078652	4726	4849	0.676786481454962	0.649477631931422	TRUE	DZ
Ampd3	DZ	NA	NA	0.00332079655854882	0.0248778947496486	0.00332079655854882	0.0278282304494812	Pax5	WT	1.03448275862069	1.01639344262295	6954	7405	0.995847057138766	0.991829627645325	FALSE	DZ
Mthfd2	DZ	1	1	0.00332399606952752	0.0248778947496486	0.0222926707706281	0.121443200855623	Pax5	WT	1.14821763602251	1.13157894736842	6450	6972	0.923671774309036	0.933833377980177	TRUE	DZ
Rabep2	DZ	0.644055169762621	1	0.0033259432605386	0.0248778947496486	0.0153073237735724	0.0925299851634991	Pax5	WT	1.11254980079681	1.07135470527404	5979	6499	0.856222254045539	0.870479507098848	TRUE	DZ
Sfxn1	DZ	0.999999961636011	1	0.00332614781892653	0.0248778947496486	0.0223049484926263	0.121448474803417	Pax5	WT	1.10891089108911	1.09897959183673	5973	6486	0.855363024488042	0.86873828020359	TRUE	DZ
Wdr44	DZ	NA	NA	0.00332809354493312	0.0248780757079961	0.00332809354493312	0.0278373095735104	Pax5	WT	1.0537084398977	1.05247813411079	6592	7123	0.94400687383646	0.954058398071256	FALSE	DZ
Jakmip1	DZ	0.999999999994214	1	0.0033410693975782	0.0249606609869849	0.0223900574396729	0.121732944659231	Pax5	WT	2.23529411764706	2.1996336996337	4790	4931	0.685951596734928	0.660460755424591	TRUE	DZ
Llph	DZ	0.239760306442471	1	0.00363290551410378	0.0266932490750974	0.00700813852643227	0.0509783020450815	Pax5	WT	2.14698795180723	2.14987714987715	4870	5012	0.697407990834885	0.671309938387356	TRUE	DP
Rab1b	DZ	0.456353327241081	1	0.00432801613323426	0.0305200571225403	0.0142743452182877	0.0878024807061233	Pax5	WT	2.15935334872979	2.14155251141552	4770	4902	0.683087498209938	0.656576480042861	TRUE	DP
Ssrp1	DZ	0.00924425491704417	0.16867907646952	0.00458518117155489	0.0320368638257942	0.000469163473707579	0.00541419666449709	Pax5	WT	1.45495207667732	2.31527627302275	3853	4232	0.551768580839181	0.566836324671846	TRUE	DB
Ube2d3	DZ	0.255183250273099	1	0.00484646581116373	0.0335009038212156	0.00951703535846898	0.0647538485661883	Pax5	WT	2.39265357821406	2.36374478234943	3075	3073	0.440355148217099	0.41159924993303	TRUE	DP
Mgat1	DZ	0.373432021437697	1	0.00521970042464846	0.0353449065888722	0.0141128838864072	0.0870574657271082	Pax5	WT	2.21276595744681	2.20096852300242	4769	5232	0.682944293283689	0.700776855076346	TRUE	DP
Ndufb4	DZ	0.227732831039139	1	0.00523934066844197	0.0353928095492889	0.00922456549410133	0.0633968545741104	Pax5	WT	2.16062176165803	2.13297872340426	4968	5115	0.711442073607332	0.68510581301902	TRUE	DP
Tmem258	DZ	0.252801287875423	1	0.00556775006640136	0.0372027106243035	0.0106492866135099	0.070314616558759	Pax5	WT	2.23917995444191	2.25548245614035	3982	4052	0.570242016325362	0.542727029199036	TRUE	DP
Crlf3	DZ	0.292250275058899	1	0.00571019595521961	0.0379303116100007	0.0123419020496986	0.0785658543458689	Pax5	WT	2.20689655172414	2.16166281755196	4634	5079	0.663611628240011	0.680283953924458	TRUE	DP
Rbm25	DZ	0.00231032190534475	0.0503810738277496	0.00659416435678263	0.0427514501388406	0.000184216360335555	0.00236395781330502	Pax5	WT	2.3604206500956	2.32829373650108	3931	4337	0.562938565086639	0.580900080364318	TRUE	DP
Msh3	DZ	0.101437588221356	1	0.00715217493646869	0.0456378555458157	0.00596988069182379	0.0446734533872577	Pax5	WT	1.20874587458746	1.12962962962963	5771	6278	0.826435629385651	0.840878649879453	TRUE	DE
Slc30a5	DZ	0.0311168878939641	0.466175551260236	0.00735860709555271	0.0467706853540113	0.0021482363947401	0.0193162255827047	Pax5	WT	2.25735294117647	2.18181818181818	4943	5407	0.707861950451096	0.724216447897134	TRUE	DP
Pebp1	DZ	0.0186433684967449	0.304328743553801	0.00765334045173403	0.0482413820976633	0.00140613384556355	0.0135870306211619	Pax5	WT	2.18481848184818	2.1403162055336	4328	4753	0.619790920807676	0.63661934101259	TRUE	DP
Brk1	DZ	0.507446903934433	1	0.0078981440505593	0.0495672666129866	0.0261293932962993	0.136181633191298	Pax5	WT	2.19654427645788	2.19095477386935	4600	4719	0.65874266074753	0.632065362978837	TRUE	DP
Rgs2	DZ	0.340694004938149	1	0.00817613920794263	0.0507021642930072	0.0191738723144942	0.10956014948282	Pax5	WT	2.30178173719376	2.35764705882353	4152	4559	0.59458685378777	0.610634878114117	TRUE	DP
Nono	DZ	0.109741113971762	1	0.0083812160617302	0.0516721925482005	0.00735019590778728	0.0529017991184156	Pax5	WT	2.34023402340234	2.32761904761905	3686	4052	0.527853358155521	0.542727029199036	TRUE	DP
Cnot2	DZ	0.0208631440314629	0.33571235752052	0.00851130227206777	0.052299872100836	0.00171111219290679	0.0160314621373062	Pax5	WT	2.17857142857143	2.19685039370079	4730	5177	0.67735930115996	0.693410125904099	TRUE	DP
Ddx6	DZ	0.0469844366317546	0.648821755736307	0.00869836634915321	0.0531717417953194	0.00359749881153113	0.0297638432023675	Pax5	WT	2.26508620689655	2.24409448818898	4855	5304	0.695259916941143	0.71042057326547	TRUE	DP
Dcaf8	DZ	0.0866039175725094	1	0.0105587420490548	0.0621664544379777	0.0073128773959221	0.0526917843752918	Pax5	WT	1.26112920738328	1.19525350593312	5141	5612	0.736216525848489	0.751674256630056	TRUE	DE
Samhd1	DZ	0.0243532881195923	0.383140310026343	0.0109251626651598	0.0637931764718281	0.00245623961980285	0.0215908965357823	Pax5	WT	1.55722326454034	2.38773669972949	3785	4197	0.542030645854217	0.562148406107688	TRUE	DB
Atp5a1	DZ	0.0584874490118384	0.766881700119856	0.0109740719888807	0.0639717739937139	0.00536015617401478	0.0408014709824476	Pax5	WT	3.39528558476881	3.3991452991453	2205	2153	0.315766862380066	0.288373961960889	TRUE	DP
Ywhaq	DZ	0.120192998306049	1	0.0113019828411556	0.065382829242378	0.0103259333905346	0.0690600131924804	Pax5	WT	2.44086021505376	2.39319248826291	4480	4946	0.641558069597594	0.662469863380659	TRUE	DP
Dok3	DZ	0.0113244692451999	0.198635410859904	0.0118824908434291	0.0679216816555746	0.00133398647662773	0.0130252268796776	Pax5	WT	2.73736190157349	2.60999681630054	1009	1184	0.144493770585708	0.158585587998928	TRUE	DE
Uqcr11	DZ	0.149118920493896	1	0.0125410411881458	0.0706258635332422	0.0136176666662314	0.0848786527547215	Pax5	WT	2.23267326732673	2.20363636363636	4726	4869	0.676786481454962	0.652156442539512	TRUE	DP
Ndufs5	DZ	0.31097376614295	1	0.0144770106565399	0.0786970526406619	0.028827198128233	0.146003508285931	Pax5	WT	2.31003039513678	2.26937984496124	3802	3868	0.544465129600458	0.518081971604608	TRUE	DP
Rbm42	DZ	0.230926380814381	1	0.0156310232757196	0.0831791444104979	0.0239106497829703	0.127819026571173	Pax5	WT	2.19014084507042	2.21448467966574	4123	4226	0.590433910926536	0.566032681489419	TRUE	DP
Arhgap45	DZ	0.319206667104565	1	0.0165358648350224	0.0868518628880468	0.0329588090362605	0.161037984679812	Pax5	WT	2.424317617866	2.39552880481513	3619	4007	0.518258628096807	0.536699705330833	TRUE	DP
Sh3kbp1	DZ	0.0101196521200198	0.182024825394495	0.0184713384346489	0.0937653458625913	0.00179162660498655	0.0166861565664751	Pax5	WT	2.27257525083612	2.19517102615694	4616	5049	0.661033939567521	0.676265738012322	TRUE	DP
Smim14	DZ	0.0228329186398639	0.362248102466156	0.020585176306033	0.100986718573977	0.00407165621321941	0.0328677086338933	Pax5	WT	2.01583434835566	3.51778656126482	2057	2321	0.294572533295145	0.310875971068845	TRUE	DB
Sf3b5	DZ	0.211602041824816	1	0.0218255104456328	0.105674975220497	0.0294543854232567	0.148164484250322	Pax5	WT	2.22857142857143	2.23325892857143	3863	3944	0.553200630101676	0.52826145191535	TRUE	DP
Brd3	DZ	0.149970199930565	1	0.0230728942869204	0.110108648113807	0.0230674411193239	0.1246566058485	Pax5	WT	2.26061776061776	2.21192052980132	4682	5104	0.670485464699986	0.68363246718457	TRUE	DP
Rsbn1l	DZ	0.0355334679514397	0.518078537410866	0.0268960649748366	0.123439685653743	0.00760081840417634	0.0543002776871258	Pax5	WT	1.23681489141675	1.17840851495185	5049	5493	0.723041672633539	0.735735333511921	TRUE	DE
Gtf2a2	DZ	0.0649514995996561	0.829968483572076	0.0302205938458996	0.134080425348452	0.0141981389946956	0.087458374739923	Pax5	WT	2.13367609254499	2.15015974440895	4804	5217	0.68795646570242	0.698767747120279	TRUE	DP
Iscu	DZ	0.426538487528327	1	0.0305915408078352	0.135084815429414	0.0696668805714589	0.269509000289156	Pax5	WT	2.20156555772994	2.25146198830409	4603	4767	0.659172275526278	0.638494508438253	TRUE	DP
Hp1bp3	DZ	0.0483442313252858	0.661133701029574	0.0311145708570755	0.136452862199345	0.0112808040675703	0.0734358225575166	Pax5	WT	2.32220039292731	2.2962962962963	4892	5322	0.700558499212373	0.712831502812751	TRUE	DP
Pbrm1	DZ	0.0949665723562942	1	0.0340108603253687	0.145759221659235	0.0217543290559221	0.119450351187116	Pax5	WT	2.33400809716599	2.29906542056075	4945	5368	0.708148360303594	0.718992767211358	TRUE	DP
Eif4a1	DZ	0.0878482614760139	1	0.0416822681762901	0.167424645817573	0.0242032892932955	0.128964687147979	Pax5	WT	2.4239417989418	2.41627118644068	3152	3441	0.451381927538307	0.460889365121886	TRUE	DP
Xiap	DZ	0.110341519394941	1	0.0430041468439872	0.170947095237673	0.0301346645776611	0.150475756633843	Pax5	WT	1.15238095238095	1.09364261168385	5828	6302	0.83459831018187	0.844093222609162	TRUE	DE
Cxxc5	DZ	0.216373203531602	1	0.0442457629861501	0.174079965033244	0.0540788226912154	0.225799725221782	Pax5	WT	2.20925925925926	2.22933884297521	4667	5075	0.668337390806244	0.67974819180284	TRUE	DP
Psma6	DZ	0.145102845641986	1	0.0462101392239227	0.179610529130029	0.0402639808983127	0.185276517400147	Pax5	WT	2.27970297029703	2.21691176470588	4097	4211	0.58671058284405	0.564023573533351	TRUE	DP
Rbbp4	DZ	0.0272044875629947	0.420961495221353	0.0508358618948443	0.191719168060748	0.010487740993173	0.0695316284585788	Pax5	WT	1.70478858889455	1.60096852300242	3057	3336	0.437777459544608	0.446825609429413	TRUE	DE
Rnf167	DZ	0.37976406015861	1	0.0519306789049215	0.193143556145716	0.0971486424433842	0.333390040380848	Pax5	WT	2.17330677290837	2.19277108433735	4663	4851	0.667764571101246	0.649745512992231	TRUE	DP
Hspa4	DZ	0.490383530612821	1	0.0567338012800949	0.205636205255708	0.127475977146273	0.397150854689591	Pax5	WT	2.24161073825503	2.18161434977578	4766	4951	0.682514678504941	0.663139566032682	TRUE	DP
Becn1	DZ	0.0846938507190222	1	0.0605941182259209	0.214172003459186	0.0321889696462784	0.158472539536126	Pax5	WT	2.13910761154856	2.17251461988304	4878	5081	0.69855363024488	0.680551834985267	TRUE	DP
Atf7ip	DZ	0.11256831791883	1	0.0613861561931811	0.21640640084352	0.0412864470723281	0.188363959370156	Pax5	WT	1.38700290979631	2.3363802559415	4921	5132	0.704711442073607	0.687382802035896	TRUE	DB
Atp5g1	DZ	0.182308898836268	1	0.0640720349791713	0.223535606810922	0.0636585812744172	0.253894022787991	Pax5	WT	2.24212034383954	2.22031473533619	4306	4449	0.616640412430188	0.595901419769622	TRUE	DP
Eif4a3	DZ	0.504016768824342	1	0.064720756924827	0.224985955857324	0.144273891190823	0.429258782061136	Pax5	WT	2.15815085158151	2.13477088948787	4745	5136	0.679507375053702	0.687918564157514	TRUE	DP
Ddx24	DZ	0.0138667568629688	0.239143385849127	0.0671360556136005	0.230193461872163	0.00742839930418997	0.0533164712808491	Pax5	WT	2.32445759368836	2.29418103448276	3815	4162	0.546326793641701	0.557460487543531	TRUE	DP
Trp53inp1	DZ	0.0980330172264904	1	0.0675289592008366	0.230990075237313	0.0398372478947415	0.183971506766492	Pax5	WT	2.34100418410042	2.2360097323601	4884	5304	0.699412859802377	0.71042057326547	TRUE	DP
Fam103a1	DZ	0.311656249344591	1	0.0691398962864197	0.23439492988224	0.104237394970494	0.350017061742207	Pax5	WT	2.17687074829932	2.16745283018868	4666	4862	0.668194185879994	0.651218858826681	TRUE	DP
Rap1a	DZ	0.0923294017700779	1	0.0803348246793782	0.259547441059413	0.0437911301751944	0.19633225536995	Pax5	WT	2.23206751054852	2.19969040247678	4152	4510	0.59458685378777	0.604071792124297	TRUE	DP
Tra2a	DZ	0.0333730002626127	0.492142834159886	0.0866196197670681	0.271870113242238	0.0197908047875066	0.111900148641326	Pax5	WT	2.32330827067669	2.215859030837	4732	5127	0.677645711012459	0.686713099383874	TRUE	DP
Arhgef1	DZ	0.0432278117121389	0.607340001368558	0.0970642598071666	0.293128037275557	0.0271626433659809	0.140063220083806	Pax5	WT	2.23780487804878	2.16945107398568	4828	5220	0.691393383932407	0.699169568711492	TRUE	DP
Ralgps2	DZ	0.0879175904250692	1	0.101157548844604	0.30021814908462	0.0508926041510383	0.21790920586893	Pax5	WT	2.38023255813953	2.35157159487776	4249	4416	0.608477731633968	0.591481382266274	TRUE	DP
Ptprc	DZ	0.117985371610797	1	0.105352376210246	0.308387342255042	0.0669685669487975	0.262283425545381	Pax5	WT	2.40027700831025	2.31652661064426	4465	4656	0.639409995703852	0.623627109563354	TRUE	DP
Ost4	DZ	0.150213444643115	1	0.105425159071361	0.308530636188271	0.0814847995809247	0.300039799395098	Pax5	WT	2.25623130608175	2.27040314650934	3737	3853	0.535156809394243	0.51607286364854	TRUE	DP
Tcp11l2	DZ	0.361910767449114	1	0.115480572334383	0.32637567561957	0.174488982707411	0.477766950699143	Pax5	WT	2.28193832599119	2.28759124087591	4464	4670	0.639266790777603	0.625502276989017	TRUE	DP
Cerk	DZ	0.148944270190502	1	0.11775611620646	0.329997497083341	0.0884553345979808	0.313614368120114	Pax5	WT	2.3826998689384	2.3245729303548	4406	4596	0.630960905055134	0.615590677739084	TRUE	DP
Atxn7l3b	DZ	0.137134131001146	1	0.117930252145538	0.330128210708816	0.0828740756281706	0.303293818890207	Pax5	WT	2.28301886792453	2.2680412371134	4382	4560	0.627523986825147	0.610768818644522	TRUE	DP
Ssna1	DZ	0.218742685988182	1	0.118155036477279	0.330395609678414	0.120326977968948	0.382987637842167	Pax5	WT	2.27083333333333	2.26448736998514	4428	4595	0.634111413432622	0.615456737208679	TRUE	DP
Rchy1	DZ	0.0850104412151487	1	0.123139246999486	0.339209325723903	0.0581966922226468	0.238734133154968	Pax5	WT	2.20100502512563	2.20070422535211	4439	4631	0.635686667621366	0.620278596303241	TRUE	DP
Kmt2c	DZ	0.0546323543372743	0.732930017332364	0.128400140583326	0.348803319373127	0.0418063453896115	0.189866208384669	Pax5	WT	1.28409090909091	1.18705603788477	5751	6199	0.823571530860662	0.830297347977498	TRUE	DE
Sf1	DZ	0.280441543994918	1	0.133959814420821	0.357824988097044	0.160850911151122	0.45732559956991	Pax5	WT	2.25238095238095	2.21843003412969	4425	4789	0.633681798653874	0.641441200107152	TRUE	DP
Ndfip1	DZ	0.354846533717732	1	0.138697666244489	0.36681136252136	0.197432943392486	0.516228140356606	Pax5	WT	2.27625899280576	2.19280575539568	4120	4290	0.590004296147787	0.574604875435307	TRUE	DP
Nudt21	DZ	0.079685558782926	0.967879647324659	0.147001474336808	0.38087414213301	0.0638053446699014	0.254278732774972	Pax5	WT	2.22187981510015	2.20382165605096	4363	4526	0.624803093226407	0.606214840610769	TRUE	DP
Grcc10	DZ	0.299005366417831	1	0.153140308189094	0.389195762129467	0.186991447573219	0.499003557950957	Pax5	WT	2.32403718459495	2.31307793923382	4355	4558	0.623657453816411	0.610500937583713	TRUE	DP
Atp5g2	DZ	0.0393839856230623	0.564570433500142	0.15942777947872	0.397939360113936	0.0381164491259684	0.178557085124109	Pax5	WT	2.10385756676558	2.01138005780347	1928	1930	0.276099097808965	0.258505223680686	TRUE	DE
Rnf111	DZ	0.39454690670154	1	0.164704447184853	0.404942741682926	0.242624173723332	0.578894371131452	Pax5	WT	1.14784633294529	1.07657142857143	6124	6591	0.876986968351711	0.882802035896062	TRUE	DE
Clk4	DZ	0.0494113350170717	0.670853894654859	0.17247101868272	0.415131909128711	0.0491303291509022	0.212812017966211	Pax5	WT	1.1404958677686	1.06971153846154	5773	6218	0.82672203923815	0.832842218055184	TRUE	DE
Cd81	DZ	0.0858710678925174	1	0.17885003339442	0.422933458282972	0.0794950131173246	0.295097886996307	Pax5	WT	2.25617283950617	2.27564102564103	4417	4609	0.632536159243878	0.617331904634342	TRUE	DP
Nisch	DZ	0.137273304707906	1	0.184844918307698	0.432373470158946	0.118599845849568	0.378939564956083	Pax5	WT	1.14197530864198	1.08128262490679	5687	6125	0.814406415580696	0.820385748727565	TRUE	DE
Mtss1	DZ	0.347429537304958	1	0.18928856148068	0.438667447804705	0.244753931547591	0.581606058474479	Pax5	WT	2.30074388947928	2.29244249726177	4071	4412	0.582987254761564	0.590945620144656	TRUE	DP
Cdc37l1	DZ	0.178230757524335	1	0.199668031490344	0.453562898693841	0.154297168840024	0.446844048790121	Pax5	WT	1.15850144092219	1.09006499535747	5942	6389	0.850923671774309	0.855746048754353	TRUE	DE
Tspo	DZ	0.127630835880025	1	0.204328692739158	0.459485705576944	0.121178024361284	0.384656302875682	Pax5	WT	2.39608177172061	2.37894736842105	3618	3911	0.518115423170557	0.523841414412001	TRUE	DP
Anapc5	DZ	0.104957032713589	1	0.205548960458902	0.461160171172795	0.104336878309377	0.350260280101068	Pax5	WT	2.4129746835443	2.3259385665529	4701	5040	0.673206358298725	0.675060273238682	TRUE	DP
Smndc1	DZ	0.294393518142189	1	0.206391452082214	0.46206988243272	0.23093889820351	0.56376260443798	Pax5	WT	2.24118738404453	2.24748490945674	4661	5027	0.667478161248747	0.673319046343424	TRUE	DP
Baz2b	DZ	0.203131022542876	1	0.206615896424269	0.462287703732062	0.175048796197497	0.478397951920009	Pax5	WT	2.39148351648352	2.32459970887918	4555	4917	0.652298439066304	0.658585587998929	TRUE	DP
2810474O19Rik	DZ	0.168223766076251	1	0.207863178708932	0.463122453062217	0.152225373988796	0.44352253429499	Pax5	WT	1.25377969762419	1.18416968442835	5131	5533	0.734784476585995	0.741092954728101	TRUE	DE
Cpsf6	DZ	0.341190822264441	1	0.218522231098295	0.475497029584811	0.268123262420032	0.610240815928032	Pax5	WT	2023-03-02	2.20454545454545	4792	5163	0.686238006587427	0.691534958478436	TRUE	DP
Fam96a	DZ	0.314766885388238	1	0.244960808191317	0.508906865156127	0.274694693227723	0.616004543232309	Pax5	WT	2.17304189435337	2.16261682242991	4372	4564	0.626091937562652	0.61130458076614	TRUE	DP
Vars	DZ	0.313740223685529	1	0.245396299260988	0.509402899876865	0.274400267605804	0.616004543232309	Pax5	WT	2.30797101449275	2.31589147286822	4776	5137	0.683946727767435	0.688052504687919	TRUE	DP
Chd9	DZ	0.10659462466835	1	0.252178224837864	0.518899036838913	0.124091149284993	0.390664727291871	Pax5	WT	2.30870279146141	2.30560271646859	4734	4966	0.677932120864958	0.665148673988749	TRUE	DP
Gpi1	DZ	0.0585062544979791	0.766881700119856	0.254854062702555	0.522501274712586	0.0776196732847201	0.290552046744884	Pax5	WT	2.23087248322148	2.19440559440559	4177	4369	0.598166976944007	0.585186177337262	TRUE	DP
Eif6	DZ	0.124697761352367	1	0.26219870330545	0.529427107251352	0.144531352956251	0.429711126998287	Pax5	WT	2.10658307210031	2.11272727272727	4974	5223	0.712301303164829	0.699571390302706	TRUE	DP
Srrm1	DZ	0.0891281527434655	1	0.265119081666889	0.532252558589116	0.112128382924535	0.365714933220661	Pax5	WT	2.32633279483037	2.36295681063123	3504	3777	0.501790061578118	0.505893383337798	TRUE	DP
Atpif1	DZ	0.18828589187493	1	0.269021262684394	0.534918642537003	0.201738307918388	0.523748554297708	Pax5	WT	2.34463894967177	2.35027027027027	4102	4269	0.587426607475297	0.571792124296812	TRUE	DP
Mob4	DZ	0.301574674188824	1	0.282210118819778	0.548944472409806	0.294798586959706	0.639146933117269	Pax5	WT	2.23144876325088	2.21714285714286	4480	4828	0.641558069597594	0.646664880792928	TRUE	DP
Tia1	DZ	0.312559017243699	1	0.307514817381317	0.573027395025318	0.321240084844789	0.670657307089702	Pax5	WT	2.29204892966361	2.30923076923077	4534	4760	0.649291135615065	0.637556924725422	TRUE	DP
Sdf4	DZ	0.33300828275682	1	0.309933067140313	0.575050647788138	0.33759946191095	0.689738940568495	Pax5	WT	2.17021276595745	2.13714285714286	4851	5103	0.694687097236145	0.683498526654166	TRUE	DP
Ybx1	DZ	0.211278944626522	1	0.318500430974972	0.584911358841556	0.248895030834928	0.587437798694412	Pax5	WT	2.33145434047351	2.29792147806005	4144	4425	0.593441214377775	0.592686847039914	TRUE	DP
Nxf1	DZ	0.0692586475861336	0.868818060151446	0.348160727427149	0.615545123310023	0.113934551114461	0.369637827068413	Pax5	WT	2.26383526383526	2.28432732316227	4184	4504	0.599169411427753	0.60326814894187	TRUE	DP
Rp9	DZ	0.294844436095446	1	0.353930545996071	0.620949112896461	0.340191546766975	0.692143329280137	Pax5	WT	2.3130890052356	2.30061983471074	3902	4077	0.558785622225405	0.546075542459148	TRUE	DP
Eif4h	DZ	0.398885212356699	1	0.363282736113624	0.629052175350541	0.42482065469864	0.772433612941498	Pax5	WT	2.17322834645669	2.14457831325301	4624	4844	0.662179578977517	0.6488079292794	TRUE	DP
Far1	DZ	0.487132727311452	1	0.36528908075447	0.630461294200389	0.485126763956958	0.818691032125067	Pax5	WT	2.25235849056604	2.16539440203562	4950	5315	0.708864384934842	0.71189391909992	TRUE	DP
Top2b	DZ	0.0464600574487382	0.644733180517133	0.370269370325948	0.634698469165901	0.0870920660065726	0.310546037669847	Pax5	WT	1.46506386175808	2.36217552533993	4321	4634	0.61878848632393	0.620680417894455	TRUE	DB
Ssb	DZ	0.24178581713489	1	0.385406960908608	0.648717724563431	0.314330931608525	0.662222707525148	Pax5	WT	2.21216216216216	2.23802816901408	4225	4521	0.605040813403981	0.605545137958746	TRUE	DP
Commd3	DZ	0.361260855303108	1	0.3966441413142	0.658885257582108	0.421689842138288	0.76977328383918	Pax5	WT	2.20824742268041	2.17817371937639	4674	5016	0.66933982528999	0.671845700508974	TRUE	DP
G3bp2	DZ	0.260409972664894	1	0.397064953732688	0.659344100278138	0.338029402452281	0.689766208526705	Pax5	WT	2.1924882629108	2.19843342036554	4835	5186	0.692395818416153	0.694615590677739	TRUE	DP
Snx2	DZ	0.144364222720475	1	0.435658699047115	0.688030394799097	0.236876654149493	0.572109479188144	Pax5	WT	2.42358909321497	2.40291878172589	3087	3310	0.442073607332092	0.443343155638896	TRUE	DP
Dnajc8	DZ	0.0927397975795243	1	0.449071667409361	0.697314848300883	0.174022483567503	0.477280897528496	Pax5	WT	2.2884012539185	2.21875	4432	4654	0.63468423313762	0.623359228502545	TRUE	DP
Desi1	DZ	0.35707066845681	1	0.466340205184629	0.711554528694111	0.465023951151731	0.805179208279301	Pax5	WT	2.43502824858757	2.40600667408231	4253	4466	0.609050551338966	0.598178408786499	TRUE	DP
Syf2	DZ	0.171851221684236	1	0.480514400608177	0.721719251122282	0.28852599411361	0.633862378849914	Pax5	WT	2.24178403755869	2.26380368098159	3841	4121	0.550050121724187	0.551968925796946	TRUE	DP
Mrpl18	DZ	0.199748085264809	1	0.514037967882452	0.74937741502032	0.336389516882982	0.688192678875154	Pax5	WT	2.23493044822257	2.19934640522876	4362	4655	0.624659888300158	0.623493169032949	TRUE	DP
U2af2	DZ	0.298863927229049	1	0.524598563706701	0.754999733693937	0.447286147358378	0.790751212364852	Pax5	WT	2.19354838709677	2375-02-01	4336	4554	0.620936560217672	0.609965175462095	TRUE	DP
Dguok	DZ	0.24965841393664	1	0.533950878217039	0.762260405323065	0.401930641205861	0.753350187711505	Pax5	WT	1.12230769230769	1.07658959537572	5683	6082	0.813833595875698	0.814626305920171	TRUE	DE
Rbm5	DZ	0.110996362283563	1	0.544823947961718	0.770742532152574	0.230134863056331	0.563209425286257	Pax5	WT	2.26347305389222	2.24611973392461	4816	5156	0.689674924817414	0.690597374765604	TRUE	DP
Pa2g4	DZ	0.485639310889249	1	0.562209888525	0.782764966849465	0.627471925386645	0.918536552603728	Pax5	WT	2.29207920792079	2.26746166950596	4442	4741	0.636116282400115	0.635012054647736	TRUE	DP
Kif5b	DZ	0.121578208803887	1	0.581875453075383	0.796554337128847	0.258121097604583	0.599274156676375	Pax5	WT	2.26008344923505	2.30621301775148	4250	4547	0.608620936560218	0.609027591749263	TRUE	DP
Psmb8	DZ	0.250116429777827	1	0.587134555221979	0.800322813262927	0.428562595071644	0.776229396778442	Pax5	WT	2.39758269720102	2.36249213341724	3028	3228	0.433624516683374	0.432360032145727	TRUE	DP
Csnk1a1	DZ	0.0955252714166804	1	0.605635293784067	0.811804222560805	0.222726726232402	0.551936009809979	Pax5	WT	2.24398625429553	2.24071856287425	4000	4270	0.572819704997852	0.571926064827217	TRUE	DP
Ccar1	DZ	0.160346349565865	1	0.62526689209565	0.824208619616514	0.330855150121367	0.681175462517324	Pax5	WT	2.29738562091503	2.27008547008547	4513	4764	0.646283832163826	0.63809268684704	TRUE	DP
Prpf40a	DZ	0.153091398902602	1	0.674792672142198	0.849032140546651	0.337814425745159	0.689766208526705	Pax5	WT	2.34254143646409	2.2562358276644	4056	4317	0.580839180867822	0.578221269756228	TRUE	DP
Nfyb	DZ	0.068528219469611	0.863945052599024	0.684807961555474	0.851846352877029	0.19048940839026	0.505029904842099	Pax5	WT	1.22830769230769	1.16324200913242	5358	5714	0.767291994844623	0.765336190731315	TRUE	DE
Mif	DZ	0.0829672650419377	1	0.754731118437267	0.891777782185968	0.23611378483733	0.571094431304263	Pax5	WT	2.36602052451539	2.33957845433255	4110	4334	0.588572246885293	0.580498258773105	TRUE	DP
Zc3h15	DZ	0.245831816906795	1	0.762348617509704	0.893466782918271	0.501219141204498	0.830593281557684	Pax5	WT	2.17941952506596	2.15942028985507	4967	5261	0.711298868681083	0.704661130458077	TRUE	DP
Dnaja2	DZ	0.585557093853541	1	0.765300858618421	0.895516430656022	0.807829233328089	0.997975950935572	Pax5	WT	2.1875	2.16774193548387	4525	4788	0.64800229127882	0.641307259576748	TRUE	DP
Zfp397	DZ	0.223369884322653	1	0.767858528647848	0.89683936584607	0.473913040044555	0.811173750183075	Pax5	WT	1.13127001067236	1.0726368159204	6046	6461	0.865816984104253	0.865389766943477	TRUE	DE
Ociad1	DZ	0.423310104833581	1	0.780459702138874	0.903860914804202	0.696275838876628	0.944735366640966	Pax5	WT	2.16541353383459	2.11764705882353	4838	5125	0.692825433194902	0.686445218323065	TRUE	DP
Ankle2	DZ	0.0876253924776231	1	0.79195258494924	0.909835121368718	0.254537144645357	0.596407337833529	Pax5	WT	1.17710371819961	1.09389243391067	5961	6369	0.853644565373049	0.853067238146263	TRUE	DE
Sec62	DZ	0.0832344082352051	1	0.830209426250353	0.930140253441299	0.253754376347291	0.59500392338731	Pax5	WT	2.21792260692464	2.20045045045045	4794	5091	0.686524416439926	0.681891240289312	TRUE	DP
Tomm5	DZ	0.192268300508013	1	0.846372354277271	0.938263795772569	0.458193865097113	0.799730619740012	Pax5	WT	2.16201117318436	2.15605095541401	4944	5260	0.708005155377345	0.704527189927672	TRUE	DP
Aff1	DZ	0.422466359525227	1	0.881628528959411	0.952721251965526	0.740309456895108	0.969900520882106	Pax5	WT	2.32857142857143	2.28085106382979	4913	5227	0.703565802663612	0.700107152424324	TRUE	DP
Fli1	DZ	0.365599422219599	1	0.898220670195573	0.959489783939694	0.694068625170303	0.944143394447696	Pax5	WT	2.25961538461538	2.184	4740	5026	0.678791350422455	0.673185105813019	TRUE	DP
Akap13	DZ	0.21434516336735	1	0.947680556791067	0.975199009050598	0.526901943173304	0.848891127247064	Pax5	WT	2.32242990654206	2.28478964401295	4671	4966	0.668910210511242	0.665148673988749	TRUE	DP
Thrap3	DZ	0.206020894032823	1	0.953832459143909	0.978082436918754	0.516239065032672	0.842309885598038	Pax5	WT	2.35253054101222	2.28388278388278	4750	5043	0.680223399684949	0.675462094829895	TRUE	DP
Gnas	DZ	0.272065127364097	1	0.963242322171794	0.982694515914692	0.613012201428905	0.910552022955312	Pax5	WT	2.22405660377358	2.23979591836735	4938	5248	0.707145925819848	0.702919903562818	TRUE	DP
Peli1	DZ	0.180812128409985	1	1.00124804696981e-11	5.46968711566168e-10	5.07584442537775e-11	2.19073445399304e-09	Pax5	WT	2.28977272727273	2.25242718446602	4683	5369	0.670628669626235	0.719126707741763	TRUE	DP
E2f2	DZ	0.179993341397781	1	1.00154027666413e-27	2.09144225193073e-25	1.16965130198367e-26	1.54537194470251e-24	Pax5	WT	1.27660753880266	2.29513343799058	5179	4888	0.741658313045969	0.654701312617198	TRUE	DZ
Slc25a10	DZ	NA	NA	1.00662607364156e-07	2.83938731491009e-06	1.00662607364156e-07	2.67085950850635e-06	Pax5	WT	1.02147239263804	1.04782608695652	6657	7236	0.953315194042675	0.969193678006965	FALSE	DZ
Col25a1	DZ	NA	NA	1.01055845811388e-08	3.5171237519356e-07	1.01055845811388e-08	3.17590070768412e-07	Pax5	WT	1.05063291139241	1.04347826086957	6904	7282	0.988686810826292	0.975354942405572	FALSE	DZ
Bfsp2	DZ	1	1	1.01199984862845e-10	4.81704486771785e-09	2.4302085943731e-09	8.34650951722625e-08	Pax5	WT	1.13753213367609	1.12724014336918	6205	6350	0.888586567377918	0.850522368068578	TRUE	DZ
Pde3b	DZ	NA	NA	1.01924709432498e-09	4.13673734489829e-08	1.01924709432498e-09	3.63559542074927e-08	Pax5	WT	1.04848484848485	1.05140186915888	6653	7252	0.952742374337677	0.971336726493437	FALSE	DZ
Pole2	DZ	NA	NA	1.02562907582314e-08	3.56000526667081e-07	1.02562907582314e-08	3.21545890405762e-07	Pax5	WT	1.03879310344828	1.05714285714286	6751	7326	0.966776457110125	0.98124832574337	FALSE	DZ
Lxn	DZ	0.642037856276507	1	1.02758574606512e-05	0.00018477989797646	8.52977631161153e-05	0.00119527644678297	Pax5	WT	1.08388157894737	1.14578313253012	6375	6636	0.912931404840327	0.888829359764265	TRUE	DZ
Tmem263	DZ	0.51685146629503	1	1.02789246539339e-13	7.35255455770623e-12	1.6770047781785e-12	8.72042484652819e-11	Pax5	WT	1.1078167115903	1.04243542435424	6241	6924	0.893741944722898	0.927404232520761	TRUE	DZ
Gm49085	DZ	0.999991539788479	1	1.03197822018804e-05	0.000185102370317016	0.00012880482150163	0.0017243320641304	Pax5	WT	1.12518628912072	1.10290827740492	6312	6572	0.90390949448661	0.880257165818377	TRUE	DZ
Paics	DZ	0.0651422735306396	0.830527225510277	1.03223844418696e-05	0.000185102370317016	1.02291614033462e-05	0.000179224873951998	Pax5	WT	1.23570432357043	1.15276752767528	5549	6111	0.79464413575827	0.818510581301902	TRUE	DE
Pik3r1	DZ	0.21061967284442	1	1.0365502748285e-05	0.000185618484207533	3.06403218656702e-05	0.000483228852030083	Pax5	WT	1.21449970041941	1.1680353758686	5314	5883	0.760990978089646	0.787972140369676	TRUE	DZ
Fcmr	DZ	0.247808955055762	1	1.03803543255916e-28	2.31714564574887e-26	1.71910185695265e-27	2.41944900476336e-25	Pax5	WT	1.2744014732965	1.32184579439252	5897	5754	0.844479450093083	0.770693811947495	TRUE	DZ
Txndc5	DZ	0.0843148740187611	1	1.03822997901567e-53	7.4677575212866e-51	1.09836571459863e-52	2.6336369023376e-50	Pax5	WT	1.20480668756531	1.27409470752089	6026	5671	0.862952885579264	0.759576747923922	TRUE	DZ
Stac	DZ	NA	NA	1.03992720887898e-10	4.93184526496561e-09	1.03992720887898e-10	4.20780546892656e-09	Pax5	WT	1	1.04395604395604	6975	7375	0.998854360590004	0.98781141173319	FALSE	DZ
Susd3	DZ	0.999999743177449	1	1.04083902629576e-14	8.31835979842668e-13	3.45518545725413e-13	1.93669875759855e-11	Pax5	WT	1.12335692618807	1.13156053184045	5994	6037	0.858370327939281	0.808598982051969	TRUE	DZ
Slc25a40	DZ	NA	NA	1.04189338080056e-05	0.000186317591177139	1.04189338080056e-05	0.000181811799118675	Pax5	WT	1.03678929765886	1.01793721973094	6684	7243	0.957181727051411	0.970131261719796	FALSE	DZ
Camk1g	DZ	NA	NA	1.042822588547e-12	6.46001150905166e-11	1.042822588547e-12	5.55657073107264e-11	Pax5	WT	1	1.06617647058824	6952	7330	0.995560647286267	0.981784087864988	FALSE	DZ
Slpi	DZ	NA	NA	1.04699003446814e-11	5.69553780515084e-10	1.04699003446814e-11	4.87048738995394e-10	Pax5	WT	1.3757225433526	1.34246575342466	6810	7393	0.975225547758843	0.990222341280471	FALSE	DZ
Cmpk1	DZ	8.94789614613867e-06	0.000332484983114416	1.05429766729039e-09	4.26562246825272e-08	3.14091698189306e-13	1.78371022287506e-11	Pax5	WT	2.35249621785174	2.19426048565121	4407	5036	0.631104109981383	0.674524511117064	TRUE	DZ
Trim16	DZ	NA	NA	1.06023856260302e-18	1.22561684553762e-16	1.06023856260302e-18	9.09137013813507e-17	Pax5	WT	1.03726708074534	1.04071246819338	6822	7073	0.976944006873836	0.947361371551031	FALSE	DZ
Macf1	DZ	0.538670415297455	1	1.06274960094739e-08	3.67898905975021e-07	1.14371115496266e-07	2.96768978646424e-06	Pax5	WT	1.19914651493599	1.10142348754448	6280	6904	0.899326936846628	0.924725421912671	TRUE	DZ
Gstp1	DZ	0.924669400118012	1	1.06852710931498e-13	7.60122004631925e-12	3.05753584151143e-12	1.52265284907269e-10	Pax5	WT	1.16285452881976	1.19404915912031	5890	5920	0.843477015609337	0.792927939994642	TRUE	DZ
Anp32b	DZ	0.00012156810359254	0.00348536370096784	1.07236634821478e-10	5.06712668260464e-09	4.29828481995335e-13	2.37838426704085e-11	Pax5	WT	1.79226864506052	1.66970198675497	4422	5050	0.633252183875125	0.676399678542727	TRUE	DE
Gm13012	DZ	0.237959703707944	1	1.07733930589547e-11	5.83611380478188e-10	7.09859725677175e-11	2.95539026625983e-09	Pax5	WT	2.19471153846154	2.28947368421053	4929	4856	0.705857081483603	0.650415215644254	TRUE	DP
Phgdh	DZ	0.0718453176891618	0.891829350128321	1.07864919905058e-08	3.72407231469543e-07	1.70322112327534e-08	5.14063102661284e-07	Pax5	WT	1.28490672696439	1.21969230769231	5214	5841	0.7466704854647	0.782346638092687	TRUE	DZ
2010107E04Rik	DZ	0.00408386041590469	0.0817930625142898	1.0793658374996e-13	7.63636584596027e-12	1.6026507361836e-14	1.0427699362867e-12	Pax5	WT	2.27321237993597	2.32522796352584	3874	3639	0.55477588429042	0.487409590141977	TRUE	DP
Gm4316	DZ	0.495734956359979	1	1.07991341846004e-06	2.51016858685855e-05	8.26600075370759e-06	0.000148861994593321	Pax5	WT	1.25473933649289	1.34363957597173	6139	6334	0.879135042245453	0.848379319582106	TRUE	DZ
Rnase6	DZ	0.999999993077137	1	1.08601623403249e-05	0.000193940030096809	0.000134996262042154	0.00179459096603882	Pax5	WT	2.33881578947368	2.37765205091938	4853	4926	0.694973507088644	0.659791052772569	TRUE	DZ
Dut	DZ	0.289816867564687	1	1.08778174085542e-13	7.6540816298126e-12	1.01159736436737e-12	5.41246391480525e-11	Pax5	WT	2.11045364891519	2.02567237163814	5969	6648	0.854790204783045	0.890436646129119	TRUE	DZ
Lcp2	DZ	NA	NA	1.09352011221293e-05	0.000194764848102672	1.09352011221293e-05	0.000190073800009713	Pax5	WT	1.07692307692308	1.01459854014599	6918	7329	0.990691679793785	0.981650147334583	FALSE	DZ
Epb41l4b	DZ	NA	NA	1.09364365930828e-05	0.000194764848102672	1.09364365930828e-05	0.000190073800009713	Pax5	WT	1.05109489051095	1.02985074626866	6709	7265	0.960761850207647	0.973077953388695	FALSE	DZ
Arntl	DZ	8.53057069427621e-10	5.60240270712465e-08	1.10408853476343e-14	8.76971426968226e-13	5.08781683284638e-22	5.35585791477194e-20	Pax5	WT	1.70295809367297	1.51923947487551	4549	5257	0.651439209508807	0.704125368336459	TRUE	DE
Selenow	DZ	0.0161405838076855	0.272125424912858	1.1043260803965e-07	3.10819777454206e-06	3.76903338478939e-08	1.07020711110204e-06	Pax5	WT	2.29458413926499	2.37323943661972	1813	1644	0.259630531290276	0.220198231984999	TRUE	DZ
Hipk1	DZ	0.938377632689044	1	1.10688932053449e-05	0.000196852967485714	0.000129575088819567	0.00173141202274071	Pax5	WT	1.07348242811502	1.04315196998124	6357	6933	0.910353716167836	0.928609697294401	TRUE	DZ
Hsp90b1	DZ	2.86615530797896e-06	0.000111641690892863	1.10843603348436e-06	2.57184969991433e-05	8.72870126119825e-11	3.58791187079349e-09	Pax5	WT	2.6090961427749	2.78551865799384	1772	1624	0.253759129314048	0.217519421376909	TRUE	DE
4930458D05Rik	DZ	NA	NA	1.10891498218677e-05	0.000196942692378219	1.10891498218677e-05	0.000192469586988664	Pax5	WT	1.03846153846154	1.03763440860215	6723	7280	0.96276671917514	0.975087061344763	FALSE	DZ
Arl5a	DZ	0.999863185372536	1	1.11195272995365e-05	0.000196971705412226	0.000137940484359307	0.00183184963229159	Pax5	WT	1.09929906542056	1.06982872200264	6127	6707	0.87741658313046	0.898339137422984	TRUE	DZ
Cep128	DZ	NA	NA	1.11212108331148e-05	0.000196971705412226	1.11212108331148e-05	0.000192767654440656	Pax5	WT	1.15718157181572	1.07958477508651	6614	7177	0.947157382213948	0.961291186713099	FALSE	DZ
Pirb	DZ	NA	NA	1.11230373477407e-06	2.57620687909122e-05	1.11230373477407e-06	2.39635753042507e-05	Pax5	WT	1	1.03125	6969	7402	0.997995131032507	0.991427806054112	FALSE	DZ
Rps25	DZ	0.999999986139841	1	1.12295176840087e-05	0.000198618258818116	0.000139211932991027	0.00184494995738774	Pax5	WT	3.49339933993399	1.9781954887218	2293	2146	0.328368895890019	0.287436378248058	TRUE	DZ
Tyms	DZ	NA	NA	1.12574000183045e-08	3.87631803289862e-07	1.12574000183045e-08	3.5046965300084e-07	Pax5	WT	1.43935926773455	1.3641975308642	6546	7142	0.937419447228985	0.956603268148942	FALSE	DZ
Serpinf1	DZ	NA	NA	1.12604990124813e-07	3.16246595910186e-06	1.12604990124813e-07	2.93362054755751e-06	Pax5	WT	1.02222222222222	1.02941176470588	6893	7432	0.987111556637548	0.995446021966247	FALSE	DZ
Ubald1	DZ	0.692038208669083	1	1.13942033805856e-06	2.63429912800789e-05	1.1869710635764e-05	0.000204102275314571	Pax5	WT	1.05571030640669	1.09128205128205	6265	6491	0.897178862952886	0.869407982855612	TRUE	DZ
Gm40634	DZ	NA	NA	1.14142414136813e-07	3.19870527235782e-06	1.14142414136813e-07	2.96768978646424e-06	Pax5	WT	1.0631970260223	1.05027932960894	6714	7287	0.961477874838894	0.976024645057594	FALSE	DZ
Arl6ip1	DZ	0.999732145040505	1	1.14515988414398e-05	0.000202269918417628	0.000141705905199675	0.00187608186147791	Pax5	WT	2.30321480759864	2.33454467721248	2877	2788	0.412000572819705	0.373426198767747	TRUE	DZ
Slc29a1	DZ	1	1	1.14712751179838e-15	1.04590562642631e-13	4.06100522667898e-14	2.54018819686181e-12	Pax5	WT	1.12519809825674	1.11467889908257	6352	7030	0.909637691536589	0.941601928743638	TRUE	DZ
Lgmn	DZ	0.826561517364433	1	1.15751809166363e-11	6.24432780532044e-10	2.5232283549221e-10	9.60904727633274e-09	Pax5	WT	1.14949748743719	1.13184438040346	5391	6078	0.772017757410855	0.814090543798553	TRUE	DZ
Cenpk	DZ	NA	NA	1.15987794004154e-06	2.66996638256448e-05	1.15987794004154e-06	2.466410829375e-05	Pax5	WT	1.125	1.075	6615	7186	0.947300587140198	0.96249665148674	FALSE	DZ
9430015G10Rik	DZ	NA	NA	1.16005884699519e-06	2.66996638256448e-05	1.16005884699519e-06	2.466410829375e-05	Pax5	WT	1.05555555555556	1.0427807486631	6713	7279	0.961334669912645	0.974953120814358	FALSE	DZ
Dctn6	DZ	1	1	1.16103427310095e-06	2.66996638256448e-05	1.70279600844788e-05	0.000282302211490182	Pax5	WT	1.12677053824363	1.1358024691358	5571	5684	0.797794644135758	0.76131797481918	TRUE	DZ
Hist1h2bj	DZ	0.677459332069602	1	1.16235871185409e-05	0.000205028041449249	0.00010041477479959	0.00137729926282319	Pax5	WT	1.31662269129288	1.22985074626866	6225	6796	0.891450665902907	0.910259844628985	TRUE	DZ
Srp14	DZ	0.079558250690044	0.967879647324659	1.16363523506502e-10	5.4783946866861e-09	2.44454254115026e-10	9.33685452000402e-09	Pax5	WT	1.79011786038078	3.51119068934646	2571	2359	0.368179865387369	0.315965711224216	TRUE	DZ
Cnr2	DZ	NA	NA	1.1644366681174e-07	3.25614720132095e-06	1.1644366681174e-07	3.01542519575682e-06	Pax5	WT	1	1.01226993865031	6911	7303	0.989689245310039	0.978167693544066	FALSE	DZ
Slbp	DZ	0.000152536887559118	0.00432928814539648	1.16539075416724e-09	4.70040937514121e-08	5.39664798042625e-12	2.60730589740892e-10	Pax5	WT	1.6606334841629	1.50574084199016	4994	5637	0.715165401689818	0.755022769890169	TRUE	DZ
Nsd2	DZ	0.906415064684076	1	1.16795031555097e-10	5.47878722298495e-09	2.53745784159071e-09	8.69180003516309e-08	Pax5	WT	1.24864130434783	1.19031141868512	6247	6888	0.894601174280395	0.922582373426199	TRUE	DZ
Hmgb2	DZ	1.17311135250375e-08	6.76095195810326e-07	1.17089288532411e-13	8.19435145204936e-12	6.73564306927419e-20	6.41272841624722e-18	Pax5	WT	5.15247108307045	5.053407391583	2228	2785	0.319060575683804	0.373024377176534	TRUE	DE
Lynx1	DZ	0.0357738366838239	0.518078537410866	1.17491577958729e-06	2.69709833303488e-05	7.55925748190743e-07	1.67885533234541e-05	Pax5	WT	1.33589251439539	1.23991655076495	5420	6028	0.776170700272089	0.807393517278328	TRUE	DE
Atp6v0c	DZ	0.980790714397098	1	1.17618327013818e-05	0.000207184282972503	0.000142699579009202	0.00188730760879586	Pax5	WT	2.40016103059581	2.42116630669546	3537	3492	0.506515824144351	0.467720332172515	TRUE	DZ
Prkacb	DZ	1	1	1.18094980492285e-05	0.000207741265276306	0.000145807224559602	0.00192056148890918	Pax5	WT	1.07142857142857	1.05818181818182	6339	6916	0.907776027495346	0.926332708277525	TRUE	DZ
Ccdc34	DZ	0.99998467527837	1	1.18417833123484e-05	0.000208026551621404	0.000146171450044862	0.00192144968038668	Pax5	WT	1.34023668639053	1.32100840336134	6307	6871	0.903193469855363	0.920305384409322	TRUE	DZ
Hnrnpdl	DZ	0.143863975948006	1	1.18562807246879e-06	2.71687197420415e-05	2.82874040169492e-06	5.56307969306915e-05	Pax5	WT	2.26136363636364	2.23228995057661	4271	4807	0.611628240011456	0.643852129654433	TRUE	DP
AW112010	DZ	0.192520014100771	1	1.18998565865357e-11	6.39019842140414e-10	6.36933998137572e-11	2.67760435320951e-09	Pax5	WT	1.21275167785235	1.15710919088767	5493	6193	0.7866246598883	0.829493704795071	TRUE	DZ
Rock2	DZ	0.343023308781899	1	1.1901185440197e-10	5.56262266766173e-09	1.01740173615051e-09	3.63559542074927e-08	Pax5	WT	1.15826612903226	1.10552147239264	5991	6651	0.857940713160533	0.890838467720332	TRUE	DZ
Myadm	DZ	NA	NA	1.19287758109176e-08	4.09660107225333e-07	1.19287758109176e-08	3.69506672726702e-07	Pax5	WT	1.05016722408027	1.05133470225873	6684	6979	0.957181727051411	0.934770961693008	FALSE	DZ
Ivns1abp	DZ	0.00047146581142643	0.0121847515556624	1.19442961147741e-11	6.39019842140414e-10	1.90397603062573e-13	1.11585044261336e-11	Pax5	WT	1.26238145416228	1.15683962264151	5085	5770	0.728197049978519	0.772836860433967	TRUE	DE
Phip	DZ	5.41565886913453e-07	2.38965947600561e-05	1.1958404836273e-07	3.33675576325919e-06	2.03147760462599e-12	1.04073524331064e-10	Pax5	WT	1.48680042238648	2.36893203883495	4142	4720	0.593154804525276	0.632199303509242	TRUE	DB
Cyba	DZ	2.52345744533589e-06	9.89756086892853e-05	1.19610986683097e-29	2.9218932916718e-27	2.42932814620763e-33	3.88332602927116e-31	Pax5	WT	2.06560283687943	2.25824175824176	3035	2552	0.43462695116712	0.341816233592285	TRUE	DE
Shank2	DZ	NA	NA	1.19867685505235e-07	3.33747725642209e-06	1.19867685505235e-07	3.09789778826702e-06	Pax5	WT	1	1.01639344262295	6978	7405	0.999283975368753	0.991829627645325	FALSE	DZ
Zfp36	DZ	5.33350447140535e-08	2.73851211404522e-06	1.19896377938458e-09	4.82080250052553e-08	2.44842529196746e-15	1.71363300975106e-13	Pax5	WT	1.98436354752016	1.74651046859422	2890	3454	0.413862236860948	0.462630592017144	TRUE	DE
Slit1	DZ	NA	NA	1.19981305423465e-05	0.000210487528633822	1.19981305423465e-05	0.000205763965910335	Pax5	WT	1.01492537313433	1.0253164556962	6849	7387	0.980810539882572	0.989418698098045	FALSE	DZ
Lgals1	DZ	1	1	1.20009601343389e-06	2.74516662295557e-05	1.75611357668542e-05	0.00029039793858139	Pax5	WT	1.43029814665592	1.43402126328956	5742	5867	0.822282686524416	0.785829091883204	TRUE	DZ
Ighv2-2	DZ	NA	NA	1.20171539701976e-05	0.000210535984373679	1.20171539701976e-05	0.000205817605299099	Pax5	WT	7.39528795811518	8.72789115646258	6601	7172	0.945295718172705	0.960621484061077	FALSE	DZ
Cst3	DZ	0.000728439576275552	0.0178879422904536	1.20352488466961e-06	2.74653540742365e-05	1.91600514812609e-08	5.72943063693685e-07	Pax5	WT	3.56012176560122	1.79504658032265	3168	3065	0.453673206358299	0.410527725689794	TRUE	DB
Nr1d1	DZ	NA	NA	1.20493713711024e-06	2.74653540742365e-05	1.20493713711024e-06	2.54926896263128e-05	Pax5	WT	1.09230769230769	1.06849315068493	6918	7320	0.990691679793785	0.980444682560943	FALSE	DZ
Gm31718	DZ	NA	NA	1.21314260967192e-07	3.37050587283742e-06	1.21314260967192e-07	3.12281719881353e-06	Pax5	WT	1.04587155963303	1.05479452054795	6874	7247	0.984390663038809	0.970667023841414	FALSE	DZ
Otub2	DZ	0.397440792273154	1	1.2167844095298e-12	7.50176559532492e-11	1.41972890254378e-11	6.42749994060729e-10	Pax5	WT	1.21199524940618	1.15832762165867	5299	6007	0.758842904195904	0.804580766139834	TRUE	DZ
Atp5g3	DZ	0.844042118193338	1	1.22051659505122e-05	0.000213540923731462	0.000128597901044201	0.00172369112082848	Pax5	WT	2.14583751253761	2.1008732846195	1998	1855	0.286123442646427	0.248459683900348	TRUE	DZ
Lef1	DZ	1	1	1.22472330996685e-11	6.5253056354489e-10	3.19967795888547e-10	1.21138684829383e-08	Pax5	WT	1.16042780748663	1.15845539280959	6048	6715	0.866103393956752	0.89941066166622	TRUE	DZ
Smim3	DZ	0.974276500429111	1	1.22868476808628e-46	6.11837757400504e-44	1.27775018973187e-44	2.58504835260129e-42	Pax5	WT	1.04864864864865	1.08639308855292	6613	6540	0.947014177287699	0.875971068845433	TRUE	DZ
Ostc	DZ	1	1	1.23169401575779e-05	0.000215205700701972	0.000151554221194563	0.00198817026953111	Pax5	WT	2.14108910891089	2.14889336016097	4701	4735	0.673206358298725	0.634208411465309	TRUE	DZ
Nme2	DZ	0.100968215719776	1	1.23229540938284e-07	3.41638729449244e-06	2.38918480642856e-07	5.89241235688325e-06	Pax5	WT	1.46124454148472	1.52380952380952	5151	5219	0.737648575110984	0.699035628181088	TRUE	DZ
Rtraf	DZ	0.791288887619504	1	1.2465840247318e-06	2.83647159370872e-05	1.46276385386848e-05	0.000244323965375181	Pax5	WT	2.3003300330033	2.33990482664854	3436	3334	0.492052126593155	0.446557728368604	TRUE	DZ
Dynlrb1	DZ	0.601698672952839	1	1.25414204321544e-06	2.84866263745794e-05	1.13924750389133e-05	0.0001966796890718	Pax5	WT	2.20912547528517	2.22222222222222	4458	4439	0.638407561220106	0.594562014465577	TRUE	DZ
Lcp1	DZ	0.575232976644245	1	1.25453319374494e-15	1.135835053106e-13	2.58819314263857e-14	1.64274141229824e-12	Pax5	WT	3125-01-01	1.26266666666667	5223	5966	0.747959329800945	0.799089204393249	TRUE	DZ
Rpl36	DZ	2.1368002926847e-05	0.000731433215338376	1.25876232772728e-05	0.00021963875818174	6.19615847713028e-09	2.02085289576531e-07	Pax5	WT	3.70616613900196	3.90526462008612	350	267	0.050121724187312	0.0357621216180016	TRUE	DE
Plin2	DZ	1	1	1.26099141974091e-08	4.31906241041947e-07	2.41968900768316e-07	5.95629910104211e-06	Pax5	WT	1.06839945280438	1.0747572815534	6252	6436	0.895317198911643	0.862041253683365	TRUE	DZ
Dock9	DZ	NA	NA	1.26865556601142e-06	2.87658206885287e-05	1.26865556601142e-06	2.66883766784405e-05	Pax5	WT	1.02222222222222	1.03508771929825	6938	7352	0.993555778318774	0.984730779533887	FALSE	DZ
Ccnb2	DZ	0.600847691315944	1	1.27582182151573e-06	2.8877736229308e-05	1.15609673824051e-05	0.000199057720302369	Pax5	WT	2.55905511811024	2.68905742145179	5967	6543	0.854503794930546	0.876372890436646	TRUE	DZ
Dnajc15	DZ	0.687481496174909	1	1.27970160929854e-08	4.37158225213407e-07	1.71984480655426e-07	4.3239903990805e-06	Pax5	WT	1.26506024096386	1.21457219251337	5323	5970	0.762279822425891	0.799624966514867	TRUE	DZ
Emc6	DZ	0.994302747120284	1	1.28365397191039e-05	0.000223680591848234	0.000156593322156377	0.00204805084371795	Pax5	WT	1.15652654867257	2.10839160839161	5175	5264	0.741085493340971	0.70506295204929	TRUE	DZ
Mycbp2	DZ	0.673773425985981	1	1.28452270704545e-06	2.90239362794371e-05	1.29475266703484e-05	0.000220584967536409	Pax5	WT	1.17911791179118	1.13997985901309	5872	6473	0.840899326936847	0.866997053308331	TRUE	DZ
Lsmem1	DZ	NA	NA	1.28524373047634e-08	4.37896067854662e-07	1.28524373047634e-08	3.96222281481134e-07	Pax5	WT	1.03825136612022	1.02020202020202	6800	7367	0.973793498496348	0.986739887489954	FALSE	DZ
Mtf2	DZ	0.996664240395629	1	1.28643797267617e-07	3.55887017782871e-06	2.16292509101713e-06	4.35545164517727e-05	Pax5	WT	1.13813813813814	1.1209341117598	5651	6267	0.809251038235715	0.839405304045004	TRUE	DZ
Col27a1	DZ	NA	NA	1.29960911698862e-05	0.000226156441366285	1.29960911698862e-05	0.000221121404031125	Pax5	WT	1.10440835266821	1.08479532163743	6552	7124	0.938278676786481	0.954192338601661	FALSE	DZ
Stk3	DZ	9.85630247640756e-07	4.1543579393097e-05	1.30622963868542e-49	7.68716142366369e-47	1.64008826544361e-53	4.0838197809546e-51	Pax5	WT	1.46570670708602	1.32166412988331	4344	5495	0.622082199627667	0.73600321457273	TRUE	DE
Smc4	DZ	0.977306566579602	1	1.31483051214559e-10	6.12342109379457e-09	3.05508225297144e-09	1.03282519612204e-07	Pax5	WT	1.9831884057971	2.01089743589744	5258	5906	0.752971502219676	0.791052772568979	TRUE	DZ
Cd37	DZ	4.00790511889682e-14	4.11575420209622e-12	1.32722973871838e-14	1.04778313580408e-12	3.39383839154452e-26	4.35083361323946e-24	Pax5	WT	3.75182134938232	4.12789699570815	669	476	0.0958040956608907	0.0637556924725422	TRUE	DE
Gbp4	DZ	NA	NA	1.33108318889023e-05	0.000231322604651836	1.33108318889023e-05	0.00022588289816187	Pax5	WT	1.10160427807487	1.05536332179931	6609	7177	0.946441357582701	0.961291186713099	FALSE	DZ
H2-T22	DZ	0.448317728609839	1	1.33235583342085e-06	3.00000190874779e-05	9.15738309044182e-06	0.00016331927858821	Pax5	WT	2.25878003696858	2.24568965517241	4591	5158	0.657453816411285	0.690865255826413	TRUE	DP
2610020C07Rik	DZ	NA	NA	1.33380990514799e-05	0.000231485748551623	1.33380990514799e-05	0.000225938204512474	Pax5	WT	1.0703125	1.02666666666667	6855	7391	0.981669769440069	0.989954460219662	FALSE	DZ
Iglc2	DZ	1.66533453693773e-15	2.09017988102763e-13	1.34014515627861e-54	1.0844287086462e-51	3.55023262803352e-67	1.02152026817284e-64	Pax5	WT	5.50528606965174	4.41855753646677	3767	4998	0.539452957181727	0.669434770961693	TRUE	DE
Slf1	DZ	0.986219372741287	1	1.34224291696592e-05	0.00023263747049475	0.000161926694579105	0.00211353512238937	Pax5	WT	1.03441682600382	1.07798165137615	6460	7030	0.925103823571531	0.941601928743638	TRUE	DZ
Adgrl2	DZ	NA	NA	1.34874386898131e-08	4.58325114742808e-07	1.34874386898131e-08	4.12849541739243e-07	Pax5	WT	1.1264367816092	1	6896	7439	0.987541171416297	0.996383605679078	FALSE	DZ
Cacnb4	DZ	NA	NA	1.34997807380677e-05	0.000233665322480965	1.34997807380677e-05	0.00022819211618342	Pax5	WT	1	1	6883	7415	0.985679507375054	0.993169032949371	FALSE	DZ
2010109I03Rik	DZ	NA	NA	1.35473521516621e-05	0.000234063127449835	1.35473521516621e-05	0.000228525679032928	Pax5	WT	1.04733727810651	1.07339449541284	6814	7357	0.975798367463841	0.985400482185909	FALSE	DZ
Cd200	DZ	NA	NA	1.35589206447344e-05	0.000234063127449835	1.35589206447344e-05	0.000228525679032928	Pax5	WT	1.125	1	6919	7441	0.990834884720034	0.996651486739887	FALSE	DZ
Apbb2	DZ	NA	NA	1.35743401627276e-06	3.05116288345199e-05	1.35743401627276e-06	2.83942740592888e-05	Pax5	WT	1.01739130434783	1.02764976958525	6868	7249	0.983531433481312	0.970934904902223	FALSE	DZ
Itgb3	DZ	NA	NA	1.36556714978723e-06	3.0641244173822e-05	1.36556714978723e-06	2.8436459299491e-05	Pax5	WT	1.02083333333333	1.025	6839	7386	0.979378490620077	0.98928475756764	FALSE	DZ
Timeless	DZ	NA	NA	1.36874896761513e-08	4.6390557287207e-07	1.36874896761513e-08	4.17984944166998e-07	Pax5	WT	1.08734939759036	1.11842105263158	6651	7238	0.952455964485178	0.969461559067774	FALSE	DZ
Spi1	DZ	0.999964741022597	1	1.37154271687949e-05	0.000236280549391038	0.000167281503475291	0.00217684513266137	Pax5	WT	2.2271186440678	2.22268326417704	4445	4466	0.636545897178863	0.598178408786499	TRUE	DZ
H2afx	DZ	0.210882493209284	1	1.37238721821318e-05	0.000236280549391038	3.98023946988627e-05	0.000611342119289293	Pax5	WT	4.08227848101266	4.47846683893196	4613	5144	0.660604324788773	0.68899008840075	TRUE	DZ
Myl12a	DZ	0.455625879398237	1	1.37375494717534e-06	3.07716354689951e-05	9.56656416444829e-06	0.000169218405466225	Pax5	WT	2.4679005205321	3.30311231393775	2918	2794	0.417871974795933	0.374229841950174	TRUE	DZ
Slc22a12	DZ	NA	NA	1.3744570693889e-11	7.29307199892546e-10	1.3744570693889e-11	6.24437548577106e-10	Pax5	WT	1	1.01639344262295	6956	7344	0.996133466991264	0.983659255290651	FALSE	DZ
Bach2	DZ	0.999993068959453	1	1.37731667490305e-08	4.65590574150648e-07	2.63073243749966e-07	6.41482553686358e-06	Pax5	WT	1.72690763052209	1.70756097560976	3497	3366	0.500787627094372	0.450843825341548	TRUE	DZ
Dap	DZ	0.387286227100736	1	1.3817688624201e-17	1.43118091694024e-15	2.18172174547101e-16	1.65198439534261e-14	Pax5	WT	1.18691000629327	1.14678899082569	5394	6158	0.772447372189603	0.824805786230913	TRUE	DZ
Fryl	DZ	0.0471409859424765	0.649395825861237	1.39056933692819e-05	0.000239092977492819	9.98882218979112e-06	0.000175513511056622	Pax5	WT	1.2387323943662	1.15158371040724	5563	6140	0.796649004725763	0.822394856683632	TRUE	DE
Ssbp2	DZ	0.55953646167911	1	1.39778154520075e-46	6.70262135767187e-44	8.38145357055274e-45	1.72258826716693e-42	Pax5	WT	1.10991379310345	1.0468085106383	6055	6996	0.867105828440498	0.937047950709885	TRUE	DZ
Mcoln2	DZ	NA	NA	1.4052752189402e-27	2.88795210470138e-25	1.4052752189402e-27	1.99950588294919e-25	Pax5	WT	1.09090909090909	1.08116883116883	6389	7158	0.914936273807819	0.958746316635414	FALSE	DZ
Reep2	DZ	NA	NA	1.40943383193009e-06	3.15163036649377e-05	1.40943383193009e-06	2.91523151051611e-05	Pax5	WT	1.03409090909091	1.02631578947368	6895	7428	0.987397966490047	0.994910259844629	FALSE	DZ
Cisd1	DZ	0.918157277311533	1	1.41107690543838e-19	1.75665506679911e-17	5.76410172173728e-18	4.72364487930724e-16	Pax5	WT	1.14052583862194	1.16138855054811	5880	5824	0.842044966346842	0.78006964907581	TRUE	DZ
Ifi27l2a	DZ	0.00324637597007016	0.067658787745226	1.41265060231525e-06	3.15337712899579e-05	9.26382850067734e-08	2.48391626583941e-06	Pax5	WT	3.56717198118139	3.9234081123952	3157	3053	0.452097952169555	0.40892043932494	TRUE	DZ
Camk1d	DZ	NA	NA	1.41466204312366e-09	5.67047352084274e-08	1.41466204312366e-09	4.97745764520792e-08	Pax5	WT	1.04263565891473	1.0518018018018	6725	7022	0.963053129027639	0.940530404500402	FALSE	DZ
Mcm4	DZ	0.0429263654827811	0.606120280616869	1.41844384878627e-05	0.000243562234883764	9.32304564549874e-06	0.000166045110065911	Pax5	WT	1.27146814404432	1.14285714285714	6261	6829	0.896606043247888	0.914679882132333	TRUE	DE
Rad51	DZ	NA	NA	1.42297538884786e-06	3.17095737683533e-05	1.42297538884786e-06	2.93854630539109e-05	Pax5	WT	1.23943661971831	1.23420074349442	6628	7197	0.949162251181441	0.963969997321189	FALSE	DZ
Lrrc8d	DZ	NA	NA	1.4235209853903e-05	0.000244110280766201	1.4235209853903e-05	0.000238753234699916	Pax5	WT	1.00625	1.02255639097744	6823	7200	0.977087211800086	0.964371818912403	FALSE	DZ
Hcfc1r1	DZ	0.999999989560636	1	1.42445552946127e-07	3.93228693815248e-06	2.38800081375078e-06	4.79377279634808e-05	Pax5	WT	1.0918984280532	1.10222222222222	6156	6341	0.881569525991694	0.849316903294937	TRUE	DZ
Dynll1	DZ	0.0147822818323212	0.253000993299849	1.42731930755553e-06	3.17517234964285e-05	3.94004215008626e-07	9.39515023191839e-06	Pax5	WT	2.05470616340182	2.17083854818523	2797	2672	0.400544178719748	0.357889097240825	TRUE	DZ
Tspan14	DZ	1	1	1.43284354901116e-07	3.94702668703138e-06	2.40122150303788e-06	4.81285077729636e-05	Pax5	WT	1.13367799113737	1.13176064441887	5629	5728	0.806100529858227	0.767211358156978	TRUE	DZ
Cd38	DZ	0.161207244157198	1	1.43700547396389e-15	1.29200762995906e-13	8.57155701599744e-15	5.81070786613271e-13	Pax5	WT	2.59590973201693	1.74383996096609	3627	3367	0.519404267506802	0.450977765871953	TRUE	DZ
Gramd4	DZ	0.999999999994049	1	1.43815883224156e-13	9.95713497381363e-12	4.39648642579772e-12	2.16447552248018e-10	Pax5	WT	1.03457446808511	1.04475308641975	6607	6818	0.946154947730202	0.913206536297884	TRUE	DZ
Sec11c	DZ	6.18113737971271e-09	3.6748488337492e-07	1.4413959918846e-20	1.90426060274795e-18	5.84352791410211e-27	7.88145827414522e-25	Pax5	WT	2.11538461538462	2.30092911218169	2043	1654	0.292567664327653	0.221537637289044	TRUE	DE
Cacna1e	DZ	0.000282918880132543	0.00764557815784021	1.44672087037224e-28	3.17469408622193e-26	2.99911569115687e-30	4.56853529048225e-28	Pax5	WT	1.37123745819398	1.23338257016248	5189	6112	0.743090362308463	0.818644521832306	TRUE	DE
Dpp4	DZ	2.13435935592088e-11	1.67428633920016e-09	1.4491849738416e-25	2.68037112233245e-23	2.55995474656549e-34	4.3047135140948e-32	Pax5	WT	1.4745027124774	2.26268115942029	4218	5099	0.604038378920235	0.682962764532548	TRUE	DB
Ccdc38	DZ	NA	NA	1.44954233615533e-07	3.98454875290934e-06	1.44954233615533e-07	3.72394328740856e-06	Pax5	WT	1.01315789473684	1.04166666666667	6907	7442	0.989116425605041	0.996785427270292	FALSE	DZ
Ipmk	DZ	NA	NA	1.45363417813825e-05	0.000248944466988835	1.45363417813825e-05	0.000243173841583128	Pax5	WT	1.02884615384615	1.0392749244713	6775	7135	0.970213375340112	0.95566568443611	FALSE	DZ
H2-Q7	DZ	1.28804774113256e-06	5.23373643303359e-05	1.45546438872008e-09	5.79812228946425e-08	6.5446649765015e-14	4.03525343408293e-12	Pax5	WT	3.41196581196581	1.58512492736781	3446	4024	0.493484175855649	0.53897669434771	TRUE	DB
Rfc1	DZ	0.566815563039874	1	1.4565347909309e-05	0.000249111703278498	0.000104887362939333	0.00142955955298788	Pax5	WT	1.18388106416275	1.14658803706824	5705	6279	0.816984104253186	0.841012590409858	TRUE	DZ
Tmem64	DZ	NA	NA	1.45867874898043e-07	4.00116817013764e-06	1.45867874898043e-07	3.73999454293043e-06	Pax5	WT	1.068	1.01851851851852	6733	7304	0.964198768437634	0.978301634074471	FALSE	DZ
Atad5	DZ	NA	NA	1.46428326483736e-05	0.000250106536013842	1.46428326483736e-05	0.000244323965375181	Pax5	WT	1.19220055710306	1.13780918727915	6624	7183	0.948589431476443	0.962094829895526	FALSE	DZ
Adrb2	DZ	NA	NA	1.46550983327456e-10	6.80070100767229e-09	1.46550983327456e-10	5.785189427207e-09	Pax5	WT	1.0054347826087	1.03125	6799	7114	0.973650293570099	0.952852933297616	FALSE	DZ
Mcm2	DZ	0.341051677000066	1	1.46784901346464e-18	1.68179125463068e-16	2.1595644027444e-17	1.7476274929209e-15	Pax5	WT	1.26429675425039	1.16901408450704	6336	7040	0.907346412716597	0.942941334047683	TRUE	DZ
Ankra2	DZ	1	1	1.47085594329068e-05	0.000250898180471468	0.000178371891037362	0.00230035781389618	Pax5	WT	1.09839816933638	1.08376288659794	6109	6690	0.874838894457969	0.896062148406108	TRUE	DZ
Shisa5	DZ	0.000651896197855439	0.0162759471459501	1.47820681157953e-14	1.15989961148607e-12	3.87199016317429e-16	2.86483020758747e-14	Pax5	WT	1.54790748898678	1.37361923326836	5167	5927	0.739939853930975	0.793865523707474	TRUE	DE
Uqcrfs1	DZ	0.972902845471127	1	1.4810075899731e-05	0.000252297437728706	0.000175032977714831	0.00226632699545163	Pax5	WT	2.28571428571429	2.2703610411419	3651	3595	0.522841185736789	0.481516206804179	TRUE	DZ
Lsp1	DZ	0.997585897672948	1	1.48309142772431e-13	1.02136088908227e-11	4.51870717486495e-12	2.21622047349058e-10	Pax5	WT	2.36852006688963	2.39083167240442	2199	1947	0.314907632822569	0.260782212697562	TRUE	DZ
Rpl13a	DZ	0.0755588274005417	0.927730993822303	1.48570425775287e-05	0.000252764954338061	1.65018021636266e-05	0.000274281558940484	Pax5	WT	3.49210360075805	3.61080568720379	2234	2191	0.3199198052413	0.29346370211626	TRUE	DZ
Lat	DZ	NA	NA	1.48859233860881e-05	0.000252923950235803	1.48859233860881e-05	0.000248060406696356	Pax5	WT	1.04615384615385	1	6918	7440	0.990691679793785	0.996517546209483	FALSE	DZ
Zbtb20	DZ	0.458256011007814	1	1.49500097843967e-06	3.3200304747613e-05	1.04091078390164e-05	0.000181811799118675	Pax5	WT	1.19880952380952	1.13636363636364	6143	6740	0.879707861950451	0.902759174926333	TRUE	DZ
Iqgap1	DZ	0.00482201709576902	0.0945651130448035	1.50117974548312e-28	3.23929569412833e-26	5.09610519078877e-29	7.49822386481057e-27	Pax5	WT	1.81383519837233	1.89428571428571	3051	2566	0.436918229987112	0.343691401017948	TRUE	DE
Cbx3	DZ	0.140380304598565	1	1.51977455904091e-06	3.36926733149017e-05	3.49042173651419e-06	6.71530173022076e-05	Pax5	WT	1.22057834566241	1.14378145219267	5496	6075	0.787054274667049	0.81368872220734	TRUE	DE
Slamf7	DZ	3.5857301516895e-07	1.64652064201157e-05	1.52172268246722e-14	1.18685202228332e-12	2.6004242533683e-19	2.30618446798717e-17	Pax5	WT	1.79934658317452	1.62704096247494	3310	3975	0.474008305885722	0.532413608357889	TRUE	DE
Helb	DZ	0.999933298912838	1	1.52625945549773e-08	5.14595863810655e-07	2.89938324411226e-07	7.04337978325807e-06	Pax5	WT	1.06821963394343	1.03821656050955	6382	6995	0.913933839324073	0.93691401017948	TRUE	DZ
Chchd2	DZ	0.697655321605318	1	1.53423443924866e-05	0.000259996508965346	0.000133206337965103	0.00177261630418515	Pax5	WT	2.4395809080326	2.47217049451686	2688	2633	0.384934841758556	0.35266541655505	TRUE	DZ
Smtnl2	DZ	NA	NA	1.53524148601885e-18	1.74357644907772e-16	1.53524148601885e-18	1.29923573601125e-16	Pax5	WT	1.04566210045662	1.06485355648536	6764	6988	0.968638121151368	0.935976426466649	FALSE	DZ
Washc2	DZ	0.954141416888177	1	1.53904220638674e-07	4.21268064399348e-06	2.45730970499182e-06	4.91765781456477e-05	Pax5	WT	1.12284730195178	1.15758091993186	6112	6292	0.875268509236718	0.842753817305117	TRUE	DZ
Pla2g16	DZ	0.472532646830267	1	1.54243870041878e-11	8.15100157319262e-10	1.94200743606019e-10	7.52847673116986e-09	Pax5	WT	1.10760233918129	1.05705705705706	6128	6800	0.877559788056709	0.910795606750603	TRUE	DZ
Psmb3	DZ	0.798244504779852	1	1.54917965749151e-05	0.00026218600033389	0.000152111451238291	0.00199346059780707	Pax5	WT	1.71262534184139	3.3029197080292	2595	2481	0.371616783617356	0.332306455933566	TRUE	DZ
Mvb12a	DZ	1	1	1.55552600720211e-05	0.000262916386622007	0.000187769281980118	0.00240412189277073	Pax5	WT	1.15438373570521	1.14610221992772	5409	5529	0.774595446083345	0.740557192606483	TRUE	DZ
Fchsd2	DZ	0.0557993524109455	0.744811690617705	1.56023661263825e-29	3.74081174515322e-27	6.11302921132427e-29	8.89342721665469e-27	Pax5	WT	1.27742520398912	1.15083798882682	5880	6750	0.842044966346842	0.904098580230378	TRUE	DE
Rgs16	DZ	NA	NA	1.56135729068545e-23	2.55884719525374e-21	1.56135729068545e-23	1.77337317542064e-21	Pax5	WT	1.02439024390244	1.07203389830508	6942	7230	0.994128598023772	0.968390034824538	FALSE	DZ
Slc7a7	DZ	NA	NA	1.56916800402448e-08	5.2768878306766e-07	1.56916800402448e-08	4.75821717004893e-07	Pax5	WT	1.05120481927711	1.01339285714286	6651	7242	0.952455964485178	0.969997321189392	FALSE	DZ
Nt5c2	DZ	0.999364936386566	1	1.56999067195706e-05	0.000265015244195932	0.000189259715991301	0.00241908667586906	Pax5	WT	1.08695652173913	1.05855161787365	6247	6817	0.894601174280395	0.913072595767479	TRUE	DZ
Gse1	DZ	0.963777449537793	1	1.57659831364222e-11	8.29764974257147e-10	3.93700765507423e-10	1.46905980166862e-08	Pax5	WT	1.11789038262668	1.07850707850708	6016	6689	0.861520836316769	0.895928207875703	TRUE	DZ
Hcls1	DZ	1	1	1.58667664493148e-08	5.32194365853055e-07	3.00818645115575e-07	7.28037348963825e-06	Pax5	WT	2.23941368078176	2.25672043010753	4586	4539	0.656737791780037	0.607956067506027	TRUE	DZ
Emc3	DZ	0.999999999970834	1	1.59166373164592e-05	0.000268323832469007	0.00019176596422318	0.00244148053565559	Pax5	WT	1.09186991869919	1.08457069076824	5753	5917	0.823857940713161	0.792526118403429	TRUE	DZ
Sec61g	DZ	0.999999999999921	1	1.59330768658023e-07	4.35201574222662e-06	2.6532211282997e-06	5.260935247967e-05	Pax5	WT	2.42395693135935	2.41739130434783	3350	3203	0.479736502935701	0.429011518885615	TRUE	DZ
Nup85	DZ	1	1	1.59384088784186e-08	5.33215968343374e-07	3.02105112800439e-07	7.29786753832106e-06	Pax5	WT	1.07276119402985	1.06490384615385	6447	7050	0.923242159530288	0.944280739351728	TRUE	DZ
Klra1	DZ	0.696900460219153	1	1.59459978862342e-32	4.488105100719e-30	8.28759657485125e-31	1.2928650656768e-28	Pax5	WT	1.15767634854772	1.10899653979239	6019	6888	0.861950451095518	0.922582373426199	TRUE	DZ
Rexo2	DZ	1	1	1.60203577770394e-05	0.000269721160129167	0.000192911545766455	0.00245365294163464	Pax5	WT	1.10160427807487	1.11111111111111	6235	6476	0.892882715165402	0.867398874899545	TRUE	DZ
Add3	DZ	0.999664545424351	1	1.61143776391305e-06	3.56637345801407e-05	2.30982027155175e-05	0.000376669431688313	Pax5	WT	1.0948275862069	1.11325966850829	6171	6380	0.883717599885436	0.854540583980713	TRUE	DZ
Sp100	DZ	0.309922020819347	1	1.61882807773296e-08	5.40179565010533e-07	1.00896046540337e-07	2.671578753792e-06	Pax5	WT	1.43402282453638	1.47071067499257	4179	4103	0.598453386796506	0.549557996249665	TRUE	DZ
BB365896	DZ	NA	NA	1.61930951364365e-06	3.57459866775386e-05	1.61930951364365e-06	3.32279232688717e-05	Pax5	WT	1.01176470588235	1.02857142857143	6898	7431	0.987827581268796	0.995312081435842	FALSE	DZ
Gabarap	DZ	4.82519740498955e-05	0.00151403971907672	1.61984992235427e-21	2.27958662442616e-19	4.59672613908504e-24	5.31414375436367e-22	Pax5	WT	1.8193367786391	3.45732574679943	2339	1933	0.334956322497494	0.258907045271899	TRUE	DB
Iah1	DZ	1	1	1.62067615507184e-06	3.57459866775386e-05	2.32286118336856e-05	0.000378319579902592	Pax5	WT	1.06818181818182	1.07394048692516	6147	6357	0.880280681655449	0.851459951781409	TRUE	DZ
Slc36a4	DZ	NA	NA	1.62203646195705e-07	4.4211591732543e-06	1.62203646195705e-07	4.12615483485656e-06	Pax5	WT	1.01398601398601	1.03018867924528	6840	7201	0.979521695546327	0.964505759442807	FALSE	DZ
Asf1b	DZ	0.999999999999999	1	1.63647424754605e-10	7.56694002963524e-09	3.85116506219225e-09	1.29519182403286e-07	Pax5	WT	1.71177266576455	1.72558922558923	6244	6872	0.894171559501647	0.920439324939727	TRUE	DZ
Polr3b	DZ	0.999999492679028	1	1.65379522299319e-05	0.000278073853923284	0.000198618277589598	0.00252128378257855	Pax5	WT	1.09715994020927	1.08807134894091	6314	6569	0.904195904339109	0.879855344227163	TRUE	DZ
Uhrf1	DZ	0.00590558382475359	0.112305513273429	1.66949565312841e-22	2.45624547966518e-20	5.54846630181025e-23	6.08826624371518e-21	Pax5	WT	1.4985862393968	1.34366925064599	5922	6692	0.84805957324932	0.896330029466917	TRUE	DE
Zfp579	DZ	NA	NA	1.67465492704808e-07	4.55499103791837e-06	1.67465492704808e-07	4.23504531160517e-06	Pax5	WT	1.02092050209205	1.05583756345178	6744	7072	0.965774022626378	0.947227431020627	FALSE	DZ
Ranbp2	DZ	0.118439317485308	1	1.67962336945659e-05	0.000282050373078527	2.81047411099702e-05	0.000448705533775454	Pax5	WT	1.20021074815595	1.11214953271028	6034	6610	0.86409852498926	0.885346905973748	TRUE	DE
Gbp3	DZ	NA	NA	1.68456386099818e-07	4.57233717156047e-06	1.68456386099818e-07	4.25179978015681e-06	Pax5	WT	1.03296703296703	1.03645833333333	6892	7274	0.986968351711299	0.974283418162336	FALSE	DZ
Ankrd10	DZ	0.840399554115925	1	1.68500502585567e-06	3.70422513172353e-05	2.04872705518887e-05	0.00033578377102007	Pax5	WT	1.15230582524272	1.12783906554186	5335	5925	0.763998281540885	0.793597642646665	TRUE	DZ
Lmbrd1	DZ	1	1	1.6851692303894e-06	3.70422513172353e-05	2.40872100123036e-05	0.000391810546783049	Pax5	WT	1.09364908503767	1.09613804437141	6054	6249	0.866962623514249	0.836994374497723	TRUE	DZ
Gm2a	DZ	0.578220254873179	1	1.68889604150133e-16	1.69504938366804e-14	3.69772981930403e-15	2.54671306916748e-13	Pax5	WT	1.16525423728814	2.18717948717949	5331	5227	0.763425461835887	0.700107152424324	TRUE	DZ
Cdk17	DZ	0.999999379000769	1	1.69001782277313e-05	0.000283428248075696	0.000202602371298473	0.00256933937666272	Pax5	WT	1.07783417935702	1.05566600397614	6392	6963	0.915365888586567	0.932627913206536	TRUE	DZ
Clcf1	DZ	NA	NA	1.69567019848492e-23	2.74423025747304e-21	1.69567019848492e-23	1.89970215999555e-21	Pax5	WT	1.01492537313433	1.06201550387597	6849	7079	0.980810539882572	0.948165014733458	FALSE	DZ
Lgals3	DZ	NA	NA	1.69999587883728e-07	4.60457042746994e-06	1.69999587883728e-07	4.28240206988038e-06	Pax5	WT	1	1.14285714285714	6973	7403	0.998567950737505	0.991561746584516	FALSE	DZ
Gga2	DZ	1	1	1.70074793346262e-13	1.16505732775347e-11	5.17070538349714e-12	2.51692831975643e-10	Pax5	WT	1.06588235294118	1.08134642356241	6558	6753	0.939137906343978	0.904500401821591	TRUE	DZ
Wdr1	DZ	1	1	1.701638284603e-06	3.73408658826356e-05	2.43060635507182e-05	0.000393885996063454	Pax5	WT	2.34193548387097	2.34866605335787	4032	3984	0.577402262637835	0.53361907313153	TRUE	DZ
Wipi2	DZ	0.995418254656177	1	1.70443102435808e-09	6.76910075839389e-08	3.59592648692416e-08	1.02555189763643e-06	Pax5	WT	1.06775067750678	1.08563273073264	6245	6415	0.894314764427896	0.85922850254487	TRUE	DZ
Thop1	DZ	1	1	1.71211372292905e-11	8.97438719464068e-10	4.41566239274349e-10	1.63354276174979e-08	Pax5	WT	1.07304347826087	1.06443914081146	6408	7047	0.917657167406559	0.943878917760514	TRUE	DZ
Smim20	DZ	0.00255932543179915	0.0549622434935423	1.722089183988e-25	3.14026600916797e-23	2.82024707758436e-26	3.65165591605623e-24	Pax5	WT	1.17118553960659	2.25328330206379	5102	4832	0.73063153372476	0.647200642914546	TRUE	DB
9330175E14Rik	DZ	NA	NA	1.72362055101471e-08	5.73668773110219e-07	1.72362055101471e-08	5.19010206849733e-07	Pax5	WT	1.0377358490566	1.03255813953488	6665	7251	0.954460833452671	0.971202785963032	FALSE	DZ
Cybb	DZ	0.651284834895692	1	1.73066332719019e-23	2.76628371569523e-21	6.06857434498509e-22	6.33676617894088e-20	Pax5	WT	1.27891156462585	1.21216407355021	5954	6759	0.852642130889303	0.905304045004018	TRUE	DZ
Ubl5	DZ	0.122215934527706	1	1.73785278033609e-05	0.000291073479262759	2.98672579241011e-05	0.000471611287318611	Pax5	WT	3.42937219730942	3.48900615655233	2561	2437	0.366747816124875	0.326413072595767	TRUE	DZ
Snx5	DZ	0.399042080618375	1	1.74075249308302e-12	1.06812902976046e-10	2.01411705543828e-11	8.99268539097066e-10	Pax5	WT	1.21369863013699	2.31712473572939	5158	5087	0.73865100959473	0.681355478167694	TRUE	DZ
Csrp2	DZ	0.00194215766491801	0.0428488534822536	1.74994998595172e-09	6.92862460798682e-08	9.3149745247542e-11	3.81678133375055e-09	Pax5	WT	2.42068965517241	2.38167259786477	3502	4060	0.501503651725619	0.543798553442272	TRUE	DP
Wfdc21	DZ	NA	NA	1.75871446786217e-09	6.94209640713765e-08	1.75871446786217e-09	6.10504957905613e-08	Pax5	WT	1.01960784313725	1.17123287671233	6932	7320	0.992696548761277	0.980444682560943	FALSE	DZ
Cdk2ap2	DZ	0.0133491948680677	0.231276848511799	1.76164331885268e-19	2.17219009992244e-17	1.14053167294614e-19	1.04734780860331e-17	Pax5	WT	2.28932038834951	2.32230392156863	4861	4634	0.69611914649864	0.620680417894455	TRUE	DP
Bst1	DZ	0.99997622624209	1	1.76270782293247e-08	5.85173799577094e-07	3.32330447090525e-07	7.98332955274232e-06	Pax5	WT	1.15166461159063	1.18677390527256	6172	6347	0.883860804811685	0.850120546477364	TRUE	DZ
Ube2d1	DZ	0.998946633202529	1	1.76523022722636e-09	6.94663700665643e-08	3.73059406130309e-08	1.06162048144511e-06	Pax5	WT	1.10915492957746	1.12121212121212	5847	5948	0.83731920378061	0.796678274845968	TRUE	DZ
Mef2c	DZ	0.0977764921630071	1	1.76777340214136e-11	9.2287750957759e-10	4.85418929083733e-11	2.10207501464086e-09	Pax5	WT	1.43570722057369	1.33516182117389	4961	5643	0.710439639123586	0.755826413072596	TRUE	DZ
Rassf5	DZ	1	1	1.7678251048798e-06	3.87276338965799e-05	2.51840130875205e-05	0.000406080450133518	Pax5	WT	1.07720588235294	1.0688591983556	5895	6493	0.844193040240584	0.869675863916421	TRUE	DZ
Mmp14	DZ	NA	NA	1.78082549681033e-14	1.3724016492383e-12	1.78082549681033e-14	1.15290642663501e-12	Pax5	WT	1.05172413793103	1.02666666666667	6693	7316	0.958470571387656	0.979908920439325	FALSE	DZ
Cd93	DZ	0.00107700757855111	0.0248283216475783	1.7949898747811e-06	3.92563072783629e-05	4.07214523004016e-08	1.14871756946754e-06	Pax5	WT	1.460642428521	2.32244897959184	4150	4694	0.594300443935271	0.628716849718725	TRUE	DB
Utrn	DZ	0.934421305634047	1	1.80042375854663e-12	1.09953237744826e-10	4.72923710890833e-11	2.05483765389748e-09	Pax5	WT	1.13498098859316	1.07242339832869	6457	7107	0.924674208792783	0.951915349584784	TRUE	DZ
Cdca5	DZ	NA	NA	1.80656363803418e-06	3.94427983501324e-05	1.80656363803418e-06	3.69532164064243e-05	Pax5	WT	1.08793969849246	1.10289389067524	6585	7155	0.943004439352714	0.9583444950442	FALSE	DZ
Ndufb10	DZ	0.95412640874339	1	1.81020651335424e-05	0.000302800306568441	0.000206680326822096	0.00261849008971868	Pax5	WT	2.27057497181511	2.26283987915408	3954	3921	0.566232278390377	0.525180819716046	TRUE	DZ
Sgk1	DZ	0.142121512421523	1	1.81193454050031e-26	3.55441159028145e-24	1.60235774509057e-25	1.99493539263776e-23	Pax5	WT	1.19321329639889	1.12358490566038	5539	6406	0.793212086495775	0.85802303777123	TRUE	DZ
Litaf	DZ	0.00499146996987332	0.0971294598450715	1.8127333257495e-48	9.77894098686618e-46	1.0516661722775e-48	2.26949559977484e-46	Pax5	WT	2.36006289308176	1.49500454132607	4740	4163	0.678791350422455	0.557594428073935	TRUE	DB
Dck	DZ	0.0103974298303973	0.185251368082283	1.81696825145658e-10	8.37163272299229e-09	5.28873638061517e-11	2.26750194225845e-09	Pax5	WT	2.30882352941176	2.28273244781784	4643	5291	0.664900472576257	0.708679346370212	TRUE	DP
Socs1	DZ	0.279016574021837	1	1.82252917866723e-15	1.6273300190486e-13	1.84159193641442e-14	1.18631504441263e-12	Pax5	WT	1.39442896935933	1.45821083578328	5188	5085	0.742947157382214	0.681087597106884	TRUE	DZ
Tyrobp	DZ	0.999988163726144	1	1.82363617440939e-12	1.10847969718678e-10	5.11162826587021e-11	2.19884926200955e-09	Pax5	WT	1.24776785714286	1.29173166926677	6087	6184	0.871688386080481	0.828288240021431	TRUE	DZ
Atp5l	DZ	0.869250081728022	1	1.8407334796617e-09	7.22181101853942e-08	3.4006388704217e-08	9.74147612703986e-07	Pax5	WT	3.37394451145959	3.44857982370225	2644	2424	0.37863382500358	0.324671845700509	TRUE	DZ
Cdc42	DZ	0.999249050134217	1	1.85098969168551e-05	0.000309222755332288	0.000220064561736846	0.00277178593907459	Pax5	WT	3.42387218045113	3.425	2181	2048	0.312329944150079	0.274310206268417	TRUE	DZ
Dcaf6	DZ	0.999487253026748	1	1.85136383730095e-06	4.03528747500596e-05	2.627607332865e-05	0.000422112403795732	Pax5	WT	1.0455764075067	1.06884057971015	6610	6914	0.94658456250895	0.926064827216716	TRUE	DZ
Apba1	DZ	NA	NA	1.85654034882438e-06	4.03976939432424e-05	1.85654034882438e-06	3.79155905939717e-05	Pax5	WT	1	1.01298701298701	6960	7389	0.996706286696262	0.989686579158853	FALSE	DZ
Grn	DZ	0.00121424232083489	0.0275423318396605	1.86050785335739e-19	2.27245237522813e-17	1.14857316333749e-20	1.12664585749195e-18	Pax5	WT	1.32629777524244	1.44619858745326	5230	5059	0.748961764284691	0.677605143316368	TRUE	DE
Irf7	DZ	NA	NA	1.86077717939761e-06	4.04219499021155e-05	1.86077717939761e-06	3.79422723131343e-05	Pax5	WT	1.2007722007722	1.2122905027933	6724	7287	0.962909924101389	0.976024645057594	FALSE	DZ
Cox7a2l	DZ	0.417921589564272	1	1.86559880611623e-05	0.000311261697716325	9.95004766076895e-05	0.00136620590786465	Pax5	WT	1.94200351493849	1.89699321047527	2431	2311	0.348131175712445	0.3095365657648	TRUE	DZ
Rasl10a	DZ	NA	NA	1.86946682176736e-16	1.86184514934016e-14	1.86946682176736e-16	1.42387390636728e-14	Pax5	WT	1	1.0258064516129	6960	7311	0.996706286696262	0.979239217787302	FALSE	DZ
Eif4ebp1	DZ	0.104608137481494	1	1.8883127838256e-16	1.86625844367863e-14	7.79528199106116e-16	5.60740617890333e-14	Pax5	WT	1.14200743494424	1.18895966029724	5638	5582	0.807389374194472	0.747656040717921	TRUE	DZ
Cdc6	DZ	NA	NA	1.89249188135501e-06	4.10420308005081e-05	1.89249188135501e-06	3.8528278112869e-05	Pax5	WT	1.17514124293785	1.17272727272727	6806	7356	0.974652728053845	0.985266541655505	FALSE	DZ
Gclc	DZ	0.99999842707553	1	1.89301349326797e-07	5.11666924787901e-06	3.11966755324492e-06	6.0833517288276e-05	Pax5	WT	1.08108108108108	1.05815831987076	6243	6847	0.894028354575397	0.917090811679614	TRUE	DZ
Zcchc18	DZ	0.998802322889794	1	1.89546689186675e-11	9.85566660602364e-10	4.86365444940221e-10	1.78905107417215e-08	Pax5	WT	1.10613810741688	1.08153078202995	6201	6865	0.88801374767292	0.919501741226895	TRUE	DZ
Ndufb5	DZ	0.999999980989489	1	1.90010052769624e-07	5.12512531918401e-06	3.13064145823359e-06	6.09557076709902e-05	Pax5	WT	2.28032345013477	2.25913242009132	4079	4004	0.584132894171559	0.53629788373962	TRUE	DZ
1700030K09Rik	DZ	NA	NA	1.90456400847663e-13	1.29781001146036e-11	1.90456400847663e-13	1.11585044261336e-11	Pax5	WT	1.01190476190476	1.02793296089385	6815	7108	0.97594157239009	0.952049290115189	FALSE	DZ
Atp2a3	DZ	0.000968446350846142	0.0228861296635105	1.91197809562102e-28	4.05809514819759e-26	1.32881796390661e-29	1.97764770076584e-27	Pax5	WT	1.3070516379789	1.20203488372093	5182	6090	0.742087927824717	0.815697830163407	TRUE	DE
Bcat1	DZ	NA	NA	1.91459974660436e-06	4.14520450155295e-05	1.91459974660436e-06	3.89171703595498e-05	Pax5	WT	1.03571428571429	1.03488372093023	6955	7380	0.995990262065015	0.988481114385213	FALSE	DZ
Pon2	DZ	0.981028829155036	1	1.922041525664e-05	0.000320266044179817	0.000223982001358137	0.00281564946950015	Pax5	WT	1.08627450980392	1.10437452033768	5963	6163	0.853930975225548	0.825475488882936	TRUE	DZ
9430038I01Rik	DZ	NA	NA	1.93272898800357e-06	4.1774694837533e-05	1.93272898800357e-06	3.92240986468186e-05	Pax5	WT	1.07407407407407	1.03194888178914	6578	7153	0.942002004868967	0.958076613983391	FALSE	DZ
Nfkbie	DZ	0.981233565330285	1	1.94638882073644e-05	0.000323906119049803	0.000226622214146571	0.00284331824493198	Pax5	WT	1.4735935706085	1.45553453169347	5241	5352	0.750537018473435	0.716849718724886	TRUE	DZ
Mien1	DZ	0.990812144943109	1	1.95222414429684e-10	8.96292411213161e-09	4.51967757296262e-09	1.5082676601732e-07	Pax5	WT	1.21954887218045	2.19169960474308	4988	4937	0.714306172132321	0.661264398607018	TRUE	DZ
Sec24d	DZ	NA	NA	1.96641547944535e-05	0.000326818757540166	1.96641547944535e-05	0.000323933175926951	Pax5	WT	1.08243727598566	1.04854368932039	6704	7260	0.9600458255764	0.972408250736673	FALSE	DZ
Osbpl8	DZ	0.00992673226588947	0.179699307172256	1.97081572980619e-06	4.25269187563345e-05	3.6681242110886e-07	8.7953467194769e-06	Pax5	WT	1.27321749550629	1.18494897959184	5314	5898	0.760990978089646	0.789981248325743	TRUE	DE
Cxcr4	DZ	0.999920552059516	1	1.98747262676899e-08	6.58102508920157e-07	3.72301481946948e-07	8.9104613461166e-06	Pax5	WT	1.16844512195122	1.18516355140187	5671	5754	0.812115136760705	0.770693811947495	TRUE	DZ
Mrpl54	DZ	0.979914763897942	1	1.99387789893802e-07	5.36688922194399e-06	3.2137196037682e-06	6.22969716382798e-05	Pax5	WT	1.18839050131926	2.18316831683168	5088	5114	0.728626664757268	0.684971872488615	TRUE	DZ
Rab37	DZ	NA	NA	1.99806682464475e-06	4.30432132756664e-05	1.99806682464475e-06	4.04866498364635e-05	Pax5	WT	1.04615384615385	1	6853	7395	0.98138335958757	0.99049022234128	FALSE	DZ
Mrps21	DZ	0.999715038323538	1	1.99818951981407e-07	5.36733604004829e-06	3.28131858803432e-06	6.35074933899379e-05	Pax5	WT	2.29569892473118	2.30115146147033	3788	3696	0.542460260632966	0.495044200375033	TRUE	DZ
Prps1	DZ	1	1	2.00404847761438e-05	0.000332646354354788	0.000236833561042169	0.00295996230538031	Pax5	WT	1.03649635036496	1.02995008319468	6298	6865	0.901904625519118	0.919501741226895	TRUE	DZ
Cox7c	DZ	0.999999999999914	1	2.00744328515822e-07	5.38102861551625e-06	3.29646953973371e-06	6.37055038813016e-05	Pax5	WT	3.32967032967033	3.33778371161549	2890	2736	0.413862236860948	0.366461291186713	TRUE	DZ
Gpat3	DZ	0.0297893065841734	0.452284955880139	2.01231270184503e-16	1.97374337505966e-14	2.43712115760013e-16	1.82403726870557e-14	Pax5	WT	1.22477783585991	1.15718654434251	5070	5831	0.726048976084777	0.781007232788642	TRUE	DZ
Lax1	DZ	NA	NA	2.03190121088176e-12	1.22930023258346e-10	2.03190121088176e-12	1.04073524331064e-10	Pax5	WT	1.04117647058824	1.02985074626866	6813	7399	0.975655162537591	0.991025984462898	FALSE	DZ
Sypl	DZ	1	1	2.0404705139667e-05	0.000338258280977297	0.000240770318256431	0.00300626237298386	Pax5	WT	1.07399577167019	1.07459016393443	6037	6246	0.864528139768008	0.836592552906509	TRUE	DZ
Spns3	DZ	0.0867617029506641	1	2.04192581866361e-54	1.55510668083752e-51	2.25118950150223e-53	5.49969842744356e-51	Pax5	WT	2.28409090909091	2.33971291866029	4824	4201	0.690820564227409	0.562684168229306	TRUE	DP
Kcnk13	DZ	NA	NA	2.04354995744189e-11	1.05831365196001e-09	2.04354995744189e-11	9.09274393434971e-10	Pax5	WT	1.04166666666667	1.01910828025478	6935	7309	0.993126163540026	0.978971336726493	FALSE	DZ
Mcf2l	DZ	NA	NA	2.05666606985277e-13	1.39411809457507e-11	2.05666606985277e-13	1.19415750100689e-11	Pax5	WT	1	1.06779661016949	6973	7348	0.998567950737505	0.984195017412269	FALSE	DZ
Ngdn	DZ	0.939903373817269	1	2.05945602269194e-07	5.50904486070093e-06	3.18568681023599e-06	6.19343435719753e-05	Pax5	WT	1.12865853658537	2.08133971291866	5343	5403	0.765143920950881	0.723680685775516	TRUE	DZ
Heatr6	DZ	1	1	2.05963831709395e-14	1.5778779462376e-12	6.69663818366745e-13	3.658568405153e-11	Pax5	WT	1.17270429654591	1.16636636636637	5796	5801	0.830015752541887	0.776989016876507	TRUE	DZ
Ncapd2	DZ	1	1	2.06803414032271e-06	4.44764751075717e-05	2.91363512074904e-05	0.000462325337542385	Pax5	WT	1.35488308115543	1.34542586750789	6256	6832	0.89589001861664	0.915081703723547	TRUE	DZ
2006-09-01	DZ	0.621621385845948	1	2.06890876467454e-08	6.83320453475542e-07	2.46529353182981e-07	6.05704376662854e-06	Pax5	WT	1.20021130480718	1.17035775127768	5090	5705	0.728913074609767	0.764130725957675	TRUE	DZ
Gk5	DZ	NA	NA	2.07684248979883e-09	8.12352861493216e-08	2.07684248979883e-09	7.1709217487774e-08	Pax5	WT	1.03614457831325	1.03045685279188	6900	7269	0.988113991121295	0.973613715510313	FALSE	DZ
Rgcc	DZ	0.0743947178469853	0.917426564191643	2.077124055001e-24	3.63412501893216e-22	8.98256953826529e-24	1.02925938390672e-21	Pax5	WT	1.22413793103448	1.11134903640257	6229	6999	0.892023485607905	0.937449772301098	TRUE	DE
Rgs10	DZ	0.00547258820284735	0.104776875151464	2.07731660092725e-37	7.07763632426451e-35	1.03079288337617e-37	1.77956083386061e-35	Pax5	WT	1.33419421487603	1.23558026407227	5047	6027	0.72275526278104	0.807259576747924	TRUE	DE
Msh2	DZ	0.999999999999984	1	2.08069364163075e-06	4.46683324786119e-05	2.93020116384093e-05	0.000464384879674569	Pax5	WT	1.0576070901034	1.04712041884817	6306	6893	0.903050264929114	0.923252076078221	TRUE	DZ
Cnrip1	DZ	NA	NA	2.08253687241805e-12	1.25407464591611e-10	2.08253687241805e-12	1.06160186708932e-10	Pax5	WT	1.05952380952381	1.07051282051282	6731	6998	0.963912358585135	0.937315831770694	FALSE	DZ
Rpl27	DZ	0.000468529327244838	0.0121847515556624	2.08385516467765e-06	4.46683324786119e-05	2.12328218266451e-08	6.30556369292204e-07	Pax5	WT	2.58795533589603	2.71684764725239	1520	1388	0.217671487899184	0.185909456201447	TRUE	DE
Psmb1	DZ	0.830719759599594	1	2.08946900145333e-05	0.000345938045547522	0.000207622936403742	0.00262694132716291	Pax5	WT	3.33774834437086	3.34019501625135	2572	2451	0.368323070313619	0.32828824002143	TRUE	DZ
Baz1b	DZ	0.459540797921708	1	2.09504383624987e-07	5.59268712328393e-06	1.65171251537531e-06	3.38391988118347e-05	Pax5	WT	1.24744897959184	1.16841103710752	5807	6415	0.831591006730632	0.85922850254487	TRUE	DZ
Sigirr	DZ	NA	NA	2.09881353093812e-09	8.18474059790837e-08	2.09881353093812e-09	7.22750999962413e-08	Pax5	WT	1.04772234273319	1.01796407185629	6522	7132	0.933982528998998	0.955263862844897	FALSE	DZ
Snx30	DZ	0.000506207830549665	0.0129957355770205	2.10052781590242e-06	4.48926946333955e-05	2.30331610786776e-08	6.79347083477717e-07	Pax5	WT	1.32250443000591	1.18793211816468	5290	5875	0.757554059859659	0.78690061612644	TRUE	DE
Oxa1l	DZ	0.937031123473055	1	2.10125688945992e-06	4.48926946333955e-05	2.78369444873513e-05	0.00044497871262003	Pax5	WT	1.10923076923077	1.13067150635209	5683	5813	0.813833595875698	0.778596303241361	TRUE	DZ
Ccdc15	DZ	NA	NA	2.10838909196398e-06	4.49708625595677e-05	2.10838909196398e-06	4.25224641164324e-05	Pax5	WT	1.04310344827586	1.01915708812261	6635	7205	0.950164685665187	0.965041521564425	FALSE	DZ
Srgn	DZ	0.442575786470197	1	2.11190710397928e-07	5.62610314304932e-06	1.6063063226971e-06	3.3013419470289e-05	Pax5	WT	2.17014678519744	2.1986562556746	2146	1959	0.307317771731348	0.262389499062416	TRUE	DZ
Tfdp2	DZ	0.999993904159065	1	2.12615081693356e-21	2.95992200288589e-19	1.03330256934196e-19	9.55657261988546e-18	Pax5	WT	1.12396694214876	1.10475482912333	6136	6120	0.878705427466705	0.819716046075542	TRUE	DZ
Neil1	DZ	0.0117840628075446	0.20605692488239	2.127652602853e-05	0.000351809939324877	4.06145505878663e-06	7.73348825017194e-05	Pax5	WT	2.33587786259542	2.22264150943396	4453	4985	0.637691536588859	0.667693544066435	TRUE	DP
Ezh2	DZ	0.0699237851738781	0.873737917393946	2.13094111454949e-10	9.74886735338241e-09	3.86360579931226e-10	1.44583722223974e-08	Pax5	WT	1.73236889692586	1.64510026485055	4218	4823	0.604038378920235	0.645995178140905	TRUE	DZ
Suclg1	DZ	0.99924562972318	1	2.159675631013e-05	0.00035664949483068	0.000253434975797785	0.00313417007318979	Pax5	WT	1.10848400556328	1.12415730337079	5545	5686	0.794071316053272	0.761585855879989	TRUE	DZ
Slc43a1	DZ	NA	NA	2.1625864320987e-25	3.88875090783081e-23	2.1625864320987e-25	2.66677801169656e-23	Pax5	WT	1.1003717472119	1.03971119133574	6445	7189	0.922955749677789	0.962898473077953	FALSE	DZ
Enpep	DZ	NA	NA	2.17027675886418e-10	9.8938638017657e-09	2.17027675886418e-10	8.36331651005163e-09	Pax5	WT	1	1.05681818181818	6975	7378	0.998854360590004	0.988213233324404	FALSE	DZ
Pmf1	DZ	1	1	2.17503974505275e-05	0.000358729166613987	0.000255260022393559	0.0031447257563766	Pax5	WT	1.19649446494465	1.19061876247505	5899	6464	0.844765859945582	0.865791588534691	TRUE	DZ
Slfn2	DZ	3.98181684624355e-07	1.79914412380668e-05	2.17916772874878e-103	1.41068422920553e-99	2.18768895522594e-107	7.65572880872041e-105	Pax5	WT	1.62705882352941	1.90800516462234	5283	4368	0.756551625375913	0.585052236806858	TRUE	DE
Mprip	DZ	1	1	2.18749521614813e-11	1.12834663599482e-09	5.58810503226742e-10	2.04971059370534e-08	Pax5	WT	1.06440071556351	1.04785894206549	6424	7069	0.91994844622655	0.946825609429413	TRUE	DZ
Ncapd3	DZ	0.999475887926785	1	2.18990379872081e-08	7.21442353232529e-07	4.07926067123257e-07	9.7092402888087e-06	Pax5	WT	1.31693989071038	1.27363184079602	6251	6863	0.895173993985393	0.919233860166086	TRUE	DZ
Pelo	DZ	1	1	2.20232684017936e-09	8.56262030024091e-08	4.61029625317491e-08	1.28928975995915e-06	Pax5	WT	1.03163444639719	1.03703703703704	6414	7034	0.918516396964056	0.942137690865256	TRUE	DZ
Rtn4rl2	DZ	NA	NA	2.21363213440699e-05	0.000364629710485589	2.21363213440699e-05	0.000362352830294585	Pax5	WT	1.03030303030303	1.1046511627907	6950	7380	0.995274237433768	0.988481114385213	FALSE	DZ
Rbl1	DZ	NA	NA	2.21688674839774e-08	7.28477988109277e-07	2.21688674839774e-08	6.55348164800317e-07	Pax5	WT	1.09230769230769	1.14076246334311	6528	7125	0.934841758556494	0.954326279132065	FALSE	DZ
Sertad3	DZ	1	1	2.22780086899353e-05	0.000366497304331121	0.000260918044417683	0.00321137532235757	Pax5	WT	1.13088109495295	1.12304554724677	5814	5995	0.832593441214378	0.80297347977498	TRUE	DZ
Clta	DZ	1.96509475358653e-14	2.09412361665221e-12	2.23759876337995e-18	2.51914705995481e-16	3.21875074140426e-30	4.84609123252354e-28	Pax5	WT	3.42182890855457	3.52068126520681	2117	1744	0.303164828870113	0.233592285025449	TRUE	DZ
Pqbp1	DZ	0.962781184663276	1	2.23977558971553e-13	1.51033200833578e-11	6.50485664102557e-12	3.11944014029626e-10	Pax5	WT	1.14306569343066	1.16711301553294	5613	5599	0.803809251038236	0.749933029734798	TRUE	DZ
Krit1	DZ	0.999993802359481	1	2.24175544392907e-05	0.000368324971225249	0.000262410922460411	0.0032236210854055	Pax5	WT	1.1612676056338	1.13610478359909	5563	5710	0.796649004725763	0.764800428609697	TRUE	DZ
Dusp23	DZ	1	1	2.24350071155755e-06	4.77740192640389e-05	3.14257758543342e-05	0.000493811827380971	Pax5	WT	1.07894736842105	1.06813996316759	6337	6923	0.907489617642847	0.927270291990356	TRUE	DZ
Tmem229b	DZ	0.84801120471659	1	2.25041559627657e-05	0.000369279223383938	0.000226460914911107	0.00284331824493198	Pax5	WT	1.12756467439786	1.09486931268151	5862	6433	0.839467277674352	0.861639432092151	TRUE	DZ
Igkc	DZ	6.78790357255821e-12	5.63795284967776e-10	2.25361770322484e-16	2.19380363937233e-14	9.59827043822615e-26	1.2065864624675e-23	Pax5	WT	2.50847058823529	2.97660703754669	2733	2379	0.391379063439782	0.318644521832306	TRUE	DE
Khnyn	DZ	1	1	2.25571569561654e-06	4.79552563401435e-05	3.15846287381098e-05	0.000495706391395207	Pax5	WT	1.05750798722045	1.05384615384615	6357	6946	0.910353716167836	0.93035092418966	TRUE	DZ
Tnfrsf13c	DZ	3.09786076154728e-05	0.00101137095845197	2.25627441240475e-77	4.86866413623405e-74	1.31312353662045e-79	4.25058088804041e-77	Pax5	WT	1.38317225696418	1.54311497326203	5224	4474	0.748102534727195	0.599249933029735	TRUE	DE
Slfn8	DZ	NA	NA	2.26178446059288e-05	0.000370674979889824	2.26178446059288e-05	0.000369767489845412	Pax5	WT	1.10798122065728	1.1021021021021	6770	7133	0.969497350708864	0.955397803375301	FALSE	DZ
Nuak1	DZ	1	1	2.26780164589316e-07	6.02899957071431e-06	3.69635447299475e-06	7.06948267597283e-05	Pax5	WT	1.11155378486056	1.09641873278237	6481	6740	0.92811112702277	0.902759174926333	TRUE	DZ
Psmb9	DZ	0.0272929048932663	0.421175756385705	2.27700454917037e-11	1.16985626579797e-09	1.80886720756474e-11	8.13236548734315e-10	Pax5	WT	2.31125	2.22699386503067	4202	4835	0.601747100100243	0.647602464505759	TRUE	DP
Sytl3	DZ	NA	NA	2.2796918328568e-07	6.04819060655675e-06	2.2796918328568e-07	5.65468387966088e-06	Pax5	WT	1.02941176470588	2023-05-01	6915	7446	0.990262065015037	0.99732118939191	FALSE	DZ
Cox6a2	DZ	0.137843143870454	1	2.28417941941284e-10	1.03765862958379e-08	7.92860325758903e-10	2.87561778653397e-08	Pax5	WT	1.40442132639792	1.60490463215259	6214	6365	0.889875411714163	0.852531476024645	TRUE	DZ
Cd40	DZ	0.999999894170882	1	2.30025834972278e-05	0.00037650372760886	0.000268667941515778	0.00329111873864361	Pax5	WT	1.25261324041812	1.24222797927461	6409	6694	0.917800372332808	0.896597910527726	TRUE	DZ
Pop5	DZ	0.999999999999996	1	2.30566114669889e-08	7.54385093916079e-07	4.28514347222188e-07	1.01319661929552e-05	Pax5	WT	1.08400809716599	1.07801418439716	5995	6620	0.858513532865531	0.886686311277793	TRUE	DZ
Pck2	DZ	0.999999981154486	1	2.30738006635334e-08	7.54385093916079e-07	4.28816610576109e-07	1.01319661929552e-05	Pax5	WT	1.06239460370995	1.03862660944206	6390	7000	0.915079478734068	0.937583712831503	TRUE	DZ
Dennd5b	DZ	0.698672509568377	1	2.31668482456404e-11	1.18553827761386e-09	4.18358503703242e-10	1.55658215688206e-08	Pax5	WT	1.17539026629936	1.12165178571429	5894	6570	0.844049835314335	0.879989284757568	TRUE	DZ
Hsd17b11	DZ	1	1	2.33660357472269e-07	6.18650439303368e-06	3.8015131749045e-06	7.25988091278223e-05	Pax5	WT	1.05913978494624	1.07637655417407	6611	6903	0.9467277674352	0.924591481382266	TRUE	DZ
Tmem164	DZ	1	1	2.34112190752745e-12	1.40326413596101e-10	6.50372816274969e-11	2.72525152916773e-09	Pax5	WT	1.07543103448276	1.07908847184987	6519	6720	0.933552914220249	0.900080364318243	TRUE	DZ
Tmc7	DZ	NA	NA	2.3438758955395e-13	1.57233995956217e-11	2.3438758955395e-13	1.35484397747524e-11	Pax5	WT	1	1.05084745762712	6974	7348	0.998711155663755	0.984195017412269	FALSE	DZ
Natd1	DZ	NA	NA	2.34982850746905e-07	6.20882238493914e-06	2.34982850746905e-07	5.81751042346257e-06	Pax5	WT	1.01503759398496	1.04418604651163	6717	7036	0.961907489617643	0.942405571926065	FALSE	DZ
Nav2	DZ	0.87341151544809	1	2.36438341241075e-15	2.09668986578644e-13	7.18928742614896e-14	4.39089120725362e-12	Pax5	WT	1.26558265582656	1.24097788125728	5876	6607	0.841472146641844	0.884945084382534	TRUE	DZ
Tars2	DZ	NA	NA	2.36699425324457e-07	6.24144085473674e-06	2.36699425324457e-07	5.8488247311089e-06	Pax5	WT	1.05015673981191	1.02678571428571	6664	7242	0.954317628526421	0.969997321189392	FALSE	DZ
Mcm3	DZ	0.00226345941388395	0.049743263695006	2.36842976129905e-08	7.7239446144934e-07	1.32141145384289e-09	4.67476379900483e-08	Pax5	WT	1.49438202247191	1.2969776609724	6093	6705	0.872547615637978	0.898071256362175	TRUE	DE
Runx1	DZ	0.0270293749393617	0.419400850707459	2.38058011387531e-06	5.05268372694159e-05	1.12984409079365e-06	2.42010049368091e-05	Pax5	WT	1.27958937198068	1.18410852713178	5327	5918	0.762852642130889	0.792660058933833	TRUE	DE
Ptpra	DZ	0.976259293941152	1	2.39228818908296e-15	2.10700375401749e-13	8.10195640970797e-14	4.92507660060558e-12	Pax5	WT	1.17052631578947	1.15008576329331	5558	6300	0.795932980094515	0.843825341548353	TRUE	DZ
Cnn3	DZ	0.248333331577069	1	2.40509012330572e-05	0.000393165427101504	7.78134794066238e-05	0.00110232924656123	Pax5	WT	1.23567251461988	1.18631643249847	5273	5829	0.755119576113418	0.780739351727833	TRUE	DZ
Tmem106b	DZ	0.997053360332666	1	2.41034612801596e-21	3.31986716164071e-19	1.16503168877639e-19	1.06231199339976e-17	Pax5	WT	1.13928571428571	1.15334128878282	5863	5790	0.839610482600601	0.775515671042057	TRUE	DZ
Cbfa2t3	DZ	0.999398234302095	1	2.41040889829866e-08	7.84109648398812e-07	4.46656690902016e-07	1.05151106069078e-05	Pax5	WT	2.29845626072041	2.31149927219796	4770	4751	0.683087498209938	0.636351459951781	TRUE	DZ
Ripk3	DZ	NA	NA	2.42311350007971e-05	0.000395612238152989	2.42311350007971e-05	0.000393163829561806	Pax5	WT	1.01408450704225	1.01791044776119	6770	7131	0.969497350708864	0.955129922314492	FALSE	DZ
Aldh2	DZ	0.998758707218836	1	2.42502032893734e-09	9.40022101759033e-08	5.04714657822371e-08	1.39637721997523e-06	Pax5	WT	2.34137622877569	2.39050535987749	3837	3706	0.549477302019189	0.496383605679078	TRUE	DZ
Smc6	DZ	0.0425901071300038	0.603129495190241	2.42990520103538e-05	0.000396221443801071	1.52970591998433e-05	0.000254583962107418	Pax5	WT	1.34232954545455	1.27415730337079	5575	6131	0.798367463840756	0.821189391909992	TRUE	DZ
Etnk2	DZ	NA	NA	2.43648010559375e-10	1.10207873736161e-08	2.43648010559375e-10	9.33359301988991e-09	Pax5	WT	1.17424242424242	1.14230769230769	6587	7206	0.943290849205213	0.96517546209483	FALSE	DZ
Prr5	DZ	NA	NA	2.43828520254853e-05	0.00039708778009303	2.43828520254853e-05	0.000394143780307096	Pax5	WT	1.03517587939698	1.02919708029197	6784	7329	0.971502219676357	0.981650147334583	FALSE	DZ
Nsa2	DZ	0.00787118275406229	0.145758820311291	2.44301071771671e-10	1.10207873736161e-08	5.37983676776139e-11	2.28387299898277e-09	Pax5	WT	1.90801835263273	1.98298998298998	2406	2175	0.344551052556208	0.291320653629788	TRUE	DZ
Glrx3	DZ	0.0329019052196488	0.486965380808964	2.44526468717618e-06	5.18147985349754e-05	1.39471459993457e-06	2.89403279486423e-05	Pax5	WT	2.20472440944882	2.18545454545455	4821	5386	0.690390949448661	0.721403696758639	TRUE	DP
Tcn2	DZ	1	1	2.45842842643548e-09	9.5012754737493e-08	5.1193683068939e-08	1.41333861061114e-06	Pax5	WT	1.03055555555556	1.04013961605585	6623	6893	0.948446226550193	0.923252076078221	TRUE	DZ
Bin1	DZ	0.999973432177024	1	2.459719504997e-05	0.00040007523154769	0.000285637293336634	0.00348251570068055	Pax5	WT	1.20983606557377	2.17079207920792	5153	5253	0.737934984963483	0.703589606214841	TRUE	DZ
Klhl14	DZ	NA	NA	2.47709744861214e-39	8.66783261275171e-37	2.47709744861214e-39	4.45464691175416e-37	Pax5	WT	1.12371134020619	1.13522537562604	6789	6867	0.972218244307604	0.919769622287704	FALSE	DZ
Top1mt	DZ	NA	NA	2.47958891037639e-08	8.04592421620129e-07	2.47958891037639e-08	7.26373692569084e-07	Pax5	WT	1.06818181818182	1.03861003861004	6851	7207	0.981096949735071	0.965309402625234	FALSE	DZ
Rsph1	DZ	0.276066189814463	1	2.48765970281445e-18	2.77652846313264e-16	2.94085912918244e-17	2.33608858924259e-15	Pax5	WT	1.33248299319728	1.28351648351648	5807	6556	0.831591006730632	0.878114117331905	TRUE	DZ
Ranbp1	DZ	0.0207399428699832	0.3346834209419	2.4950963605441e-05	0.000405320107653256	8.00766073180632e-06	0.000145011456161438	Pax5	WT	1.488358556461	1.37090909090909	5265	5816	0.753973936703423	0.778998124832574	TRUE	DZ
Txn1	DZ	0.0306961666442671	0.462325197884855	2.50172533442162e-06	5.29245717397985e-05	1.33483381374605e-06	2.79667123307183e-05	Pax5	WT	2.39160839160839	2.35704697986577	4256	4761	0.609480166117714	0.637690865255826	TRUE	DP
Pla2g12a	DZ	0.819620532156539	1	2.50203930596581e-16	2.41745543987607e-14	7.61293289743319e-15	5.18801342926131e-13	Pax5	WT	1.11497005988024	1.13654301499605	6148	6199	0.880423886581698	0.830297347977498	TRUE	DZ
Iglv2	DZ	1.93979330748162e-05	0.0006721443313286	2.52316287567589e-09	9.72243742600469e-08	1.54898901888072e-12	8.11996348844842e-11	Pax5	WT	14.2236842105263	11.8695652173913	6071	6730	0.86939710726049	0.901419769622288	TRUE	DE
Mark4	DZ	NA	NA	2.52500272652975e-06	5.33298699843077e-05	2.52500272652975e-06	5.02980543124726e-05	Pax5	WT	1.0375	1.06418219461698	6663	6983	0.954174423600172	0.935306723814626	FALSE	DZ
Cd69	DZ	3.33066907387547e-16	4.70290473231216e-14	2.52729487786013e-64	2.5169912910504e-61	1.54106148538796e-77	4.86674734458617e-75	Pax5	WT	2.26004319654428	1.72190109184329	4668	5909	0.668480595732493	0.791454594160193	TRUE	DE
Ndufs8	DZ	0.999994136464939	1	2.52917443938731e-06	5.33309795875367e-05	3.51240163787832e-05	0.000547275287692521	Pax5	WT	2025-02-01	2.24607329842932	4177	4138	0.598166976944007	0.554245914813823	TRUE	DZ
Apobec1	DZ	0.0411947841835055	0.587545810778887	2.53136610501817e-26	4.89158163607019e-24	6.58291903817685e-26	8.35643487316803e-24	Pax5	WT	2.36692506459948	2.3904347826087	4380	4018	0.627237576972648	0.538173051165283	TRUE	DP
Cdca7	DZ	0.274947190608929	1	2.53602315577959e-11	1.29267290542828e-09	1.8609514726037e-10	7.27963736171382e-09	Pax5	WT	1.28015564202335	1.15573770491803	6469	7100	0.926392667907776	0.950977765871953	TRUE	DZ
Flna	DZ	1	1	2.53814527830215e-08	8.21534172954449e-07	4.69283953151749e-07	1.09680300097633e-05	Pax5	WT	1.0982905982906	1.09311740890688	6281	6478	0.899470141772877	0.867666755960354	TRUE	DZ
Cdca7l	DZ	NA	NA	2.54657540816892e-07	6.70132353852906e-06	2.54657540816892e-07	6.24489742139605e-06	Pax5	WT	1.03977272727273	1.09708737864078	6807	7363	0.974795932980094	0.986204125368336	FALSE	DZ
Akt3	DZ	NA	NA	2.55056025203105e-06	5.36944773708065e-05	2.55056025203105e-06	5.07291154274931e-05	Pax5	WT	1.02770083102493	1.04428044280443	6622	7195	0.948303021623944	0.96370211626038	FALSE	DZ
Psenen	DZ	0.889086570454403	1	2.55679118004778e-08	8.25505621149092e-07	4.22805188441259e-07	1.00265230401784e-05	Pax5	WT	2.29724208375894	2.29693140794224	3771	3657	0.540025776886725	0.489820519689258	TRUE	DZ
Ncapg2	DZ	NA	NA	2.55861262450778e-05	0.000414819926120837	2.55861262450778e-05	0.000412051197290133	Pax5	WT	1.27963525835866	1.14728682170543	6654	7208	0.952885579263927	0.965443343155639	FALSE	DZ
Celf2	DZ	0.00420037319843181	0.0835341824814889	2.56580382874696e-06	5.39276983291995e-05	2.08496363536682e-07	5.20156245678797e-06	Pax5	WT	2.36531007751938	2.34049773755656	3906	4423	0.559358441930402	0.592418965979105	TRUE	DP
Tcf19	DZ	NA	NA	2.5693386133053e-09	9.87098724820883e-08	2.5693386133053e-09	8.77778268207838e-08	Pax5	WT	1.3093023255814	1.30546623794212	6553	7155	0.938421881712731	0.9583444950442	FALSE	DZ
Mtor	DZ	0.872968181780244	1	2.56950365856608e-26	4.89225939227279e-24	1.34718836991994e-24	1.60031146914893e-22	Pax5	WT	1.07210626185958	1.10873983739837	6456	6482	0.924531003866533	0.868202518081972	TRUE	DZ
Dctpp1	DZ	0.951356774453026	1	2.57278920781408e-06	5.3986379247222e-05	3.40720999446712e-05	0.0005321659228994	Pax5	WT	1.14718614718615	1.11241610738255	6290	6870	0.900758986109122	0.920171443878918	TRUE	DZ
Slc2a8	DZ	NA	NA	2.57693538076645e-06	5.3986379247222e-05	2.57693538076645e-06	5.11750909665092e-05	Pax5	WT	1.00833333333333	1.01837270341207	6743	7085	0.965630817700129	0.948968657915885	FALSE	DZ
Arvcf	DZ	0.999999999993937	1	2.57733632514137e-05	0.000417109667520067	0.000298099075873873	0.00362421299006095	Pax5	WT	1.06732673267327	1.04009433962264	6478	7042	0.927681512244021	0.943209215108492	TRUE	DZ
Zfp367	DZ	NA	NA	2.5812815321443e-05	0.000417226616687544	2.5812815321443e-05	0.000415185506561546	Pax5	WT	1.06274509803922	1.0952380952381	6728	7277	0.963482743806387	0.974685239753549	FALSE	DZ
1110008P14Rik	DZ	0.286855059525712	1	2.59079237365498e-08	8.3440270800276e-07	1.46536855490011e-07	3.74972174878392e-06	Pax5	WT	1.14141414141414	1.18385650224215	5597	5682	0.801517972218244	0.761050093758371	TRUE	DZ
Chmp5	DZ	1	1	2.59635511532529e-05	0.000419139771547587	0.000300107933392475	0.00364179711486951	Pax5	WT	1.15286236297199	2.16541353383459	5341	5464	0.764857511098382	0.73185105813019	TRUE	DZ
Bcl3	DZ	NA	NA	2.60642384648812e-07	6.84490254370824e-06	2.60642384648812e-07	6.37957957737772e-06	Pax5	WT	1.04716981132075	1.04761904761905	6877	7256	0.984820277817557	0.971872488615055	FALSE	DZ
Tfap4	DZ	NA	NA	2.6159651129231e-12	1.56077881645232e-10	2.6159651129231e-12	1.32829475616189e-10	Pax5	WT	1.01630434782609	1.03097345132743	6615	7240	0.947300587140198	0.969729440128583	FALSE	DZ
Ppp1r12a	DZ	0.0102689324400698	0.18358185674814	2.62082576554133e-05	0.00042256327754002	4.3405603441721e-06	8.21660458133632e-05	Pax5	WT	2.31129032258065	2.23541247484909	4512	5036	0.646140627237577	0.674524511117064	TRUE	DP
Paxx	DZ	1	1	2.62931666680599e-06	5.49209454661394e-05	3.64128453383905e-05	0.000565315972951415	Pax5	WT	1.08100929614874	1.06435643564356	6230	6456	0.892166690534154	0.864720064291455	TRUE	DZ
Gimap6	DZ	0.520597780685801	1	2.63002905607526e-06	5.49209454661394e-05	1.98549863523568e-05	0.000326246653921721	Pax5	WT	1.14342629482072	1.09894921190893	5728	6324	0.820277817556924	0.847039914278061	TRUE	DZ
Kdm5d	DZ	NA	NA	2.63648541522065e-09	1.00989871807283e-07	2.63648541522065e-09	8.98347714638869e-08	Pax5	WT	1	1.01219512195122	6979	7384	0.999427180295002	0.989016876506831	FALSE	DZ
Dusp11	DZ	1	1	2.65075339984443e-05	0.000426857018256043	0.000305846089322628	0.00370448565439606	Pax5	WT	2.24619289340102	2.19612068965517	4968	5044	0.711442073607332	0.6755960353603	TRUE	DZ
Gh	DZ	0.998682368625732	1	2.65949351111857e-12	1.57947075635102e-10	7.34492691338044e-11	3.04814466905288e-09	Pax5	WT	1.17199391171994	1.13829787234043	6326	6996	0.905914363454103	0.937047950709885	TRUE	DZ
Capzb	DZ	0.0217042313610279	0.346286719568039	2.66516109969081e-10	1.19811947075337e-08	1.55463998517618e-10	6.09984197820036e-09	Pax5	WT	3.30985915492958	1.78924446127627	2418	2185	0.346269511671202	0.292660058933833	TRUE	DB
Rpa2	DZ	0.999998613933818	1	2.66526870393821e-16	2.55609140073244e-14	9.82444880930894e-15	6.5570599578831e-13	Pax5	WT	1.22285714285714	1.18827160493827	6108	6818	0.87469568953172	0.913206536297884	TRUE	DZ
Pycard	DZ	2.54857246417828e-11	1.97182702433958e-09	2.67397083981293e-45	1.19378967113993e-42	8.72470399292531e-54	2.21504837843916e-51	Pax5	WT	2.45479452054795	3.49450549450549	3908	3277	0.559644851782901	0.438923118135548	TRUE	DM
Tmc6	DZ	0.999992595624184	1	2.69364384447514e-23	4.24603800636755e-21	1.42677405216844e-21	1.45463546673047e-19	Pax5	WT	1.04481132075472	1.06273062730627	6559	6653	0.939281111270228	0.891106348781141	TRUE	DZ
Mrpl4	DZ	1	1	2.69665511215275e-05	0.000433709238969461	0.000310679297668437	0.0037595098562719	Pax5	WT	1.13362887903737	1.12809917355372	5404	5530	0.773879421452098	0.740691133136887	TRUE	DZ
Tspan2	DZ	NA	NA	2.70789337365366e-19	3.26779475392905e-17	2.70789337365366e-19	2.3851566940182e-17	Pax5	WT	1.05502392344498	1.03619909502262	6565	7245	0.940140340827724	0.970399142780605	FALSE	DZ
Acot11	DZ	NA	NA	2.70917030234354e-06	5.64272197165619e-05	2.70917030234354e-06	5.36366010317189e-05	Pax5	WT	1.04285714285714	1.03846153846154	6913	7440	0.989975655162538	0.996517546209483	FALSE	DZ
Cox6c	DZ	0.877253907011788	1	2.71087747460427e-06	5.64272197165619e-05	3.31729739428719e-05	0.000519375654912099	Pax5	WT	3.35864485981308	3.42211538461538	2536	2383	0.363167692968638	0.319180283953924	TRUE	DZ
Pole	DZ	NA	NA	2.72171168323039e-06	5.65617996192358e-05	2.72171168323039e-06	5.38026303426979e-05	Pax5	WT	1.09375	1.14473684210526	6759	7314	0.96792209652012	0.979641039378516	FALSE	DZ
Ttc7b	DZ	0.615131110763957	1	2.72202946264391e-23	4.24603800636755e-21	8.94868999431541e-22	9.19584428939651e-20	Pax5	WT	1.06991525423729	1.1295871559633	6511	6594	0.932407274810253	0.883203857487276	TRUE	DZ
Xrcc1	DZ	0.0598712459423127	0.782761104356904	2.72320350764597e-21	3.71129640142025e-19	8.34251794237204e-21	8.2457192609033e-19	Pax5	WT	1.08488372093023	1.14736070381232	6123	6102	0.876843763425462	0.817305116528261	TRUE	DE
St8sia4	DZ	0.00332740971960443	0.0689619803166966	2.72589660480681e-19	3.26779475392905e-17	4.48537203195373e-20	4.30197015331384e-18	Pax5	WT	1.32948929159802	1.19346230820547	5162	5967	0.739223829299728	0.799223144923654	TRUE	DE
Dnmt1	DZ	0.212782523892314	1	2.74143960373874e-09	1.04700349703851e-07	1.298625813525e-08	3.99396841651348e-07	Pax5	WT	1.45126705653021	1.32423208191126	5957	6587	0.853071745668051	0.882266273774444	TRUE	DZ
H2afv	DZ	1.39633580271692e-05	0.000489845007064917	2.74581375737969e-05	0.000441067626759241	8.69642591489552e-09	2.76701159584714e-07	Pax5	WT	2.93322408848832	2.78214072154674	2101	2449	0.300873550050122	0.328020358960621	TRUE	DE
Pde4c	DZ	NA	NA	2.74684622515636e-15	2.40293365385806e-13	2.74684622515636e-15	1.91215940447981e-13	Pax5	WT	1.072	1.12091503267974	6858	7160	0.982099384218817	0.959014197696223	FALSE	DZ
Tmpo	DZ	1	1	2.75649071547326e-06	5.71927648930004e-05	3.8043850407876e-05	0.000587818347352242	Pax5	WT	1.40069384215091	1.38295880149813	5830	6398	0.834884720034369	0.856951513527994	TRUE	DZ
Acap1	DZ	0.0682987211023496	0.863945052599024	2.76398409001434e-10	1.23824574440885e-08	4.85024456319516e-10	1.78905107417215e-08	Pax5	WT	1.21384701284199	1.15923172242875	5192	5852	0.743519977087212	0.783819983927136	TRUE	DE
Chaf1b	DZ	NA	NA	2.76459760100451e-08	8.87663327317704e-07	2.76459760100451e-08	8.04404713209133e-07	Pax5	WT	1.07326007326007	1.04494382022472	6710	7288	0.960905055133897	0.976158585587999	FALSE	DZ
Sdhaf2	DZ	0.904119755557481	1	2.76987706987219e-08	8.87663327317704e-07	4.6336250351313e-07	1.08492182558553e-05	Pax5	WT	1.19553941908714	2.14157303370787	5055	5059	0.723900902191035	0.677605143316368	TRUE	DZ
Myo1g	DZ	1	1	2.77406591427571e-05	0.000445053672764902	0.000318812615005599	0.00384714421164259	Pax5	WT	1.09425287356322	1.09893048128342	6113	6344	0.875411714162967	0.849718724886151	TRUE	DZ
Amdhd1	DZ	NA	NA	2.77944056160864e-44	1.16081990164991e-41	2.77944056160864e-44	5.45275702904678e-42	Pax5	WT	1.118	1.04516129032258	6483	7311	0.928397536875268	0.979239217787302	FALSE	DZ
Fos	DZ	NA	NA	2.78574992952528e-34	8.38769868315437e-32	2.78574992952528e-34	4.62434488301197e-32	Pax5	WT	1.31630170316302	1.13571428571429	6572	7326	0.941142775311471	0.98124832574337	FALSE	DZ
Mrps6	DZ	1	1	2.79810410114346e-05	0.000448354626206738	0.000321333810038528	0.00386675666577961	Pax5	WT	1.07567567567568	1.08712121212121	6613	6938	0.947014177287699	0.929279399946424	TRUE	DZ
Chaf1a	DZ	NA	NA	2.8011452291027e-07	7.34138204072726e-06	2.8011452291027e-07	6.81752414030484e-06	Pax5	WT	1.08561643835616	1.13235294117647	6691	7262	0.958184161535157	0.972676131797482	FALSE	DZ
Foxp4	DZ	0.00352968087165584	0.0714538980756709	2.80909159056578e-26	5.27091432218191e-24	6.49256004560689e-27	8.66656365675443e-25	Pax5	WT	1.28409090909091	1.19386422976501	5047	5934	0.72275526278104	0.794803107420305	TRUE	DE
Eif3k	DZ	0.0982270490882912	1	2.80946123422392e-09	1.06982631174992e-07	6.35016272050742e-09	2.06587705791784e-07	Pax5	WT	1.87909052273693	3.45967741935484	2277	2059	0.326077617070027	0.275783552102866	TRUE	DZ
Ppp3cc	DZ	NA	NA	2.81363354678819e-06	5.82849816484268e-05	2.81363354678819e-06	5.54504218627298e-05	Pax5	WT	1.05405405405405	1.01785714285714	6613	7186	0.947014177287699	0.96249665148674	FALSE	DZ
Mrpl49	DZ	0.913076169262211	1	2.83659595021714e-05	0.000453960541006939	0.000299439805032398	0.00363709811966181	Pax5	WT	1.18830803822372	2.21969696969697	5204	5305	0.745238436202205	0.710554513795875	TRUE	DZ
Trim11	DZ	1	1	2.85388969478192e-10	1.27411413373591e-08	6.55743031444841e-09	2.1279600930195e-07	Pax5	WT	1.4093825180433	2.36189402480271	4489	4396	0.642846913933839	0.588802571658184	TRUE	DZ
Esco2	DZ	0.696552290712791	1	2.8558015903512e-05	0.000456469915929346	0.000235228376395393	0.00294558705760884	Pax5	WT	1.53266331658291	1.60153256704981	6386	6944	0.914506659029071	0.930083043128851	TRUE	DZ
Slc25a3	DZ	0.999370125759897	1	2.86186723418307e-06	5.91894490111314e-05	3.93678351732989e-05	0.000606105505141348	Pax5	WT	3.28217054263566	3.28741721854305	2858	2722	0.409279679220965	0.36458612376105	TRUE	DZ
Mcm5	DZ	0.69731956315199	1	2.86364083597818e-12	1.69294784947075e-10	5.57915046794029e-11	2.36074641368924e-09	Pax5	WT	1.39442815249267	1.28488372093023	6301	6950	0.902334240297866	0.930886686311278	TRUE	DZ
Arhgef39	DZ	NA	NA	2.8700889576531e-05	0.000458187937542968	2.8700889576531e-05	0.000457042862348813	Pax5	WT	1.14625850340136	1.10176991150442	6689	7240	0.957897751682658	0.969729440128583	FALSE	DZ
Ppp1r13b	DZ	NA	NA	2.87773714904252e-17	2.93420025456103e-15	2.87773714904252e-17	2.30005806208657e-15	Pax5	WT	2023-02-01	1.02463054187192	6933	7263	0.992839753687527	0.972810072327886	FALSE	DZ
Lyn	DZ	0.0110617190820966	0.195851377353234	2.87822223163089e-17	2.93420025456103e-15	1.38785522693613e-17	1.13018550178421e-15	Pax5	WT	3.50761421319797	1.85752467105263	2920	2602	0.418158384648432	0.34851326011251	TRUE	DB
Hat1	DZ	0.988976774516334	1	2.87992975696338e-05	0.000459192740928632	0.000326579685731998	0.00392623377052731	Pax5	WT	1.08721804511278	1.05317324185249	6318	6883	0.904768724044107	0.921912670774176	TRUE	DZ
Osbpl9	DZ	0.994863837421776	1	2.89636476429635e-05	0.000461245198073123	0.00033006352044976	0.00396443642187708	Pax5	WT	2.22547332185886	2.20673813169985	4517	4553	0.646856651868824	0.60983123493169	TRUE	DZ
Fosb	DZ	NA	NA	2.90973600621986e-08	9.30181532655026e-07	2.90973600621986e-08	8.44736811850555e-07	Pax5	WT	1.14444444444444	1.06451612903226	6893	7435	0.987111556637548	0.99584784355746	FALSE	DZ
Tmem243	DZ	NA	NA	2.91167885355596e-09	1.10549871310818e-07	2.91167885355596e-09	9.89512278106105e-08	Pax5	WT	1.03654485049834	1.06212424849699	6682	6967	0.956895317198912	0.933163675328154	FALSE	DZ
Mcm6	DZ	0.231397817207017	1	2.93085587093771e-25	5.19805355630555e-23	3.99815162233256e-24	4.66378983837495e-22	Pax5	WT	1.65172413793103	1.55594405594406	6113	6894	0.875411714162967	0.923386016608626	TRUE	DZ
Ap2s1	DZ	0.0180801591402916	0.296850984954555	2.93318316931604e-10	1.30501451866443e-08	1.42989733915718e-10	5.66186873009394e-09	Pax5	WT	2.16777041942605	2.19331395348837	4523	4418	0.647715881426321	0.591749263327083	TRUE	DP
Nr3c1	DZ	0.759845583364696	1	2.93439850322376e-08	9.35755108897487e-07	4.15141881745934e-07	9.86285703641533e-06	Pax5	WT	1.17751479289941	1.12629161882893	5969	6595	0.854790204783045	0.88333779801768	TRUE	DZ
S100a10	DZ	0.757789775424368	1	2.93646678898656e-06	6.05389100589314e-05	3.11879739910954e-05	0.000490670579874487	Pax5	WT	2.11795737497362	2.10930796493192	2244	2105	0.321351854503795	0.281944816501473	TRUE	DZ
Cyth3	DZ	NA	NA	2.94831534929958e-05	0.000468941508935893	2.94831534929958e-05	0.000466114617127363	Pax5	WT	1.05113636363636	1.04273504273504	6807	7349	0.974795932980094	0.984328957942673	FALSE	DZ
A830010M20Rik	DZ	0.999999551484395	1	2.95337612566438e-15	2.56626581872327e-13	1.01760973803717e-13	6.12837715725826e-12	Pax5	WT	1.09822485207101	1.07455429497569	6138	6849	0.878991837319204	0.917358692740423	TRUE	DZ
Csf2ra	DZ	0.999999999972459	1	2.96567885356663e-08	9.43406489364303e-07	5.43714950399547e-07	1.2616525408196e-05	Pax5	WT	1.09356725146199	1.09923011120616	6128	6297	0.877559788056709	0.843423519957139	TRUE	DZ
Rrm2	DZ	0.116331651893364	1	2.96684846541980e-09	1.12315166905819e-07	7.86469444756993e-09	2.52059563631524e-07	Pax5	WT	3.40503672612802	3.35055350553506	6030	6653	0.863525705284262	0.891106348781141	TRUE	DZ
Stmn1	DZ	0.00333332518173834	0.0689619803166966	2.97010753986049e-10	1.31691720269088e-08	2.83555846535767e-11	1.25735654141956e-09	Pax5	WT	4.19866814650388	3.82820412933385	4280	4899	0.612917084347702	0.656174658451647	TRUE	DZ
Atox1	DZ	1	1	2.98408096675377e-08	9.46933732268653e-07	5.46904124713781e-07	1.26678257724401e-05	Pax5	WT	2.39664804469274	2.39477211796247	3544	3412	0.507518258628097	0.457005089740155	TRUE	DZ
Rps17	DZ	0.938434954782223	1	2.98656079075898e-11	1.51635304148849e-09	7.09021229018274e-10	2.58603010516299e-08	Pax5	WT	1.95980223559759	3.45481263776635	2331	2065	0.333810683087498	0.276587195285293	TRUE	DZ
Pllp	DZ	NA	NA	2.99437219409752e-15	2.58454245313204e-13	2.99437219409752e-15	2.07332252241576e-13	Pax5	WT	1.04123711340206	1.03383458646617	6886	7200	0.986109122153802	0.964371818912403	FALSE	DZ
Hsdl1	DZ	0.998908208552984	1	3.001092750496e-05	0.000475765233690128	0.000342201957807472	0.00408690348219634	Pax5	WT	1.06025824964132	1.07700650759219	6286	6544	0.900186166404124	0.876506830967051	TRUE	DZ
Msh5	DZ	0.999999999967607	1	3.00216201645109e-05	0.000475765233690128	0.000342654546654422	0.00408690348219634	Pax5	WT	1.15813953488372	1.14924039320822	6123	6347	0.876843763425462	0.850120546477364	TRUE	DZ
Cks1b	DZ	0.183565709717258	1	3.00224141441905e-05	0.000475765233690128	7.22434394005381e-05	0.00103245922004213	Pax5	WT	1.85326633165829	1.97642015005359	5988	6533	0.857511098381784	0.875033485132601	TRUE	DZ
Marcks	DZ	0.0684045915984232	0.863945052599024	3.01245865329334e-05	0.000476800760197908	2.90398190788685e-05	0.000461358990715569	Pax5	WT	2.27624309392265	2.22645739910314	4644	5167	0.665043677502506	0.692070720600054	TRUE	DP
Sema4b	DZ	0.557199612016776	1	3.01544587104974e-18	3.33683570021205e-16	7.04470008391276e-17	5.52816828403045e-15	Pax5	WT	1.22045152722444	2.25454545454545	5477	5371	0.784333381068309	0.719394588802572	TRUE	DZ
Rad51ap1	DZ	1	1	3.02720182984537e-05	0.00047854923188044	0.000345261049516813	0.00411264035799788	Pax5	WT	1.24027459954233	1.24725274725275	6546	7102	0.937419447228985	0.951245646932762	TRUE	DZ
Mettl23	DZ	0.227022501453336	1	3.03155824183013e-07	7.92920900140903e-06	1.20383637725982e-06	2.54926896263128e-05	Pax5	WT	2.19070904645477	2.21280276816609	4744	4745	0.679364170127452	0.635547816769354	TRUE	DP
Naa50	DZ	0.177405067737681	1	3.03869051722549e-08	9.61905284266956e-07	1.08023762243142e-07	2.83710278605314e-06	Pax5	WT	1.1559497413156	1.10197368421053	5630	6250	0.806243734784477	0.837128315028127	TRUE	DE
Ap1s2	DZ	0.999999999997813	1	3.04239476113102e-07	7.94150906700874e-06	4.86948993447628e-06	9.1509659900724e-05	Pax5	WT	1.05944055944056	1.06888068880689	6411	6653	0.918086782185307	0.891106348781141	TRUE	DZ
AI314180	DZ	0.616853020874781	1	3.0500695599261e-06	6.2781002531579e-05	2.66854145939406e-05	0.00042815706091988	Pax5	WT	1.15773195876289	1.08922363847045	6013	6603	0.861091221538021	0.884409322260916	TRUE	DZ
Rbm7	DZ	1	1	3.07456560533507e-06	6.31847633210685e-05	4.20980189372626e-05	0.000644308686997254	Pax5	WT	1.11802853437095	1.11197916666667	5441	5546	0.779178003723328	0.742834181623359	TRUE	DZ
Usmg5	DZ	0.999999999180564	1	3.08797905034475e-08	9.75123530849111e-07	5.64889068316976e-07	1.30145616664915e-05	Pax5	WT	2.27836134453782	2.26071428571429	3864	3746	0.553343835027925	0.501741226895258	TRUE	DZ
Rftn1	DZ	0.825765784809721	1	3.10815828685757e-11	1.5719267710916e-09	6.51555953302336e-10	2.38314872411261e-08	Pax5	WT	1.23210412147505	1.18955042527339	5139	5820	0.73593011599599	0.779533886954192	TRUE	DZ
Slc38a9	DZ	1	1	3.11532314755556e-08	9.81364690788365e-07	5.69616521197058e-07	1.31001682352744e-05	Pax5	WT	1.13905079100749	1.14303877940242	5782	5893	0.828010883574395	0.789311545673721	TRUE	DZ
Psen2	DZ	0.999436247948604	1	3.11976792379017e-40	1.12198986970309e-37	2.86751481036578e-38	5.01737591413731e-36	Pax5	WT	1.11432325886991	1.13361462728551	6222	6044	0.891021051124159	0.8095365657648	TRUE	DZ
Adcy7	DZ	1	1	3.12579389371828e-07	8.14278743299207e-06	4.9945208138615e-06	9.3452392337975e-05	Pax5	WT	1.06026365348399	1.06438896189225	6452	6705	0.923958184161535	0.898071256362175	TRUE	DZ
Hjurp	DZ	0.118682278063741	1	3.13453008302418e-07	8.14914879215143e-06	6.73601334615221e-07	1.50635407264212e-05	Pax5	WT	1.37547892720307	1.23203592814371	6200	6798	0.88787054274667	0.910527725689794	TRUE	DZ
Edf1	DZ	0.998866393608057	1	3.14360657562448e-05	0.00049634480895866	0.000356981718397448	0.00424444379229583	Pax5	WT	2.26558265582656	2.27231121281465	3453	3398	0.494486610339396	0.455129922314492	TRUE	DZ
Psat1	DZ	0.999999999882548	1	3.1474519387711e-07	8.16634473973334e-06	5.0269536294786e-06	9.37881780900417e-05	Pax5	WT	1.04773269689737	1.0625	6564	6842	0.939997135901475	0.916421109027592	TRUE	DZ
Dnm2	DZ	1	1	3.15248809413324e-06	6.46834601501475e-05	4.30860589942265e-05	0.00065865205650206	Pax5	WT	1.14996725605763	1.14308258811152	5456	5565	0.78132607761707	0.745379051701045	TRUE	DZ
Mrpl30	DZ	0.994703273484857	1	3.15516255093648e-07	8.16997790939491e-06	5.01347586203414e-06	9.36716961928111e-05	Pax5	WT	2.23842195540309	2.24255952380952	4577	4554	0.655448947443792	0.609965175462095	TRUE	DZ
Rrbp1	DZ	1	1	3.15814236217852e-05	0.000498032511122111	0.000358857868163063	0.00426283640089481	Pax5	WT	1.16666666666667	1.17269906928645	6251	6499	0.895173993985393	0.870479507098848	TRUE	DZ
Csk	DZ	1	1	3.16970437712024e-10	1.4006198829548e-08	7.24981524016117e-09	2.34091291096276e-07	Pax5	WT	2.40787518573551	2.40560747663551	3465	3290	0.496205069454389	0.440664345030806	TRUE	DZ
Ppib	DZ	1	1	3.18411773584806e-05	0.000501314179071466	0.000361548615626855	0.0042838405638665	Pax5	WT	2.30629770992366	2.2998352553542	3692	3654	0.528712587713017	0.489418698098044	TRUE	DZ
Prorsd1	DZ	0.998712467877152	1	3.18669629548016e-05	0.000501314179071466	0.00036139076269297	0.0042838405638665	Pax5	WT	1.13745704467354	1.14166201896263	5528	5673	0.791636832307031	0.759844628984731	TRUE	DZ
Brca2	DZ	NA	NA	3.19025805906023e-08	1.00253085171487e-06	3.19025805906023e-08	9.24104280731809e-07	Pax5	WT	1.1547619047619	1.0875	6731	7306	0.963912358585135	0.97856951513528	FALSE	DZ
Apbb1	DZ	0.99999999997719	1	3.20326053386096e-08	1.00417951893215e-06	5.8480362888173e-07	1.34018360827622e-05	Pax5	WT	1.09451219512195	1.07471264367816	6327	6944	0.906057568380352	0.930083043128851	TRUE	DZ
Lman2	DZ	0.999868765034703	1	3.20819079914425e-05	0.000504083085880105	0.00036399684864239	0.00430413807874125	Pax5	WT	1.12484774665043	2.09765625	5341	5458	0.764857511098382	0.731047414947763	TRUE	DZ
Il6st	DZ	NA	NA	3.21396177435673e-06	6.58404479313237e-05	3.21396177435673e-06	6.22969716382798e-05	Pax5	WT	1.0472972972973	1.03529411764706	6835	7381	0.97880567091508	0.988615054915618	FALSE	DZ
Neil3	DZ	1	1	3.21799597634814e-08	1.00636217163718e-06	5.87346113820146e-07	1.34126234245913e-05	Pax5	WT	1.54823151125402	1.5297619047619	6361	6962	0.910926535872834	0.932493972676132	TRUE	DZ
Tmem123	DZ	0.379580553373355	1	3.21909625638521e-07	8.31889006615155e-06	2.06718246249016e-06	4.1821685194254e-05	Pax5	WT	2.30823117338003	2.28515111695138	4625	4621	0.662322783903766	0.618939190999196	TRUE	DP
Tuba1b	DZ	0.348105496479622	1	3.22450698411597e-05	0.000506032629373932	0.000139156867718159	0.00184494995738774	Pax5	WT	4.53543859649123	4.02279411764706	5558	6106	0.795932980094515	0.817840878649879	TRUE	DZ
Ift122	DZ	NA	NA	3.22627445388817e-07	8.32083174392235e-06	3.22627445388817e-07	7.77910644859294e-06	Pax5	WT	1.02479338842975	1.03862660944206	6862	7233	0.982672203923815	0.968791856415751	FALSE	DZ
Nop53	DZ	0.0457744292166814	0.636783192649794	3.23103975918783e-06	6.60857373810503e-05	2.47386757331621e-06	4.94315391038554e-05	Pax5	WT	2.22222222222222	2.25694444444444	4304	4280	0.616354002577689	0.573265470131262	TRUE	DP
Fcrl1	DZ	1	1	3.23813794869694e-05	0.000507445408735224	0.000367137717027547	0.00433731675189113	Pax5	WT	1.06010928961749	1.05984555984556	6617	6948	0.947586996992697	0.930618805250469	TRUE	DZ
Abcg1	DZ	1	1	3.24010509253592e-07	8.33988879384942e-06	5.16553426663987e-06	9.60967495466279e-05	Pax5	WT	1.08242612752722	1.0823754789272	6340	6944	0.907919232421595	0.930083043128851	TRUE	DZ
Atad2	DZ	0.0628511228067531	0.810463793635939	3.24134821212659e-05	0.000507445408735224	2.87328459956699e-05	0.000457042862348813	Pax5	WT	1.43864229765013	1.28467153284672	6217	6781	0.890305026492911	0.908250736672917	TRUE	DZ
Abhd17a	DZ	0.918560246082765	1	3.2641750182128e-05	0.000510401859429965	0.000342256659736764	0.00408690348219634	Pax5	WT	1.09335899903754	1.11631419939577	5944	6142	0.851210081626808	0.822662737744441	TRUE	DZ
Pxk	DZ	0.0226518346467717	0.360387498830891	3.26569080580534e-13	2.17942777643102e-11	2.48091031929115e-13	1.42136401832663e-11	Pax5	WT	1.20308641975309	1.13531114327062	5363	6084	0.76800801947587	0.81489418698098	TRUE	DE
Elof1	DZ	0.074571368534568	0.917601502142136	3.30222266416283e-12	1.94335803785983e-10	7.39552234539969e-12	3.52048615177335e-10	Pax5	WT	1.92727272727273	1.99702191023187	3023	2765	0.432908492052127	0.370345566568444	TRUE	DZ
Psmc3ip	DZ	NA	NA	3.30306273646519e-07	8.48507008909023e-06	3.30306273646519e-07	7.94945284605041e-06	Pax5	WT	1.05483870967742	1.03181818181818	6673	7246	0.955606472862666	0.97053308331101	FALSE	DZ
Sdc1	DZ	0.999999983870884	1	3.31232261465645e-10	1.45866125482847e-08	7.5614366219802e-09	2.43545973585571e-07	Pax5	WT	1.14821591948765	1.14021739130435	5890	6546	0.843477015609337	0.87677471202786	TRUE	DZ
Rab9	DZ	0.909164391625646	1	3.3139512722438e-07	8.49618358846345e-06	4.82525715138809e-06	9.0810217436298e-05	Pax5	WT	1.03263403263403	1.05974025974026	6125	6311	0.877130173277961	0.845298687382802	TRUE	DZ
Glrx	DZ	0.999999743546544	1	3.3347590066875e-05	0.00052080970880076	0.00037711196947135	0.00445109004623067	Pax5	WT	1.24215246636771	1.2336728579988	5645	5797	0.808391808678219	0.776453254754889	TRUE	DZ
Mical3	DZ	NA	NA	3.33603580078782e-08	1.04076278344096e-06	3.33603580078782e-08	9.64173918495551e-07	Pax5	WT	1.06818181818182	1.03968253968254	6939	7340	0.993698983245024	0.983123493169033	FALSE	DZ
Oaf	DZ	NA	NA	3.33722693749702e-14	2.54159277410435e-12	3.33722693749702e-14	2.1078250920347e-12	Pax5	WT	1.0234375	1	6855	7435	0.981669769440069	0.99584784355746	FALSE	DZ
Ino80dos	DZ	NA	NA	3.33984444211988e-06	6.82034163913662e-05	3.33984444211988e-06	6.44475496819199e-05	Pax5	WT	1.02105263157895	1.00826446280992	6793	7345	0.972791064012602	0.983793195821055	FALSE	DZ
Fam46a	DZ	NA	NA	3.35296685112548e-10	1.47155463801768e-08	3.35296685112548e-10	1.26204112756897e-08	Pax5	WT	1.06299212598425	1.04460966542751	6856	7197	0.981812974366318	0.963969997321189	FALSE	DZ
Rilpl2	DZ	0.720966240505108	1	3.35453999960555e-06	6.83956368108552e-05	3.36955505387591e-05	0.000526920275816248	Pax5	WT	1.1380846325167	1.10619469026549	6085	6675	0.871401976227982	0.89405304045004	TRUE	DZ
Car13	DZ	NA	NA	3.35862345828313e-08	1.0452908152498e-06	3.35862345828313e-08	9.6789690582883e-07	Pax5	WT	1.02140672782875	1.01333333333333	6656	7241	0.953171989116426	0.969863380658987	FALSE	DZ
Ifitm1	DZ	NA	NA	3.38072972840161e-08	1.04964766891165e-06	3.38072972840161e-08	9.70591763267053e-07	Pax5	WT	1.26086956521739	1.24603174603175	6937	7340	0.993412573392525	0.983123493169033	FALSE	DZ
St3gal6	DZ	0.655183886009968	1	3.3843605750191e-10	1.48031474205312e-08	5.15086502315184e-09	1.70571356316547e-07	Pax5	WT	1.15669515669516	1.1113172541744	6281	6927	0.899470141772877	0.927806054111974	TRUE	DZ
S1pr4	DZ	0.999999885989657	1	3.39042447418847e-05	0.000528865369485761	0.000382845686167648	0.00451465022267642	Pax5	WT	1.17287630402385	1.18705035971223	5641	5798	0.807818988973221	0.776587195285293	TRUE	DZ
Cd74	DZ	0.00086140969707682	0.0206154320724148	3.39239234508926e-15	2.89356993903727e-13	1.2090527372054e-16	9.37414062355418e-15	Pax5	WT	4.51084745762712	4.92408519934462	4033	3804	0.577545467564084	0.50950977765872	TRUE	DZ
Oat	DZ	0.110848941509863	1	3.3971007239798e-15	2.89356993903727e-13	1.37504377306824e-14	9.0375973470495e-13	Pax5	WT	1.1729587357331	1.2519975414874	5844	5839	0.836889589001862	0.782078757031878	TRUE	DZ
Pnrc2	DZ	1	1	3.40241089076047e-11	1.7140472296761e-09	8.54139588594039e-10	3.08921770757419e-08	Pax5	WT	2.19106699751861	2.18604651162791	4880	4808	0.698840040097379	0.643986070184838	TRUE	DZ
Plcd3	DZ	NA	NA	3.4029321027192e-13	2.25937240686695e-11	3.4029321027192e-13	1.91570282026123e-11	Pax5	WT	1.12068965517241	1.03870967741935	6693	7311	0.958470571387656	0.979239217787302	FALSE	DZ
Fam167b	DZ	NA	NA	3.40373300770697e-06	6.91807397971462e-05	3.40373300770697e-06	6.55826413449254e-05	Pax5	WT	1.07746478873239	1.04878048780488	6841	7384	0.979664900472576	0.989016876506831	FALSE	DZ
Otub1	DZ	0.201489909698197	1	3.4068978227727e-05	0.000530795500739328	8.84782100395445e-05	0.00123583156806043	Pax5	WT	2.16666666666667	2.1527446300716	4769	4828	0.682944293283689	0.646664880792928	TRUE	DP
Hes6	DZ	0.00414621616910893	0.0827485120958559	3.43457864976075e-11	1.72354611544389e-09	4.35476095966172e-12	2.15211621777481e-10	Pax5	WT	1.57321131447587	3.46694796061885	3377	3165	0.483603035944436	0.423921778730244	TRUE	DB
Jun	DZ	6.68354260824344e-14	6.50838769851017e-12	3.43707577183965e-43	1.39061937556275e-40	2.96596534631642e-54	7.680663860821e-52	Pax5	WT	1.78901960784314	1952-01-01	4433	5516	0.634827438063869	0.738815965711224	TRUE	DE
Aes	DZ	NA	NA	3.45391187499801e-08	1.06980375707175e-06	3.45391187499801e-08	9.8722408294645e-07	Pax5	WT	1.03383458646617	1.02272727272727	6717	7026	0.961907489617643	0.94106616662202	FALSE	DZ
Cib1	DZ	5.57637479262629e-05	0.0017305145510304	3.4553975987267e-31	8.94740654214292e-29	1.55949553977733e-33	2.52404353112961e-31	Pax5	WT	1.63524854744997	3.52820512820513	3885	3422	0.556351138479164	0.4583444950442	TRUE	DB
Ikzf3	DZ	0.99999279689458	1	3.45933755854726e-12	2.02660829730821e-10	9.47504044295069e-11	3.85795042941275e-09	Pax5	WT	1.75695041559186	1.76719576719577	3494	3308	0.500358012315624	0.443075274578087	TRUE	DZ
Scarb2	DZ	0.999999999999999	1	3.46214383489013e-06	7.0257642994236e-05	4.69938336469965e-05	0.000713336644854996	Pax5	WT	1.04174228675136	1.05345501955671	6432	6699	0.921094085636546	0.897267613179748	TRUE	DZ
Vim	DZ	1.01401312790905e-07	5.02381240914941e-06	3.48180915951985e-35	1.09948739483667e-32	3.40516171484983e-40	6.20986392730641e-38	Pax5	WT	2.00367647058824	2.31868131868132	3991	3462	0.571530860661607	0.46370211626038	TRUE	DE
Prep	DZ	8.38133840108668e-09	4.88018549374614e-07	3.49045948342232e-32	9.61510190039762e-30	2.69231054867277e-38	4.77534753208425e-36	Pax5	WT	1.69251072253382	1.4850136239782	3952	4897	0.565945868537878	0.655906777390838	TRUE	DE
Aph1b	DZ	NA	NA	3.49106672748012e-05	0.000543255299527466	3.49106672748012e-05	0.000544606409486899	Pax5	WT	1	1.02586206896552	6808	7350	0.974939137906344	0.984462898473078	FALSE	DZ
Cetn2	DZ	0.999731127484018	1	3.52820369585883e-07	9.02759945657792e-06	5.59337140604105e-06	0.000103609403384005	Pax5	WT	1.10664718772827	1.11855670103093	5614	5720	0.803952455964485	0.766139833913742	TRUE	DZ
Cd72	DZ	0.0102712228633874	0.18358185674814	3.53205793145459e-19	4.19537193014152e-17	1.74375211625493e-19	1.57888827980901e-17	Pax5	WT	2.49746604500304	2.5990990990991	2050	1694	0.293570098811399	0.226895258505224	TRUE	DZ
Gimap5	DZ	NA	NA	3.54613392635722e-05	0.00055116201614102	3.54613392635722e-05	0.000551867092289343	Pax5	WT	1.05844155844156	1.01010101010101	6829	7367	0.977946441357583	0.986739887489954	FALSE	DZ
Rubcn	DZ	0.999999999999998	1	3.5467069171204e-18	3.89145885219981e-16	1.46055207221675e-16	1.12566834708706e-14	Pax5	WT	1.09803921568627	1.11062335381914	6269	6327	0.897751682657883	0.847441735869274	TRUE	DZ
Arpc5l	DZ	0.00154593116808943	0.0343756662888548	3.55125962377318e-06	7.19532994506907e-05	1.09911709210783e-07	2.86922744125246e-06	Pax5	WT	1.80419107706174	3.38500635324015	2545	2969	0.364456537304883	0.397669434770962	TRUE	DB
Dctn3	DZ	1	1	3.57729356222558e-06	7.23675308595853e-05	4.84397888191717e-05	0.000733565363310685	Pax5	WT	2.15384615384615	2.16931216931217	4527	4533	0.648288701131319	0.6071524243236	TRUE	DZ
2610035D17Rik	DZ	0.999999999770817	1	3.57785046922407e-08	1.10554725596764e-06	6.49233831897823e-07	1.46450865076882e-05	Pax5	WT	1.06326530612245	1.04371584699454	6493	7100	0.929829586137763	0.950977765871953	TRUE	DZ
Tsc22d4	DZ	0.00113489177522341	0.0260563770181375	3.5806923418226e-10	1.55705493757826e-08	1.20007157779626e-11	5.52972483605196e-10	Pax5	WT	2.26546906187625	2.17058823529412	4685	5339	0.670915079478734	0.715108491829628	TRUE	DP
Syngr2	DZ	0.438397338688676	1	3.58108987699562e-20	4.68326976135982e-18	7.31602595476775e-19	6.35757745384784e-17	Pax5	WT	1.12769010043042	1.16541353383459	5589	5471	0.800372332808249	0.732788641843022	TRUE	DZ
Haus4	DZ	0.605649968568701	1	3.58386013283633e-10	1.55705493757826e-08	5.0467505409522e-09	1.67552117959613e-07	Pax5	WT	1.15434500648508	1.09531502423263	6212	6847	0.889589001861664	0.917090811679614	TRUE	DZ
Knl1	DZ	0.515165959085184	1	3.58748362810379e-05	0.000556920270180572	0.000219906508739138	0.00277178593907459	Pax5	WT	1.76103896103896	1.64655172413793	6213	6770	0.889732206787914	0.906777390838468	TRUE	DZ
Clic4	DZ	0.313649606959283	1	3.59872029506083e-09	1.35838576268666e-07	2.43831688869513e-08	7.15903108272665e-07	Pax5	WT	1.16262353998203	1.10625	5870	6506	0.840612917084348	0.87141709081168	TRUE	DZ
Epsti1	DZ	1.361753598772e-09	8.6417801414205e-08	3.61057075875933e-12	2.10567836097554e-10	2.34830062706192e-19	2.0969514840826e-17	Pax5	WT	1.57476635514019	1.38786843229389	4415	5125	0.632249749391379	0.686445218323065	TRUE	DE
Birc5	DZ	0.257285930879664	1	3.61649900905852e-05	0.000560752247548271	0.000117100064696728	0.00157774363963916	Pax5	WT	2.54070351758794	2.7384780278671	5988	6533	0.857511098381784	0.875033485132601	TRUE	DZ
Rev3l	DZ	0.999992843128329	1	3.62139030054347e-10	1.56809833515506e-08	8.23462049659098e-09	2.63263867135457e-07	Pax5	WT	1.08728652751423	1.11749347258486	6456	7083	0.924531003866533	0.948700776855076	TRUE	DZ
Birc3	DZ	1	1	3.64353197894882e-06	7.35925250100631e-05	4.92698689500532e-05	0.000744394706143862	Pax5	WT	1.27077106993425	2.30645161290323	5310	5413	0.760418158384648	0.725020091079561	TRUE	DZ
B3gnt2	DZ	1.01010575126459e-06	4.22598317269807e-05	3.65900970966886e-14	2.77036249772414e-12	1.69070897020456e-18	1.42151297053303e-16	Pax5	WT	1.83930190389846	3.42691751085384	2571	3174	0.368179865387369	0.425127243503884	TRUE	DB
Zbtb5	DZ	0.999999999999291	1	3.65943259192732e-06	7.37985572705342e-05	4.94689506374444e-05	0.000746531436892344	Pax5	WT	1.06497175141243	1.07119205298013	6275	6862	0.89861091221538	0.919099919635682	TRUE	DZ
AC161376.1	DZ	NA	NA	3.67285439199637e-11	1.83600176884853e-09	3.67285439199637e-11	1.61207181923963e-09	Pax5	WT	1.02272727272727	1.02127659574468	6851	7419	0.981096949735071	0.993704795070989	FALSE	DZ
1110035H17Rik	DZ	NA	NA	3.67540300427724e-06	7.40053541156725e-05	3.67540300427724e-06	7.05023971842691e-05	Pax5	WT	1.04347826086957	1.09836065573771	6799	7161	0.973650293570099	0.959148138226627	FALSE	DZ
Tor3a	DZ	NA	NA	3.68731347730336e-06	7.41298875631159e-05	3.68731347730336e-06	7.06262350652721e-05	Pax5	WT	1.07211538461538	1.11572700296736	6775	7129	0.970213375340112	0.954862041253683	FALSE	DZ
Hmgb3	DZ	0.709234369003522	1	3.69072875687503e-07	9.39221465532698e-06	4.2289394901434e-06	8.02878424023118e-05	Pax5	WT	1.40789473684211	1.3689407540395	5767	6352	0.825862809680653	0.850790249129386	TRUE	DZ
Selenop	DZ	0.000153901560211667	0.00434618006037747	3.69246718124773e-07	9.39221465532698e-06	1.39744854007442e-09	4.93028983566312e-08	Pax5	WT	1.71119973413094	1.57749395926821	3974	4569	0.569096376915366	0.611974283418162	TRUE	DE
Polh	DZ	NA	NA	3.72336354950149e-05	0.000576631433916217	3.72336354950149e-05	0.000577366601664015	Pax5	WT	1.06230529595016	1.02788844621514	6662	7215	0.954031218673922	0.96638092686847	FALSE	DZ
Fis1	DZ	0.9999999999885	1	3.73924186141833e-07	9.48025798716521e-06	5.90770777698848e-06	0.000108809388757392	Pax5	WT	1.79499455930359	3.3915547024952	2388	2227	0.341973363883718	0.298285561210822	TRUE	DZ
Hdac2	DZ	0.99944402244265	1	3.74025132274874e-05	0.000578554765539163	0.000418463245021096	0.00487692357923776	Pax5	WT	1.07995495495495	1.05707196029777	6095	6660	0.872834025490477	0.892043932493973	TRUE	DZ
Chd3	DZ	0.960331789297422	1	3.74172536606273e-07	9.48025798716521e-06	5.69143348664482e-06	0.000105275258264396	Pax5	WT	1.13260869565217	1.1007556675063	6063	6672	0.868251467850494	0.893651218858827	TRUE	DZ
Edaradd	DZ	NA	NA	3.76396469679239e-47	1.94928203717484e-44	3.76396469679239e-47	7.86061530549483e-45	Pax5	WT	1.03208556149733	1.05572755417957	6796	6820	0.97322067879135	0.913474417358693	FALSE	DZ
Pkig	DZ	8.88500384377267e-12	7.2728263347287e-10	3.76809646429088e-15	3.188597707397e-13	1.99735196894598e-24	2.35106484490114e-22	Pax5	WT	2.51005199306759	2.23986894292119	1213	1667	0.173707575540599	0.223278864184302	TRUE	DE
Eif3e	DZ	0.234304149763548	1	3.76969353094994e-05	0.000582413152090797	0.000111617505442101	0.00151490928769845	Pax5	WT	3304-02-01	2.36469824789098	3510	3452	0.502649291135615	0.462362710956335	TRUE	DP
Gm5914	DZ	0.999999999054772	1	3.7825958139417e-06	7.59275472916329e-05	5.10086829957548e-05	0.000767085281566821	Pax5	WT	1.10822510822511	1.09710391822828	6290	6879	0.900758986109122	0.921376908652558	TRUE	DZ
Itpr1	DZ	NA	NA	3.80278063589928e-08	1.172252402214e-06	3.80278063589928e-08	1.07742677622809e-06	Pax5	WT	1.06666666666667	2023-05-01	6548	7146	0.937705857081484	0.95713903027056	FALSE	DZ
Npm3	DZ	0.834724738303849	1	3.81538193509449e-05	0.000588769367266607	0.000361618607993982	0.0042838405638665	Pax5	WT	1.10775047258979	1.08850457782299	5925	6483	0.848489188028068	0.868336458612376	TRUE	DZ
Cdca8	DZ	0.222278427985865	1	3.81622853061104e-06	7.64840724238718e-05	1.27070753063697e-05	0.000217320664530892	Pax5	WT	1.97641025641026	2.07640449438202	6008	6576	0.860375196906774	0.880792927939995	TRUE	DZ
Adam19	DZ	0.998314046998889	1	3.81788848091855e-32	1.02979587838443e-29	2.79549830450552e-30	4.30906095794494e-28	Pax5	WT	1.40286624203822	2.36144578313253	5099	4748	0.730201918946012	0.635949638360568	TRUE	DZ
Orc6	DZ	1	1	3.82299272538143e-09	1.4388455469626e-07	7.79211257529333e-08	2.12404786578733e-06	Pax5	WT	1.16077170418006	1.17073170731707	6361	6974	0.910926535872834	0.934101259040986	TRUE	DZ
Uqcrh	DZ	5.46101960541279e-07	2.39099525049391e-05	3.83576566226091e-11	1.91006377035738e-09	8.25414174362129e-16	5.90467554123804e-14	Pax5	WT	2.42691828378138	2.57508289909995	1366	1133	0.195617929256766	0.151754620948299	TRUE	DE
Cdkn2d	DZ	0.999999800051222	1	3.84535013978575e-05	0.000592687479283406	0.00042937405651321	0.00499958208968799	Pax5	WT	1.48412698412698	1.50687227623198	4463	4483	0.639123585851353	0.600455397803375	TRUE	DZ
Pfdn5	DZ	0.035221870174906	0.516709409734724	3.86208514421991e-05	0.000594559053058445	1.97349488408488e-05	0.000324686299353635	Pax5	WT	1.79957894736842	3.42340067340067	2233	2115	0.319776600315051	0.283284221805518	TRUE	DZ
Pcgf5	DZ	NA	NA	3.87044143808464e-07	9.78722759743785e-06	3.87044143808464e-07	9.24621323622138e-06	Pax5	WT	1.06334841628959	1.05865102639296	6541	7125	0.936703422597737	0.954326279132065	FALSE	DZ
S100a11	DZ	7.64697323681895e-05	0.00228519073235733	3.87205171922616e-21	5.22202641758553e-19	1.7019265566843e-23	1.89970215999555e-21	Pax5	WT	1.53004891684137	2.58151815181518	4121	3804	0.590147501074037	0.50950977765872	TRUE	DB
Csrnp1	DZ	0.773038858174671	1	3.87382141436287e-05	0.000595657551683564	0.000341868482306795	0.00408690348219634	Pax5	WT	1.13779830638953	1.10617283950617	5684	6251	0.813976800801948	0.837262255558532	TRUE	DZ
H2-Q6	DZ	2.2626944140014e-05	0.000760696312516661	3.90145123091507e-18	4.24471336862667e-16	4.57116767627517e-21	4.58817667227992e-19	Pax5	WT	1.93620963472737	1.81949971574758	3205	3948	0.458971788629529	0.528797214036968	TRUE	DE
Maged1	DZ	NA	NA	3.91294380513217e-05	0.000600959471471486	3.91294380513217e-05	0.000603152337962516	Pax5	WT	1.04395604395604	1.03571428571429	6892	7298	0.986968351711299	0.977497990892044	FALSE	DZ
Cep250	DZ	0.129055538334202	1	3.93492649951114e-18	4.24545778243089e-16	2.18994818069904e-17	1.7612080151361e-15	Pax5	WT	1.1787610619469	1.10785463071512	5853	6613	0.838178433338107	0.885748727564961	TRUE	DZ
Islr2	DZ	NA	NA	3.93586013357834e-15	3.30893384087265e-13	3.93586013357834e-15	2.69637656135303e-13	Pax5	WT	1.09302325581395	1.05691056910569	6897	7220	0.987684376342546	0.967050629520493	FALSE	DZ
Lig1	DZ	0.0607796057168304	0.78560244997365	3.97348632866227e-12	2.30693845278881e-10	7.25773692029991e-12	3.46764493151451e-10	Pax5	WT	1.65132743362832	1.48039215686275	6418	7058	0.919089216669053	0.945352263594964	TRUE	DZ
Snx18	DZ	NA	NA	3.97641629846722e-05	0.000609984144742359	3.97641629846722e-05	0.000611342119289293	Pax5	WT	1.05128205128205	1.06341463414634	6866	7261	0.983245023628813	0.972542191267077	FALSE	DZ
Dtl	DZ	NA	NA	3.98175219055114e-13	2.61986365248442e-11	3.98175219055114e-13	2.21269216151314e-11	Pax5	WT	1.32258064516129	1.17333333333333	6704	7316	0.9600458255764	0.979908920439325	FALSE	DZ
Dstn	DZ	0.730742680290021	1	3.98635312844234e-13	2.61986365248442e-11	8.69950163564337e-12	4.11099077293103e-10	Pax5	WT	1.07459207459207	1.11458333333333	6125	6218	0.877130173277961	0.832842218055184	TRUE	DZ
Fcrl6	DZ	NA	NA	4.0064000504048e-65	4.32257178771592e-62	4.0064000504048e-65	1.12771451853568e-62	Pax5	WT	1.51547779273217	1.20704845814978	6240	7239	0.893598739796649	0.969595499598178	FALSE	DZ
Irf5	DZ	0.99661065333989	1	4.00657750600302e-10	1.72910529900737e-08	9.04066962006713e-09	2.86908309413307e-07	Pax5	WT	1.13953488372093	1.15772034459907	5865	5957	0.8398968924531	0.797883739619609	TRUE	DZ
Cdc42se1	DZ	0.999999997747824	1	4.02476665623874e-10	1.73118451489445e-08	9.10940890222355e-09	2.88382949794598e-07	Pax5	WT	2.23454157782516	2.19243986254296	4727	4660	0.676929686381212	0.624162871684972	TRUE	DZ
Bag1	DZ	1	1	4.03365054036403e-08	1.24046730513285e-06	7.27106206882841e-07	1.61762391180739e-05	Pax5	WT	1.04592901878914	1.05063291139241	6504	6755	0.931404840326507	0.9047682828824	TRUE	DZ
Sptssa	DZ	0.0302561585065008	0.456916532739883	4.03517790999647e-05	0.000618265661547034	1.78444409455937e-05	0.000294706404800442	Pax5	WT	1.18298308559713	1.13319349764027	5032	5559	0.720607188887298	0.744575408518618	TRUE	DE
Uchl3	DZ	0.999724300558261	1	4.03774570684331e-06	8.07985991754256e-05	5.41720108493058e-05	0.000811827773700013	Pax5	WT	1.11768707482993	1.12868047982552	5513	5632	0.789488758413289	0.754353067238146	TRUE	DZ
Commd10	DZ	1	1	4.04159336233726e-05	0.000618516657945397	0.000449275095468633	0.00520789072169012	Pax5	WT	1.03885480572597	1.0297176820208	6494	6793	0.929972791064013	0.909858023037771	TRUE	DZ
Rag2	DZ	0.454542921532147	1	4.07356711533449e-07	1.02607924984894e-05	3.05553595227017e-06	5.96728197737469e-05	Pax5	WT	1.1948608137045	1.22178551375632	5582	5685	0.799369898324502	0.761451915349585	TRUE	DZ
Il2ra	DZ	0.0426077671000188	0.603129495190241	4.07375227843344e-06	8.13933190569101e-05	2.87553379254726e-06	5.64127447665181e-05	Pax5	WT	2.41360089186176	2.36774193548387	4154	4698	0.594873263640269	0.629252611840343	TRUE	DP
Glmp	DZ	1	1	4.0860704510409e-06	8.15136427266973e-05	5.47857335875375e-05	0.000820075928891833	Pax5	WT	1.08828522920204	1.09212283044059	5805	5968	0.831304596878133	0.799357085454058	TRUE	DZ
Gmpr	DZ	NA	NA	4.08726546514299e-05	0.000624767721100429	4.08726546514299e-05	0.000626294831274219	Pax5	WT	1	1.01176470588235	6949	7381	0.995131032507518	0.988615054915618	FALSE	DZ
Nucks1	DZ	0.775083887162359	1	4.09530176096652e-06	8.15721106142055e-05	4.33610465119892e-05	0.000662074092260891	Pax5	WT	1.39952904238619	1.38075313807531	5709	6271	0.817556923958184	0.839941066166622	TRUE	DZ
Gm15406	DZ	0.99998145211108	1	4.10255567047918e-09	1.53958806567229e-07	8.33282288669438e-08	2.26191594836308e-06	Pax5	WT	1.15135135135135	1.17147707979626	6613	6877	0.947014177287699	0.921109027591749	TRUE	DZ
Igkv14-126-1	DZ	NA	NA	4.109886220854e-06	8.17368615996878e-05	4.109886220854e-06	7.81421538731536e-05	Pax5	WT	1.12745098039216	1.07843137254902	6881	7415	0.985393097522555	0.993169032949371	FALSE	DZ
Pclaf	DZ	0.129765172576888	1	4.12568376646422e-06	8.19251958963379e-05	8.26627850730596e-06	0.000148861994593321	Pax5	WT	4.068	3.57240788346187	5733	6299	0.820993842188171	0.843691401017948	TRUE	DZ
2002-03-01	DZ	0.24777652541271	1	4.13805578350365e-08	1.26955943670668e-06	1.98866472763929e-07	4.97089399487905e-06	Pax5	WT	2.17128463476071	2.18165784832452	4817	4802	0.689818129743663	0.643182427002411	TRUE	DP
Rnf157	DZ	0.000773363073848343	0.0189088945501967	4.15933229859858e-05	0.000635033906485328	5.87118046778088e-07	1.34126234245913e-05	Pax5	WT	2.32948929159802	2.26923076923077	4929	5460	0.705857081483603	0.731315296008572	TRUE	DP
Txndc11	DZ	4.10353984126033e-09	2.54690033224597e-07	4.1602016843579e-16	3.96045082407219e-14	9.51350103836824e-23	1.03513286928397e-20	Pax5	WT	1.55545257954897	2.36568848758465	3746	4488	0.536445653730488	0.601125100455398	TRUE	DB
H13	DZ	0.999999999999962	1	4.16597084871699e-09	1.55886776237974e-07	8.45538628401682e-08	2.28560212119937e-06	Pax5	WT	2.24693520140105	2.28892005610098	4630	4568	0.663038808535014	0.611840342887758	TRUE	DZ
Mpc2	DZ	9.99200722162641e-16	1.31243852994758e-13	4.17893114620881e-73	6.01162461666283e-70	8.44297122772132e-86	2.87683135411936e-83	Pax5	WT	2.34604904632153	1.59064026742093	4412	3577	0.631820134612631	0.479105277256898	TRUE	DB
Chst12	DZ	0.909463767508977	1	4.22082472896426e-12	2.43959900740626e-10	1.04741998253128e-10	4.2249202286028e-09	Pax5	WT	1.07017543859649	1.10428849902534	6299	6440	0.902047830445367	0.862577015804983	TRUE	DZ
Tmem181a	DZ	0.999987025678322	1	4.22437729930869e-15	3.52858147704191e-13	1.44040599804901e-13	8.59464371554775e-12	Pax5	WT	1.05141843971631	1.02673796791444	6419	7092	0.919232421595303	0.949906241628717	TRUE	DZ
Mrpl24	DZ	0.999999651932905	1	4.24659792040535e-06	8.4197095368282e-05	5.67744156156177e-05	0.00084593225936826	Pax5	WT	1.13812154696133	1.14941892639734	5535	5659	0.792639266790778	0.757969461559068	TRUE	DZ
Tmem238	DZ	NA	NA	4.25672250621894e-10	1.82489358569591e-08	4.25672250621894e-10	1.57925624671985e-08	Pax5	WT	1	1.03488372093023	6973	7380	0.998567950737505	0.988481114385213	FALSE	DZ
Scn8a	DZ	NA	NA	4.27081243222755e-08	1.30719169172695e-06	4.27081243222755e-08	1.20214085592353e-06	Pax5	WT	1.04347826086957	1	6914	7449	0.990118860088787	0.997723010983124	FALSE	DZ
Vdac2	DZ	0.999299572738884	1	4.27096456820289e-06	8.45507312913192e-05	5.70387777834276e-05	0.000848894361769909	Pax5	WT	2.22997711670481	2.22502522704339	3864	3813	0.553343835027925	0.51071524243236	TRUE	DZ
Mirt1	DZ	0.633672202906326	1	4.28360035665483e-06	8.45990465881931e-05	3.75046813600792e-05	0.000580873940490795	Pax5	WT	1.17157712305026	1.12739463601533	5829	6422	0.83474151510812	0.860166086257702	TRUE	DZ
Sub1	DZ	0.0467960123451461	0.647803621875944	4.28506619799303e-13	2.801957175021e-11	6.52513703106535e-13	3.57997772365399e-11	Pax5	WT	1.866112448042	1.93603451510036	2412	2135	0.345410282113705	0.285963032413608	TRUE	DZ
4930522L14Rik	DZ	1	1	4.2865584601788e-06	8.45990465881931e-05	5.72685340675897e-05	0.00085035892099444	Pax5	WT	1.05185185185185	1.06024096385542	6443	6719	0.92266933982529	0.899946423787838	TRUE	DZ
Lyl1	DZ	0.317298273480744	1	4.29017802646485e-05	0.000654239516002831	0.000166135858440994	0.00216411176568811	Pax5	WT	1.22128851540616	1.16728349370836	5555	6115	0.795503365315767	0.81904634342352	TRUE	DZ
Med11	DZ	1	1	4.294384235818e-06	8.45990465881931e-05	5.73652537216227e-05	0.000850819364476026	Pax5	WT	1.05238095238095	1.05454545454545	6563	6861	0.939853930975226	0.918965979105277	TRUE	DZ
Derl3	DZ	NA	NA	4.30370534883816e-06	8.45990465881931e-05	4.30370534883816e-06	8.15876674330255e-05	Pax5	WT	1.21327014218009	1.16158536585366	6561	7138	0.939567521122727	0.956067506027324	FALSE	DZ
Atp5e	DZ	0.994151176547391	1	4.30607644254416e-06	8.45990465881931e-05	5.71984798881095e-05	0.000850293820426224	Pax5	WT	3.6110183639399	2.23050058207218	1616	1453	0.231419160819132	0.194615590677739	TRUE	DZ
Fcho1	DZ	0.809385897006262	1	4.32716008183582e-09	1.61451704840139e-07	7.16923658778821e-08	1.95838133625911e-06	Pax5	WT	1.22838002436054	1.1918449197861	5341	5970	0.764857511098382	0.799624966514867	TRUE	DZ
Rnf41	DZ	0.835587754930522	1	4.33599918860892e-05	0.000660449194057879	0.0004067153492187	0.00474427958710246	Pax5	WT	1.06201550387597	1.09424603174603	6209	6458	0.889159387082916	0.864987945352264	TRUE	DZ
Pgk1	DZ	0.999150880492977	1	4.34376513820441e-05	0.000660854609216598	0.000479362929296369	0.00551224796494616	Pax5	WT	1.1472359058566	2.11764705882353	5156	5251	0.738364599742231	0.703321725154032	TRUE	DZ
Pola1	DZ	NA	NA	4.34781889210558e-09	1.61756354011756e-07	4.34781889210558e-09	1.45843417137262e-07	Pax5	WT	1.3547619047619	1.19205298013245	6563	7164	0.939853930975226	0.959549959817841	FALSE	DZ
Hist1h1e	DZ	3.00163809666687e-05	0.000985654184300842	4.35332023517309e-07	1.09441625407351e-05	3.40540489529159e-10	1.27806326331117e-08	Pax5	WT	2.02641025641026	1.92890143737166	3083	3570	0.441500787627094	0.478167693544066	TRUE	DE
Slc52a3	DZ	NA	NA	4.35907155309287e-05	0.000662404922510486	4.35907155309287e-05	0.000664796919545895	Pax5	WT	1	1.02666666666667	6955	7391	0.995990262065015	0.989954460219662	FALSE	DZ
Slc38a2	DZ	0.0667973431586811	0.849710347207728	4.36373652173e-11	2.16464738493633e-09	8.03370390297306e-11	3.31275153298392e-09	Pax5	WT	2.33387096774194	2.31198347107438	4658	5339	0.667048546469999	0.715108491829628	TRUE	DP
Anp32e	DZ	0.00306209301388705	0.0645324676956494	4.37209627483911e-24	7.54740406271227e-22	8.109700008121e-25	9.7226292319584e-23	Pax5	WT	1.93687099725526	1.87879810938555	3704	4504	0.530431046828011	0.60326814894187	TRUE	DZ
Lrrc28	DZ	NA	NA	4.39663437739988e-05	0.000666686809812856	4.39663437739988e-05	0.000669736728453807	Pax5	WT	1.01428571428571	1.01282051282051	6843	7232	0.979951310325075	0.968657915885347	FALSE	DZ
Srpk1	DZ	0.999922415527467	1	4.39754796926067e-05	0.000666686809812856	0.000485097915712438	0.00557324561902808	Pax5	WT	1.07720588235294	1.05986394557823	6167	6731	0.883144780180438	0.901553710152692	TRUE	DZ
Sh3glb1	DZ	0.996922052938067	1	4.41227723175965e-10	1.88533839338588e-08	9.91666004767165e-09	3.13172961700616e-07	Pax5	WT	2.24080882352941	2.29797191887676	4679	4615	0.670055849921237	0.618135547816769	TRUE	DZ
Xist	DZ	3.52082099795981e-05	0.00113631982837011	4.42621180993568e-75	7.16327053790465e-72	2.84344716891954e-77	8.76594141504052e-75	Pax5	WT	2.50374652108756	2.30098559514784	2312	3509	0.331089789488758	0.469997321189392	TRUE	DE
Pdpk1	DZ	0.999871677690541	1	4.43588666680562e-05	0.000671712569299794	0.000488919513132174	0.00560223881065079	Pax5	WT	1.06740027510316	1.04961240310078	6256	6821	0.89589001861664	0.913608357889097	TRUE	DZ
Dock10	DZ	0.999999999999994	1	4.4378720651323e-09	1.64633609247186e-07	8.97918686301021e-08	2.41710003123194e-06	Pax5	WT	1.16465422612514	1.14379947229551	6072	6708	0.869540312186739	0.898473077953389	TRUE	DZ
Polr1d	DZ	0.990760842719915	1	4.44801781593121e-05	0.000672762694659596	0.00048607242221184	0.00557949088900612	Pax5	WT	2.27993254637437	2.31453362255965	3442	3392	0.492911356150652	0.454326279132065	TRUE	DZ
Col5a3	DZ	NA	NA	4.49107994635507e-63	4.15328657610422e-60	4.49107994635507e-63	1.21146881552928e-60	Pax5	WT	1.046875	1.28353140916808	6919	6877	0.990834884720034	0.921109027591749	FALSE	DZ
Hist1h2ae	DZ	0.00010407747032537	0.0030597207947299	4.49389572500647e-05	0.000678908610871164	9.43872589180316e-08	2.52505419105511e-06	Pax5	WT	2.27468305800999	2.19045771916214	4380	4888	0.627237576972648	0.654701312617198	TRUE	DZ
Wrn	DZ	0.999999999999999	1	4.49811238998009e-06	8.82379713834427e-05	5.98782096447991e-05	0.000882784209862863	Pax5	WT	1.13583815028902	1.12462686567164	5945	6126	0.851353286553057	0.820519689257969	TRUE	DZ
Stx7	DZ	0.820782579801795	1	4.49898344204994e-08	1.37378157132596e-06	6.68905415276178e-07	1.49913375847224e-05	Pax5	WT	1.21453811206461	2.12437810945274	5002	5010	0.716311041099814	0.671042057326547	TRUE	DZ
Rsph9	DZ	0.139939952768326	1	4.50080410687916e-12	2.57970516116999e-10	1.83241957449511e-11	8.20974693791098e-10	Pax5	WT	1.21231884057971	1.15319865319865	5603	6278	0.802377201775741	0.840878649879453	TRUE	DE
Prim2	DZ	0.875613798656436	1	4.50307690140124e-12	2.57970516116999e-10	1.07481401250034e-10	4.32195398566907e-09	Pax5	WT	1.0978792822186	1.05133928571429	6370	7018	0.912215380209079	0.939994642378784	TRUE	DZ
Traf4	DZ	NA	NA	4.5311880894871e-05	0.000683744664272604	4.5311880894871e-05	0.000689422131406333	Pax5	WT	1.01639344262295	1.01675977653631	6739	7287	0.965057997995131	0.976024645057594	FALSE	DZ
Tspan13	DZ	0.000472461152742576	0.0121847515556624	4.53546307009704e-06	8.88360671233682e-05	4.49161585104429e-08	1.2588190917602e-06	Pax5	WT	3.42926829268293	1.58061060524906	3248	3732	0.465129600458256	0.499866059469596	TRUE	DB
Abi3	DZ	0.998555163512176	1	4.54695393354049e-15	3.77368029343261e-13	1.54490048959995e-13	9.1758585042845e-12	Pax5	WT	1.12697160883281	1.11078431372549	5715	6446	0.818416153515681	0.86338065898741	TRUE	DZ
Atp1b3	DZ	0.0602365086279132	0.783907374954962	4.5556680465409e-05	0.000686638349226601	3.78861673939933e-05	0.000586081356532169	Pax5	WT	2.24431818181818	2.16781609195402	4847	5360	0.694114277531147	0.717921242968122	TRUE	DP
Pbx1	DZ	NA	NA	4.56276555908164e-06	8.92358394160573e-05	4.56276555908164e-06	8.62462605240716e-05	Pax5	WT	1.03448275862069	1.06132075471698	6867	7254	0.983388228555062	0.971604607554246	FALSE	DZ
Scin	DZ	NA	NA	4.59771730834738e-07	1.1513858025372e-05	4.59771730834738e-07	1.08042184588896e-05	Pax5	WT	1.01470588235294	1.06944444444444	6847	7394	0.980524130030073	0.990356281810876	FALSE	DZ
Hmgn2	DZ	9.29004782979082e-06	0.000342942419233062	4.60120666709569e-13	2.99355893059738e-11	1.7522999374939e-16	1.3425313367261e-14	Pax5	WT	3.12875	3.12585812356979	3783	4407	0.541744236001719	0.590275917492633	TRUE	DZ
Selenok	DZ	0.999999995026107	1	4.61988637616387e-05	0.000695507778048763	0.00050738157626406	0.00579779089280868	Pax5	WT	2.21565731166913	2.1961038961039	4167	4179	0.596734927681512	0.559737476560407	TRUE	DZ
Pinlyp	DZ	NA	NA	4.64815150178215e-06	9.07686538364607e-05	4.64815150178215e-06	8.7732165663375e-05	Pax5	WT	1	2023-02-01	6978	7421	0.999283975368753	0.993972676131798	FALSE	DZ
Vdac3	DZ	0.999999964110196	1	4.67932643105093e-06	9.12398182271331e-05	6.21056859660661e-05	0.000907612214321246	Pax5	WT	2.12962962962963	2.16753926701571	4625	4639	0.662322783903766	0.621350120546477	TRUE	DZ
4833407H14Rik	DZ	NA	NA	4.70374518564884e-09	1.7399825405313e-07	4.70374518564884e-09	1.56565790909463e-07	Pax5	WT	1.08675799086758	1.07051282051282	6545	7154	0.937276242302735	0.958210554513796	FALSE	DZ
Fyn	DZ	NA	NA	4.70821832021336e-08	1.43428947274829e-06	4.70821832021336e-08	1.31383643987333e-06	Pax5	WT	1.0281124497992	1.0126582278481	6734	7308	0.964341973363884	0.978837396196089	FALSE	DZ
Dnajc3	DZ	0.915095449603	1	4.72082114758697e-05	0.000709877716583142	0.000477345942732732	0.00549393357022526	Pax5	WT	1.15552216378663	1.11881977671451	5652	6212	0.809394243161965	0.832038574872756	TRUE	DZ
Lipc	DZ	NA	NA	4.72534823695154e-11	2.3350795276264e-09	4.72534823695154e-11	2.05483765389748e-09	Pax5	WT	1.10714285714286	1.17575757575758	6927	7301	0.99198052413003	0.977899812483257	FALSE	DZ
Ctdspl2	DZ	0.999996334108349	1	4.73462294022434e-08	1.43894749312405e-06	8.45874327224285e-07	1.86582296233391e-05	Pax5	WT	1.08559782608696	1.07095709570957	6247	6860	0.894601174280395	0.918832038574873	TRUE	DZ
Epha2	DZ	NA	NA	4.77200172229688e-08	1.44691115453344e-06	4.77200172229688e-08	1.32877157635054e-06	Pax5	WT	1.0253164556962	1.05460750853242	6825	7173	0.977373621652585	0.960755424591481	FALSE	DZ
Foxp1	DZ	0.125281076113805	1	4.77389528734132e-09	1.7609009198065e-07	1.32996555621812e-08	4.08066209050052e-07	Pax5	WT	2.30617042115573	2.35333794534763	1878	1684	0.268938851496491	0.225555853201179	TRUE	DZ
Napsa	DZ	0.983298888973299	1	4.79859915016227e-06	9.3424756687445e-05	6.25857517674691e-05	0.00091256792104188	Pax5	WT	3.47753743760399	1.72089624939113	3425	3360	0.490476872404411	0.450040182159121	TRUE	DZ
Agtrap	DZ	NA	NA	4.83804898401732e-08	1.46350981766524e-06	4.83804898401732e-08	1.34427163616001e-06	Pax5	WT	1.05276381909548	1.05902777777778	6585	7178	0.943004439352714	0.961425127243504	FALSE	DZ
Ccnd3	DZ	4.80093742538656e-12	4.10843857251262e-10	4.84591604826211e-35	1.49381131135356e-32	2.46781805485138e-44	4.91589356526394e-42	Pax5	WT	2.20801317233809	2.48881312593224	3339	2773	0.478161248746957	0.37141709081168	TRUE	DE
Atp6ap1	DZ	1.4299672557172e-12	1.30265404198238e-10	4.87187210937216e-15	4.01758778344213e-13	4.26556713333746e-25	5.21043049457108e-23	Pax5	WT	1.55470249520154	2.34095427435388	3336	4021	0.477731633968209	0.538574872756496	TRUE	DB
Ssr4	DZ	0.505418333681308	1	4.88452759476242e-05	0.000732792337999872	0.000286600315359989	0.00349096978671791	Pax5	WT	2.27899686520376	2.24522760646109	4368	4399	0.625519117857654	0.589204393249397	TRUE	DZ
Ndufa11	DZ	0.999999942752002	1	4.89564663095577e-05	0.000733610381145653	0.000534828760713471	0.00607986197868132	Pax5	WT	2.36918806384455	2.39781685870224	3244	3179	0.464556780753258	0.425796946155907	TRUE	DZ
Cpm	DZ	9.2148511043888e-15	1.02049958897231e-12	4.90032538025005e-30	1.24401005290387e-27	4.55198195821159e-42	8.54189310071358e-40	Pax5	WT	1.78094725511302	1.54479198299423	3267	4173	0.467850494056996	0.55893383337798	TRUE	DE
Slc4a7	DZ	0.577541965218431	1	4.90234847897931e-06	9.5252493611744e-05	3.9000672265033e-05	0.000601884033954288	Pax5	WT	1.12317880794702	1.05828220858896	6228	6814	0.891880280681655	0.912670774176266	TRUE	DZ
Mir142hg	DZ	NA	NA	4.90719187758039e-06	9.5252493611744e-05	4.90719187758039e-06	9.20845223636389e-05	Pax5	WT	1.02941176470588	1.03913043478261	6677	7006	0.956179292567664	0.93838735601393	FALSE	DZ
Spn	DZ	0.999999999999785	1	4.96892531495827e-12	2.83403859263281e-10	1.34299206750834e-10	5.35048039695324e-09	Pax5	WT	1.07808219178082	1.06871609403255	6253	6913	0.895460403837892	0.925930886686311	TRUE	DZ
Wdfy3	DZ	NA	NA	4.97670232633379e-05	0.00074489439328374	4.97670232633379e-05	0.00075015531689604	Pax5	WT	1.03286384976526	1.02649006622517	6770	7315	0.969497350708864	0.97977497990892	FALSE	DZ
Ctsz	DZ	0.987715949185121	1	4.99117465725045e-12	2.83424290734305e-10	1.33282341160932e-10	5.32635726343133e-09	Pax5	WT	1.20986954055587	2.24641148325359	5220	5178	0.747529715022197	0.693544066434503	TRUE	DZ
Msi2	DZ	0.159460047443021	1	4.99564102745774e-06	9.68241981773883e-05	1.19832570228593e-05	0.000205763965910335	Pax5	WT	1.16653386454183	1.10717372515125	5728	6309	0.820277817556924	0.845030806321993	TRUE	DZ
Laptm5	DZ	0.00102093710050488	0.0238274906762462	4.99678343849276e-10	2.12807089401861e-08	1.49491935993146e-11	6.74432608794167e-10	Pax5	WT	2.28526460751525	2.39878997407087	1900	1681	0.27208935987398	0.225154031609965	TRUE	DE
Map7	DZ	NA	NA	5.00565823704788e-08	1.51068198589881e-06	5.00565823704788e-08	1.38786430092711e-06	Pax5	WT	1.07266435986159	1.04690831556503	6694	6997	0.958613776313905	0.937181891240289	FALSE	DZ
Fam13a	DZ	NA	NA	5.01320989776264e-05	0.000749458284546292	5.01320989776264e-05	0.000754779555305007	Pax5	WT	1.07829181494662	1.04716981132075	6702	7254	0.959759415723901	0.971604607554246	FALSE	DZ
Txn2	DZ	0.999999999998625	1	5.01877139647513e-05	0.000749458284546292	0.000547033048614284	0.00618601215149148	Pax5	WT	2.20042643923241	2.16491228070175	4583	4631	0.656308177001289	0.620278596303241	TRUE	DZ
Nsg2	DZ	NA	NA	5.02719354505821e-07	1.25650723605924e-05	5.02719354505821e-07	1.1728306670525e-05	Pax5	WT	1.05675675675676	1.04411764705882	6613	7194	0.947014177287699	0.963568175729976	FALSE	DZ
Lpin2	DZ	1	1	5.06555392941981e-06	9.80324764188316e-05	6.68300913864079e-05	0.000967915014844753	Pax5	WT	2016-01-01	1.15796519410977	6133	6719	0.878275812687957	0.899946423787838	TRUE	DZ
Gm15987	DZ	NA	NA	5.07128495303266e-12	2.86715835314034e-10	5.07128495303266e-12	2.47784896497611e-10	Pax5	WT	2023-01-01	1.07638888888889	6853	7178	0.98138335958757	0.961425127243504	FALSE	DZ
Pik3ap1	DZ	1	1	5.08967788568471e-06	9.83523277402388e-05	6.71241785680433e-05	0.00097057980960263	Pax5	WT	1.42257538712306	1.42295866074479	4529	4539	0.648575110983818	0.607956067506027	TRUE	DZ
Kdm1b	DZ	0.97805434676814	1	5.1076759355214e-11	2.51441370103405e-09	1.23490260938789e-09	4.3806901332478e-08	Pax5	WT	1.05882352941176	1.08888888888889	6456	6656	0.924531003866533	0.891508170372355	TRUE	DZ
Cox5a	DZ	0.924669494825462	1	5.11273524704158e-09	1.87521879985741e-07	9.53547885730454e-08	2.54043992272385e-06	Pax5	WT	2.41015169194866	3.30459770114943	2977	2782	0.426321065444651	0.37262255558532	TRUE	DZ
Mcm7	DZ	0.000196765221934014	0.00544769594844761	5.11278470958265e-09	1.87521879985741e-07	2.87972925535745e-11	1.27258479175318e-09	Pax5	WT	1.39024390243902	1.27369165487977	5425	6052	0.776886724903337	0.810608090008036	TRUE	DE
Cd1d1	DZ	0.999999986043444	1	5.11983761237457e-15	4.19535047895023e-13	1.73591438594328e-13	1.02632965612756e-11	Pax5	WT	1.21197312156384	2.18974358974359	5346	5271	0.765573535729629	0.706000535762122	TRUE	DZ
Hist1h1d	DZ	0.987946387753539	1	5.13150933170648e-12	2.88859353554799e-10	1.36919995267212e-10	5.43815981202412e-09	Pax5	WT	1.50325945241199	1.576144036009	5449	6133	0.780323643133324	0.821457272970801	TRUE	DZ
Rragd	DZ	NA	NA	5.133828577495e-06	9.90576432083872e-05	5.133828577495e-06	9.56443344192882e-05	Pax5	WT	1.0381679389313	1	6852	7392	0.98124015466132	0.990088400750067	FALSE	DZ
Kcnq5	DZ	0.99999998301688	1	5.14649841261161e-06	9.91543377203608e-05	6.78164069106282e-05	0.000977824985165717	Pax5	WT	1.08201058201058	1.07098765432099	6227	6818	0.891737075755406	0.913206536297884	TRUE	DZ
Glul	DZ	0.209396484055287	1	5.15337650605965e-14	3.87911428046246e-12	3.57829903108802e-13	1.9970610282124e-11	Pax5	WT	1.1931602279924	2.22985781990521	5404	5342	0.773879421452098	0.715510313420841	TRUE	DZ
Clspn	DZ	0.93819415070108	1	5.17752131988464e-10	2.19781536159168e-08	1.09028609606609e-08	3.40990926856612e-07	Pax5	WT	1.42056074766355	1936-01-01	6448	7066	0.923385364456537	0.9464237878382	TRUE	DZ
Sgk3	DZ	NA	NA	5.1937250243947e-08	1.56379436955438e-06	5.1937250243947e-08	1.43081599182686e-06	Pax5	WT	1.02307692307692	1.03162055335968	6853	7213	0.98138335958757	0.966113045807661	FALSE	DZ
4930426D05Rik	DZ	0.814262119712128	1	5.19634071467842e-71	6.72770232329415e-68	6.89856626927319e-69	2.07727060591975e-66	Pax5	WT	1.15343915343915	1.18293564714389	6416	6083	0.918802806816554	0.814760246450576	TRUE	DZ
Ets2	DZ	0.999997261008951	1	5.20960956673272e-06	0.000100221121932375	6.85843657668018e-05	0.00098779796212297	Pax5	WT	1.08201438848921	1.06239460370995	6288	6873	0.900472576256623	0.920573265470131	TRUE	DZ
Gm16867	DZ	1	1	5.22776043290357e-08	1.5703901235453e-06	9.28800396415263e-07	2.03487437102958e-05	Pax5	WT	1.04271844660194	1.04325699745547	6468	7073	0.926249462981527	0.947361371551031	TRUE	DZ
Il10ra	DZ	0.999998662090393	1	5.22880937468475e-09	1.91235579022722e-07	1.0493727194529e-07	2.77291387172981e-06	Pax5	WT	1.13754227733935	1.15258408531583	6096	6247	0.872977230416726	0.836726493436914	TRUE	DZ
Ramp1	DZ	NA	NA	5.23644633678851e-23	8.07098460980963e-21	5.23644633678851e-23	5.79500061271262e-21	Pax5	WT	1.09368635437882	1.08045977011494	6492	7205	0.929686381211514	0.965041521564425	FALSE	DZ
Prkcd	DZ	0.998658961035681	1	5.23986542155066e-10	2.21701103309858e-08	1.17063292676924e-08	3.63485734671657e-07	Pax5	WT	2.31124807395994	1.376	4661	4591	0.667478161248747	0.614920975087061	TRUE	DZ
Drc7	DZ	NA	NA	5.24384108750561e-27	1.06081266499899e-24	5.24384108750561e-27	7.14707941063396e-25	Pax5	WT	1.05714285714286	1.01785714285714	6738	7410	0.964914793068882	0.992499330297348	FALSE	DZ
Iglv3	DZ	0.00134983582126069	0.0304954908739216	5.26279747247298e-09	1.91936447538331e-07	1.89464014619867e-10	7.3669070909851e-09	Pax5	WT	4.38861076345432	3.26501766784452	5385	6051	0.771158527853358	0.810474149477632	TRUE	DE
Rif1	DZ	0.871128337292236	1	5.26405128996174e-13	3.40768360255673e-11	1.34867463602824e-11	6.14881661524424e-10	Pax5	WT	1.13913043478261	1.08086785009862	6293	6959	0.901188600887871	0.932092151084918	TRUE	DZ
Hells	DZ	0.922144812017734	1	5.27331475612475e-08	1.58040754971174e-06	8.67471356180367e-07	1.9102073333033e-05	Pax5	WT	1.23801369863014	1.18629550321199	6399	6999	0.916368323070314	0.937449772301098	TRUE	DZ
Capg	DZ	0.999999999975623	1	5.28527625017369e-07	1.31846766109824e-05	8.16742764184879e-06	0.000147492124277068	Pax5	WT	1.10709504685408	1.09153543307087	6236	6450	0.893025920091651	0.863916421109028	TRUE	DZ
Dbnl	DZ	0.0152974217101071	0.261026700358564	5.28820499056454e-19	6.16814324439991e-17	3.82344035371131e-19	3.34499362836851e-17	Pax5	WT	2.40449438202247	3.35382308845577	3423	3089	0.490190462551912	0.413742298419502	TRUE	DM
Imp3	DZ	1	1	5.29362696643535e-05	0.000789592031502748	0.000574169110733192	0.00644325634407308	Pax5	WT	2.22014925373134	2.1953125	4470	4507	0.6401260203351	0.603669970533083	TRUE	DZ
Plk2	DZ	0.296344369000442	1	5.30497749992249e-17	5.36590185089816e-15	6.23990691513604e-16	4.53900644590907e-14	Pax5	WT	1.16156462585034	1.07466666666667	6395	7091	0.915795503365316	0.949772301098312	TRUE	DZ
Erp29	DZ	0.0355465313769661	0.518078537410866	5.31752813587325e-09	1.92846041386977e-07	4.42101344129175e-09	1.47915457462133e-07	Pax5	WT	1.98773507767784	3.58312807881773	2091	1891	0.299441500787627	0.25328154299491	TRUE	DZ
Gmnn	DZ	0.555448881873785	1	5.31785081813412e-08	1.5900742388541e-06	5.4165469240936e-07	1.25940976302597e-05	Pax5	WT	1.42294713160855	1.36753246753247	6094	6696	0.872690820564227	0.896865791588535	TRUE	DZ
Scimp	DZ	NA	NA	5.31896161898648e-52	3.4432298040509e-49	5.31896161898648e-52	1.25218027350249e-49	Pax5	WT	1.04761904761905	1.14263565891473	6815	6821	0.97594157239009	0.913608357889097	FALSE	DZ
Morc3	DZ	0.338276118892698	1	5.31977090139789e-07	1.32452065116151e-05	2.9747590059842e-06	5.82710735393093e-05	Pax5	WT	1.18026969481902	1.12034161490683	5574	6178	0.798224258914507	0.827484596839003	TRUE	DZ
Lck	DZ	NA	NA	5.33628226979853e-12	2.9779675235811e-10	5.33628226979853e-12	2.58779710971353e-10	Pax5	WT	1.03472222222222	1.02453987730061	6695	7303	0.958756981240155	0.978167693544066	FALSE	DZ
Hip1r	DZ	0.999996696279209	1	5.3372470470725e-09	1.93020495861586e-07	1.07003759635782e-07	2.81602577187827e-06	Pax5	WT	1.12073170731707	1.10329341317365	6163	6798	0.88257196047544	0.910527725689794	TRUE	DZ
Smc3	DZ	0.117158080112369	1	5.34785143555565e-05	0.000796196047618293	8.13283050368158e-05	0.00114410447492819	Pax5	WT	2.29918032786885	1.26730672056594	4965	5487	0.711012458828584	0.734931690329494	TRUE	DZ
Stxbp5	DZ	NA	NA	5.35020129317923e-05	0.000796196047618293	5.35020129317923e-05	0.000803647405383813	Pax5	WT	1.03418803418803	1.01449275362319	6866	7397	0.983245023628813	0.990758103402089	FALSE	DZ
Suz12	DZ	0.980060773914871	1	5.35865257324737e-05	0.000796538172971684	0.000570049505608431	0.00641826173792866	Pax5	WT	1.13112391930836	1.07954545454545	6289	6850	0.900615781182873	0.917492633270828	TRUE	DZ
Gm47230	DZ	NA	NA	5.36826786257196e-11	2.63268803093633e-09	5.36826786257196e-11	2.28387299898277e-09	Pax5	WT	1.06164383561644	1	6837	7408	0.979092080767578	0.992231449236539	FALSE	DZ
Ctsb	DZ	0.738115559945714	1	5.37573939348354e-09	1.93871024867497e-07	8.07273667584518e-08	2.19592005207654e-06	Pax5	WT	2.22422258592471	2.26705370101597	4514	4456	0.646427037090076	0.596839003482454	TRUE	DZ
Zeb2os	DZ	1	1	5.38777124858263e-06	0.000103494769073293	7.07488649160252e-05	0.00101333661828838	Pax5	WT	1.198738170347	1.19530851606323	5398	5505	0.773020191894601	0.737342619876775	TRUE	DZ
Mtpn	DZ	0.00279448828653595	0.0595595088390755	5.420222720902e-21	7.23460036778538e-19	8.11021405679631e-22	8.40088412859189e-20	Pax5	WT	2.2258064516129	2.29139784946237	4471	4174	0.640269225261349	0.559067773908385	TRUE	DP
Tarbp1	DZ	NA	NA	5.45471663820536e-13	3.51354310024103e-11	5.45471663820536e-13	3.00543280985034e-11	Pax5	WT	1.05464480874317	1.02283105022831	6617	7247	0.947586996992697	0.970667023841414	FALSE	DZ
Ppil1	DZ	0.5656903482295	1	5.45476654283163e-08	1.62725489470141e-06	5.64496459721765e-07	1.30145616664915e-05	Pax5	WT	1.12212389380531	1.08291708291708	5853	6465	0.838178433338107	0.865925529065095	TRUE	DZ
Snap29	DZ	0.999999999951945	1	5.48883382238566e-09	1.97399809717853e-07	1.09889472101234e-07	2.86922744125246e-06	Pax5	WT	1.21983758700696	2.19746835443038	5259	5276	0.753114707145926	0.706670238414144	TRUE	DZ
Zfyve21	DZ	NA	NA	5.4923542863322e-34	1.61612524875325e-31	5.4923542863322e-34	9.0018991518265e-32	Pax5	WT	1.0187969924812	1.0727002967359	6717	6792	0.961907489617643	0.909724082507367	FALSE	DZ
Klf4	DZ	NA	NA	5.49993641954337e-05	0.000816601798438395	5.49993641954337e-05	0.000822323057277686	Pax5	WT	1	1.03508771929825	6882	7409	0.985536302448804	0.992365389766943	FALSE	DZ
Pold3	DZ	1	1	5.55259963117858e-05	0.000823128002127298	0.000599606313402534	0.00668859961129172	Pax5	WT	1.07210626185958	1.06444444444444	6456	7016	0.924531003866533	0.939726761317975	TRUE	DZ
Uty	DZ	NA	NA	5.55660673406394e-05	0.000823128002127298	5.55660673406394e-05	0.00082983787765467	Pax5	WT	0	1.02941176470588	6981	7432	0.999713590147501	0.995446021966247	FALSE	DZ
Eps8l1	DZ	NA	NA	5.56579839973186e-06	0.000106756136120486	5.56579839973186e-06	0.000103394487345378	Pax5	WT	1.06770833333333	1.04878048780488	6791	7343	0.972504654160103	0.983525314760246	FALSE	DZ
Dgke	DZ	NA	NA	5.58475681928004e-06	0.000106961311448548	5.58475681928004e-06	0.000103598039106072	Pax5	WT	1.07669616519174	1.04705882352941	6644	7211	0.951453530001432	0.965845164746852	FALSE	DZ
Ncf2	DZ	0.0570609707723215	0.756526673525991	5.5864787706548e-07	1.38825605841972e-05	5.82117875600616e-07	1.33639401653843e-05	Pax5	WT	1.11296436694465	1.16547619047619	5664	5786	0.811112702276958	0.774979908920439	TRUE	DE
Syce2	DZ	NA	NA	5.60729693006334e-05	0.000829687695468915	5.60729693006334e-05	0.00083644332546613	Pax5	WT	1.14691943127962	1.13157894736842	6772	7314	0.969783760561363	0.979641039378516	FALSE	DZ
Adssl1	DZ	0.197558405316945	1	5.60873725515926e-09	2.01153244439188e-07	2.39568426198814e-08	7.04984541459601e-07	Pax5	WT	1.18621236133122	1.23239012642986	5721	5805	0.819275383073178	0.777524778998125	TRUE	DZ
Car2	DZ	0.991141441254346	1	5.67086282121304e-29	1.31108323118295e-26	3.71234129707337e-27	5.11355267175596e-25	Pax5	WT	1.14133738601824	1.10027855153203	6325	7107	0.905771158527853	0.951915349584784	TRUE	DZ
Prkag2	DZ	NA	NA	5.75507210478366e-06	0.000110060440975826	5.75507210478366e-06	0.000106300532971097	Pax5	WT	1.03472222222222	1.04555808656036	6695	7027	0.958756981240155	0.941200107152424	FALSE	DZ
Topbp1	DZ	NA	NA	5.75857012258546e-05	0.000850503696631347	5.75857012258546e-05	0.000853111738526734	Pax5	WT	1.05630026809651	1.04966887417219	6610	7164	0.94658456250895	0.959549959817841	FALSE	DZ
Elovl5	DZ	1	1	5.7611164126492e-05	0.000850503696631347	0.000619999491225998	0.00687896607745863	Pax5	WT	1.06064073226545	1.06068268015171	6109	6675	0.874838894457969	0.89405304045004	TRUE	DZ
Trappc2	DZ	1	1	5.77297923078017e-06	0.000110240062095739	7.54085152255391e-05	0.00107413581423573	Pax5	WT	1.04239766081871	1.04117009750813	6299	6543	0.902047830445367	0.876372890436646	TRUE	DZ
Cit	DZ	NA	NA	5.77463320025373e-05	0.000851528200953132	5.77463320025373e-05	0.000854513722021546	Pax5	WT	1.22885572139303	1.23423423423423	6581	7133	0.942431619647716	0.955397803375301	FALSE	DZ
Hhex	DZ	0.821242810469052	1	5.78880406963236e-22	8.4210838527562e-20	2.38166022298014e-20	2.31862680955991e-18	Pax5	WT	1.13870246085011	1.09586776859504	6089	6861	0.87197479593298	0.918965979105277	TRUE	DZ
Psmc1	DZ	0.999999999996357	1	5.79094958612229e-06	0.000110420359781333	7.56252515024634e-05	0.00107603929280648	Pax5	WT	1.17748691099476	2.12391930835735	5073	5137	0.726478590863526	0.688052504687919	TRUE	DZ
Smdt1	DZ	1	1	5.79857296033148e-05	0.000854085598605366	0.000623654707310945	0.00691359687522442	Pax5	WT	2.38950097213221	2.38917378917379	3156	3084	0.451954747243305	0.413072595767479	TRUE	DZ
Atp5c1	DZ	0.86061060419648	1	5.80660006426436e-07	1.44019254850633e-05	7.75029769154621e-06	0.000140942211390647	Pax5	WT	3.3103953147877	3.33208955223881	2678	2521	0.383502792496062	0.337664077149746	TRUE	DZ
Gm8369	DZ	0.0765805498397698	0.937332488410116	5.82085363313152e-23	8.86618729272398e-21	2.44133546716514e-22	2.62686674908546e-20	Pax5	WT	1.25886864813039	1.16178521617852	5940	6749	0.85063726192181	0.903964639699973	TRUE	DE
Gm17745	DZ	0.987175074671289	1	5.85393658420038e-11	2.86003460209971e-09	1.42011039127258e-09	4.98308654368494e-08	Pax5	WT	1.11774193548387	1.08096280087527	6363	7009	0.911212945725333	0.938789177605143	TRUE	DZ
Dlg2	DZ	NA	NA	5.85578207332012e-09	2.09433178185844e-07	5.85578207332012e-09	1.93420067054462e-07	Pax5	WT	1.10606060606061	1	6917	7455	0.990548474867535	0.998526654165551	FALSE	DZ
Srsf4	DZ	0.376644977491662	1	5.86338058751159e-06	0.000111637041862518	3.0969095606508e-05	0.000487819768750688	Pax5	WT	1.24132321041215	1.18505942275042	5139	5699	0.73593011599599	0.763327082775248	TRUE	DZ
Fmnl1	DZ	0.998827238213651	1	5.87001106010179e-05	0.000863625377217476	0.000629948569986111	0.00697143084117963	Pax5	WT	1.23175965665236	2.27252747252747	5119	5218	0.733066017471001	0.698901687650683	TRUE	DZ
Nol7	DZ	0.0124184140623792	0.216479020445425	5.87462863694312e-13	3.76528796844072e-11	2.44770452478661e-13	1.40857236386387e-11	Pax5	WT	3.40646651270208	3.46199324324324	2505	2223	0.358728340254905	0.297749799089204	TRUE	DZ
Dnajc9	DZ	0.0528664089715281	0.712624052198545	5.88735010026188e-06	0.000111928813139634	4.97450183999248e-06	9.32125178353439e-05	Pax5	WT	1.37216828478964	1.29972752043597	5438	5998	0.77874838894458	0.803375301366193	TRUE	DZ
Ung	DZ	NA	NA	5.90257427450371e-12	3.27985532755363e-10	5.90257427450371e-12	2.84113500766818e-10	Pax5	WT	1.2043795620438	1.10416666666667	6846	7418	0.980380925103824	0.993570854540584	FALSE	DZ
Fam107b	DZ	0.999999998033576	1	5.92357864828694e-06	0.00011245245272635	7.72231463165532e-05	0.0010951646204893	Pax5	WT	2.38951695786228	2.39827586206897	3973	3941	0.568953171989116	0.527859630324136	TRUE	DZ
Zfhx3	DZ	NA	NA	5.94153093572426e-05	0.000873155516740318	5.94153093572426e-05	0.000878207106800888	Pax5	WT	1.07936507936508	1	6920	7439	0.990978089646284	0.996383605679078	FALSE	DZ
Carmil1	DZ	NA	NA	5.94435275755847e-09	2.12015248352919e-07	5.94435275755847e-09	1.9534893275347e-07	Pax5	WT	1.05960264900662	1.02749140893471	6832	7175	0.978376056136331	0.96102330565229	FALSE	DZ
Mast4	DZ	0.999999726528101	1	5.95021281692078e-08	1.77097483541778e-06	1.04945386290664e-06	2.27229575533699e-05	Pax5	WT	1.21917808219178	1.19212598425197	6034	6196	0.86409852498926	0.829895526386284	TRUE	DZ
Pdzd8	DZ	NA	NA	5.95282983222891e-05	0.000873824125145892	5.95282983222891e-05	0.00087887389586887	Pax5	WT	1.10602409638554	1.05278592375367	6568	7125	0.940569955606473	0.954326279132065	FALSE	DZ
Ctsa	DZ	0.169895468673218	1	5.95364766243536e-14	4.45559978529194e-12	3.36067694430347e-13	1.90017664082277e-11	Pax5	WT	2.20881670533643	2.25117004680187	4844	4721	0.693684662752399	0.632333244039646	TRUE	DP
Cfap45	DZ	NA	NA	5.99295119299858e-05	0.000878717317052692	5.99295119299858e-05	0.000882784209862863	Pax5	WT	1.14634146341463	1	6942	7454	0.994128598023772	0.998392713635146	FALSE	DZ
Gm47283	DZ	NA	NA	6.0029357964704e-09	2.1351651032116e-07	6.0029357964704e-09	1.96774715677718e-07	Pax5	WT	1.05228758169935	1.05179282868526	6677	6964	0.956179292567664	0.932761853736941	FALSE	DZ
Cd19	DZ	0.835440299038692	1	6.00924571989802e-07	1.48760428939808e-05	7.78387311929328e-06	0.000141354262480518	Pax5	WT	1.93031674208145	1.89266547406082	2563	2435	0.367034225977374	0.326145191534958	TRUE	DZ
Sh3rf1	DZ	NA	NA	6.03023372151714e-05	0.000883183665073331	6.03023372151714e-05	0.000887266661661408	Pax5	WT	1.02083333333333	1.0188679245283	6887	7413	0.986252327080052	0.992901151888561	FALSE	DZ
Pkmyt1	DZ	NA	NA	6.03235857695568e-07	1.49047607816498e-05	6.03235857695568e-07	1.37512286715532e-05	Pax5	WT	1.13531353135314	1.08294930875576	6680	7249	0.956608907346413	0.970934904902223	FALSE	DZ
Rai1	DZ	1	1	6.04658402661904e-05	0.000884577665453522	0.000647796666568762	0.00713844360743177	Pax5	WT	1.1098696461825	1.11267605633803	5909	6472	0.846197909208077	0.866863112777927	TRUE	DZ
Alpl	DZ	NA	NA	6.06057867241755e-09	2.14976197456959e-07	6.06057867241755e-09	1.98162557198137e-07	Pax5	WT	1.04255319148936	1.06190476190476	6889	7256	0.98653873693255	0.971872488615055	FALSE	DZ
Gm32200	DZ	NA	NA	6.06289823011119e-05	0.000885336646866619	6.06289823011119e-05	0.00089106023023246	Pax5	WT	1.06666666666667	1	6893	7418	0.987111556637548	0.993570854540584	FALSE	DZ
Churc1	DZ	0.999999999999998	1	6.06544841098858e-05	0.000885336646866619	0.000649628751748295	0.007152545134045	Pax5	WT	1968-01-01	2.13235294117647	5108	5208	0.731490763282257	0.697562282346638	TRUE	DZ
Vps36	DZ	1	1	6.07515920016021e-08	1.80004421646067e-06	1.07022875282137e-06	2.31340933080653e-05	Pax5	WT	1.14131338320865	1.14068441064639	5780	5888	0.827724473721896	0.788641843021698	TRUE	DZ
Brip1	DZ	NA	NA	6.07568797863065e-08	1.80004421646067e-06	6.07568797863065e-08	1.66669508362944e-06	Pax5	WT	1.11721611721612	1.11049723756906	6710	7285	0.960905055133897	0.975756763996785	FALSE	DZ
Bloc1s5	DZ	NA	NA	6.0874623858603e-06	0.000115394400453489	6.0874623858603e-06	0.000111960884903578	Pax5	WT	1.02752293577982	1.01719197707736	6765	7117	0.968781326077617	0.953254754888829	FALSE	DZ
Hmgcll1	DZ	NA	NA	6.08897547945683e-16	5.7382709860984e-14	6.08897547945683e-16	4.45424036768401e-14	Pax5	WT	1.10271317829457	1.04968944099379	6467	7144	0.926106258055277	0.956871149209751	FALSE	DZ
Rnf144a	DZ	NA	NA	6.09213388859067e-05	0.000888230376752066	6.09213388859067e-05	0.000894341832080182	Pax5	WT	1.01449275362319	1.02272727272727	6845	7378	0.980237720177574	0.988213233324404	FALSE	DZ
Ube2t	DZ	0.7645612818055	1	6.10360987623316e-06	0.000115531340742092	6.1949288436362e-05	0.000906349589462164	Pax5	WT	1.12608695652174	1.17506631299735	6523	7089	0.934125733925247	0.949504420037503	TRUE	DZ
Wdr76	DZ	0.99999614340611	1	6.11253038014028e-07	1.50740820631764e-05	9.35687791411049e-06	0.000166418757186679	Pax5	WT	1.14442013129103	1.0974930362117	6526	7107	0.934555348703995	0.951915349584784	TRUE	DZ
C4bp	DZ	NA	NA	6.11392480358341e-05	0.000890404774263155	6.11392480358341e-05	0.000896524330201563	Pax5	WT	1.11764705882353	1	6949	7459	0.995131032507518	0.999062416287169	FALSE	DZ
Gne	DZ	0.963927343399915	1	6.11633116615108e-16	5.7382709860984e-14	2.12640986536563e-14	1.35629334663814e-12	Pax5	WT	1.07283950617284	1.09983766233766	6173	6234	0.884004009737935	0.834985266541656	TRUE	DZ
Tmc8	DZ	NA	NA	6.12583279089062e-06	0.000115782711158629	6.12583279089062e-06	0.000112506784363761	Pax5	WT	1.02307692307692	1.03731343283582	6723	7064	0.96276671917514	0.946155906777391	FALSE	DZ
Pdia6	DZ	0.982935586520324	1	6.13587960003388e-09	2.17052549676608e-07	1.20179135966462e-07	3.09975986552539e-06	Pax5	WT	1.31918412348401	1.35144609991236	5169	5184	0.740226263783474	0.69434770961693	TRUE	DZ
Agfg2	DZ	0.929799902230194	1	6.14242084427622e-24	1.04639371935321e-21	3.11373607692725e-22	3.30464382984049e-20	Pax5	WT	1.07762557077626	1.0440414507772	6326	7080	0.905914363454103	0.948298955263863	TRUE	DZ
Mrpl43	DZ	0.999499007454627	1	6.1953432639091e-07	1.52492603113747e-05	9.47090566866765e-06	0.000167985324106724	Pax5	WT	2.23394495412844	2.24929178470255	3863	3792	0.553200630101676	0.507902491293866	TRUE	DZ
Prg3	DZ	0.0896209089825147	1	6.19835992764559e-42	2.36029899950669e-39	5.46039417745501e-41	1.01001691156696e-38	Pax5	WT	1.50828729281768	1.7639046538025	6621	6585	0.948159816697694	0.881998392713635	TRUE	DZ
Bckdha	DZ	0.924523385908534	1	6.21074018486761e-15	5.0572612058793e-13	1.9402690822185e-13	1.13164883227771e-11	Pax5	WT	1.11478260869565	1.14478527607362	5833	5836	0.835314334813118	0.781676935440664	TRUE	DZ
Rpgrip1	DZ	NA	NA	6.23376638341494e-05	0.000906837902989587	6.23376638341494e-05	0.000909975277705261	Pax5	WT	1.20833333333333	1.18064516129032	6599	7156	0.945009308320206	0.958478435574605	FALSE	DZ
Ier3	DZ	NA	NA	6.23440229685743e-07	1.53033014418723e-05	6.23440229685743e-07	1.4186826175696e-05	Pax5	WT	1.05263157894737	1.14074074074074	6926	7331	0.991837319203781	0.981918028395392	FALSE	DZ
Zfp959	DZ	1	1	6.24093856592922e-07	1.53033014418723e-05	9.5405009853144e-06	0.000168988244538784	Pax5	WT	1.04722222222222	1.04235727440147	6623	6923	0.948446226550193	0.927270291990356	TRUE	DZ
Srgap3	DZ	NA	NA	6.26767272226752e-06	0.000118159417411005	6.26767272226752e-06	0.00011478617596594	Pax5	WT	1	2023-01-01	6924	7446	0.991550909351282	0.99732118939191	FALSE	DZ
Cenpw	DZ	0.999999999953846	1	6.26983237517269e-06	0.000118159417411005	8.13809253482284e-05	0.00114410447492819	Pax5	WT	1.19449901768173	1.17840375586854	6474	7040	0.927108692539023	0.942941334047683	TRUE	DZ
Tipin	DZ	0.0714547585656562	0.890897298849506	6.27015125107389e-10	2.64428821653595e-08	1.11240741612933e-09	3.95699209451721e-08	Pax5	WT	1.48870636550308	1.32888349514563	6009	6642	0.860518401833023	0.889633002946692	TRUE	DZ
Tspan32	DZ	0.99995234555266	1	6.33491459743393e-07	1.55043741574626e-05	9.67426295698646e-06	0.00017042497519328	Pax5	WT	1.09838107098381	1.08029197080292	6180	6781	0.885006444221681	0.908250736672917	TRUE	DZ
Bnip1	DZ	NA	NA	6.34876857656719e-06	0.000119473120291883	6.34876857656719e-06	0.000116107140578237	Pax5	WT	1.04562737642586	1.04187192118227	6720	7060	0.962337104396391	0.945620144655773	FALSE	DZ
Reep5	DZ	0.99999802878992	1	6.37777325596429e-10	2.68094254366785e-08	1.41414303752127e-08	4.30831154113537e-07	Pax5	WT	2.23185011709602	2.28494623655914	4864	4806	0.696548761277388	0.643718189124029	TRUE	DZ
B4galt1	DZ	0.999656263798872	1	6.38552211049968e-08	1.88678931023442e-06	1.12135852838174e-06	2.41185219692471e-05	Pax5	WT	1.24466750313676	2.2989417989418	5389	5452	0.771731347558356	0.730243771765336	TRUE	DZ
Plxdc1	DZ	0.999070212712104	1	6.40222627868172e-11	3.1111336977547e-09	1.56534215045763e-09	5.46308629760791e-08	Pax5	WT	1.06232294617564	1.08688245315162	6630	6879	0.94944866103394	0.921376908652558	TRUE	DZ
Tubgcp3	DZ	NA	NA	6.40366612419744e-05	0.000930342449097685	6.40366612419744e-05	0.000932673441800994	Pax5	WT	1.04096385542169	1.05555555555556	6568	7124	0.940569955606473	0.954192338601661	FALSE	DZ
Sat1	DZ	0.99999999988594	1	6.4061620916806e-08	1.88678931023442e-06	1.1251411789045e-06	2.41597479012529e-05	Pax5	WT	1.48269774011299	1.48737748737749	4151	4099	0.594443648861521	0.549022234128047	TRUE	DZ
Cers5	DZ	0.999999678856741	1	6.40971240129092e-05	0.000930342449097685	0.000682961776383281	0.00748137824078741	Pax5	WT	1.04608294930876	1.02513966480447	6549	7108	0.937849062007733	0.952049290115189	TRUE	DZ
Glipr2	DZ	NA	NA	6.4121981656225e-08	1.88678931023442e-06	6.4121981656225e-08	1.75528841117294e-06	Pax5	WT	1.02102102102102	1.0174672489083	6650	7237	0.952312759558929	0.969327618537369	FALSE	DZ
Agbl1	DZ	0.60679629702468	1	6.41239545211894e-16	5.97275423874705e-14	1.41954799527073e-14	9.28298355695223e-13	Pax5	WT	1.18561151079137	1.11603375527426	6288	6992	0.900472576256623	0.936512188588267	TRUE	DZ
Mta3	DZ	0.546268300455875	1	6.41594730285399e-11	3.1111336977547e-09	8.78811048530289e-10	3.1695948346435e-08	Pax5	WT	1.16681859617138	1.1164309031556	5886	6547	0.842904195904339	0.876908652558264	TRUE	DZ
Plek	DZ	NA	NA	6.42656321689149e-07	1.56911396853355e-05	6.42656321689149e-07	1.45695132128186e-05	Pax5	WT	1.02255639097744	1.01428571428571	6850	7396	0.980953744808821	0.990624162871685	FALSE	DZ
Ldlrap1	DZ	1	1	6.4296777182568e-10	2.69401415593109e-08	1.42513334137238e-08	4.33160246574873e-07	Pax5	WT	1.05515587529976	1.05783866057839	6566	6809	0.940283545753974	0.912001071524243	TRUE	DZ
Rtp4	DZ	NA	NA	6.43816164959693e-07	1.56911396853355e-05	6.43816164959693e-07	1.45695132128186e-05	Pax5	WT	1.26422764227642	1.31288343558282	6737	7303	0.964771588142632	0.978167693544066	FALSE	DZ
Bloc1s2	DZ	1.46387286736882e-08	8.35146864131222e-07	6.43877119352101e-45	2.77875902141722e-42	1.13854507851495e-50	2.54170373734683e-48	Pax5	WT	2.26235741444867	2.40248565965583	4848	4317	0.694257482457396	0.578221269756228	TRUE	DZ
Gdi1	DZ	8.1856373101985e-07	3.52919691053444e-05	6.44245930883022e-08	1.89139502656292e-06	1.66504778848323e-12	8.69316079245197e-11	Pax5	WT	1.56048387096774	2.37700282752121	3511	4073	0.502792496061864	0.54553978033753	TRUE	DB
Maml3	DZ	NA	NA	6.44758346535762e-07	1.56911396853355e-05	6.44758346535762e-07	1.45695132128186e-05	Pax5	WT	1.07196029776675	1.05280528052805	6580	7163	0.942288414721466	0.959416019287436	FALSE	DZ
Tcf12	DZ	1	1	6.44841120118098e-14	4.79641103260952e-12	2.02301861683596e-12	1.04073524331064e-10	Pax5	WT	2.33212996389892	2.30813124108417	4836	4703	0.692539023342403	0.629922314492365	TRUE	DZ
Sh2d3c	DZ	0.999999999999237	1	6.45177935720401e-06	0.000121235395265196	8.35579918735173e-05	0.0011721656324792	Pax5	WT	1.0663082437276	1.0450643776824	6425	7000	0.9200916511528	0.937583712831503	TRUE	DZ
Hist1h1b	DZ	3.42323101233388e-05	0.001111172917107	6.46843068665169e-13	4.12545675369849e-11	8.71302546567132e-16	6.19869525986331e-14	Pax5	WT	1.96534488503832	1.81336651261998	3982	4653	0.570242016325362	0.62322528797214	TRUE	DE
Kmt2a	DZ	0.108957098525515	1	6.48005969497357e-05	0.000939425889192631	9.08048753884231e-05	0.00126288026480054	Pax5	WT	1.28558951965066	1.18421052631579	5838	6402	0.836030359444365	0.857487275649612	TRUE	DE
Cdt1	DZ	1	1	6.48313841590072e-14	4.79641103260952e-12	2.03356515722576e-12	1.04073524331064e-10	Pax5	WT	1.09272467902996	1.07450980392157	6282	6956	0.899613346699126	0.931690329493705	TRUE	DZ
Sh2d5	DZ	NA	NA	6.48680578464673e-05	0.000939425889192631	6.48680578464673e-05	0.000942661742980986	Pax5	WT	1.0188679245283	1.03603603603604	6930	7355	0.992410138908778	0.9851326011251	FALSE	DZ
Fam129c	DZ	0.395991274228849	1	6.50123162647342e-10	2.71520793122424e-08	5.94184399183791e-09	1.9534893275347e-07	Pax5	WT	2.05619596541787	2.12642961114577	2819	2657	0.403694687097236	0.355879989284758	TRUE	DZ
Cnot6l	DZ	0.999999985941626	1	6.51827605224493e-08	1.90932398299582e-06	1.1437013166955e-06	2.44367073408801e-05	Pax5	WT	1.15324472243941	1.13572679509632	5704	6324	0.816840899326937	0.847039914278061	TRUE	DZ
Itga4	DZ	1.90428251056751e-07	9.11473527091975e-06	6.53386672040301e-13	4.14676335436558e-11	5.54064307332495e-18	4.56944245308353e-16	Pax5	WT	1.42524075012671	1.220377790498	5010	5719	0.717456680509809	0.766005893383338	TRUE	DE
Rab3a	DZ	0.487032393958655	1	6.55371594310358e-20	8.46500326098668e-18	1.46478497319059e-18	1.24776551532051e-16	Pax5	WT	1.05763688760807	1.11170212765957	6289	6338	0.900615781182873	0.848915081703724	TRUE	DZ
Smarca4	DZ	8.6772920789957e-05	0.00257943924537725	6.56353862807432e-06	0.000123118454456806	1.26928228756418e-08	3.92235490677352e-07	Pax5	WT	3.70120870265915	3.4297661452687	778	1009	0.111413432622082	0.135145995178141	TRUE	DE
Esd	DZ	0.297801382720513	1	6.57100888465692e-06	0.000123118454456806	2.76781006201609e-05	0.000442986460852712	Pax5	WT	2.23521320495186	2.24281150159744	4047	4015	0.579550336531577	0.537771229574069	TRUE	DP
Ecsit	DZ	1	1	6.57436797857251e-07	1.59696702098646e-05	1.00159951811969e-05	0.00017572778537417	Pax5	WT	1.07272727272727	1.07220216606498	6158	6358	0.881855935844193	0.851593892311814	TRUE	DZ
Cd2	DZ	9.63672919240821e-10	6.25095346999545e-08	6.58467660396242e-79	1.70503615983003e-75	1.28038823983372e-85	4.25088895624794e-83	Pax5	WT	1.32485110990796	1.51321727917473	5136	4364	0.735500501217242	0.58451647468524	TRUE	DE
Aldoa	DZ	0.999765282581802	1	6.58696951987599e-08	1.92509016645224e-06	1.15480813999957e-06	2.4633370340551e-05	Pax5	WT	2.35699373695198	2.41009743135518	4087	4031	0.585278533581555	0.539914278060541	TRUE	DZ
Klc1	DZ	0.845716385962675	1	6.62162961096063e-05	0.000956089506541227	0.000604250919579878	0.00672729226717134	Pax5	WT	1.03627760252366	1.06896551724138	6349	6625	0.90920807675784	0.887356013929815	TRUE	DZ
Haus5	DZ	NA	NA	6.62402322829598e-05	0.000956089506541227	6.62402322829598e-05	0.000960446279507015	Pax5	WT	1.04464285714286	1.04089219330855	6647	7197	0.95188314478018	0.963969997321189	FALSE	DZ
Cdk2	DZ	0.916110863822114	1	6.62639197701502e-11	3.2011901838214e-09	1.4887921012149e-09	5.20996760176502e-08	Pax5	WT	1.10684931506849	1.07705779334501	6253	6895	0.895460403837892	0.92351995713903	TRUE	DZ
Tulp4	DZ	0.999999848167543	1	6.64777467874621e-06	0.000124226230884803	8.58974029037555e-05	0.00120237791653819	Pax5	WT	1.07786885245902	1.05541561712846	6495	7069	0.930115995990262	0.946825609429413	TRUE	DZ
Mgst1	DZ	2.1624002776055e-05	0.000735737154693728	6.66315185837934e-49	3.75077509175814e-46	1.76750430135134e-51	4.08672244533878e-49	Pax5	WT	1.44285714285714	1.55785007072136	4533	3931	0.649147930688816	0.526520225020091	TRUE	DE
Ptprs	DZ	NA	NA	6.69214791780163e-07	1.62253256726175e-05	6.69214791780163e-07	1.49913375847224e-05	Pax5	WT	1.04597701149425	1.03137254901961	6635	7211	0.950164685665187	0.965845164746852	FALSE	DZ
Fut8	DZ	0.896876095834118	1	6.69859224633187e-06	0.000124966388779912	7.82363740238326e-05	0.00110710882061266	Pax5	WT	1.17247879359095	1.11446409989594	5922	6505	0.84805957324932	0.871283150281275	TRUE	DZ
Igkv9-124	DZ	0.847256330254339	1	6.7013451896428e-18	7.17043935291779e-16	2.31141353161085e-16	1.74001060507542e-14	Pax5	WT	2.07407407407407	2.73068432671082	6308	7013	0.903336674781613	0.939324939726761	TRUE	DZ
Ptpre	DZ	NA	NA	6.71640028887825e-05	0.000968343369043505	6.71640028887825e-05	0.00097057980960263	Pax5	WT	1.09166666666667	1.06920415224913	6623	7177	0.948446226550193	0.961291186713099	FALSE	DZ
Ltb	DZ	0.0805792103828519	0.976633863181003	6.74011538173949e-08	1.96541157313922e-06	1.08791642649941e-07	2.85148621261425e-06	Pax5	WT	1.62159090909091	1.4739010989011	6103	6738	0.873979664900473	0.902491293865524	TRUE	DZ
Atp5f1	DZ	0.284620788532268	1	6.74522194339661e-05	0.000971417002237552	0.000227705104437725	0.00285413910189706	Pax5	WT	3.2671009771987	3.30327868852459	2708	2613	0.387798940283546	0.34998660594696	TRUE	DZ
Hck	DZ	0.752619924519831	1	6.75071070271106e-22	9.71127238533334e-20	2.54195601034336e-20	2.4562124195467e-18	Pax5	WT	1.42662779397473	1.48313176320815	5954	5895	0.852642130889303	0.78957942673453	TRUE	DZ
Inpp4b	DZ	NA	NA	6.76209655798062e-05	0.000972765157068613	6.76209655798062e-05	0.000976093937934594	Pax5	WT	1.07857142857143	1.05660377358491	6703	7254	0.95990262065015	0.971604607554246	FALSE	DZ
Ankrd55	DZ	NA	NA	6.77718642893422e-11	3.26186738644652e-09	6.77718642893422e-11	2.83067773812388e-09	Pax5	WT	1.11494252873563	1.03947368421053	6809	7390	0.975082342832593	0.989820519689258	FALSE	DZ
Cat	DZ	0.110699491294069	1	6.84597846386831e-05	0.000983738991916793	9.69300625274654e-05	0.00133658194846179	Pax5	WT	2.24183006535948	2.19189189189189	4709	5237	0.674351997708721	0.701446557728369	TRUE	DP
2900026A02Rik	DZ	NA	NA	6.85486061542018e-07	1.65887626893168e-05	6.85486061542018e-07	1.53028853876656e-05	Pax5	WT	1.01960784313725	1.04347826086957	6881	7420	0.985393097522555	0.993838735601393	FALSE	DZ
Mcrs1	DZ	0.993809426672854	1	6.85967866782364e-05	0.000984226605186797	0.000722179767371595	0.0078687553726815	Pax5	WT	2.14321608040201	2.12866817155756	4841	4911	0.69325504797365	0.657781944816501	TRUE	DZ
Dgcr8	DZ	NA	NA	6.86939132168407e-05	0.000984226605186797	6.86939132168407e-05	0.000988276431479615	Pax5	WT	1.04838709677419	1.0327868852459	6673	7222	0.955606472862666	0.967318510581302	FALSE	DZ
Lclat1	DZ	NA	NA	6.87958541598234e-05	0.000984226605186797	6.87958541598234e-05	0.000988644527926074	Pax5	WT	1.02395209580838	1.00892857142857	6816	7354	0.97608477731634	0.984998660594696	FALSE	DZ
Gimap1	DZ	0.172036804577262	1	6.87977969949835e-05	0.000984226605186797	0.000146105101770137	0.00192144968038668	Pax5	WT	1.2030612244898	1.15938979484482	5023	5565	0.719318344551053	0.745379051701045	TRUE	DZ
Evl	DZ	0.0204710084752336	0.332470406908817	6.89499673283039e-05	0.000984807316362479	2.04252836397776e-05	0.000335192107183574	Pax5	WT	2.22119815668203	1.19838872104733	4934	5480	0.70657310611485	0.733994106616662	TRUE	DB
Polm	DZ	0.000174439409394544	0.00487739497158608	6.89799151047397e-41	2.55166560246018e-38	1.22889571905337e-42	2.33996202504457e-40	Pax5	WT	2.28055077452668	2.37866927592955	4669	4166	0.668623800658743	0.557996249665149	TRUE	DP
Phf20	DZ	1	1	6.89905179532532e-05	0.000984807316362479	0.000730026027709643	0.00791656365727342	Pax5	WT	1.07275541795666	1.06502636203866	6337	6897	0.907489617642847	0.923787838199839	TRUE	DZ
Carmil2	DZ	1	1	6.90551807731943e-08	2.00911781004617e-06	1.20766185643463e-06	2.55086553297155e-05	Pax5	WT	1.09120521172638	1.0843621399177	6369	6980	0.91207217528283	0.934904902223413	TRUE	DZ
Arpc2	DZ	0.832490585399415	1	6.9301255542508e-07	1.6739614841583e-05	8.86479250186237e-06	0.00015853775319629	Pax5	WT	3.43570669500531	1.84015296367113	2385	2236	0.341543749104969	0.299491025984463	TRUE	DZ
Cdk6	DZ	NA	NA	6.97168973513948e-13	4.40304717077322e-11	6.97168973513948e-13	3.79283355842799e-11	Pax5	WT	1.07120743034056	1.07027027027027	6660	7281	0.953744808821423	0.975221001875167	FALSE	DZ
Rflna	DZ	NA	NA	6.97855639897681e-09	2.46189018249463e-07	6.97855639897681e-09	2.25895870634879e-07	Pax5	WT	1.05882352941176	1.06140350877193	6949	7352	0.995131032507518	0.984730779533887	FALSE	DZ
Pdzd2	DZ	NA	NA	7.00009816332862e-06	0.000130403267511677	7.00009816332862e-06	0.00012783818197289	Pax5	WT	1.08536585365854	1.07975460122699	6901	7303	0.988257196047544	0.978167693544066	FALSE	DZ
Mki67	DZ	0.0156731589629238	0.266632535610221	7.00014187447421e-07	1.68772508098357e-05	2.1205554987794e-07	5.2801831919607e-06	Pax5	WT	3.95287958115183	3.03395311236863	5646	6229	0.808535013604468	0.834315563889633	TRUE	DE
Fgd6	DZ	NA	NA	7.01287136149423e-05	0.000999952043141694	7.01287136149423e-05	0.00100556653808004	Pax5	WT	1.08695652173913	1.06976744186047	6822	7208	0.976944006873836	0.965443343155639	FALSE	DZ
Asph	DZ	NA	NA	7.03733063223188e-16	6.50802283539329e-14	7.03733063223188e-16	5.09046687296862e-14	Pax5	WT	1.03238866396761	1.04761904761905	6736	7361	0.964628383216383	0.985936244307527	FALSE	DZ
Hepacam2	DZ	NA	NA	7.03928890123526e-06	0.000130944933052145	7.03928890123526e-06	0.000128372834779147	Pax5	WT	1.03076923076923	1.04166666666667	6918	7442	0.990691679793785	0.996785427270292	FALSE	DZ
Igkv9-123	DZ	NA	NA	7.05660338555783e-14	5.19101386550098e-12	7.05660338555783e-14	4.33027965100487e-12	Pax5	WT	1.31333333333333	2.37267080745342	6683	7305	0.957038522125161	0.978435574604875	FALSE	DZ
Terf1	DZ	0.999999973794587	1	7.06804699340818e-05	0.00100579438489791	0.000746197823934785	0.0080394523404235	Pax5	WT	1.16205533596838	1.14040728831726	5971	6533	0.855076614635543	0.875033485132601	TRUE	DZ
Sys1	DZ	1	1	7.06938202098633e-05	0.00100579438489791	0.000746325433517844	0.0080394523404235	Pax5	WT	1.07713884992987	1.08826695371367	6270	6537	0.897894887584133	0.875569247254219	TRUE	DZ
Trim65	DZ	1	1	7.08697924881018e-05	0.00100719122211137	0.000748007008563591	0.00805086845127296	Pax5	WT	1.04632152588556	1.03675048355899	6616	6949	0.947443792066447	0.930752745780873	TRUE	DZ
Tsc22d3	DZ	0.999984446372058	1	7.08969044685353e-06	0.000131693288687823	9.11499130045788e-05	0.00126631874847992	Pax5	WT	1.24221233312142	1.24792960662526	5410	5534	0.774738651009595	0.741226895258505	TRUE	DZ
Tnfrsf18	DZ	NA	NA	7.11921215189298e-06	0.000132052205917705	7.11921215189298e-06	0.000129647762226034	Pax5	WT	1.02409638554217	1.02702702702703	6900	7429	0.988113991121295	0.995044200375033	FALSE	DZ
Id3	DZ	1.92179890312616e-06	7.75308586061182e-05	7.18693031137537e-53	4.8973256179672e-50	1.85392107461943e-56	4.8988918518719e-54	Pax5	WT	1.75675675675676	1.54190585533869	4578	5724	0.655592152370042	0.76667559603536	TRUE	DE
Arrb2	DZ	NA	NA	7.18946631364724e-07	1.73014907737529e-05	7.18946631364724e-07	1.6022239213271e-05	Pax5	WT	1.02180685358255	1.01731601731602	6662	7235	0.954031218673922	0.96905973747656	FALSE	DZ
Nasp	DZ	0.493362876359246	1	7.20137785757456e-06	0.000133385177570841	4.81336939478979e-05	0.000729783453439557	Pax5	WT	1.21343445287107	1.15789473684211	6060	6630	0.867821853071746	0.888025716581838	TRUE	DZ
Gm10138	DZ	NA	NA	7.22333530792042e-05	0.00102544432271541	7.22333530792042e-05	0.00103245922004213	Pax5	WT	1.04571428571429	1.03214285714286	6633	7186	0.949878275812688	0.96249665148674	FALSE	DZ
Sell	DZ	0.000118730568989145	0.00342137884515658	7.23532945242587e-66	8.51598276550525e-63	1.37474789439805e-67	4.04550812196952e-65	Pax5	WT	1.32384341637011	1.20661824051655	5016	6227	0.718315910067306	0.834047682828824	TRUE	DE
Slc1a5	DZ	8.89510687329675e-13	8.23599403612788e-11	7.25293122166951e-22	1.03190879699951e-19	4.99502802486968e-32	7.88727108122105e-30	Pax5	WT	3.67676767676768	2.2887469796341	2072	1672	0.296720607188887	0.223948566836325	TRUE	DM
Kdm5b	DZ	1	1	7.2823681934806e-08	2.11400943948416e-06	1.26969725316028e-06	2.66883766784405e-05	Pax5	WT	1.19415109666937	1.19573400250941	5752	5872	0.823714735786911	0.786498794535226	TRUE	DZ
Plekha2	DZ	0.238478012558451	1	7.28344385665337e-06	0.000134712496588702	2.47746611295683e-05	0.000399977945518268	Pax5	WT	1.73117469879518	3.4016620498615	2999	2900	0.429471573822139	0.388427538173051	TRUE	DZ
Gng2	DZ	1	1	7.35781475396621e-08	2.13113260893961e-06	1.28209317008592e-06	2.69052550506848e-05	Pax5	WT	1.10755813953488	1.11249086924763	5951	6097	0.852212516110554	0.816635413876239	TRUE	DZ
Snhg18	DZ	NA	NA	7.36327405855293e-05	0.00104416548998998	7.36327405855293e-05	0.00105115405193102	Pax5	WT	1	1.03703703703704	6967	7412	0.997708721180009	0.992767211358157	FALSE	DZ
H2-DMa	DZ	0.999097455296446	1	7.37271170105967e-07	1.76815384756589e-05	1.11383724613557e-05	0.00019280701421074	Pax5	WT	1.08510638297872	1.11051212938005	6513	7095	0.932693684662752	0.95030806321993	TRUE	DZ
Rpl23a	DZ	0.771823289347082	1	7.37470516479168e-07	1.76815384756589e-05	8.75370184619698e-06	0.000156984669673904	Pax5	WT	1.95108102205722	1.95549188156638	2404	2231	0.344264642703709	0.29882132333244	TRUE	DZ
Kntc1	DZ	NA	NA	7.42466998490309e-05	0.00105171993757703	7.42466998490309e-05	0.00105875139828772	Pax5	WT	1.08125	1.10185185185185	6823	7358	0.977087211800086	0.985534422716314	FALSE	DZ
Ren1	DZ	0.945737449719201	1	7.44839102029994e-12	4.12112472392407e-10	1.87931492777782e-10	7.32932821833348e-09	Pax5	WT	1.17587939698492	1.13673805601318	6187	6859	0.886008878705427	0.918698098044468	TRUE	DZ
Sec11a	DZ	0.979218060005735	1	7.46117768346798e-05	0.00105573625647934	0.000768911632967558	0.0082416124368079	Pax5	WT	1.1892030848329	2.14411764705882	5038	5136	0.721466418444795	0.687918564157514	TRUE	DZ
Apbb1ip	DZ	0.0519443089942656	0.701869514831608	7.49856155205922e-06	0.0001384934043003	6.13800970624052e-06	0.000112570750249861	Pax5	WT	2.25577557755776	2017-02-01	4513	5047	0.646283832163826	0.675997856951513	TRUE	DP
Nrxn1	DZ	0.999933628525781	1	7.51518699330015e-09	2.64399798919177e-07	1.48087498910414e-07	3.78192689525058e-06	Pax5	WT	1.11369193154034	1.08982035928144	6165	6798	0.882858370327939	0.910527725689794	TRUE	DZ
Atp6v0b	DZ	0.992773164599646	1	7.5302381984805e-07	1.80210709714838e-05	1.12932868031542e-05	0.000195227606845447	Pax5	WT	2.27739251040222	2.30976430976431	4228	4200	0.605470428182729	0.562550227698902	TRUE	DZ
Gm47730	DZ	0.00283574406714748	0.0602115883129661	7.55551390250804e-07	1.80481989844597e-05	4.4910574603435e-08	1.2588190917602e-06	Pax5	WT	1.27434170238824	1.18654230512991	5350	5965	0.766146355434627	0.798955263862845	TRUE	DE
Znrf1	DZ	NA	NA	7.55751839911595e-12	4.16371024312145e-10	7.55751839911595e-12	3.58442301215213e-10	Pax5	WT	1.06695464362851	1.02893890675241	6520	7155	0.933696119146499	0.9583444950442	FALSE	DZ
Rest	DZ	0.958679647959771	1	7.55942681222593e-05	0.00106847051242237	0.000763285068318397	0.00818808207505104	Pax5	WT	1.12945590994371	1.09543147208122	5917	6481	0.847343548618072	0.868068577551567	TRUE	DZ
Pde2a	DZ	0.99277751824172	1	7.58120842760269e-06	0.000139820378222467	9.6316674803754e-05	0.00132953977117165	Pax5	WT	1.08904109589041	2023-04-01	6545	7116	0.937276242302735	0.953120814358425	TRUE	DZ
Top2a	DZ	0.000575656465974461	0.0145798552458464	7.61816370271961e-10	3.17145869643443e-08	1.29174669884195e-11	5.93104122574666e-10	Pax5	WT	3.87733012627781	3.62210456651224	5320	5955	0.761850207647143	0.7976158585588	TRUE	DZ
Bbip1	DZ	0.693390439411915	1	7.64302971658921e-05	0.00107877218685436	0.000574757574714582	0.00644325634407308	Pax5	WT	1.11679884643115	1.14645577035735	5596	5759	0.801374767291995	0.771363514599518	TRUE	DZ
Cbx5	DZ	0.999643379553793	1	7.64621675719737e-09	2.68280673049958e-07	1.50495819400899e-07	3.83586588504496e-06	Pax5	WT	1.25656877897991	1.20116054158607	6336	6949	0.907346412716597	0.930752745780873	TRUE	DZ
Zcchc8	DZ	1	1	7.64897557374145e-05	0.00107877218685436	0.000801486717951988	0.00854831138718479	Pax5	WT	1.07313997477932	1.07391910739191	6190	6749	0.886438493484176	0.903964639699973	TRUE	DZ
Zhx2	DZ	NA	NA	7.67036380114262e-05	0.00108061153572789	7.67036380114262e-05	0.00109018518657733	Pax5	WT	1.03283582089552	1.02641509433962	6648	7201	0.95202634970643	0.964505759442807	FALSE	DZ
Atp6v0e	DZ	0.459957647620084	1	7.69014150702014e-13	4.83321660637814e-11	1.04947944222826e-11	4.87048738995394e-10	Pax5	WT	2.34871794871795	2.38111185532485	3552	3327	0.508663898038093	0.445620144655773	TRUE	DZ
Gpaa1	DZ	NA	NA	7.69050375641573e-05	0.00108227121885124	7.69050375641573e-05	0.00109184915173323	Pax5	WT	1.02147971360382	1.01724137931034	6564	7118	0.939997135901475	0.953388695419234	FALSE	DZ
Hspe1	DZ	0.882051252593979	1	7.69954859778082e-05	0.00108236759712778	0.000719702546002724	0.00785725848705167	Pax5	WT	2.242	2.21715328467153	4709	4769	0.674351997708721	0.638762389499062	TRUE	DZ
Ppp1ca	DZ	0.99998284850553	1	7.72497626791125e-05	0.00108476429219791	0.000808674024048635	0.00861786935257755	Pax5	WT	2.16024187452759	2.17592279038266	1691	1560	0.242159530287842	0.208947227431021	TRUE	DZ
Haus3	DZ	0.881304603295581	1	7.79797725128158e-30	1.94154637446813e-27	4.68353877369404e-28	6.7380511157545e-26	Pax5	WT	1.13593882752761	1.10327455919395	5806	6672	0.831447801804382	0.893651218858827	TRUE	DZ
Ndufc1	DZ	0.799470162290433	1	7.82736049604658e-08	2.26207223978382e-06	1.10054026940683e-06	2.37496590137993e-05	Pax5	WT	2.18604651162791	2.22680412371134	4723	4695	0.676356866676214	0.628850790249129	TRUE	DZ
Ehd1	DZ	0.995421647277057	1	7.86080744283962e-05	0.00110264218810882	0.000818133615988958	0.00869006895801889	Pax5	WT	1.05369127516779	1.08281053952321	6387	6669	0.91464986395532	0.893249397267613	TRUE	DZ
Pcnt	DZ	1	1	7.86996612529738e-08	2.26931963082907e-06	1.3660393639391e-06	2.8436459299491e-05	Pax5	WT	1.14644351464435	1.15084745762712	6266	6876	0.897322067879135	0.920975087061345	TRUE	DZ
Bcl2l1	DZ	1	1	7.89353161690481e-08	2.27105675209037e-06	1.36989376668772e-06	2.8470922136553e-05	Pax5	WT	1.21690490988191	2.17914438502674	5374	5432	0.769583273664614	0.727564961157246	TRUE	DZ
Acbd5	DZ	1	1	7.91702190997936e-05	0.00110932557000544	0.000826846670772999	0.00877541860095802	Pax5	WT	1.09433962264151	1.08006042296073	6241	6804	0.893741944722898	0.911331368872221	TRUE	DZ
Pbk	DZ	0.836895934859291	1	7.94417311552838e-05	0.00111192658731617	0.00070596807016357	0.0077138182046227	Pax5	WT	1.8448275862069	1.90750436300175	6345	6893	0.908635257052843	0.923252076078221	TRUE	DZ
Trp53i11	DZ	0.861590085498227	1	7.96619094196053e-05	0.00111380425621558	0.000726627436916556	0.00789292957482849	Pax5	WT	1.20307354555434	1.17893544733862	5161	5700	0.739080624373478	0.763461023305652	TRUE	DZ
Golgb1	DZ	0.999999999905726	1	8.0187159977002e-05	0.00111993868416639	0.000836444065666242	0.00886274775961252	Pax5	WT	1.21037253469686	1.20320855614973	5614	5783	0.803952455964485	0.774578087329226	TRUE	DZ
Rpl4	DZ	0.88397660451028	1	8.0336785621423e-05	0.00112081935715578	0.000749402283586079	0.00805918668427952	Pax5	WT	2.22003891050584	2.20919340849957	1843	1701	0.26392667907776	0.227832842218055	TRUE	DZ
2010111I01Rik	DZ	0.58207857009048	1	8.04283040968995e-14	5.88308052622914e-12	1.48370596985302e-12	7.80935971449469e-11	Pax5	WT	1.08662420382166	1.12755102040816	6198	6290	0.887584132894172	0.842485936244308	TRUE	DZ
Lockd	DZ	1	1	8.04390380782395e-05	0.00112103791819049	0.000838819169998593	0.00888064645391805	Pax5	WT	1.39544235924933	1.39677891654466	6237	6783	0.893169125017901	0.908518617733726	TRUE	DZ
Cpsf2	DZ	0.0065918974863276	0.124103456675928	8.05439029824766e-07	1.92044550997076e-05	1.06473033984295e-07	2.80776546645346e-06	Pax5	WT	2.31378935939197	2.2390180878553	4025	4569	0.576399828154089	0.611974283418162	TRUE	DP
0610039K10Rik	DZ	NA	NA	8.09294301284128e-05	0.00112665949663716	8.09294301284128e-05	0.00114147523017722	Pax5	WT	1.00621118012422	1.01869158878505	6822	7359	0.976944006873836	0.985668363246718	FALSE	DZ
Nfkbia	DZ	6.24731145437707e-06	0.000235232100628811	8.12116522324761e-18	8.61842017585137e-16	2.65526087455138e-21	2.68596232841338e-19	Pax5	WT	2.48974466303893	2.71132917038359	2205	1861	0.315766862380066	0.249263327082775	TRUE	DE
AB124611	DZ	1	1	8.13077007411267e-08	2.334125945666e-06	1.40865795655482e-06	2.91523151051611e-05	Pax5	WT	1.14580031695721	1.13691931540342	5721	5830	0.819275383073178	0.780873292258237	TRUE	DZ
Pltp	DZ	NA	NA	8.13351811316782e-05	0.00113109193352507	8.13351811316782e-05	0.00114410447492819	Pax5	WT	1	1.22916666666667	6970	7418	0.998138335958757	0.993570854540584	FALSE	DZ
Scd1	DZ	NA	NA	8.15223682887083e-20	1.03477461003324e-17	8.15223682887083e-20	7.70475638395763e-18	Pax5	WT	1.07287449392713	1.08506616257089	6736	6937	0.964628383216383	0.929145459416019	FALSE	DZ
Tnfaip8l2	DZ	0.997635904209493	1	8.18504145967609e-05	0.00113703574869556	0.000850292128881794	0.00897276486125629	Pax5	WT	1.10500490677134	1.12459720730397	5964	6535	0.854074180151797	0.87530136619341	TRUE	DZ
Klf2	DZ	0.00315606080569963	0.0660201164095983	8.20512478278882e-14	5.96807587431274e-12	9.55295196831645e-15	6.44227198363341e-13	Pax5	WT	1.24728260869565	1.3314972458688	5511	5469	0.789202348560791	0.732520760782213	TRUE	DE
Scpep1	DZ	0.948823288940403	1	8.21952562964254e-18	8.65188604284406e-16	3.1501655762906e-16	2.34415769435694e-14	Pax5	WT	1.12432432432432	1.14748201438849	6058	6076	0.867535443219247	0.813822662737744	TRUE	DZ
Gm26917	DZ	0.00101164033920864	0.0237084839661843	8.2338497082012e-06	0.000151641041496559	1.63290658706241e-07	4.14566166456551e-06	Pax5	WT	1.78798744957418	1.6884328358209	4752	5322	0.680509809537448	0.712831502812751	TRUE	DZ
Igbp1	DZ	1	1	8.25358918968105e-06	0.000151788663691478	0.000104860714952204	0.00142955955298788	Pax5	WT	1.09369024856597	1.09138187221397	5937	6120	0.850207647143062	0.819716046075542	TRUE	DZ
Cdc25b	DZ	1.33064120172444e-05	0.000469716344208726	8.26003806405272e-46	3.81938260054609e-43	1.27535498731586e-48	2.70709776651897e-46	Pax5	WT	1.65391365391365	1.53484243231247	4134	5213	0.59200916511528	0.698231984998661	TRUE	DE
Pax5	DZ	0.473696524726708	1	8.27111529778342e-29	1.87870403088424e-26	2.60191882433053e-27	3.62254246639051e-25	Pax5	WT	2.30799220272904	2.34980988593156	4926	4584	0.705427466704855	0.61398339137423	TRUE	DZ
Zfp36l2	DZ	0.99952864132898	1	8.36555224313334e-05	0.00115962317871357	0.000868710525684648	0.00910037531275471	Pax5	WT	1.17215189873418	1.14695340501792	5798	6350	0.830302162394386	0.850522368068578	TRUE	DZ
Car3	DZ	NA	NA	8.4369040162594e-08	2.41665036058651e-06	8.4369040162594e-08	2.28537726365119e-06	Pax5	WT	1.07547169811321	1.08888888888889	6877	7421	0.984820277817557	0.993972676131798	FALSE	DZ
Ndufb9	DZ	1	1	8.47755215037868e-05	0.00117389163305832	0.000879588738587525	0.00918825593010267	Pax5	WT	2.23006134969325	2.20287958115183	4307	4333	0.616783617356437	0.5803643182427	TRUE	DZ
Prim1	DZ	NA	NA	8.47761266267926e-08	2.42295035637325e-06	8.47761266267926e-08	2.28683601575773e-06	Pax5	WT	1.24418604651163	1.15030674846626	6553	7140	0.938421881712731	0.956335387088133	FALSE	DZ
Gsk3b	DZ	0.701266115782279	1	8.48993379134435e-05	0.00117435013671512	0.000638767550334944	0.00705696437008264	Pax5	WT	1.14737883283877	1.10138740661686	5972	6529	0.855219819561793	0.874497723010983	TRUE	DZ
Cox6b1	DZ	0.999999686235897	1	8.49358619613431e-07	2.02144228826013e-05	1.27223558630225e-05	0.000217320664530892	Pax5	WT	3.33505154639175	3.28468208092486	2849	2695	0.40799083488472	0.360969729440129	TRUE	DZ
Haus6	DZ	0.999999914093325	1	8.505153616222e-10	3.52936614965469e-08	1.8613679101219e-08	5.58818861710826e-07	Pax5	WT	1.06613226452906	1.03856749311295	6484	7103	0.928540741801518	0.951379587463166	TRUE	DZ
Vamp5	DZ	NA	NA	8.53507440465992e-20	1.07285056618575e-17	8.53507440465992e-20	8.00812633272004e-18	Pax5	WT	1.07287449392713	1.0622641509434	6736	6936	0.964628383216383	0.929011518885615	FALSE	DZ
Rassf4	DZ	1	1	8.54342369755201e-09	2.98950558411367e-07	1.67264037736219e-07	4.23504531160517e-06	Pax5	WT	1.32028836251287	1.32134831460674	5041	5686	0.721896033223543	0.761585855879989	TRUE	DZ
Hexb	DZ	0.970601136549805	1	8.55110292059785e-08	2.43857113464714e-06	1.43622004594345e-06	2.96117470619041e-05	Pax5	WT	1.12826797385621	1.1443816698054	5759	5873	0.824717170270657	0.786632735065631	TRUE	DZ
Hspa2	DZ	0.33725449834973	1	8.56352609564664e-18	8.94128809357557e-16	1.19526215750597e-16	9.32304482854657e-15	Pax5	WT	1.16323296354992	1.20985603543743	5721	5660	0.819275383073178	0.758103402089472	TRUE	DZ
Blm	DZ	NA	NA	8.61011421116653e-06	0.000157910989960198	8.61011421116653e-06	0.000154838553897478	Pax5	WT	1.06172839506173	1.04046242774566	6740	7293	0.96520120292138	0.976828288240021	FALSE	DZ
Fbxo5	DZ	0.942220633505217	1	8.61088738023477e-06	0.000157910989960198	0.00010321810385269	0.00140977638046902	Pax5	WT	1.66386554621849	1.6053882725832	6269	6835	0.897751682657883	0.91548352531476	TRUE	DZ
Ccl27a	DZ	NA	NA	8.64320236174087e-06	0.000158279407323139	8.64320236174087e-06	0.00015521800857118	Pax5	WT	1.01666666666667	1.03076923076923	6923	7336	0.991407704425032	0.982587731047415	FALSE	DZ
Tpgs2	DZ	NA	NA	8.65067239095914e-05	0.00119530688842847	8.65067239095914e-05	0.00120959941812245	Pax5	WT	1.03040540540541	1.03472222222222	6687	7034	0.957611341830159	0.942137690865256	FALSE	DZ
Mfsd1	DZ	1	1	8.67770069955051e-06	0.000158686710391357	0.000109814167297826	0.00149356495606329	Pax5	WT	1.06427688504326	1.0609756097561	6174	6400	0.884147214664184	0.857219394588803	TRUE	DZ
Ncaph	DZ	1	1	8.68305258207807e-05	0.00119769147880284	0.000898830730847151	0.00936288037249309	Pax5	WT	1.21311475409836	1.19485294117647	6373	6922	0.912644994987828	0.927136351459952	TRUE	DZ
Cyb5a	DZ	0.214859215136263	1	8.68643159493217e-05	0.00119769147880284	0.000221890322129396	0.00279206597758156	Pax5	WT	1.15406360424028	1.10714285714286	5568	5730	0.79736502935701	0.767479239217787	TRUE	DZ
Arpc4	DZ	0.740548305179411	1	8.69671374313175e-08	2.474645117194e-06	1.13080074040543e-06	2.42010049368091e-05	Pax5	WT	3.34179104477612	3.35349940688019	2711	2539	0.388228555062294	0.340075006697027	TRUE	DZ
Slc25a17	DZ	1	1	8.70140186969479e-05	0.00119847925539296	0.000900546480333736	0.00936568339547085	Pax5	WT	1.10856720827179	1.11137724550898	5629	5796	0.806100529858227	0.776319314224484	TRUE	DZ
Ndufa6	DZ	0.0891107741139902	1	8.72882735164101e-05	0.00120097904061314	9.92838663684656e-05	0.00136470341883983	Pax5	WT	2.38290229885057	2.40850815850816	3271	3208	0.468423313761993	0.429681221537637	TRUE	DP
N4bp3	DZ	1	1	8.73698581473386e-06	0.000159545494137319	0.000110504918673684	0.00150138267259901	Pax5	WT	1.07440811724915	1.07251908396947	6096	6680	0.872977230416726	0.894722743102063	TRUE	DZ
Rmi2	DZ	0.743191927077467	1	8.75944205236995e-05	0.00120391184980927	0.000692631903462349	0.00757449145779602	Pax5	WT	1.11729622266402	1.05080831408776	6480	7033	0.92796792209652	0.942003750334851	TRUE	DZ
Wdhd1	DZ	NA	NA	8.80662662564126e-06	0.000160364831114174	8.80662662564126e-06	0.000157715354839285	Pax5	WT	1.07450980392157	1.05434782608696	6728	7282	0.963482743806387	0.975354942405572	FALSE	DZ
Tomm20	DZ	0.709370893864901	1	8.83680599966225e-07	2.09926839041518e-05	9.57997605401019e-06	0.000169224461046827	Pax5	WT	1.18772378516624	2.15056818181818	5028	5062	0.7200343691823	0.678006964907581	TRUE	DZ
Gfra1	DZ	0.948410077675429	1	8.88007068051519e-11	4.25815833706037e-09	2.03790897851854e-09	7.05530627108506e-08	Pax5	WT	1.3107849393746	2.25101214574899	5416	5415	0.775597880567092	0.72528797214037	TRUE	DZ
Ccdc88b	DZ	NA	NA	8.89334477514421e-05	0.00122101945709217	8.89334477514421e-05	0.00124046211237268	Pax5	WT	1.00961538461538	1.03333333333333	6879	7406	0.985106687670056	0.99196356817573	FALSE	DZ
Vamp8	DZ	2.44552880043214e-05	0.000817298619221345	8.8971912986483e-24	1.49599916550129e-21	1.40765501065891e-26	1.84104212909208e-24	Pax5	WT	2.31270718232044	2.36455331412104	3974	3595	0.569096376915366	0.481516206804179	TRUE	DP
Ddx3y	DZ	NA	NA	8.9148963589445e-13	5.57590160189635e-11	8.9148963589445e-13	4.80958658565056e-11	Pax5	WT	0	1.10714285714286	6980	7298	0.999570385221252	0.977497990892044	FALSE	DZ
Il15	DZ	NA	NA	8.92037403711222e-16	8.19092784811999e-14	8.92037403711222e-16	6.31153022035678e-14	Pax5	WT	1.04212860310421	1.07169811320755	6532	7201	0.935414578261492	0.964505759442807	FALSE	DZ
Ret	DZ	NA	NA	8.9536136197395e-05	0.00122799190185135	8.9536136197395e-05	0.00124657407686438	Pax5	WT	1.0561797752809	1	6894	7419	0.987254761563798	0.993704795070989	FALSE	DZ
Lsm2	DZ	0.861032255773285	1	8.99331247685949e-06	0.000163534293030758	9.88744718594683e-05	0.00136194325706	Pax5	WT	1.26359338061466	1.22920517560074	5291	5843	0.757697264785909	0.782614519153496	TRUE	DZ
Hnrnpul1	DZ	0.47930712892807	1	9.0116507113092e-05	0.00123290593493859	0.000477280265516324	0.00549393357022526	Pax5	WT	1.21272834413671	1.16363636363636	5286	5816	0.756981240154661	0.778998124832574	TRUE	DZ
Hist1h1a	DZ	0.763430171299361	1	9.01304070217447e-05	0.00123290593493859	0.000728279590313837	0.00790424487458807	Pax5	WT	1.34980694980695	1.3100081366965	5688	6237	0.814549620506945	0.835387088132869	TRUE	DZ
Map4k2	DZ	0.221665836766734	1	9.01801127973155e-05	0.00123290593493859	0.000236285744125628	0.00295596890332235	Pax5	WT	1.13155631986242	1.07926267281106	5820	6381	0.833452670771875	0.854674524511117	TRUE	DZ
Ly6e	DZ	0.00682927268900102	0.128145289526504	9.02911396446165e-05	0.00123312171411271	9.43371756371402e-06	0.000167555246934114	Pax5	WT	6.85068990559187	6.62103963790975	98	175	0.0140340827724474	0.0234395928207876	TRUE	DZ
Arl6ip6	DZ	0.99999845929595	1	9.07587463035652e-06	0.000164804135819391	0.000114445625699871	0.00155004389284721	Pax5	WT	1.07241379310345	1.04480651731161	6403	6975	0.916941142775311	0.93423519957139	TRUE	DZ
Map1lc3b	DZ	0.999993359492244	1	9.09468797184203e-05	0.00124076844227017	0.000937223344745893	0.00970037399501984	Pax5	WT	1.71663881594653	1.71461716937355	2794	2725	0.400114563941	0.364987945352264	TRUE	DZ
Rasgrp3	DZ	NA	NA	9.09819905447313e-07	2.15465905003952e-05	9.09819905447313e-07	2.0000591062363e-05	Pax5	WT	1	1.01923076923077	6945	7362	0.99455821280252	0.986070184837932	FALSE	DZ
Rhog	DZ	0.999999761851448	1	9.10325558331365e-07	2.15465905003952e-05	1.35724627105593e-05	0.000228525679032928	Pax5	WT	2.28023598820059	2.23763570566948	4229	4190	0.605613633108979	0.561210822394857	TRUE	DZ
Pold4	DZ	0.0491450057464931	0.670177643312472	9.12144292581322e-23	1.37320141349423e-20	2.45482604756982e-22	2.62686674908546e-20	Pax5	WT	1.51065956029314	1.57465593352376	3981	3615	0.570098811399112	0.484195017412269	TRUE	DZ
Thap11	DZ	0.989279514568492	1	9.12516491982109e-14	6.60019610150411e-12	2.80171886008264e-12	1.41705686720117e-10	Pax5	WT	1.06109324758842	1.08413284132841	6050	6111	0.866389803809251	0.818510581301902	TRUE	DZ
Cep57l1	DZ	NA	NA	9.1449470940661e-05	0.00124631189501972	9.1449470940661e-05	0.00126911870282924	Pax5	WT	1.04744525547445	1.0377358490566	6709	7254	0.960761850207647	0.971604607554246	FALSE	DZ
Tnfrsf19	DZ	NA	NA	9.1476299976249e-12	5.01840532115464e-10	9.1476299976249e-12	4.30703684397263e-10	Pax5	WT	1.05995717344754	1.01898734177215	6516	7150	0.933123299441501	0.957674792392178	FALSE	DZ
Gm12678	DZ	0.999988427577726	1	9.16096797743886e-27	1.82472388313694e-24	5.58399033102633e-25	6.75715016879709e-23	Pax5	WT	1.14744801512287	1.17551020408163	6454	6486	0.924244594014034	0.86873828020359	TRUE	DZ
Nrgn	DZ	NA	NA	9.16190017742202e-05	0.00124730937536365	9.16190017742202e-05	0.00127011010168373	Pax5	WT	1.15286624203822	1.0188679245283	6826	7360	0.977516826578834	0.985802303777123	FALSE	DZ
Uchl1	DZ	6.31228178479271e-05	0.00192712256867617	9.16849637968776e-62	7.9136348418545e-59	8.75143296450198e-64	2.41092668136961e-61	Pax5	WT	1.43975036005761	1.54548257786001	4900	4223	0.701704138622369	0.565630859898205	TRUE	DE
Nedd8	DZ	0.962548624364648	1	9.20289687276749e-07	2.17426835422848e-05	1.32313235053253e-05	0.000224828315940883	Pax5	WT	3.29549248747913	2.41055718475073	2848	2710	0.407847629958471	0.362978837396196	TRUE	DZ
Btg1	DZ	2.85327317328665e-14	2.98431238568945e-12	9.20744146787293e-32	2.43283152417451e-29	2.72303642523352e-43	5.26236949760055e-41	Pax5	WT	2.11805555555556	2.38244159758855	2663	2158	0.38135471860232	0.289043664612912	TRUE	DE
Dek	DZ	0.0517292348695856	0.700639612813955	9.20903282652704e-08	2.61467868432118e-06	9.60480604878217e-08	2.55365562052631e-06	Pax5	WT	1.88668320926385	1.79545454545455	4565	5134	0.653730488328799	0.687650683096705	TRUE	DZ
[truncated: 10,993 more rows]

## Sheet: Overlap_Bulk_Sc
Common elements in "bulk fdr10" (see Supplementary Table 1) and "sc":
n=927
Coq7
Mmp14
Col5a3
Scd1
Edaradd
Tmc7
Npc2
Myl4
Cd2
Enpep
Fcrl6
Tmem164
Klhl14
Hdac11
[truncated: 913 more rows]

## Sheet: Fedl et al._Pax5 Targets
Gene	Celltype	Regulation		Gene	Celltype	Regulation		Gene	Celltype	Regulation		Gene	Celltype	Regulation			88 common elements in "Pax act preB" and "Pax5+/- dn":	49 common elements in "Pax5+/- up" and "Pax repr preB":			68 common elements in "Pax act preB" and "bulk & sc ":	36 common elements in "bulk & sc " and "Pax repr preB":
[truncated: 176 more rows]
