# Supplementary material for: Trajectories from single-cells to PAX5-driven leukemia reveal PAX5-MYC interplay in vivo
Source: Leukemia. 2025 May 20;39(7):1607–26. doi: 10.1038/s41375-025-02626-2 (PMC12208885; doi:10.1038/s41375-025-02626-2)
Supplement: Supplementary file 4 — Supplementary Table 3 [file 41375_2025_2626_MOESM4_ESM.xlsx]

## Sheet: Tabelle1
Supplementary Table S3
Cluster distribution and significance calculations between pre-BII cells from Pax5+/- and wild-type (WT) mice recorded with single-cell RNA-Sequencing. Values correspond to Figure 4C.
Total Cells	WT = 7466	Pax5+/- = 6983
Cells per Cluster	WT	Pax5+/-	p-value
0	1543	1285	0.00065
1	1449	1175	6.32e-05
2	1279	905	3.14e-12
3	974	720	3.76e-07
4	540	820	2.26e-20
5	492	490	0.32
6	224	365	1.79e-11
7	348	228	2.20e-05
8	216	334	3.88e-09
9	119	260	1.84e-15
10	115	254	2.15e-15
11	167	147	0.63
