# Supplementary material for: Trajectories from single-cells to PAX5-driven leukemia reveal PAX5-MYC interplay in vivo
Source: Leukemia. 2025 May 20;39(7):1607–26. doi: 10.1038/s41375-025-02626-2 (PMC12208885; doi:10.1038/s41375-025-02626-2)
Supplement: Supplementary file 5 — Supplementary Table 4 [file 41375_2025_2626_MOESM5_ESM.xlsx]

## Sheet: diff.WTvsPre-leukemic5_annot
Supplementary Table S4
Bulk ATAC-sequencing data of wild-type (WT) pre-BII, Pax5+/- pre-leukemic (pre-leukemia 5 and 7) and Pax5+/- B-cell precursor acute lymphoblastic leukemia (BCP-ALL) 241. Summary of statistical analyses. The differential accessible peak and motif results are shown from the comparisons of pre-leukemic/leukemic samples to pre-B II WT cells.
Statistical comparison and gene annotation of ATAC-seq peaks identified from pre-BII WT and pre-leukemia5 samples
peak	log2FoldChange	logCPM	LR	pvalue	FDR	PeakID	Chr	Start	End	Strand	Peak.Score	Focus.Ratio.Region.Size	Annotation	Detailed.Annotation	Distance.to.TSS	Nearest.PromoterID	Entrez.ID	Nearest.Unigene	Nearest.Refseq	Nearest.Ensembl	Gene.Name	Gene.Alias	Gene.Description	Gene.Type
chr1_105752239_105752527	4.16879651454313	1.04926663384985	10.600825145959	0.00113037202158885	0.0422890217153325	Interval_3241	chr1	105752240	105752527	+	0	NA	intron (2310035C23Rik; intron 28 of 28)	-intron (2310035C23Rik; intron 27 of 27)	-28340	Tnfrsf11a	Tnfrsf11a	NM_009399	NA	NA	Tnfrsf11a	NA	NA	NA
chr1_105980691_105981472	3.14486031194641	4.44760794335698	10.0657844177003	0.00151048242233052	0.0491402759543617	Interval_3255	chr1	105980692	105981472	+	0	NA	Intergenic	Intergenic	-9324	Zcchc2	Zcchc2	NM_001122676	NA	NA	Zcchc2	NA	NA	NA
chr1_106515514_106516156	3.94484552874939	3.74405827460338	14.6762685101984	0.000127643310163552	0.0153536247695924	Interval_3294	chr1	106515515	106516156	+	0	NA	Intergenic	Intergenic	30796	Mir3473f	Mir3473f	NR_106164	NA	NA	Mir3473f	NA	NA	NA
chr1_106962010_106962484	4.30755482472518	2.35089162059863	14.8971759390868	0.000113532819233594	0.0143797743151429	Interval_3325	chr1	106962011	106962484	+	0	NA	Intergenic	Intergenic	-18737	Serpinb13	Serpinb13	NM_172852	NA	NA	Serpinb13	NA	NA	NA
chr1_10877430_10877890	4.29083769806079	3.60837200751227	16.6979022435661	4.3829436832838e-05	0.0097269710684987	Interval_209	chr1	10877431	10877890	+	0	NA	Intergenic	Intergenic	-11786	Mir467e	Mir467e	NR_030645	NA	NA	Mir467e	NA	NA	NA
chr1_120811840_120812021	6.33762407199749	0.296184773730648	12.6249342537108	0.000380635268338274	0.0240841666639607	Interval_3655	chr1	120811841	120812021	+	0	NA	Intergenic	Intergenic	209444	En1	En1	NM_010133	NA	NA	En1	NA	NA	NA
chr1_125241610_125242273	4.46849583008883	3.84433454521515	18.1008104032519	2.09512241589459e-05	0.00697448904103915	Interval_3748	chr1	125241611	125242273	+	0	NA	Intergenic	Intergenic	193785	Actr3	Actr3	NM_001205386	NA	NA	Actr3	NA	NA	NA
chr1_125263625_125264155	3.89448185332224	2.62888457313047	13.0339592009622	0.000305893177486829	0.0219644178475834	Interval_3749	chr1	125263626	125264155	+	0	NA	Intergenic	Intergenic	171837	Actr3	Actr3	NM_001205386	NA	NA	Actr3	NA	NA	NA
chr1_125467701_125468273	3.40852399874185	2.4013387985804	10.1278702677835	0.001460440562953	0.0482705070308924	Interval_3763	chr1	125467702	125468273	+	0	NA	Intergenic	Intergenic	-32260	Actr3	Actr3	NM_001205386	NA	NA	Actr3	NA	NA	NA
chr1_125676695_125677402	3.55216932837865	3.04567770550392	11.6258326269746	0.000650421179766245	0.0320992316954197	Interval_3770	chr1	125676696	125677402	+	0	NA	promoter-TSS (Gpr39)	-promoter-TSS (Gpr39)	53	Gpr39	Gpr39	NM_027677	NA	NA	Gpr39	NA	NA	NA
chr1_125766680_125766914	6.33762407199749	0.296184773730648	12.6249342537108	0.000380635268338274	0.0240841666639607	Interval_3773	chr1	125766681	125766914	+	0	NA	intron (Gpr39; intron 1 of 1)	-intron (Gpr39; intron 1 of 1)	89801	Gpr39	Gpr39	NM_027677	NA	NA	Gpr39	NA	NA	NA
chr1_125967213_125967401	6.1475251105294	0.179053012779333	11.5722031318002	0.000669450530920087	0.0320992316954197	Interval_3780	chr1	125967214	125967401	+	0	NA	intron (Nckap5; intron 12 of 12)	-intron (Nckap5; intron 16 of 16)	-55093	Lypd1	Lypd1	NM_145100	NA	NA	Lypd1	NA	NA	NA
chr1_127473718_127474031	-8.3230906506459	2.80323069655778	13.9842036047834	0.000184352978176283	0.0180431162011334	Interval_3831	chr1	127473719	127474031	+	0	NA	intron (Mgat5; intron 16 of 17)	-intron (Mgat5; intron 16 of 17)	204146	Tmem163	Tmem163	NM_028135	NA	NA	Tmem163	NA	NA	NA
chr1_127625293_127626245	3.20878119146586	4.001093276376	10.2970075210711	0.00133246113951799	0.0458297009030937	Interval_3842	chr1	127625294	127626245	+	0	NA	intron (Tmem163; intron 2 of 7)	-intron (Tmem163; intron 2 of 7)	52252	Tmem163	Tmem163	NM_028135	NA	NA	Tmem163	NA	NA	NA
chr1_127637990_127638222	4.58618278141848	1.28318382661581	13.1524711465345	0.000287140303098058	0.0215001444142076	Interval_3843	chr1	127637991	127638222	+	0	NA	intron (Tmem163; intron 2 of 7)	-intron (Tmem163; intron 2 of 7)	39915	Tmem163	Tmem163	NM_028135	NA	NA	Tmem163	NA	NA	NA
chr1_127830179_127830995	4.40073928176246	4.44738251306119	18.1267189006361	2.06680867107173e-05	0.00697448904103915	Interval_3855	chr1	127830180	127830995	+	0	NA	intron (Map3k19; intron 4 of 9)	-intron (Map3k19; intron 4 of 9)	9703	Map3k19	Map3k19	NM_011737	NA	NA	Map3k19	NA	NA	NA
chr1_128314772_128315188	4.30850030948209	2.63863466827258	15.3114981897712	9.1159951597207e-05	0.0133550746310281	Interval_3877	chr1	128314773	128315188	+	0	NA	intron (Lct; intron 2 of 16)	-intron (Lct; intron 2 of 16)	13338	Lct	Lct	NM_001081078	NA	NA	Lct	NA	NA	NA
chr1_128431301_128431682	-7.649164442951	2.18987958035253	11.4433961604206	0.000717485348383631	0.0333173294073053	Interval_3887	chr1	128431302	128431682	+	0	NA	Intergenic	Intergenic	-14076	Dars	Dars	NM_145507	NA	NA	Dars	NA	NA	NA
chr1_13002020_13002444	-7.63019562020255	2.17037822759994	11.3663316071129	0.000747874400242337	0.0339430554274998	Interval_238	chr1	13002021	13002444	+	0	NA	Intergenic	Intergenic	-11097	Slco5a1	Slco5a1	NM_172841	NA	NA	Slco5a1	NA	NA	NA
chr1_130660231_130660604	-4.63603084735069	3.4890377779462	10.2393112579248	0.00137478910465611	0.0467481963342531	Interval_3955	chr1	130660232	130660604	+	0	NA	intron (C4bp; intron 1 of 9)	-intron (C4bp; intron 1 of 9)	1200	C4bp	C4bp	NM_007576	NA	NA	C4bp	NA	NA	NA
chr1_130740678_130741767	3.39967298951571	3.22312779164767	10.9320697341888	0.000945138504854016	0.0383663835477206	Interval_3958	chr1	130740679	130741767	+	0	NA	intron (AA986860; intron 3 of 3)	-intron (AA986860; intron 3 of 3)	9247	AA986860	AA986860	NM_177604	NA	NA	AA986860	NA	NA	NA
chr1_130847135_130847745	3.67007785312951	2.94486237416065	12.1893429690906	0.000480633090078031	0.0270396209040239	Interval_3965	chr1	130847136	130847745	+	0	NA	exon (Pigr; exon 6 of 11)	-exon (Pigr; exon 6 of 11)	-18337	Fcmr	Fcmr	NM_026976	NA	NA	Fcmr	NA	NA	NA
chr1_131204428_131204704	3.90628714397281	2.45714402872943	12.8657535933824	0.000334650107178004	0.0227292439266422	Interval_4002	chr1	131204429	131204704	+	0	NA	intron (Rassf5; intron 2 of 5)	-intron (Rassf5; intron 2 of 5)	40612	Rassf5	Rassf5	NM_018750	NA	NA	Rassf5	NA	NA	NA
chr1_13162076_13162958	4.09244861423069	3.24397620337582	14.9336126008081	0.000111361111107056	0.0143530878197267	Interval_244	chr1	13162077	13162958	+	0	NA	intron (Ncoa2; intron 12 of 21)	-intron (Ncoa2; intron 12 of 21)	-35354	Prdm14	Prdm14	NM_001081209	NA	NA	Prdm14	NA	NA	NA
chr1_131737869_131739275	3.9230627808405	4.05438071002069	14.7476288409371	0.000122901990428338	0.0149554124045323	Interval_4052	chr1	131737870	131739275	+	0	NA	Intergenic	Intergenic	-5450	Slc26a9	Slc26a9	NM_177243	NA	NA	Slc26a9	NA	NA	NA
chr1_131749433_131750198	4.28631225443104	3.39727401397808	16.4327256822523	5.04074249531694e-05	0.010390516587635	Interval_4053	chr1	131749434	131750198	+	0	NA	intron (Slc26a9; intron 1 of 20)	-intron (Slc26a9; intron 1 of 20)	5794	Slc26a9	Slc26a9	NM_177243	NA	NA	Slc26a9	NA	NA	NA
chr1_131767654_131767856	4.43023518652281	1.24131798650448	12.1936721993968	0.000479518949698143	0.0270205696895135	Interval_4058	chr1	131767655	131767856	+	0	NA	intron (Slc26a9; intron 19 of 20)	-intron (Slc26a9; intron 19 of 20)	23733	Slc26a9	Slc26a9	NM_177243	NA	NA	Slc26a9	NA	NA	NA
chr1_132103956_132104435	3.70894357321465	3.31933973889975	12.8129863880467	0.000344221680286972	0.023049842278691	Interval_4093	chr1	132103957	132104435	+	0	NA	Intergenic	Intergenic	35489	Cdk18	Cdk18	NM_008795	NA	NA	Cdk18	NA	NA	NA
chr1_132334842_132335264	-5.45065430017877	3.36413219428049	11.8988002224768	0.000561701122911769	0.0296620835096504	Interval_4123	chr1	132334843	132335264	+	0	NA	Intergenic	Intergenic	18928	Nuak2	Nuak2	NM_001195025	NA	NA	Nuak2	NA	NA	NA
chr1_132903421_132903739	3.93995605495658	1.35471466471092	10.550317849182	0.00116168108874999	0.0428533362880431	Interval_4151	chr1	132903422	132903739	+	0	NA	intron (Lrrn2; intron 1 of 1)	-intron (Lrrn2; intron 1 of 1)	23225	Lrrn2	Lrrn2	NM_010732	NA	NA	Lrrn2	NA	NA	NA
chr1_133265151_133265655	3.432579414648	2.25984085279903	10.0895835828258	0.00149109798092409	0.0486762928638456	Interval_4182	chr1	133265152	133265655	+	0	NA	intron (Plekha6; intron 5 of 26)	-intron (Plekha6; intron 5 of 22)	4405	Gm19461	Gm19461	NR_037984	NA	NA	Gm19461	NA	NA	NA
chr1_133684768_133684935	6.65598003787154	0.506609086337032	14.5023916175203	0.000139981712537582	0.0156856249694848	Interval_4207	chr1	133684769	133684935	+	0	NA	intron (Lax1; intron 2 of 5)	-intron (Lax1; intron 2 of 5)	5164	Lax1	Lax1	NM_172842	NA	NA	Lax1	NA	NA	NA
chr1_133689670_133690434	3.49821159945626	5.12015169597711	12.459460239876	0.000415880105190335	0.0253310363839353	Interval_4208	chr1	133689671	133690434	+	0	NA	promoter-TSS (Lax1)	-promoter-TSS (Lax1)	-36	Lax1	Lax1	NM_172842	NA	NA	Lax1	NA	NA	NA
chr1_133800725_133801838	3.6644761299468	5.92480023499155	13.7233977555438	0.000211799367784692	0.0192848121217755	Interval_4218	chr1	133800726	133801838	+	0	NA	Intergenic	Intergenic	-47535	Atp2b4	Atp2b4	NM_001167949	NA	NA	Atp2b4	NA	NA	NA
chr1_13384374_13384613	-7.52624267682765	2.07806236600285	10.9893693907196	0.000916359851123519	0.0376115547249615	Interval_266	chr1	13384375	13384613	+	0	NA	Intergenic	Intergenic	-10411	Ncoa2	Ncoa2	NM_008678	NA	NA	Ncoa2	NA	NA	NA
chr1_133863451_133864242	3.5646525147048	2.02313312452898	10.1629223257295	0.00143293306555325	0.0477308631819628	Interval_4224	chr1	133863452	133864242	+	0	NA	Intergenic	Intergenic	43326	Optc	Optc	NM_001160420	NA	NA	Optc	NA	NA	NA
chr1_133881749_133882335	3.45059930592668	3.14720835325236	11.0226404791048	0.000900057709618927	0.0373931765783177	Interval_4226	chr1	133881750	133882335	+	0	NA	Intergenic	Intergenic	25131	Optc	Optc	NM_001160420	NA	NA	Optc	NA	NA	NA
chr1_133885794_133886671	3.45505021624429	2.94846479810208	11.0734866512785	0.000875708614469858	0.036835440665314	Interval_4227	chr1	133885795	133886671	+	0	NA	Intergenic	Intergenic	20940	Optc	Optc	NM_001160420	NA	NA	Optc	NA	NA	NA
chr1_134082963_134083385	4.20118035856189	3.26405585363873	15.6880517460154	7.46945337886782e-05	0.0123398405115497	Interval_4252	chr1	134082964	134083385	+	0	NA	Intergenic	Intergenic	-4019	Btg2	Btg2	NM_007570	NA	NA	Btg2	NA	NA	NA
chr1_134992202_134992750	3.31790565690069	2.81326480042694	10.0758466301565	0.00150225579193648	0.0489640765262041	Interval_4322	chr1	134992203	134992750	+	0	NA	intron (Lgr6; intron 16 of 17)	-intron (Lgr6; intron 16 of 17)	29911	Ube2t	Ube2t	NM_001278115	NA	NA	Ube2t	NA	NA	NA
chr1_135224005_135224802	3.46251281624963	2.79438863872519	10.7747665924026	0.00102893190189411	0.0399080496627784	Interval_4350	chr1	135224006	135224802	+	0	NA	Intergenic	Intergenic	34068	Elf3	Elf3	NM_007921	NA	NA	Elf3	NA	NA	NA
chr1_135237076_135237770	3.87478597524883	2.85735959121806	13.1306577053753	0.000290502775859954	0.0215491471941167	Interval_4351	chr1	135237077	135237770	+	0	NA	Intergenic	Intergenic	21049	Elf3	Elf3	NM_007921	NA	NA	Elf3	NA	NA	NA
chr1_135673526_135673776	7.03118644251497	0.776047141049233	16.8852955889906	3.97080034099594e-05	0.00930627394716646	Interval_4383	chr1	135673527	135673776	+	0	NA	Intergenic	Intergenic	-55546	Csrp1	Csrp1	NM_007791	NA	NA	Csrp1	NA	NA	NA
chr1_13601272_13601739	3.79373977039671	2.41255773772084	12.1386424021836	0.000493877149848387	0.0274214526522593	Interval_281	chr1	13601273	13601739	+	0	NA	Intergenic	Intergenic	-11596	Tram1	Tram1	NM_028173	NA	NA	Tram1	NA	NA	NA
chr1_136161025_136161758	4.27794024042285	3.95984804491927	16.877165668033	3.98784475286689e-05	0.00932531177466823	Interval_4430	chr1	136161026	136161758	+	0	NA	intron (Kif21b; intron 21 of 34)	-intron (Kif21b; intron 21 of 34)	29991	Kif21b	Kif21b	NM_001039472	NA	NA	Kif21b	NA	NA	NA
chr1_136450415_136451034	3.34234230700117	3.07860489234896	10.4584169871125	0.00122091860171106	0.0435945397609693	Interval_4451	chr1	136450416	136451034	+	0	NA	Intergenic	Intergenic	-17123	Kif14	Kif14	NM_001287179	NA	NA	Kif14	NA	NA	NA
chr1_136694849_136695415	4.60082142132877	3.80122006105108	18.8756903059507	1.39519348483719e-05	0.00590954689335567	Interval_4463	chr1	136694850	136695415	+	0	NA	Intergenic	Intergenic	-1079	Platr22	Platr22	NR_037986	NA	NA	Platr22	NA	NA	NA
chr1_136717897_136718491	4.20838557056201	3.87926159094013	16.4337943029392	5.03790173417662e-05	0.010390516587635	Interval_4465	chr1	136717898	136718491	+	0	NA	intron (Platr22; intron 2 of 4)	-intron (Platr22; intron 2 of 4)	21983	Platr22	Platr22	NR_037986	NA	NA	Platr22	NA	NA	NA
chr1_136730595_136731087	4.61217503725118	2.79934125465367	17.4807805938512	2.90226873002332e-05	0.0081991444814021	Interval_4467	chr1	136730596	136731087	+	0	NA	Intergenic	Intergenic	34630	Platr22	Platr22	NR_037986	NA	NA	Platr22	NA	NA	NA
chr1_137656921_137657654	3.87799115813762	3.30236265107487	13.7063344193009	0.000213732379242579	0.0193478636802704	Interval_4498	chr1	137656922	137657654	+	0	NA	Intergenic	Intergenic	-309167	Mir181a-1	Mir181a-1	NR_029795	NA	NA	Mir181a-1	NA	NA	NA
chr1_138162695_138163153	3.41237075057931	2.61029807344941	10.4267592002177	0.0012420249391591	0.0437330528158467	Interval_4528	chr1	138162696	138163153	+	0	NA	intron (Ptprc; intron 2 of 29)	-intron (Ptprc; intron 1 of 31)	12381	Ptprc	Ptprc	NM_001268286	NA	NA	Ptprc	NA	NA	NA
chr1_138785780_138786407	3.27792429583075	3.24201709310525	10.270745015119	0.00135156214661464	0.0462593608583283	Interval_4555	chr1	138785781	138786407	+	0	NA	Intergenic	Intergenic	61485	Lhx9	Lhx9	NM_010714	NA	NA	Lhx9	NA	NA	NA
chr1_139067106_139067715	-4.62169173313806	3.47519457376166	10.1834915772832	0.00141703595698393	0.0474229738069527	Interval_4578	chr1	139067107	139067715	+	0	NA	intron (Dennd1b; intron 8 of 20)	-intron (Dennd1b; intron 9 of 21)	89754	4930596I21Rik	4930596I21Rik	NR_108103	NA	NA	4930596I21Rik	NA	NA	NA
chr1_139413302_139414027	3.49264547509244	2.39294156999561	10.4819297335465	0.0012054777845773	0.0433457797957676	Interval_4593	chr1	139413303	139414027	+	0	NA	Intergenic	Intergenic	-8718	Zbtb41	Zbtb41	NM_172643	NA	NA	Zbtb41	NA	NA	NA
chr1_14196567_14196938	-9.23123540551246	3.65860199824911	17.604515344105	2.71941896632027e-05	0.00798763180073222	Interval_307	chr1	14196568	14196938	+	0	NA	intron (Eya1; intron 12 of 17)	-intron (Eya1; intron 11 of 16)	113446	Eya1	Eya1	NM_010164	NA	NA	Eya1	NA	NA	NA
chr1_143465857_143466629	3.59783123765593	3.28530296963091	12.0871298385177	0.000507710706209082	0.0279168778004329	Interval_4732	chr1	143465858	143466629	+	0	NA	Intergenic	Intergenic	-174454	B3galt2	B3galt2	NM_020025	NA	NA	B3galt2	NA	NA	NA
chr1_143640564_143641145	3.5639717874775	2.5641422317245	11.1006437425839	0.000862977588047391	0.036564783673862	Interval_4736	chr1	143640565	143641145	+	0	NA	exon (B3galt2; exon 1 of 2)	-exon (B3galt2; exon 1 of 2)	158	B3galt2	B3galt2	NM_020025	NA	NA	B3galt2	NA	NA	NA
chr1_144018425_144019043	4.0276793306359	3.13750345956092	14.5955880989563	0.000133226089543081	0.0155806694667381	Interval_4761	chr1	144018426	144019043	+	0	NA	Intergenic	Intergenic	-14585	Rgs2	Rgs2	NM_009061	NA	NA	Rgs2	NA	NA	NA
chr1_14924729_14925268	3.3429426618633	3.69909594344925	10.9546768869738	0.000933676520813611	0.0380962343832246	Interval_324	chr1	14924730	14925268	+	0	NA	Intergenic	Intergenic	-6137	Trpa1	Trpa1	NM_177781	NA	NA	Trpa1	NA	NA	NA
chr1_149940281_149940744	3.69944310565242	1.76977981067372	10.4934290530621	0.00119799828416969	0.0432736259516346	Interval_4980	chr1	149940282	149940744	+	0	NA	intron (Pla2g4a; intron 1 of 17)	-intron (Pla2g4a; intron 1 of 17)	20777	Pla2g4a	Pla2g4a	NM_008869	NA	NA	Pla2g4a	NA	NA	NA
chr1_150759289_150760040	3.78154462001864	4.22133802872318	13.9427455350587	0.000188463542287103	0.0182912879741748	Interval_5003	chr1	150759290	150760040	+	0	NA	intron (Hmcn1; intron 15 of 106)	-intron (Hmcn1; intron 15 of 106)	233770	Hmcn1	Hmcn1	NM_001024720	NA	NA	Hmcn1	NA	NA	NA
chr1_151080723_151081011	4.1551320490791	1.37718866503918	11.8084023566659	0.00058964008475684	0.0304364932244261	Interval_5022	chr1	151080724	151081011	+	0	NA	Intergenic	Intergenic	-57167	C730036E19Rik	C730036E19Rik	NR_038011	NA	NA	C730036E19Rik	NA	NA	NA
chr1_151723723_151724541	-4.44527087864154	3.84825276969147	10.1714999890412	0.00142628191625434	0.0476010204796405	Interval_5065	chr1	151723724	151724541	+	0	NA	Intergenic	Intergenic	-31242	Edem3	Edem3	NM_001039644	NA	NA	Edem3	NA	NA	NA
chr1_151893792_151894431	3.5361771201944	2.98709675423885	11.4396660863469	0.000718927093897331	0.0333694543831706	Interval_5079	chr1	151893793	151894431	+	0	NA	intron (1700025G04Rik; intron 5 of 5)	-intron (1700025G04Rik; intron 5 of 5)	138738	Edem3	Edem3	NM_001039644	NA	NA	Edem3	NA	NA	NA
chr1_152585373_152586009	3.99744982061896	2.14934394708324	12.8040190565606	0.000345875520348952	0.0231457595333132	Interval_5124	chr1	152585374	152586009	+	0	NA	intron (Rgl1; intron 3 of 17)	-intron (Rgl1; intron 3 of 17)	39420	Rgl1	Rgl1	NM_016846	NA	NA	Rgl1	NA	NA	NA
chr1_153602320_153603343	3.24128026546597	3.84506757326759	10.4114640456235	0.00125235418324107	0.043908164254136	Interval_5218	chr1	153602321	153603343	+	0	NA	Intergenic	Intergenic	-50205	Rgs8	Rgs8	NM_026380	NA	NA	Rgs8	NA	NA	NA
chr1_153696005_153696589	-4.83796163209313	3.67855178673262	11.0175710264503	0.000902522572910889	0.0374509247722229	Interval_5229	chr1	153696006	153696589	+	0	NA	exon (Rgs8; exon 7 of 7)	-exon (Rgs8; exon 7 of 7)	41532	C230024C17Rik	C230024C17Rik	NR_046171	NA	NA	C230024C17Rik	NA	NA	NA
chr1_154607379_154607993	3.97718800436655	3.44472332348891	14.5618158345591	0.000135635394917036	0.0156856249694848	Interval_5263	chr1	154607380	154607993	+	0	NA	intron (Cacna1e; intron 6 of 46)	-intron (Cacna1e; intron 6 of 46)	118234	Cacna1e	Cacna1e	NM_009782	NA	NA	Cacna1e	NA	NA	NA
chr1_154791432_154791707	3.53670603361295	2.01234062072322	10.2428502790372	0.00137215399944555	0.0467241685438097	Interval_5274	chr1	154791433	154791707	+	0	NA	Intergenic	Intergenic	-65650	Cacna1e	Cacna1e	NM_009782	NA	NA	Cacna1e	NA	NA	NA
chr1_154816708_154817409	-5.61546638732168	4.4214600939732	14.1188418678502	0.00017161611748339	0.017552533785033	Interval_5277	chr1	154816709	154817409	+	0	NA	Intergenic	Intergenic	-91139	Cacna1e	Cacna1e	NM_009782	NA	NA	Cacna1e	NA	NA	NA
chr1_155109320_155109855	3.6998828059578	3.4346357351463	12.8290578424357	0.00034127755888154	0.0229792860084118	Interval_5307	chr1	155109321	155109855	+	0	NA	Intergenic	Intergenic	-9952	Ier5	Ier5	NM_010500	NA	NA	Ier5	NA	NA	NA
chr1_155476158_155476695	3.64561757972721	2.65773733996832	11.7585922777273	0.00060563012778692	0.0310929793699956	Interval_5336	chr1	155476159	155476695	+	0	NA	Intergenic	Intergenic	50684	Gm5532	Gm5532	NR_132128	NA	NA	Gm5532	NA	NA	NA
chr1_155810034_155810711	3.33225134074475	3.90088282855737	10.9830319394085	0.000919498754840555	0.0377063028034419	Interval_5353	chr1	155810035	155810711	+	0	NA	intron (Qsox1; intron 1 of 12)	-intron (Qsox1; intron 1 of 11)	2526	Qsox1	Qsox1	NM_023268	NA	NA	Qsox1	NA	NA	NA
chr1_156710858_156711223	5.23589104095908	1.11847577213022	14.6173662286139	0.000131695339937089	0.015518713976728	Interval_5396	chr1	156710859	156711223	+	0	NA	intron (Fam20b; intron 1 of 7)	-intron (Fam20b; intron 1 of 7)	7869	Fam20b	Fam20b	NM_145413	NA	NA	Fam20b	NA	NA	NA
chr1_156956203_156956843	4.98991924867375	4.67543436629688	22.4007411471519	2.2128860240272e-06	0.00293214954052903	Interval_5408	chr1	156956204	156956843	+	0	NA	Intergenic	Intergenic	-16897	Ralgps2	Ralgps2	NR_027640	NA	NA	Ralgps2	NA	NA	NA
chr1_157002904_157003564	-4.29453454533215	4.40263619914882	10.2353406902555	0.00137775163221465	0.0467791113643909	Interval_5415	chr1	157002905	157003564	+	0	NA	Intergenic	Intergenic	-63608	Ralgps2	Ralgps2	NR_027640	NA	NA	Ralgps2	NA	NA	NA
chr1_160861276_160861866	-5.57574474601635	3.48238929629428	12.3901802165574	0.000431597596633282	0.0258298790023998	Interval_5565	chr1	160861277	160861866	+	0	NA	Intergenic	Intergenic	-44840	Rc3h1	Rc3h1	NM_001024952	NA	NA	Rc3h1	NA	NA	NA
chr1_161499997_161501169	-5.3090708683633	4.67515091833735	13.6019816287957	0.000225946893428097	0.0195120803028363	Interval_5609	chr1	161499998	161501169	+	0	NA	intron (Tnfsf18; intron 2 of 2)	-intron (Tnfsf18; intron 2 of 2)	5926	Tnfsf18	Tnfsf18	NM_183391	NA	NA	Tnfsf18	NA	NA	NA
chr1_164149200_164149951	-4.33915036846082	5.26540986577757	10.9274913032611	0.000947477069838514	0.0384016607817294	Interval_5740	chr1	164149201	164149951	+	0	NA	exon (Selp; exon 16 of 16)	-exon (Selp; exon 16 of 16)	-2259	F5	F5	NM_007976	NA	NA	F5	NA	NA	NA
chr1_164435496_164435900	-7.34744887250784	1.92123975806457	10.3524108002366	0.00129305703325802	0.0448752946676892	Interval_5755	chr1	164435497	164435900	+	0	NA	intron (Nme7; intron 13 of 13)	-intron (Nme7; intron 13 of 13)	22657	Atp1b1	Atp1b1	NM_009721	NA	NA	Atp1b1	NA	NA	NA
chr1_165160840_165161755	3.22904337429269	3.30602263759318	10.019011074591	0.00154932633492166	0.0496620616794515	Interval_5803	chr1	165160841	165161755	+	0	NA	promoter-TSS (Tbx19)	-promoter-TSS (Tbx19)	-525	Tbx19	Tbx19	NM_032005	NA	NA	Tbx19	NA	NA	NA
chr1_165321970_165323314	-4.35016362953585	6.17697905646355	11.3213651913755	0.000766203609177643	0.0344768535773227	Interval_5814	chr1	165321971	165323314	+	0	NA	TTS (Gpr161)	-TTS (Gpr161)	26876	Gpr161	Gpr161	NM_001081126	NA	NA	Gpr161	NA	NA	NA
chr1_165691356_165691954	3.38675325591285	3.31815889843937	10.8684948896129	0.000978139905387785	0.0390986646387665	Interval_5840	chr1	165691357	165691954	+	0	NA	intron (Rcsd1; intron 1 of 6)	-intron (Rcsd1; intron 1 of 5)	16439	Rcsd1	Rcsd1	NM_001038846	NA	NA	Rcsd1	NA	NA	NA
chr1_16641975_16642618	5.3713913315618	3.29329932862088	22.8017517911116	1.79601922468811e-06	0.00269589544773109	Interval_373	chr1	16641976	16642618	+	0	NA	TTS (Tceb1)	-TTS (Tceb1)	14568	Tceb1	Tceb1	NM_026456	NA	NA	Tceb1	NA	NA	NA
chr1_166429725_166430314	3.84644384662101	2.71096529530302	12.9114353058684	0.000326580767189411	0.0224880332231718	Interval_5894	chr1	166429726	166430314	+	0	NA	Intergenic	Intergenic	-20192	Pogk	Pogk	NM_001142948	NA	NA	Pogk	NA	NA	NA
chr1_166503411_166503908	4.1010772700103	1.7156710123042	12.3700173667409	0.000436283548279906	0.0259648290543713	Interval_5895	chr1	166503412	166503908	+	0	NA	Intergenic	Intergenic	-6072	Gm4846	Gm4846	NM_001164306	NA	NA	Gm4846	NA	NA	NA
chr1_168432057_168432772	-4.85992888798806	5.76985569255268	13.0227033465699	0.000307737252641816	0.0220074520079364	Interval_5970	chr1	168432058	168432772	+	0	NA	promoter-TSS (Pbx1)	-promoter-TSS (Pbx1)	-246	Pbx1	Pbx1	NM_001291509	NA	NA	Pbx1	NA	NA	NA
chr1_170927102_170927693	-5.81015664481109	3.70491433913741	13.3207013169673	0.000262491982456039	0.0205242971162249	Interval_6079	chr1	170927103	170927693	+	0	NA	exon (Fcrla; exon 1 of 5)	-exon (Fcrla; exon 1 of 5)	185	Fcrla	Fcrla	NM_001160215	NA	NA	Fcrla	NA	NA	NA
chr1_170928372_170929112	-4.1893910583128	5.93521305804466	10.655668818937	0.0010973405593209	0.041483982805757	Interval_6080	chr1	170928373	170929112	+	0	NA	Intergenic	Intergenic	-1159	Fcrla	Fcrla	NM_001160215	NA	NA	Fcrla	NA	NA	NA
chr1_171231745_171232339	4.06500841980409	2.53434030354767	13.6644932099437	0.000218547915759821	0.0195120803028363	Interval_6105	chr1	171231746	171232339	+	0	NA	intron (Fcer1g; intron 1 of 4)	-intron (Fcer1g; intron 1 of 4)	2307	Fcer1g	Fcer1g	NM_010185	NA	NA	Fcer1g	NA	NA	NA
chr1_172557922_172558455	-5.49976652118501	3.41043663996604	12.0910697682937	0.000506638972277514	0.0278726097338021	Interval_6251	chr1	172557923	172558455	+	0	NA	intron (Vsig8; intron 1 of 6)	-intron (Vsig8; intron 1 of 6)	-1717	Vsig8	Vsig8	NM_177723	NA	NA	Vsig8	NA	NA	NA
chr1_175641705_175642208	3.3329411715731	4.51545891221362	11.2545501193401	0.000794280706641668	0.0352482687709772	Interval_6399	chr1	175641706	175642208	+	0	NA	intron (Kmo; intron 4 of 14)	-intron (Kmo; intron 4 of 14)	9764	Kmo	Kmo	NM_133809	NA	NA	Kmo	NA	NA	NA
chr1_175754780_175755642	4.43871853391999	3.54595468257586	17.4144264381733	3.00536281161141e-05	0.00826696220979258	Interval_6407	chr1	175754781	175755642	+	0	NA	intron (Wdr64; intron 9 of 27)	-intron (Wdr64; intron 9 of 27)	56618	Wdr64	Wdr64	NM_029453	NA	NA	Wdr64	NA	NA	NA
chr1_177150459_177150766	4.85146555513501	0.831755909331584	12.1617147216106	0.0004878051032879	0.0271942889794547	Interval_6472	chr1	177150460	177150766	+	0	NA	intron (Akt3; intron 1 of 12)	-intron (Akt3; intron 1 of 12)	98154	Akt3	Akt3	NM_011785	NA	NA	Akt3	NA	NA	NA
chr1_177645939_177646597	-5.35185919649933	4.71640681783432	13.7758984810277	0.000205961612218096	0.0191217544538961	Interval_6522	chr1	177645940	177646597	+	0	NA	Intergenic	Intergenic	-3325	2310043L19Rik	2310043L19Rik	NR_037994	NA	NA	2310043L19Rik	NA	NA	NA
chr1_177681081_177681638	3.5712510443453	4.56760301416768	12.7622969057207	0.000353676325709691	0.0234873436936357	Interval_6525	chr1	177681082	177681638	+	0	NA	Intergenic	Intergenic	-38417	2310043L19Rik	2310043L19Rik	NR_037994	NA	NA	2310043L19Rik	NA	NA	NA
chr1_180295870_180296594	3.58994371160683	3.37093921960191	12.1062589491037	0.000502528560262992	0.0277048023982964	Interval_6635	chr1	180295871	180296594	+	0	NA	Intergenic	Intergenic	-34244	Itpkb	Itpkb	NM_001081175	NA	NA	Itpkb	NA	NA	NA
chr1_180355743_180356816	3.65260302838678	5.03307660673875	13.4345278924893	0.000247035144588039	0.0201279011578467	Interval_6641	chr1	180355744	180356816	+	0	NA	intron (Itpkb; intron 2 of 7)	-intron (Itpkb; intron 2 of 7)	-25731	Gm5069	Gm5069	NR_003623	NA	NA	Gm5069	NA	NA	NA
chr1_180563171_180563941	3.73768714047581	3.64379908520717	13.2550361488612	0.000271848542351735	0.0208786072262617	Interval_6680	chr1	180563172	180563941	+	0	NA	Intergenic	Intergenic	-5419	Parp1	Parp1	NM_007415	NA	NA	Parp1	NA	NA	NA
chr1_180775401_180775697	3.4453210841834	2.41913297148898	10.4803249147414	0.00120652535735873	0.0433568413909956	Interval_6702	chr1	180775402	180775697	+	0	NA	Intergenic	Intergenic	38054	H3f3a	H3f3a	NM_008210	NA	NA	H3f3a	NA	NA	NA
chr1_181299015_181299561	3.71902234958193	2.03610465720575	11.055807342737	0.000884098396857289	0.0370541448382914	Interval_6755	chr1	181299016	181299561	+	0	NA	Intergenic	Intergenic	-53340	Cnih3	Cnih3	NM_001160211	NA	NA	Cnih3	NA	NA	NA
chr1_182369867_182370468	3.437370171931	2.21972299716898	10.1078039494837	0.00147642788574284	0.0485308346040654	Interval_6818	chr1	182369868	182370468	+	0	NA	Intergenic	Intergenic	-28562	Fbxo28	Fbxo28	NM_175127	NA	NA	Fbxo28	NA	NA	NA
chr1_184005439_184006374	4.37034522521241	4.84711017775421	18.2273905916905	1.96039199395213e-05	0.00685337305497752	Interval_6900	chr1	184005440	184006374	+	0	NA	Intergenic	Intergenic	28091	1700056E22Rik	1700056E22Rik	NM_028516	NA	NA	1700056E22Rik	NA	NA	NA
chr1_184441156_184441661	-4.66518032313405	3.51633675425995	10.3509366193069	0.00129409007577014	0.0448950041288089	Interval_6919	chr1	184441157	184441661	+	0	NA	Intergenic	Intergenic	116282	1700112H15Rik	1700112H15Rik	NR_040472	NA	NA	1700112H15Rik	NA	NA	NA
chr1_184683640_184684226	4.47484167324306	3.07943984886072	17.0838591827951	3.57649795394761e-05	0.0088664395619884	Interval_6934	chr1	184683641	184684226	+	0	NA	Intergenic	Intergenic	-28564	4930488B22Rik	4930488B22Rik	NR_040627	NA	NA	4930488B22Rik	NA	NA	NA
chr1_189046925_189047189	3.93995605495658	1.35471466471092	10.550317849182	0.00116168108874999	0.0428533362880431	Interval_7135	chr1	189046926	189047189	+	0	NA	Intergenic	Intergenic	-39217	Kctd3	Kctd3	NM_172650	NA	NA	Kctd3	NA	NA	NA
chr1_189799036_189799269	-9.0609068083103	3.49558986600493	16.9106203577509	3.91817477677342e-05	0.00923637121255261	Interval_7178	chr1	189799037	189799269	+	0	NA	intron (Ptpn14; intron 3 of 18)	-intron (Ptpn14; intron 3 of 18)	70885	Ptpn14	Ptpn14	NM_008976	NA	NA	Ptpn14	NA	NA	NA
chr1_189801190_189801849	-4.9297872162681	5.01300598571779	12.7597742693064	0.000354153633069191	0.0234921733500929	Interval_7179	chr1	189801191	189801849	+	0	NA	intron (Ptpn14; intron 3 of 18)	-intron (Ptpn14; intron 3 of 18)	73252	Ptpn14	Ptpn14	NM_008976	NA	NA	Ptpn14	NA	NA	NA
chr1_191226668_191227093	-4.72508916231714	4.5066729637836	11.666184375938	0.000636464116173054	0.0319031554965147	Interval_7257	chr1	191226669	191227093	+	0	NA	Intergenic	Intergenic	-43548	Atf3	Atf3	NM_007498	NA	NA	Atf3	NA	NA	NA
chr1_191259072_191259558	4.03987297698332	2.83068523641855	14.2161129431031	0.000162969059460631	0.0171376557819928	Interval_7262	chr1	191259073	191259558	+	0	NA	Intergenic	Intergenic	58803	Nenf	Nenf	NM_025424	NA	NA	Nenf	NA	NA	NA
chr1_191756374_191757080	-5.2578265778909	4.07800112185663	12.6754348793364	0.000370491033495225	0.0240091052381828	Interval_7323	chr1	191756375	191757080	+	0	NA	intron (Lpgat1; intron 4 of 7)	-intron (Lpgat1; intron 4 of 7)	38703	Lpgat1	Lpgat1	NM_172266	NA	NA	Lpgat1	NA	NA	NA
chr1_191896883_191897070	4.41696783164007	1.5810407461294	13.5045230100957	0.000237989131779918	0.0199496937739665	Interval_7341	chr1	191896884	191897070	+	0	NA	exon (1700034H15Rik; exon 5 of 5)	-exon (1700034H15Rik; exon 5 of 5)	-9804	Slc30a1	Slc30a1	NM_009579	NA	NA	Slc30a1	NA	NA	NA
chr1_191956181_191957012	3.46073542816752	2.86041261005535	10.9475316840803	0.000937283917249357	0.0381398668138819	Interval_7349	chr1	191956182	191957012	+	0	NA	Intergenic	Intergenic	-20773	Rd3	Rd3	NM_023727	NA	NA	Rd3	NA	NA	NA
chr1_193303260_193303933	4.29553279905602	3.96441179359911	17.1319061777959	3.48715497812929e-05	0.00879123338334397	Interval_7453	chr1	193303261	193303933	+	0	NA	intron (Lamb3; intron 2 of 22)	-intron (Lamb3; intron 2 of 22)	1603	Lamb3	Lamb3	NM_008484	NA	NA	Lamb3	NA	NA	NA
chr1_20259739_20260645	5.82427082982201	4.49178377951456	27.7999059792518	1.34532649503758e-07	0.00117186906561073	Interval_428	chr1	20259740	20260645	+	0	NA	intron (Pkhd1; intron 52 of 66)	-intron (Pkhd1; intron 52 of 66)	-96262	4930486I03Rik	4930486I03Rik	NR_045734	NA	NA	4930486I03Rik	NA	NA	NA
chr1_21040211_21041349	-6.40052290107408	6.45367671003842	18.8791241128125	1.39268426954597e-05	0.00590954689335567	Interval_451	chr1	21040212	21041349	+	0	NA	intron (Tram2; intron 1 of 10)	-intron (Tram2; intron 1 of 10)	38445	Tram2	Tram2	NM_177409	NA	NA	Tram2	NA	NA	NA
chr1_21333525_21334024	4.0945535124231	2.28291017167986	13.4637807353349	0.000243213164551831	0.0200783929430562	Interval_464	chr1	21333526	21334024	+	0	NA	Intergenic	Intergenic	-15902	Khdc1a	Khdc1a	NM_183322	NA	NA	Khdc1a	NA	NA	NA
chr1_23379253_23379667	-5.31163603180749	3.23474426440696	11.361270764931	0.000749914977825702	0.0339763045313722	Interval_504	chr1	23379254	23379667	+	0	NA	intron (Ogfrl1; intron 1 of 6)	-intron (Ogfrl1; intron 1 of 6)	3715	Ogfrl1	Ogfrl1	NM_001081079	NA	NA	Ogfrl1	NA	NA	NA
chr1_23720404_23721533	-4.55184338781241	4.64849108419391	11.2452081446983	0.000798288405505861	0.0352482687709772	Interval_513	chr1	23720405	23721533	+	0	NA	Intergenic	Intergenic	-40957	B3gat2	B3gat2	NM_172124	NA	NA	B3gat2	NA	NA	NA
chr1_23762481_23763400	-4.89477524801601	5.80381169562242	13.1649528095683	0.000285233970594896	0.0215001444142076	Interval_515	chr1	23762482	23763400	+	0	NA	exon (B3gat2; exon 1 of 4)	-exon (B3gat2; exon 1 of 4)	1015	B3gat2	B3gat2	NM_172124	NA	NA	B3gat2	NA	NA	NA
chr1_33551251_33552087	-4.44581875473926	5.01546906188551	11.1545598415364	0.000838253769648479	0.0360287630282644	Interval_680	chr1	33551252	33552087	+	0	NA	intron (Prim2; intron 7 of 13)	-intron (Prim2; intron 7 of 13)	118125	Prim2	Prim2	NM_008922	NA	NA	Prim2	NA	NA	NA
chr1_35653157_35653759	-4.7751252045015	4.16165089595456	11.4592277520093	0.000711398568706454	0.0331820926326409	Interval_771	chr1	35653158	35653759	+	0	NA	Intergenic	Intergenic	-414942	Hs6st1	Hs6st1	NM_015818	NA	NA	Hs6st1	NA	NA	NA
chr1_35817214_35817647	4.47484167324306	3.07943984886072	17.0838591827951	3.57649795394761e-05	0.0088664395619884	Interval_777	chr1	35817215	35817647	+	0	NA	Intergenic	Intergenic	-250969	Hs6st1	Hs6st1	NM_015818	NA	NA	Hs6st1	NA	NA	NA
chr1_36024604_36025629	4.87155569578825	3.60371963027975	20.2754610979137	6.70551128114801e-06	0.00419708792332838	Interval_788	chr1	36024605	36025629	+	0	NA	Intergenic	Intergenic	-43283	Hs6st1	Hs6st1	NM_015818	NA	NA	Hs6st1	NA	NA	NA
chr1_36052512_36053342	3.65288156363459	3.57266781276624	12.6852233591668	0.00036855656313237	0.0239461571494603	Interval_789	chr1	36052513	36053342	+	0	NA	Intergenic	Intergenic	-15473	Hs6st1	Hs6st1	NM_015818	NA	NA	Hs6st1	NA	NA	NA
chr1_36160333_36160551	3.82802505942098	2.01386018977182	11.7053668094679	0.00062320095465189	0.0316351625482695	Interval_806	chr1	36160334	36160551	+	0	NA	intron (Uggt1; intron 31 of 40)	-intron (Uggt1; intron 31 of 40)	-16129	Mir6897	Mir6897	NR_105862	NA	NA	Mir6897	NA	NA	NA
chr1_36162714_36163133	4.87827211244754	3.08676964393402	19.457119126251	1.02883645441147e-05	0.00514312391132392	Interval_807	chr1	36162715	36163133	+	0	NA	intron (Uggt1; intron 29 of 40)	-intron (Uggt1; intron 29 of 40)	-18611	Mir6897	Mir6897	NR_105862	NA	NA	Mir6897	NA	NA	NA
chr1_36240466_36240780	3.65322104398551	2.30023445240752	11.2399683467418	0.00080054521336197	0.0352482687709772	Interval_812	chr1	36240467	36240780	+	0	NA	intron (Uggt1; intron 1 of 40)	-intron (Uggt1; intron 1 of 40)	3679	Uggt1	Uggt1	NM_198899	NA	NA	Uggt1	NA	NA	NA
chr1_36273206_36273841	-4.7335936749319	4.82302511119454	11.968668440194	0.00054102589463006	0.0289128719709404	Interval_819	chr1	36273207	36273841	+	0	NA	promoter-TSS (Neurl3)	-promoter-TSS (Neurl3)	-99	Neurl3	Neurl3	NM_153408	NA	NA	Neurl3	NA	NA	NA
chr1_36571478_36572137	3.70088542881465	3.94942220490784	13.2226471808238	0.000276586703046573	0.021096672999804	Interval_849	chr1	36571479	36572137	+	0	NA	intron (Fam178b; intron 3 of 5)	-intron (Fam178b; intron 12 of 14)	-14251	Sema4c	Sema4c	NM_001126047	NA	NA	Sema4c	NA	NA	NA
chr1_36835627_36836014	3.25524692880481	3.14736679019975	10.1233897370096	0.0014639950423145	0.0482948831701024	Interval_881	chr1	36835628	36836014	+	0	NA	intron (Tmem131; intron 8 of 40)	-intron (Tmem131; intron 8 of 40)	74023	Zap70	Zap70	NM_009539	NA	NA	Zap70	NA	NA	NA
chr1_36921582_36922489	-4.89081593221201	5.22944722486037	12.7967143453537	0.000347228645236938	0.023221443268923	Interval_889	chr1	36921583	36922489	+	0	NA	intron (Tmem131; intron 1 of 40)	-intron (Tmem131; intron 1 of 40)	17491	Tmem131	Tmem131	NM_018872	NA	NA	Tmem131	NA	NA	NA
chr1_37503139_37503367	6.1475251105294	0.179053012779333	11.5722031318002	0.000669450530920087	0.0320992316954197	Interval_932	chr1	37503140	37503367	+	0	NA	intron (Mgat4a; intron 2 of 15)	-intron (Mgat4a; intron 1 of 14)	-14648	4930594C11Rik	4930594C11Rik	NR_024017	NA	NA	4930594C11Rik	NA	NA	NA
chr1_38149989_38150732	-6.82510230918391	4.68410656075583	17.4745940865175	2.911728535923e-05	0.00820369704590188	Interval_975	chr1	38149990	38150732	+	0	NA	Intergenic	Intergenic	-20699	Rev1	Rev1	NM_019570	NA	NA	Rev1	NA	NA	NA
chr1_38233204_38233595	-8.2887406937728	2.76903790293346	13.8447572223056	0.000198549918652739	0.0187310703040917	Interval_983	chr1	38233205	38233595	+	0	NA	intron (Aff3; intron 10 of 21)	-intron (Aff3; intron 10 of 21)	-103738	Rev1	Rev1	NM_019570	NA	NA	Rev1	NA	NA	NA
chr1_38428757_38429250	4.86633647214834	4.02734132366262	21.0180297661955	4.54981580042586e-06	0.00386652964217003	Interval_989	chr1	38428758	38429250	+	0	NA	intron (Aff3; intron 4 of 21)	-intron (Aff3; intron 4 of 21)	198240	Aff3	Aff3	NM_001290814	NA	NA	Aff3	NA	NA	NA
chr1_38785266_38785716	3.8721864281706	2.74074516691622	12.9229794139876	0.00032457282639212	0.0224266867291333	Interval_1019	chr1	38785267	38785716	+	0	NA	Intergenic	Intergenic	35724	Lonrf2	Lonrf2	NM_001029878	NA	NA	Lonrf2	NA	NA	NA
chr1_39078609_39079263	3.79668266703108	3.40278424031721	13.4700345672124	0.000242403843770337	0.0200783929430562	Interval_1031	chr1	39078610	39079263	+	0	NA	Intergenic	Intergenic	91122	Pdcl3	Pdcl3	NM_026850	NA	NA	Pdcl3	NA	NA	NA
chr1_39089802_39090322	3.24119672406853	3.28726813907818	10.0553502671234	0.00151906133197276	0.0493425863606119	Interval_1032	chr1	39089803	39090322	+	0	NA	Intergenic	Intergenic	96930	Mir6349	Mir6349	NR_105767	NA	NA	Mir6349	NA	NA	NA
chr1_39559069_39559718	-5.98066472522947	3.8665963308355	14.0027354976789	0.000182544864883965	0.0179616578140757	Interval_1067	chr1	39559070	39559718	+	0	NA	intron (Rnf149; intron 4 of 6)	-intron (Rnf149; intron 4 of 6)	-10554	Snord89	Snord89	NR_028555	NA	NA	Snord89	NA	NA	NA
chr1_39867868_39868539	3.61104045669007	3.33305209892736	12.23594022575	0.000468777155065236	0.0268789569197252	Interval_1089	chr1	39867869	39868539	+	0	NA	Intergenic	Intergenic	-20874	1700066B17Rik	1700066B17Rik	NR_040465	NA	NA	1700066B17Rik	NA	NA	NA
chr1_40052328_40052609	3.97455308579335	1.86629252228556	12.1756489003839	0.000484174531440977	0.0271894629326032	Interval_1112	chr1	40052329	40052609	+	0	NA	Intergenic	Intergenic	-32299	Il1r2	Il1r2	NM_010555	NA	NA	Il1r2	NA	NA	NA
chr1_40061242_40061908	-4.55921305134806	4.34796546884633	11.0101783514245	0.000906129267872796	0.0374604174322056	Interval_1115	chr1	40061243	40061908	+	0	NA	Intergenic	Intergenic	-23193	Il1r2	Il1r2	NM_010555	NA	NA	Il1r2	NA	NA	NA
chr1_40084424_40084967	4.63534410311105	3.26731508543602	18.0340268267304	2.16991597121021e-05	0.00709624565145849	Interval_1119	chr1	40084425	40084967	+	0	NA	promoter-TSS (Il1r2)	-promoter-TSS (Il1r2)	-72	Il1r2	Il1r2	NM_010555	NA	NA	Il1r2	NA	NA	NA
chr1_40269845_40270194	3.58152380822043	1.87683302795645	10.1938712317055	0.00140908186680644	0.047390125281063	Interval_1130	chr1	40269846	40270194	+	0	NA	intron (Il1r1; intron 1 of 10)	-intron (Il1r1; intron 1 of 10)	44940	Il1r1	Il1r1	NM_001123382	NA	NA	Il1r1	NA	NA	NA
chr1_40469876_40470639	3.30250539333062	3.08341805814619	10.2685627261315	0.00135316176890233	0.0462989503698275	Interval_1148	chr1	40469877	40470639	+	0	NA	intron (Il18r1; intron 1 of 10)	-intron (Il18r1; intron 2 of 9)	4252	Il18r1	Il18r1	NM_008365	NA	NA	Il18r1	NA	NA	NA
chr1_43358281_43358865	-5.96454631544395	4.76028049793397	15.5526956255645	8.02371616048359e-05	0.0126792069590959	Interval_1213	chr1	43358282	43358865	+	0	NA	Intergenic	Intergenic	-87178	Nck2	Nck2	NM_010879	NA	NA	Nck2	NA	NA	NA
chr1_43374874_43375366	-9.07572032577886	3.50930306570676	16.9696986040656	3.79811767925633e-05	0.00914768766767985	Interval_1215	chr1	43374875	43375366	+	0	NA	Intergenic	Intergenic	-70631	Nck2	Nck2	NM_010879	NA	NA	Nck2	NA	NA	NA
chr1_43592886_43593719	-7.54483766631725	2.10000807651552	11.0735153268858	0.000875695071932933	0.036835440665314	Interval_1224	chr1	43592887	43593719	+	0	NA	Intergenic	Intergenic	-137299	1500015O10Rik	1500015O10Rik	NM_024283	NA	NA	1500015O10Rik	NA	NA	NA
chr1_44122255_44122737	3.56730068354383	3.55568770864125	12.1655271101319	0.000486809057881866	0.0271942889794547	Interval_1241	chr1	44122256	44122737	+	0	NA	intron (Bivm; intron 1 of 9)	-intron (Bivm; intron 1 of 9)	2528	Bivm	Bivm	NM_144558	NA	NA	Bivm	NA	NA	NA
chr1_4426938_4427617	4.26437930284875	2.85174592491661	15.5689005437097	7.95523707401747e-05	0.0126698632607533	Interval_26	chr1	4426939	4427617	+	0	NA	Intergenic	Intergenic	-66964	Rp1	Rp1	NM_001195662	NA	NA	Rp1	NA	NA	NA
chr1_4478617_4478840	4.24716182091724	1.02977010132294	11.025499957692	0.000898670380372509	0.0373618094836436	Interval_28	chr1	4478618	4478840	+	0	NA	Intergenic	Intergenic	18625	Sox17	Sox17	NM_001289467	NA	NA	Sox17	NA	NA	NA
chr1_4490460_4490819	5.95121594124305	3.33364197647867	25.9799484506566	3.44981917064433e-07	0.00150251124278796	Interval_30	chr1	4490461	4490819	+	0	NA	TTS (Sox17)	-TTS (Sox17)	6714	Sox17	Sox17	NM_001289467	NA	NA	Sox17	NA	NA	NA
chr1_4774893_4775783	5.6220605899337	5.03481994767089	27.1043260574146	1.92766084851065e-07	0.00129645703964659	Interval_41	chr1	4774894	4775783	+	0	NA	exon (Mrpl15; exon 5 of 5)	-exon (Mrpl15; exon 5 of 5)	10388	Mrpl15	Mrpl15	NM_025300	NA	NA	Mrpl15	NA	NA	NA
chr1_5017912_5018249	3.56750119376766	2.55551211466543	11.2521223294537	0.000795320266821904	0.0352482687709772	Interval_52	chr1	5017913	5018249	+	0	NA	intron (Rgs20; intron 2 of 5)	-intron (Rgs20; intron 2 of 5)	1458	Rgs20	Rgs20	NM_001177795	NA	NA	Rgs20	NA	NA	NA
chr1_5019234_5020391	4.18104442846409	4.05641265043458	16.4127588244072	5.09411847108234e-05	0.0104253480702573	Interval_54	chr1	5019235	5020391	+	0	NA	promoter-TSS (Rgs20)	-promoter-TSS (Rgs20)	-274	Rgs20	Rgs20	NM_001177795	NA	NA	Rgs20	NA	NA	NA
chr1_5024439_5024764	4.4273560805938	1.31712137352229	12.2233133648328	0.000471960399568429	0.0269727045631978	Interval_55	chr1	5024440	5024764	+	0	NA	intron (Rgs20; intron 1 of 5)	-intron (Rgs20; intron 1 of 5)	-5063	Rgs20	Rgs20	NM_001177795	NA	NA	Rgs20	NA	NA	NA
chr1_5055676_5055927	3.73160804266037	1.56017706940546	10.13564561603	0.00145429297763065	0.048138334358286	Interval_58	chr1	5055677	5055927	+	0	NA	intron (Rgs20; intron 1 of 5)	-intron (Rgs20; intron 1 of 5)	-27371	Atp6v1h	Atp6v1h	NM_133826	NA	NA	Atp6v1h	NA	NA	NA
chr1_51104526_51105221	3.43044813264848	3.02132864607988	10.9296906260191	0.000946352973329013	0.0384007700295555	Interval_1342	chr1	51104527	51105221	+	0	NA	intron (Tmeff2; intron 5 of 9)	-intron (Tmeff2; intron 5 of 9)	177351	Tmeff2	Tmeff2	NM_019790	NA	NA	Tmeff2	NA	NA	NA
chr1_51584692_51585449	3.54580218362821	5.70111750205961	12.9016368093651	0.000328294907912324	0.0225391326292047	Interval_1362	chr1	51584693	51585449	+	0	NA	Intergenic	Intergenic	-106672	Nabp1	Nabp1	NM_028696	NA	NA	Nabp1	NA	NA	NA
chr1_51593985_51594368	3.58374591006603	1.82486145273625	10.1891313676337	0.00141270847473907	0.0474205495977922	Interval_1363	chr1	51593986	51594368	+	0	NA	Intergenic	Intergenic	-115778	Nabp1	Nabp1	NM_028696	NA	NA	Nabp1	NA	NA	NA
chr1_51607409_51608047	4.28492809269881	2.66908657595445	15.1583032314005	9.88625905731211e-05	0.0137236505543522	Interval_1366	chr1	51607410	51608047	+	0	NA	Intergenic	Intergenic	-129329	Nabp1	Nabp1	NM_028696	NA	NA	Nabp1	NA	NA	NA
chr1_51849437_51849995	3.51016388729067	2.48079396026038	10.7528702544658	0.00104117714824915	0.0401891303368491	Interval_1376	chr1	51849438	51849995	+	0	NA	intron (Myo1b; intron 3 of 29)	-intron (Myo1b; intron 3 of 30)	66262	Myo1b	Myo1b	NM_001290982	NA	NA	Myo1b	NA	NA	NA
chr1_52034780_52035268	6.1475251105294	0.179053012779333	11.5722031318002	0.000669450530920087	0.0320992316954197	Interval_1387	chr1	52034781	52035268	+	0	NA	intron (Stat4; intron 3 of 23)	-intron (Stat4; intron 4 of 24)	26784	Stat4	Stat4	NM_001308266	NA	NA	Stat4	NA	NA	NA
chr1_53945619_53946431	4.2412136690067	2.45885603559965	14.4755862738661	0.000141987903070323	0.0158227201835125	Interval_1477	chr1	53945620	53946431	+	0	NA	intron (Hecw2; intron 3 of 6)	-intron (Hecw2; intron 3 of 28)	96601	Mir7681	Mir7681	NR_106149	NA	NA	Mir7681	NA	NA	NA
chr1_54835802_54836135	4.65980505704894	1.34036474266171	13.6342760739879	0.000222093480460493	0.0195120803028363	Interval_1507	chr1	54835803	54836135	+	0	NA	intron (Ankrd44; intron 1 of 27)	-intron (Ankrd44; intron 1 of 27)	90418	Ankrd44	Ankrd44	NM_001081433	NA	NA	Ankrd44	NA	NA	NA
chr1_54860469_54860770	4.76211958243414	0.853411694268462	11.6829316454005	0.000630760670580684	0.0317745307828712	Interval_1510	chr1	54860470	54860770	+	0	NA	intron (Ankrd44; intron 1 of 27)	-intron (Ankrd44; intron 1 of 27)	65767	Ankrd44	Ankrd44	NM_001081433	NA	NA	Ankrd44	NA	NA	NA
chr1_54912275_54912938	3.26066638868631	4.11932980504041	10.6396729763334	0.00110687244721351	0.0416251061491908	Interval_1518	chr1	54912276	54912938	+	0	NA	intron (Ankrd44; intron 1 of 27)	-intron (Ankrd44; intron 1 of 27)	13780	Ankrd44	Ankrd44	NM_001081433	NA	NA	Ankrd44	NA	NA	NA
chr1_55363293_55363978	-5.58418416016398	4.94180431398983	14.7276119550631	0.000124213771535961	0.015054263138332	Interval_1539	chr1	55363294	55363978	+	0	NA	promoter-TSS (Boll)	-promoter-TSS (Boll)	-167	Boll	Boll	NM_029267	NA	NA	Boll	NA	NA	NA
chr1_55528489_55529226	3.99258219597274	3.81095268209354	15.0126018060517	0.000106795643153482	0.0141003317641795	Interval_1548	chr1	55528490	55529226	+	0	NA	intron (Plcl1; intron 1 of 5)	-intron (Plcl1; intron 1 of 5)	122912	Plcl1	Plcl1	NM_001114663	NA	NA	Plcl1	NA	NA	NA
chr1_56832742_56833624	-4.53592736030732	5.10234270967187	11.5133268225234	0.000690989995391409	0.0326232169097892	Interval_1575	chr1	56832743	56833624	+	0	NA	intron (Satb2; intron 9 of 10)	-intron (Satb2; intron 9 of 10)	138151	Satb2	Satb2	NM_139146	NA	NA	Satb2	NA	NA	NA
chr1_58603661_58604329	6.00592603923079	2.4894848298458	23.4069472288006	1.31104205820193e-06	0.0025047680063542	Interval_1639	chr1	58603662	58604329	+	0	NA	Intergenic	Intergenic	17396	Ndufb3	Ndufb3	NM_025597	NA	NA	Ndufb3	NA	NA	NA
chr1_60755436_60756162	4.10247853190246	3.27327146203752	15.1245542699572	0.000100645681431445	0.0138109511956575	Interval_1733	chr1	60755437	60756162	+	0	NA	intron (Cd28; intron 1 of 3)	-intron (Cd28; intron 1 of 3)	9411	Cd28	Cd28	NM_007642	NA	NA	Cd28	NA	NA	NA
chr1_63047864_63048484	4.0393743729498	2.61421941220013	13.7691372551185	0.000206704229111785	0.019154591897692	Interval_1801	chr1	63047865	63048484	+	0	NA	exon (Ino80d; exon 12 of 12)	-exon (Ino80d; exon 12 of 12)	66093	Ino80d	Ino80d	NM_001081436	NA	NA	Ino80d	NA	NA	NA
chr1_64078418_64079335	-4.4111968402577	5.33489608284048	11.2137074576513	0.000811953426857174	0.0354963897124746	Interval_1825	chr1	64078419	64079335	+	0	NA	exon (Klf7; exon 2 of 4)	-exon (Klf7; exon 2 of 4)	-36376	Mir6899	Mir6899	NR_105864	NA	NA	Mir6899	NA	NA	NA
chr1_64198574_64199177	3.81289139778934	1.79846723304769	11.1677360837887	0.000832321298112922	0.0360287630282644	Interval_1836	chr1	64198575	64199177	+	0	NA	Intergenic	Intergenic	-77487	Klf7	Klf7	NM_033563	NA	NA	Klf7	NA	NA	NA
chr1_64508220_64509141	3.53633150035872	2.38404435429164	10.7378696929678	0.00104965099657073	0.0403843345559097	Interval_1846	chr1	64508221	64509141	+	0	NA	Intergenic	Intergenic	-24123	Creb1	Creb1	NM_009952	NA	NA	Creb1	NA	NA	NA
chr1_66282508_66283070	-4.52469575759654	3.92400035664262	10.480003471426	0.00120673529566184	0.0433568413909956	Interval_1906	chr1	66282509	66283070	+	0	NA	intron (Map2; intron 3 of 13)	-intron (Map2; intron 3 of 14)	107460	Map2	Map2	NM_001039934	NA	NA	Map2	NA	NA	NA
chr1_70770654_70771148	3.7954540828675	1.6078346111602	10.5168351962519	0.00118291896530537	0.0431883177105973	Interval_1983	chr1	70770655	70771148	+	0	NA	intron (Vwc2l; intron 3 of 3)	-intron (Vwc2l; intron 3 of 3)	45186	Vwc2l	Vwc2l	NM_177164	NA	NA	Vwc2l	NA	NA	NA
chr1_71594192_71594619	4.24500363824057	2.08462259298261	13.9670928199339	0.000186038452344153	0.0181232314507266	Interval_2007	chr1	71594193	71594619	+	0	NA	intron (Fn1; intron 41 of 45)	-intron (Fn1; intron 40 of 44)	37250	Atic	Atic	NM_026195	NA	NA	Atic	NA	NA	NA
chr1_71991432_71992127	-5.12511070821459	3.06233793170585	10.6495042112877	0.00110100416235177	0.0415172305491725	Interval_2023	chr1	71991433	71992127	+	0	NA	intron (4933417E11Rik; intron 1 of 2)	-intron (4933417E11Rik; intron 1 of 2)	13415	4933417E11Rik	4933417E11Rik	NR_040454	NA	NA	4933417E11Rik	NA	NA	NA
chr1_72233533_72234423	-4.58610131979525	6.22792680673478	12.2156304325908	0.000473907940337474	0.0270049162518072	Interval_2037	chr1	72233534	72234423	+	0	NA	Intergenic	Intergenic	-21671	Mreg	Mreg	NM_001005423	NA	NA	Mreg	NA	NA	NA
chr1_73962763_73963375	3.74364279536913	3.4434390261812	13.1187582874949	0.000292353738174925	0.0215491471941167	Interval_2081	chr1	73962764	73963375	+	0	NA	intron (Tns1; intron 18 of 34)	-intron (Tns1; intron 18 of 32)	-98603	6030407O03Rik	6030407O03Rik	NR_045311	NA	NA	6030407O03Rik	NA	NA	NA
chr1_73966463_73966853	3.63760712740611	3.05144045842734	12.1720831582799	0.000485100986557382	0.0271942889794547	Interval_2082	chr1	73966464	73966853	+	0	NA	intron (Tns1; intron 18 of 34)	-intron (Tns1; intron 18 of 32)	-102192	6030407O03Rik	6030407O03Rik	NR_045311	NA	NA	6030407O03Rik	NA	NA	NA
chr1_74180115_74180429	4.33406795799951	1.65585332370186	13.0120340089154	0.000309495584452649	0.0220074520079364	Interval_2105	chr1	74180116	74180429	+	0	NA	Intergenic	Intergenic	14359	Cxcr1	Cxcr1	NM_178241	NA	NA	Cxcr1	NA	NA	NA
chr1_74248757_74249348	4.18458861731583	2.30281679389708	14.0585400673632	0.000177207300207056	0.017734064659163	Interval_2110	chr1	74248758	74249348	+	0	NA	intron (Arpc2; intron 3 of 9)	-intron (Arpc2; intron 3 of 9)	12503	Arpc2	Arpc2	NM_029711	NA	NA	Arpc2	NA	NA	NA
chr1_74338802_74339000	6.65598003787154	0.506609086337032	14.5023916175203	0.000139981712537582	0.0156856249694848	Interval_2121	chr1	74338803	74339000	+	0	NA	intron (Pnkd; intron 1 of 8)	-intron (Pnkd; intron 2 of 9)	-23207	Catip	Catip	NM_001033345	NA	NA	Catip	NA	NA	NA
chr1_75213125_75213661	3.55027689269541	2.98011994528797	11.6040974990594	0.000658066721228475	0.0320992316954197	Interval_2187	chr1	75213126	75213661	+	0	NA	intron (Stk16; intron 6 of 7)	-intron (Stk16; intron 6 of 7)	2564	Stk16	Stk16	NM_011494	NA	NA	Stk16	NA	NA	NA
chr1_75255489_75256004	4.57639867327371	3.79519306912528	18.5785463725654	1.63045170174466e-05	0.00631214279555428	Interval_2195	chr1	75255490	75256004	+	0	NA	exon (Ptprn; exon 9 of 23)	-exon (Ptprn; exon 9 of 23)	8461	Ptprn	Ptprn	NM_008985	NA	NA	Ptprn	NA	NA	NA
chr1_78435788_78436458	-6.30411685939708	4.17935300781564	15.3219989385529	9.06546415632276e-05	0.0133464061596071	Interval_2259	chr1	78435789	78436458	+	0	NA	intron (Farsb; intron 15 of 15)	-intron (Farsb; intron 16 of 17)	52774	Farsb	Farsb	NM_011811	NA	NA	Farsb	NA	NA	NA
chr1_79616416_79617015	-4.8121497699004	4.59026048831456	12.0132728331922	0.000528230165762733	0.0285791111629642	Interval_2286	chr1	79616417	79617015	+	0	NA	intron (Ap1s3; intron 3 of 4)	-intron (Ap1s3; intron 3 of 4)	55256	Ap1s3	Ap1s3	NM_183027	NA	NA	Ap1s3	NA	NA	NA
chr1_79629599_79630351	-4.82044343010285	3.66189321861346	10.9491800719565	0.00093645044764251	0.0381398668138819	Interval_2288	chr1	79629600	79630351	+	0	NA	intron (Ap1s3; intron 1 of 4)	-intron (Ap1s3; intron 1 of 4)	41997	Ap1s3	Ap1s3	NM_183027	NA	NA	Ap1s3	NA	NA	NA
chr1_79796966_79797519	4.14436857693089	2.06132260890801	13.3045263770218	0.00026476616378688	0.0206449685902038	Interval_2305	chr1	79796967	79797519	+	0	NA	intron (Serpine2; intron 7 of 8)	-intron (Serpine2; intron 7 of 8)	21225	Mrpl44	Mrpl44	NM_001081210	NA	NA	Mrpl44	NA	NA	NA
chr1_82267258_82267812	3.59871316059246	3.09628470541446	12.0017710807702	0.000531500166368665	0.02863744813927	Interval_2398	chr1	82267259	82267812	+	0	NA	intron (Irs1; intron 1 of 1)	-intron (Irs1; intron 1 of 1)	23904	Irs1	Irs1	NM_010570	NA	NA	Irs1	NA	NA	NA
chr1_84914889_84915594	3.84370614826763	3.46176678755527	13.727655779871	0.000211319751941574	0.0192808847377006	Interval_2452	chr1	84914890	84915594	+	0	NA	intron (Slc16a14; intron 3 of 4)	-intron (Slc16a14; intron 3 of 4)	19841	Slc16a14	Slc16a14	NM_027921	NA	NA	Slc16a14	NA	NA	NA
chr1_85751397_85751968	3.27716790239031	3.447213021159	10.421139902956	0.001245809750284	0.0437658495841278	Interval_2465	chr1	85751398	85751968	+	0	NA	promoter-TSS (Mir8096)	-promoter-TSS (Mir8096)	-265	Mir8096	Mir8096	NR_106172	NA	NA	Mir8096	NA	NA	NA
chr1_85997903_85998528	4.80860011185725	3.07541592612744	18.9382812288345	1.35016055277667e-05	0.00585599926392695	Interval_2490	chr1	85997904	85998528	+	0	NA	Intergenic	Intergenic	-23726	Spata3	Spata3	NM_027300	NA	NA	Spata3	NA	NA	NA
chr1_86186689_86187176	4.28742598204984	2.87159084828953	15.7325263215062	7.29587562366419e-05	0.0123398405115497	Interval_2503	chr1	86186690	86187176	+	0	NA	intron (Armc9; intron 10 of 24)	-intron (Armc9; intron 10 of 20)	32153	Armc9	Armc9	NM_030184	NA	NA	Armc9	NA	NA	NA
chr1_86277407_86277609	4.0699441869912	0.979364190814758	10.024206555924	0.00154496215569871	0.0496127681707197	Interval_2517	chr1	86277408	86277609	+	0	NA	exon (Armc9; exon 25 of 25)	-exon (Armc9; exon 25 of 25)	-25713	B3gnt7	B3gnt7	NM_145222	NA	NA	B3gnt7	NA	NA	NA
chr1_86398263_86398826	3.45203190448387	2.88662388530275	10.8990824132628	0.000962119084139491	0.0387845675383466	Interval_2533	chr1	86398264	86398826	+	0	NA	Intergenic	Intergenic	-10404	Nmur1	Nmur1	NM_010341	NA	NA	Nmur1	NA	NA	NA
chr1_87806505_87806876	3.69242127390319	1.79967479182762	10.8280686097458	0.000999728673415199	0.0394301162752314	Interval_2637	chr1	87806506	87806876	+	0	NA	intron (Sag; intron 2 of 15)	-intron (Sag; intron 2 of 15)	3011	Sag	Sag	NM_009118	NA	NA	Sag	NA	NA	NA
chr1_88133599_88134461	3.70311741203844	2.9888414454038	12.313150462816	0.000449778166178307	0.0262944139565359	Interval_2672	chr1	88133600	88134461	+	0	NA	promoter-TSS (Ugt1a6a)	-promoter-TSS (Ugt1a6a)	-779	Ugt1a6a	Ugt1a6a	NM_145079	NA	NA	Ugt1a6a	NA	NA	NA
chr1_89069587_89070778	-4.78574376777408	5.34365992158515	12.5168845060923	0.000403290807698888	0.0249762692854856	Interval_2706	chr1	89069588	89070778	+	0	NA	promoter-TSS (Sh3bp4)	-promoter-TSS (Sh3bp4)	-279	Sh3bp4	Sh3bp4	NM_133816	NA	NA	Sh3bp4	NA	NA	NA
chr1_89555477_89556193	4.44823849215015	4.42642111660357	18.5207829110615	1.68061702339245e-05	0.00637973121702311	Interval_2716	chr1	89555478	89556193	+	0	NA	intron (Agap1; intron 1 of 17)	-intron (Agap1; intron 1 of 16)	101024	Agap1	Agap1	NM_001037136	NA	NA	Agap1	NA	NA	NA
chr1_89577005_89577364	3.50320284179379	2.82702236300436	11.2063969300589	0.000815158392328239	0.0355769838969879	Interval_2718	chr1	89577006	89577364	+	0	NA	intron (Agap1; intron 1 of 17)	-intron (Agap1; intron 1 of 16)	106707	4933400F21Rik	4933400F21Rik	NR_015540	NA	NA	4933400F21Rik	NA	NA	NA
chr1_89602737_89603229	3.88965371269675	3.26170597149931	13.8635653696363	0.000196572607939671	0.0186924890055967	Interval_2720	chr1	89602738	89603229	+	0	NA	intron (Agap1; intron 1 of 17)	-intron (Agap1; intron 1 of 16)	80909	4933400F21Rik	4933400F21Rik	NR_015540	NA	NA	4933400F21Rik	NA	NA	NA
chr1_89786685_89787250	3.70249330878256	3.86042391839899	13.1612401096517	0.000285799676714116	0.0215001444142076	Interval_2728	chr1	89786686	89787250	+	0	NA	intron (Agap1; intron 12 of 17)	-intron (Agap1; intron 11 of 16)	-103076	4933400F21Rik	4933400F21Rik	NR_015540	NA	NA	4933400F21Rik	NA	NA	NA
chr1_89938112_89938376	3.72422554427576	1.42875385271086	10.0337636573023	0.00153696672565055	0.0495632423422609	Interval_2734	chr1	89938113	89938376	+	0	NA	Intergenic	Intergenic	-7068	Gbx2	Gbx2	NM_010262	NA	NA	Gbx2	NA	NA	NA
chr1_90214908_90215189	-5.19383601447446	3.12436342125523	10.9071141209579	0.000957956474905449	0.0387293602357022	Interval_2747	chr1	90214909	90215189	+	0	NA	exon (Ackr3; exon 3 of 3)	-exon (Ackr3; exon 3 of 3)	11069	Ackr3	Ackr3	NM_001271607	NA	NA	Ackr3	NA	NA	NA
chr1_91219903_91220441	3.41237075057931	2.61029807344941	10.4267592002177	0.0012420249391591	0.0437330528158467	Interval_2795	chr1	91219904	91220441	+	0	NA	intron (Ramp1; intron 2 of 2)	-intron (Ramp1; intron 2 of 2)	-30147	Ube2f	Ube2f	NM_026454	NA	NA	Ube2f	NA	NA	NA
chr1_93679884_93680694	4.06692357382954	4.28523000666677	15.7752919734713	7.13279494379016e-05	0.0122025661192226	Interval_2921	chr1	93679885	93680694	+	0	NA	Intergenic	Intergenic	-5405	Bok	Bok	NM_016778	NA	NA	Bok	NA	NA	NA
chr1_94051149_94051596	4.03297120880905	2.78265635300757	14.1651879496223	0.000167439937935533	0.0173632557862355	Interval_2951	chr1	94051150	94051596	+	0	NA	intron (Pdcd1; intron 1 of 4)	-intron (Pdcd1; intron 1 of 4)	1180	Pdcd1	Pdcd1	NM_008798	NA	NA	Pdcd1	NA	NA	NA
chr1_94091578_94092225	4.1126191116528	2.24334081237058	13.5712053707024	0.00022968183904996	0.0196145288171685	Interval_2957	chr1	94091579	94092225	+	0	NA	Intergenic	Intergenic	-39349	Pdcd1	Pdcd1	NM_008798	NA	NA	Pdcd1	NA	NA	NA
chr1_9588347_9588942	-5.21980590375391	3.14876862237588	11.0071575396359	0.000907607234153858	0.0374604174322056	Interval_153	chr1	9588348	9588942	+	0	NA	intron (2610203C22Rik; intron 3 of 4)	-intron (2610203C22Rik; intron 3 of 4)	-12622	3110035E14Rik	3110035E14Rik	NM_178399	NA	NA	3110035E14Rik	NA	NA	NA
chr1_9591786_9592453	-4.40869311960513	4.20433748096022	10.4207830231693	0.00124605051624794	0.0437658495841278	Interval_154	chr1	9591787	9592453	+	0	NA	intron (2610203C22Rik; intron 3 of 4)	-intron (2610203C22Rik; intron 3 of 4)	-9147	3110035E14Rik	3110035E14Rik	NM_178399	NA	NA	3110035E14Rik	NA	NA	NA
chr1_97623286_97623938	3.40353445904691	3.82900443776473	11.3921191770822	0.000737563410754576	0.033651692797623	Interval_3063	chr1	97623287	97623938	+	0	NA	Intergenic	Intergenic	38406	D1Ertd622e	D1Ertd622e	NM_133825	NA	NA	D1Ertd622e	NA	NA	NA
chr1_98129822_98130471	4.37123586960015	3.57794272615085	17.0597823489185	3.62213039486723e-05	0.00888765365996906	Interval_3081	chr1	98129823	98130471	+	0	NA	Intergenic	Intergenic	-1320	1810006J02Rik	1810006J02Rik	NR_040439	NA	NA	1810006J02Rik	NA	NA	NA
chr1_99811870_99812640	4.14120866900686	3.55535742740609	15.7164488658261	7.35815028461214e-05	0.0123398405115497	Interval_3119	chr1	99811871	99812640	+	0	NA	intron (Cntnap5b; intron 1 of 23)	-intron (Cntnap5b; intron 1 of 23)	39490	Cntnap5b	Cntnap5b	NM_172851	NA	NA	Cntnap5b	NA	NA	NA
chr1_99907564_99908072	4.25274266771934	3.17791572112845	15.7365247932436	7.28047038112278e-05	0.0123398405115497	Interval_3125	chr1	99907565	99908072	+	0	NA	intron (Cntnap5b; intron 1 of 23)	-intron (Cntnap5b; intron 1 of 23)	135053	Cntnap5b	Cntnap5b	NM_172851	NA	NA	Cntnap5b	NA	NA	NA
chr10_100654076_100654635	3.54476200964974	2.34712532909588	10.7782336255719	0.00102700640867431	0.0398481536324828	Interval_11714	chr10	100654077	100654635	+	0	NA	Intergenic	Intergenic	61970	1700017N19Rik	1700017N19Rik	NM_001081246	NA	NA	1700017N19Rik	NA	NA	NA
chr10_107868456_107869242	3.3262934320919	3.68708949648296	10.8724756972762	0.000976039703756115	0.0390744841647718	Interval_11921	chr10	107868457	107869242	+	0	NA	intron (Otogl; intron 18 of 57)	-intron (Otogl; intron 18 of 57)	43285	Otogl	Otogl	NM_001177567	NA	NA	Otogl	NA	NA	NA
chr10_107872687_107872951	4.61877577445743	1.81455296570191	14.8864207112028	0.000114181967334767	0.0143797743151429	Interval_11922	chr10	107872688	107872951	+	0	NA	intron (Otogl; intron 17 of 57)	-intron (Otogl; intron 17 of 57)	39315	Otogl	Otogl	NM_001177567	NA	NA	Otogl	NA	NA	NA
chr10_107932159_107932964	3.44767895651725	3.28868563977497	11.240805516862	0.000800184207587411	0.0352482687709772	Interval_11924	chr10	107932160	107932964	+	0	NA	Intergenic	Intergenic	-14083	Gm29685	Gm29685	NR_131147	NA	NA	Gm29685	NA	NA	NA
chr10_110821106_110822334	-5.63006287300108	3.5349308517489	12.6073119659565	0.000384240678882464	0.0242682233729464	Interval_12042	chr10	110821107	110822334	+	0	NA	intron (1700020G17Rik; intron 2 of 2)	-intron (1700020G17Rik; intron 2 of 2)	74787	1700020G17Rik	1700020G17Rik	NR_045979	NA	NA	1700020G17Rik	NA	NA	NA
chr10_111124117_111124960	-4.91425303915515	4.68876367745955	12.4231257233086	0.000424049902779464	0.0255918523312539	Interval_12063	chr10	111124118	111124960	+	0	NA	Intergenic	Intergenic	-40263	Osbpl8	Osbpl8	NM_175489	NA	NA	Osbpl8	NA	NA	NA
chr10_111578516_111578810	3.52632982393095	2.41087779150558	10.8355355813084	0.000995705131123605	0.0394301162752314	Interval_12100	chr10	111578517	111578810	+	0	NA	Intergenic	Intergenic	15610	4933440J02Rik	4933440J02Rik	NR_045344	NA	NA	4933440J02Rik	NA	NA	NA
chr10_115476439_115476873	-4.55903751328218	3.95605959919341	10.612265389681	0.0011233997058426	0.0421337367966686	Interval_12236	chr10	115476440	115476873	+	0	NA	intron (Lgr5; intron 5 of 17)	-intron (Lgr5; intron 5 of 17)	91697	Zfc3h1	Zfc3h1	NM_001033261	NA	NA	Zfc3h1	NA	NA	NA
chr10_116746445_116747090	-8.19156087803672	6.0288974123599	23.2642236245589	1.41202292208849e-06	0.00256928721151531	Interval_12284	chr10	116746446	116747090	+	0	NA	Intergenic	Intergenic	17515	4930579P08Rik	4930579P08Rik	NR_131036	NA	NA	4930579P08Rik	NA	NA	NA
chr10_116872146_116872431	3.54251255158319	2.5063483970536	10.9548320291811	0.000933598350113367	0.0380962343832246	Interval_12290	chr10	116872147	116872431	+	0	NA	intron (Myrfl; intron 1 of 24)	-intron (Myrfl; intron 1 of 24)	24590	Myrfl	Myrfl	NM_001033333	NA	NA	Myrfl	NA	NA	NA
chr10_117281994_117282390	4.43023518652281	1.24131798650448	12.1936721993968	0.000479518949698143	0.0270205696895135	Interval_12327	chr10	117281995	117282390	+	0	NA	promoter-TSS (Lyz2)	-promoter-TSS (Lyz2)	80	Lyz2	Lyz2	NM_017372	NA	NA	Lyz2	NA	NA	NA
chr10_117322648_117323004	4.78213564357417	1.51491588144916	14.4801442012353	0.000141644742944479	0.0158227201835125	Interval_12329	chr10	117322649	117323004	+	0	NA	Intergenic	Intergenic	-29958	Lyz1	Lyz1	NM_013590	NA	NA	Lyz1	NA	NA	NA
chr10_117335703_117335922	4.22180544599002	1.4978136661197	12.2573489526492	0.000463429422003096	0.0267041624162843	Interval_12333	chr10	117335704	117335922	+	0	NA	Intergenic	Intergenic	41160	Cpsf6	Cpsf6	NM_001013391	NA	NA	Cpsf6	NA	NA	NA
chr10_117462035_117462526	3.25209985891665	3.28044946261031	10.190029076049	0.00141202088721409	0.0474205495977922	Interval_12348	chr10	117462036	117462526	+	0	NA	Intergenic	Intergenic	-85308	Cpsf6	Cpsf6	NM_001013391	NA	NA	Cpsf6	NA	NA	NA
chr10_117556741_117557595	-5.13958615649861	4.51116622740434	12.9144696441904	0.000326051774904792	0.022466407335035	Interval_12356	chr10	117556742	117557595	+	0	NA	Intergenic	Intergenic	-72332	Cpm	Cpm	NM_027468	NA	NA	Cpm	NA	NA	NA
chr10_117624207_117624389	7.13731357226639	0.856140884591421	17.5899370530215	2.740345945279e-05	0.00798763180073222	Interval_12360	chr10	117624208	117624389	+	0	NA	Intergenic	Intergenic	-5202	Cpm	Cpm	NM_027468	NA	NA	Cpm	NA	NA	NA
chr10_117855824_117856827	4.31135174177728	2.69159671579125	15.3432508838483	8.96405769235447e-05	0.0133197842623853	Interval_12388	chr10	117855825	117856827	+	0	NA	Intergenic	Intergenic	-10352	Rap1b	Rap1b	NM_024457	NA	NA	Rap1b	NA	NA	NA
chr10_118006784_118007433	3.93882082620039	2.97750211928595	13.7178725382431	0.000212423353165833	0.0193079897910593	Interval_12402	chr10	118006785	118007433	+	0	NA	Intergenic	Intergenic	81650	4933411E08Rik	4933411E08Rik	NR_045342	NA	NA	4933411E08Rik	NA	NA	NA
chr10_118501429_118501954	-5.27570735755913	4.09551283185616	12.7479060440764	0.000356407949663157	0.0235788671913864	Interval_12430	chr10	118501430	118501954	+	0	NA	TTS (Tmevpg1)	-TTS (Tmevpg1)	54833	Tmevpg1	Tmevpg1	NR_104123	NA	NA	Tmevpg1	NA	NA	NA
chr10_119142213_119142596	4.15500255900155	1.44648631871818	11.8343390307257	0.000581483355912208	0.0302244118482304	Interval_12473	chr10	119142214	119142596	+	0	NA	Intergenic	Intergenic	49500	1700064J06Rik	1700064J06Rik	NR_045348	NA	NA	1700064J06Rik	NA	NA	NA
chr10_119407884_119409187	-4.5460303283135	5.11198066098578	11.5534286965143	0.000676244342150863	0.0323448595349914	Interval_12481	chr10	119407885	119409187	+	0	NA	Intergenic	Intergenic	-4908	1700025F24Rik	1700025F24Rik	NR_040578	NA	NA	1700025F24Rik	NA	NA	NA
chr10_119496856_119497549	-5.6377300263724	3.54094692460714	12.6346342386214	0.000378665292693629	0.0240841666639607	Interval_12488	chr10	119496857	119497549	+	0	NA	intron (Grip1; intron 1 of 21)	-intron (Grip1; intron 1 of 22)	83759	1700025F24Rik	1700025F24Rik	NR_040578	NA	NA	1700025F24Rik	NA	NA	NA
chr10_120616360_120617151	3.62196042939117	3.62075599088366	12.4898422353389	0.000409170746941326	0.0252478157238979	Interval_12530	chr10	120616361	120617151	+	0	NA	Intergenic	Intergenic	-139821	Hmga2	Hmga2	NM_010441	NA	NA	Hmga2	NA	NA	NA
chr10_120826348_120827116	-8.88918766111125	3.33334629863827	16.2197863243486	5.6401936490356e-05	0.010958330143985	Interval_12548	chr10	120826349	120827116	+	0	NA	intron (Msrb3; intron 4 of 6)	-intron (Msrb3; intron 4 of 6)	-30897	Gm15910	Gm15910	NR_038023	NA	NA	Gm15910	NA	NA	NA
chr10_120873552_120874420	4.04518776115338	3.74458761041525	15.3261516509905	9.04555860527917e-05	0.0133464061596071	Interval_12552	chr10	120873553	120874420	+	0	NA	intron (Msrb3; intron 1 of 6)	-intron (Msrb3; intron 1 of 6)	16357	Gm15910	Gm15910	NR_038023	NA	NA	Gm15910	NA	NA	NA
chr10_120879296_120879495	4.79232311037868	2.41666371659555	17.1441449666198	3.46475776879792e-05	0.00876910896021573	Interval_12554	chr10	120879297	120879495	+	0	NA	intron (Msrb3; intron 1 of 6)	-intron (Msrb3; intron 1 of 6)	19575	Msrb3	Msrb3	NM_177092	NA	NA	Msrb3	NA	NA	NA
chr10_120895797_120896271	3.47325086446816	3.49812950668542	11.5179371108273	0.000689278378089269	0.0325771437762542	Interval_12556	chr10	120895798	120896271	+	0	NA	intron (Msrb3; intron 1 of 6)	-intron (Msrb3; intron 1 of 6)	2937	Msrb3	Msrb3	NM_177092	NA	NA	Msrb3	NA	NA	NA
chr10_120953061_120953334	3.86749756759397	1.37111419335772	10.1635886755106	0.00143241525247532	0.0477308631819628	Interval_12560	chr10	120953062	120953334	+	0	NA	intron (Lemd3; intron 1 of 12)	-intron (Lemd3; intron 1 of 12)	26132	Lemd3	Lemd3	NM_001081193	NA	NA	Lemd3	NA	NA	NA
chr10_121488460_121489266	-5.01444865482411	5.7540641165027	13.5626920932349	0.000230725935594502	0.0196555180080049	Interval_12597	chr10	121488461	121489266	+	0	NA	Intergenic	Intergenic	-12613	Rassf3	Rassf3	NM_138956	NA	NA	Rassf3	NA	NA	NA
chr10_121583064_121583350	-5.30039567262297	3.22235822259676	11.313230611204	0.000769567595184875	0.0345835604425987	Interval_12606	chr10	121583065	121583350	+	0	NA	intron (Tbk1; intron 2 of 20)	-intron (Tbk1; intron 2 of 20)	3587	Tbk1	Tbk1	NM_019786	NA	NA	Tbk1	NA	NA	NA
chr10_121873015_121873648	3.5973866226095	2.79453201798252	11.5994643409587	0.000659708181042977	0.0320992316954197	Interval_12627	chr10	121873016	121873648	+	0	NA	intron (Srgap1; intron 4 of 21)	-intron (Srgap1; intron 4 of 21)	133395	BC048403	BC048403	NM_173022	NA	NA	BC048403	NA	NA	NA
chr10_121983692_121984633	4.20373397975473	3.5643111266817	16.0714291741512	6.09974094816536e-05	0.0111978195415328	Interval_12631	chr10	121983693	121984633	+	0	NA	intron (Srgap1; intron 1 of 21)	-intron (Srgap1; intron 1 of 21)	63152	Srgap1	Srgap1	NM_001081037	NA	NA	Srgap1	NA	NA	NA
chr10_122817605_122818178	3.80308480082148	3.22103893309613	13.2778198114826	0.00026856463334979	0.0207330310153522	Interval_12680	chr10	122817606	122818178	+	0	NA	intron (Ppm1h; intron 4 of 8)	-intron (Ppm1h; intron 4 of 9)	138577	Mir8104	Mir8104	NR_106182	NA	NA	Mir8104	NA	NA	NA
chr10_122935192_122935808	3.8228262049508	3.40457575808427	13.5125431638186	0.000236974173215386	0.0199119263487604	Interval_12689	chr10	122935193	122935808	+	0	NA	intron (Ppm1h; intron 9 of 9)	-intron (Ppm1h; intron 9 of 9)	50224	Mirlet7i	Mirlet7i	NR_029527	NA	NA	Mirlet7i	NA	NA	NA
chr10_122937313_122937791	4.01694355864291	2.96521694317867	14.2390575607002	0.000160994150135906	0.0170155677708857	Interval_12690	chr10	122937314	122937791	+	0	NA	intron (Ppm1h; intron 9 of 9)	-intron (Ppm1h; intron 9 of 9)	48172	Mirlet7i	Mirlet7i	NR_029527	NA	NA	Mirlet7i	NA	NA	NA
chr10_123159074_123159663	-6.63982971268566	5.42068209902697	18.3731389121373	1.81600090350644e-05	0.00656826790455783	Interval_12712	chr10	123159075	123159663	+	0	NA	intron (Usp15; intron 6 of 21)	-intron (Usp15; intron 6 of 20)	37650	Usp15	Usp15	NM_027604	NA	NA	Usp15	NA	NA	NA
chr10_123160628_123160836	-5.80526997510265	3.69942967225982	13.2991985265949	0.000265519594434956	0.0206449685902038	Interval_12713	chr10	123160629	123160836	+	0	NA	intron (Usp15; intron 6 of 21)	-intron (Usp15; intron 6 of 20)	36287	Usp15	Usp15	NM_027604	NA	NA	Usp15	NA	NA	NA
chr10_126663592_126664084	3.85642049664025	3.46265409925453	13.7471071305148	0.000209142667085128	0.0192274215473164	Interval_12853	chr10	126663593	126664084	+	0	NA	Intergenic	Intergenic	46553	Mir378d	Mir378d	NR_105841	NA	NA	Mir378d	NA	NA	NA
chr10_127162613_127163322	4.13629056942572	5.12194031755239	16.7405973267622	4.28541106194946e-05	0.00961256325071787	Interval_12891	chr10	127162614	127163322	+	0	NA	Intergenic	Intergenic	-2188	B4galnt1	B4galnt1	NM_027739	NA	NA	B4galnt1	NA	NA	NA
chr10_127231941_127232265	3.41930091456144	2.57867437266667	10.4626215216905	0.00121814286304533	0.0435763303177285	Interval_12904	chr10	127231942	127232265	+	0	NA	intron (Kif5a; intron 23 of 27)	-intron (Kif5a; intron 23 of 28)	-20481	Pip4k2c	Pip4k2c	NM_054097	NA	NA	Pip4k2c	NA	NA	NA
chr10_127471108_127472523	3.83861073662317	3.88634833144111	14.0821715149095	0.000174994654722423	0.017605237024856	Interval_12929	chr10	127471109	127472523	+	0	NA	exon (R3hdm2; exon 14 of 26)	-exon (R3hdm2; exon 14 of 26)	-29901	Stac3	Stac3	NM_177707	NA	NA	Stac3	NA	NA	NA
chr10_128434793_128435745	-5.38032362199266	6.11183142265693	15.0730607635212	0.000103428856694674	0.0139025557896751	Interval_13021	chr10	128434794	128435745	+	0	NA	intron (Rnf41; intron 4 of 7)	-intron (Rnf41; intron 3 of 6)	-23411	Mir8105	Mir8105	NR_106183	NA	NA	Mir8105	NA	NA	NA
chr10_128436453_128436751	-9.80533066607526	4.2128447383911	19.9766633118084	7.83931033438182e-06	0.00462863623127648	Interval_13022	chr10	128436454	128436751	+	0	NA	exon (Rnf41; exon 5 of 7)	-exon (Rnf41; exon 5 of 7)	-22078	Mir8105	Mir8105	NR_106183	NA	NA	Mir8105	NA	NA	NA
chr10_128438842_128439319	-5.844875981458	5.59414412399182	16.2446756930194	5.56658076368452e-05	0.0109167646166307	Interval_13023	chr10	128438843	128439319	+	0	NA	exon (Rnf41; exon 7 of 7)	-exon (Rnf41; exon 7 of 7)	-19599	Mir8105	Mir8105	NR_106183	NA	NA	Mir8105	NA	NA	NA
chr10_129357133_129357901	3.7977424372192	3.59240864846466	13.6570778164002	0.000219412694172348	0.0195120803028363	Interval_13093	chr10	129357134	129357901	+	0	NA	Intergenic	Intergenic	6952	Olfr782	Olfr782	NM_001011797	NA	NA	Olfr782	NA	NA	NA
chr10_12946076_12946348	3.75864867189308	1.75677961939086	10.8319998127436	0.000997608318027495	0.0394301162752314	Interval_7898	chr10	12946077	12946348	+	0	NA	intron (Stx11; intron 1 of 2)	-intron (Stx11; intron 1 of 1)	18047	Stx11	Stx11	NM_001163591	NA	NA	Stx11	NA	NA	NA
chr10_14193280_14193745	4.33967303193109	1.09724038541862	11.5903093058656	0.000662963845156661	0.0320992316954197	Interval_7950	chr10	14193281	14193745	+	0	NA	Intergenic	Intergenic	227134	Hivep2	Hivep2	NM_010437	NA	NA	Hivep2	NA	NA	NA
chr10_14211420_14212014	5.73715973199738	3.63360851569199	25.6973220651638	3.99380866438536e-07	0.00165697778316961	Interval_7952	chr10	14211421	14212014	+	0	NA	Intergenic	Intergenic	245338	Hivep2	Hivep2	NM_010437	NA	NA	Hivep2	NA	NA	NA
chr10_14235028_14235661	4.09476277656565	2.66056277269823	14.1465846124542	0.000169103820043447	0.0174128651778505	Interval_7955	chr10	14235029	14235661	+	0	NA	Intergenic	Intergenic	268966	Hivep2	Hivep2	NM_010437	NA	NA	Hivep2	NA	NA	NA
chr10_18839556_18839913	-4.7405309024164	3.58719860991433	10.6411068671087	0.00110601458791671	0.0416251061491908	Interval_8079	chr10	18839557	18839913	+	0	NA	Intergenic	Intergenic	-5336	Perp	Perp	NM_022032	NA	NA	Perp	NA	NA	NA
chr10_18881960_18882689	-5.72283316002929	3.62175621156073	12.9723451054825	0.000316125808816731	0.0221623061998627	Interval_8083	chr10	18881961	18882689	+	0	NA	Intergenic	Intergenic	37254	Perp	Perp	NM_022032	NA	NA	Perp	NA	NA	NA
chr10_19184993_19185193	-7.72812104688394	2.25718628381002	11.723044790204	0.000617308713485306	0.0315068580093711	Interval_8109	chr10	19184994	19185193	+	0	NA	intron (Gm20139; intron 1 of 1)	-intron (Gm20139; intron 2 of 3)	17855	Gm20139	Gm20139	NR_038021	NA	NA	Gm20139	NA	NA	NA
chr10_19582306_19582511	4.08833512009256	1.06861750014596	10.1825016614348	0.00141779691540632	0.0474229738069527	Interval_8135	chr10	19582307	19582511	+	0	NA	Intergenic	Intergenic	-9549	Ifngr1	Ifngr1	NM_010511	NA	NA	Ifngr1	NA	NA	NA
chr10_19596832_19597267	3.8069803001621	2.37633872349841	12.2131349704483	0.000474542256561792	0.0270049162518072	Interval_8138	chr10	19596833	19597267	+	0	NA	intron (Ifngr1; intron 1 of 6)	-intron (Ifngr1; intron 1 of 6)	5092	Ifngr1	Ifngr1	NM_010511	NA	NA	Ifngr1	NA	NA	NA
chr10_19598008_19598456	5.97741343959128	2.46356907255068	23.1851060481424	1.47132464832335e-06	0.00256928721151531	Interval_8139	chr10	19598009	19598456	+	0	NA	intron (Ifngr1; intron 2 of 6)	-intron (Ifngr1; intron 2 of 6)	6274	Ifngr1	Ifngr1	NM_010511	NA	NA	Ifngr1	NA	NA	NA
chr10_20204721_20205576	-4.4409395575469	4.23546854383881	10.5474345899739	0.00116349464627149	0.0428533362880431	Interval_8187	chr10	20204722	20205576	+	0	NA	intron (Map7; intron 1 of 17)	-intron (Map7; intron 1 of 17)	-3290	Gm6251	Gm6251	NM_001101561	NA	NA	Gm6251	NA	NA	NA
chr10_20454746_20455623	-5.02416631211566	2.96773233519889	10.2643128901779	0.00135628240981063	0.0463750128327276	Interval_8201	chr10	20454747	20455623	+	0	NA	intron (Pde7b; intron 3 of 12)	-intron (Pde7b; intron 3 of 12)	107366	Mtfr2	Mtfr2	NM_027930	NA	NA	Mtfr2	NA	NA	NA
chr10_20854840_20855492	3.71892592671806	3.27918636714872	12.942363449277	0.000321229196422362	0.0223198634462463	Interval_8225	chr10	20854841	20855492	+	0	NA	Intergenic	Intergenic	-97381	Ahi1	Ahi1	NM_026203	NA	NA	Ahi1	NA	NA	NA
chr10_20880368_20880556	4.71828960336704	1.46408293179963	14.0540333491327	0.00017763245922761	0.017734064659163	Interval_8227	chr10	20880369	20880556	+	0	NA	Intergenic	Intergenic	-72085	Ahi1	Ahi1	NM_026203	NA	NA	Ahi1	NA	NA	NA
chr10_21404991_21405253	4.76211958243414	0.853411694268462	11.6829316454005	0.000630760670580684	0.0317745307828712	Interval_8277	chr10	21404992	21405253	+	0	NA	Intergenic	Intergenic	27822	Aldh8a1	Aldh8a1	NM_178713	NA	NA	Aldh8a1	NA	NA	NA
chr10_21419224_21419485	4.08516301069022	2.07217481300833	12.9324883445098	0.000322928230222848	0.0223543324826052	Interval_8278	chr10	21419225	21419485	+	0	NA	Intergenic	Intergenic	42055	Aldh8a1	Aldh8a1	NM_178713	NA	NA	Aldh8a1	NA	NA	NA
chr10_21441204_21441883	4.49558934044985	2.51092277061632	16.2238418382933	5.62813262540147e-05	0.010958330143985	Interval_8281	chr10	21441205	21441883	+	0	NA	Intergenic	Intergenic	64244	Aldh8a1	Aldh8a1	NM_178713	NA	NA	Aldh8a1	NA	NA	NA
chr10_21479316_21479760	4.22659530834226	2.12853734629257	13.8557468832759	0.00019739214906832	0.0186924890055967	Interval_8286	chr10	21479317	21479760	+	0	NA	Intergenic	Intergenic	102238	Aldh8a1	Aldh8a1	NM_178713	NA	NA	Aldh8a1	NA	NA	NA
chr10_21535628_21535889	5.05644501243836	0.981936231973646	13.4475518416822	0.000245326103530706	0.0200783929430562	Interval_8289	chr10	21535629	21535889	+	0	NA	Intergenic	Intergenic	-57386	1700020N01Rik	1700020N01Rik	NR_027968	NA	NA	1700020N01Rik	NA	NA	NA
chr10_21563625_21564382	-5.73864179238436	3.63609999081058	13.033620085648	0.000305948572498101	0.0219644178475834	Interval_8292	chr10	21563626	21564382	+	0	NA	Intergenic	Intergenic	-29141	1700020N01Rik	1700020N01Rik	NR_027968	NA	NA	1700020N01Rik	NA	NA	NA
chr10_24164046_24165011	-4.9386818734519	4.31809296234382	12.1084241310509	0.000501945378034907	0.02768725407664	Interval_8374	chr10	24164047	24165011	+	0	NA	intron (Stx7; intron 2 of 9)	-intron (Stx7; intron 2 of 9)	15212	Stx7	Stx7	NM_016797	NA	NA	Stx7	NA	NA	NA
chr10_24481933_24482616	3.79290151555701	2.366954846614	12.3401761903499	0.000443313179018435	0.0261696936999857	Interval_8385	chr10	24481934	24482616	+	0	NA	Intergenic	Intergenic	-113167	Ctgf	Ctgf	NM_010217	NA	NA	Ctgf	NA	NA	NA
chr10_24593092_24593330	4.65148671637857	1.41144416063442	13.6133705794997	0.000224580319414613	0.0195120803028363	Interval_8387	chr10	24593093	24593330	+	0	NA	Intergenic	Intergenic	-2231	Ctgf	Ctgf	NM_010217	NA	NA	Ctgf	NA	NA	NA
chr10_26258878_26259566	3.87488353701093	2.52505849342414	12.6826634373	0.000369061487522774	0.0239461571494603	Interval_8463	chr10	26258879	26259566	+	0	NA	exon (Samd3; exon 8 of 8)	-exon (Samd3; exon 8 of 8)	29515	Samd3	Samd3	NM_001115154	NA	NA	Samd3	NA	NA	NA
chr10_26259943_26260232	3.69043987940311	1.85238188898805	10.8268459425094	0.00100038906667987	0.0394301162752314	Interval_8464	chr10	26259944	26260232	+	0	NA	exon (Samd3; exon 8 of 8)	-exon (Samd3; exon 8 of 8)	30381	Samd3	Samd3	NM_001115154	NA	NA	Samd3	NA	NA	NA
chr10_26520745_26521645	3.67735694384685	3.99431616809312	13.1248838084261	0.000291399429217108	0.0215491471941167	Interval_8475	chr10	26520746	26521645	+	0	NA	Intergenic	Intergenic	-146010	L3mbtl3	L3mbtl3	NM_172787	NA	NA	L3mbtl3	NA	NA	NA
chr10_28524246_28524680	4.31857717015717	2.41497735741011	14.9812457189489	0.000108584993240545	0.0141171295689648	Interval_8526	chr10	28524247	28524680	+	0	NA	intron (Ptprk; intron 13 of 31)	-intron (Ptprk; intron 13 of 31)	-143897	Themis	Themis	NM_001305663	NA	NA	Themis	NA	NA	NA
chr10_30085557_30085782	6.1475251105294	0.179053012779333	11.5722031318002	0.000669450530920087	0.0320992316954197	Interval_8548	chr10	30085558	30085782	+	0	NA	Intergenic	Intergenic	114870	Cenpw	Cenpw	NM_001109747	NA	NA	Cenpw	NA	NA	NA
chr10_34215559_34215942	5.14654506825821	1.13713966442812	14.0839935267781	0.000174825217076362	0.0176051351546802	Interval_8657	chr10	34215560	34215942	+	0	NA	Intergenic	Intergenic	-8200	Dse	Dse	NM_172508	NA	NA	Dse	NA	NA	NA
chr10_39601047_39601486	4.0699441869912	0.979364190814758	10.024206555924	0.00154496215569871	0.0496127681707197	Interval_8811	chr10	39601048	39601486	+	0	NA	Intergenic	Intergenic	-11667	Traf3ip2	Traf3ip2	NM_134000	NA	NA	Traf3ip2	NA	NA	NA
chr10_40497345_40498352	3.17425855454543	4.09299431322633	10.1272661631854	0.00146091929899519	0.0482705070308924	Interval_8866	chr10	40497346	40498352	+	0	NA	Intergenic	Intergenic	-72513	Slc22a16	Slc22a16	NM_027572	NA	NA	Slc22a16	NA	NA	NA
chr10_4107658_4107979	4.69668882268758	2.92499380315662	18.1028355118213	2.09289533326775e-05	0.00697448904103915	Interval_7583	chr10	4107659	4107979	+	0	NA	intron (Mthfd1l; intron 26 of 27)	-intron (Mthfd1l; intron 26 of 27)	134744	Mthfd1l	Mthfd1l	NM_001170785	NA	NA	Mthfd1l	NA	NA	NA
chr10_4128424_4129130	-5.2036011932356	4.02567969540562	12.4577924577279	0.00041625160447629	0.0253310363839353	Interval_7587	chr10	4128425	4129130	+	0	NA	intron (Mthfd1l; intron 26 of 27)	-intron (Mthfd1l; intron 26 of 27)	-137552	Akap12	Akap12	NM_031185	NA	NA	Akap12	NA	NA	NA
chr10_42126694_42126956	4.33406795799951	1.65585332370186	13.0120340089154	0.000309495584452649	0.0220074520079364	Interval_8956	chr10	42126695	42126956	+	0	NA	Intergenic	Intergenic	-108443	Armc2	Armc2	NM_001034858	NA	NA	Armc2	NA	NA	NA
chr10_4227774_4227960	6.65598003787154	0.506609086337032	14.5023916175203	0.000139981712537582	0.0156856249694848	Interval_7595	chr10	4227775	4227960	+	0	NA	Intergenic	Intergenic	-38462	Akap12	Akap12	NM_031185	NA	NA	Akap12	NA	NA	NA
chr10_43526457_43526698	6.50556564935095	0.405014149865042	13.5979816920468	0.000226428836362893	0.0195120803028363	Interval_9046	chr10	43526458	43526698	+	0	NA	intron (1700021F05Rik; intron 3 of 3)	-intron (1700021F05Rik; intron 3 of 3)	14416	1700021F05Rik	1700021F05Rik	NM_026411	NA	NA	1700021F05Rik	NA	NA	NA
chr10_43640269_43640756	3.84244529775257	2.26226094452265	12.42650537178	0.000423283208423053	0.0255737579803243	Interval_9053	chr10	43640270	43640756	+	0	NA	Intergenic	Intergenic	47086	F830002L21Rik	F830002L21Rik	NR_033558	NA	NA	F830002L21Rik	NA	NA	NA
chr10_43671919_43672176	4.07796969591663	1.52793225933053	11.429037739955	0.000723051226598369	0.0334402581596003	Interval_9059	chr10	43671920	43672176	+	0	NA	Intergenic	Intergenic	-74110	1700027J07Rik	1700027J07Rik	NR_040581	NA	NA	1700027J07Rik	NA	NA	NA
chr10_43750986_43751195	-7.4241483762365	1.99261609742302	10.6380451735733	0.00110784713480645	0.0416251061491908	Interval_9071	chr10	43750987	43751195	+	0	NA	intron (1700027J07Rik; intron 1 of 3)	-intron (1700027J07Rik; intron 1 of 3)	4933	1700027J07Rik	1700027J07Rik	NR_040581	NA	NA	1700027J07Rik	NA	NA	NA
chr10_44038045_44038577	3.78963270260083	1.92941862219135	11.4483698296564	0.000715567472332034	0.0332874217836773	Interval_9099	chr10	44038046	44038577	+	0	NA	Intergenic	Intergenic	-33465	Aim1	Aim1	NM_172393	NA	NA	Aim1	NA	NA	NA
chr10_44611478_44612031	-4.90499781311949	3.74202470676791	11.2792400605099	0.000783786342604946	0.0350743219015546	Interval_9127	chr10	44611479	44612031	+	0	NA	Intergenic	Intergenic	-153007	Prdm1	Prdm1	NM_007548	NA	NA	Prdm1	NA	NA	NA
chr10_44640741_44641249	5.23841555857393	2.88828171234731	21.1954746264523	4.1474262743167e-06	0.00372551835906615	Interval_9133	chr10	44640742	44641249	+	0	NA	Intergenic	Intergenic	-182247	Prdm1	Prdm1	NM_007548	NA	NA	Prdm1	NA	NA	NA
chr10_44728251_44728567	-7.46345225796604	2.02480121651791	10.7706867666803	0.00103120239962483	0.0399389656470365	Interval_9136	chr10	44728252	44728567	+	0	NA	Intergenic	Intergenic	-269661	Prdm1	Prdm1	NM_007548	NA	NA	Prdm1	NA	NA	NA
chr10_45103228_45104307	-5.18250935644832	5.25819700623495	13.788811766055	0.000204550746854576	0.0190394305139939	Interval_9151	chr10	45103229	45104307	+	0	NA	intron (Prep; intron 6 of 14)	-intron (Prep; intron 6 of 14)	36554	Prep	Prep	NM_011156	NA	NA	Prep	NA	NA	NA
chr10_45109988_45110473	-5.08020470071376	3.90743855346628	11.9663425655173	0.000541701641100869	0.028919456228064	Interval_9152	chr10	45109989	45110473	+	0	NA	intron (Prep; intron 7 of 14)	-intron (Prep; intron 7 of 14)	43017	Prep	Prep	NM_011156	NA	NA	Prep	NA	NA	NA
chr10_4716272_4717165	-5.2498331651337	3.17712478967999	11.1233541359704	0.000852474874369379	0.0363965476362145	Interval_7639	chr10	4716273	4717165	+	0	NA	intron (Esr1; intron 3 of 7)	-intron (Esr1; intron 2 of 8)	104730	Esr1	Esr1	NM_001302532	NA	NA	Esr1	NA	NA	NA
chr10_4868118_4868987	-8.17585551409143	2.66602349004534	13.412910250102	0.000249898405149172	0.0202341498457527	Interval_7642	chr10	4868119	4868987	+	0	NA	intron (Esr1; intron 5 of 8)	-intron (Esr1; intron 5 of 8)	256564	Esr1	Esr1	NM_001302532	NA	NA	Esr1	NA	NA	NA
chr10_5208089_5208725	3.98561933613249	2.3018207664572	12.7816618189593	0.00035003383518589	0.0233404812949145	Interval_7655	chr10	5208090	5208725	+	0	NA	Intergenic	Intergenic	342285	Syne1	Syne1	NM_153399	NA	NA	Syne1	NA	NA	NA
chr10_5384128_5384716	4.53008367153349	4.10125511597921	18.7321712723078	1.50423137364784e-05	0.00610136015234734	Interval_7668	chr10	5384129	5384716	+	0	NA	intron (Syne1; intron 13 of 31)	-intron (Syne1; intron 13 of 31)	166270	Syne1	Syne1	NM_153399	NA	NA	Syne1	NA	NA	NA
chr10_5481182_5481674	3.65322104398551	2.30023445240752	11.2399683467418	0.00080054521336197	0.0352482687709772	Interval_7670	chr10	5481183	5481674	+	0	NA	intron (Syne1; intron 2 of 31)	-intron (Syne1; intron 2 of 31)	69264	Syne1	Syne1	NM_153399	NA	NA	Syne1	NA	NA	NA
chr10_58354535_58355008	3.34117487872995	2.99053469882709	10.4370964085861	0.00123509279957812	0.0437330528158467	Interval_9440	chr10	58354536	58355008	+	0	NA	intron (Lims1; intron 1 of 9)	-intron (Lims1; intron 1 of 9)	-16682	Lims1	Lims1	NM_201242	NA	NA	Lims1	NA	NA	NA
chr10_58370063_58370657	3.95208825108086	2.54182058327528	13.1814485468478	0.000282734123759331	0.0214001683478025	Interval_9442	chr10	58370064	58370657	+	0	NA	intron (Lims1; intron 1 of 9)	-intron (Lims1; intron 1 of 9)	-1094	Lims1	Lims1	NM_201242	NA	NA	Lims1	NA	NA	NA
chr10_59241990_59242386	3.56292733191101	3.08593214959943	11.7010866126228	0.000624636106014365	0.0316643854944081	Interval_9476	chr10	59241991	59242386	+	0	NA	Intergenic	Intergenic	20266	Sowahc	Sowahc	NM_172939	NA	NA	Sowahc	NA	NA	NA
chr10_60624528_60625426	3.80734526898789	3.77667714772001	13.7388381634783	0.000210065393072051	0.0192274215473164	Interval_9601	chr10	60624529	60625426	+	0	NA	intron (Cdh23; intron 4 of 68)	-intron (Cdh23; intron 4 of 68)	71513	Cdh23	Cdh23	NR_045556	NA	NA	Cdh23	NA	NA	NA
chr10_60807898_60809093	3.70249330878256	3.86042391839899	13.1612401096517	0.000285799676714116	0.0215001444142076	Interval_9620	chr10	60807899	60809093	+	0	NA	intron (Unc5b; intron 1 of 16)	-intron (Unc5b; intron 1 of 16)	23085	Unc5b	Unc5b	NM_029770	NA	NA	Unc5b	NA	NA	NA
chr10_61167037_61168084	4.42773166012201	4.09309533424231	17.9772371802158	2.23562394580254e-05	0.00715473052671091	Interval_9642	chr10	61167038	61168084	+	0	NA	Intergenic	Intergenic	-7701	Tbata	Tbata	NM_001017433	NA	NA	Tbata	NA	NA	NA
chr10_61275490_61276222	3.30051867308216	4.98604815456205	11.1585826060492	0.000836438041888751	0.0360287630282644	Interval_9653	chr10	61275491	61276222	+	0	NA	Intergenic	Intergenic	-2418	Adamts14	Adamts14	NM_001081127	NA	NA	Adamts14	NA	NA	NA
chr10_61632274_61632780	3.63197255507336	1.91529890083052	10.4995834305955	0.00119401460225232	0.0432732373662357	Interval_9687	chr10	61632275	61632780	+	0	NA	Intergenic	Intergenic	-16094	Ppa1	Ppa1	NM_026438	NA	NA	Ppa1	NA	NA	NA
chr10_61676031_61676291	4.95759268488642	0.908714294686842	12.8204957024214	0.000342842878330959	0.0230064208512822	Interval_9691	chr10	61676032	61676291	+	0	NA	intron (1700022H01Rik; intron 1 of 1)	-intron (1700022H01Rik; intron 1 of 1)	4129	1700022H01Rik	1700022H01Rik	NR_126477	NA	NA	1700022H01Rik	NA	NA	NA
chr10_62054006_62054249	-7.52542827852466	2.07826684812143	10.98932710144	0.000916380760820201	0.0376115547249615	Interval_9702	chr10	62054007	62054249	+	0	NA	Intergenic	Intergenic	56885	2010107G23Rik	2010107G23Rik	NM_027251	NA	NA	2010107G23Rik	NA	NA	NA
chr10_62237520_62237766	3.72982468159803	1.49580961301652	10.0939390163794	0.00148757784076078	0.0486622846134799	Interval_9716	chr10	62237521	62237766	+	0	NA	Intergenic	Intergenic	-6425	Tspan15	Tspan15	NM_197996	NA	NA	Tspan15	NA	NA	NA
chr10_62300398_62300796	3.29981577677039	2.81243655069203	10.0366580563565	0.00153455356119951	0.0495632423422609	Interval_9721	chr10	62300399	62300796	+	0	NA	intron (Hk1; intron 6 of 21)	-intron (Hk1; intron 3 of 17)	-40010	Hk1os	Hk1os	NR_038038	NA	NA	Hk1os	NA	NA	NA
chr10_62306367_62307089	3.57100237303122	3.6378587736972	12.2713164328963	0.000459973680825956	0.0266527763871657	Interval_9722	chr10	62306368	62307089	+	0	NA	intron (Hk1; intron 5 of 21)	-intron (Hk1; intron 2 of 17)	-33879	Hk1os	Hk1os	NR_038038	NA	NA	Hk1os	NA	NA	NA
chr10_62404987_62405699	3.60488072110688	2.43814914213399	11.1662918054096	0.000832969493879205	0.0360287630282644	Interval_9730	chr10	62404988	62405699	+	0	NA	intron (Hkdc1; intron 7 of 17)	-intron (Hkdc1; intron 7 of 17)	17114	Hkdc1	Hkdc1	NM_145419	NA	NA	Hkdc1	NA	NA	NA
chr10_62971887_62972351	-4.61617270979233	4.40229531406407	11.234440522731	0.00080293306511122	0.0352775819601862	Interval_9776	chr10	62971888	62972351	+	0	NA	intron (Dna2; intron 20 of 20)	-intron (Dna2; intron 20 of 20)	-8104	Rufy2	Rufy2	NM_027425	NA	NA	Rufy2	NA	NA	NA
chr10_65215288_65215758	3.4792966841997	2.62604596160652	10.8361546162119	0.000995372303055482	0.0394301162752314	Interval_9829	chr10	65215289	65215758	+	0	NA	Intergenic	Intergenic	908541	1700023F02Rik	1700023F02Rik	NR_038039	NA	NA	1700023F02Rik	NA	NA	NA
chr10_67320934_67321738	4.39054690935433	3.6296185974483	17.2069183556479	3.3521336726843e-05	0.00867252058517771	Interval_9921	chr10	67320935	67321738	+	0	NA	Intergenic	Intergenic	-36055	Nrbf2	Nrbf2	NM_001036293	NA	NA	Nrbf2	NA	NA	NA
chr10_67487570_67487865	3.72422554427576	1.42875385271086	10.0337636573023	0.00153696672565055	0.0495632423422609	Interval_9926	chr10	67487571	67487865	+	0	NA	Intergenic	Intergenic	-50151	Egr2	Egr2	NM_010118	NA	NA	Egr2	NA	NA	NA
chr10_67503340_67504298	3.47335993584051	5.00060652504404	12.2771461430104	0.000458539035336831	0.0266278712698268	Interval_9928	chr10	67503341	67504298	+	0	NA	Intergenic	Intergenic	-34050	Egr2	Egr2	NM_010118	NA	NA	Egr2	NA	NA	NA
chr10_68221687_68221944	6.1475251105294	0.179053012779333	11.5722031318002	0.000669450530920087	0.0320992316954197	Interval_9978	chr10	68221688	68221944	+	0	NA	intron (Arid5b; intron 3 of 9)	-intron (Arid5b; intron 3 of 9)	56910	Arid5b	Arid5b	NM_023598	NA	NA	Arid5b	NA	NA	NA
chr10_68444659_68445395	-5.02041343136852	3.85168435025803	11.7327961364738	0.000614082604160153	0.0314114238444077	Interval_9993	chr10	68444660	68445395	+	0	NA	intron (1700040L02Rik; intron 5 of 7)	-intron (1700040L02Rik; intron 5 of 7)	96848	1700040L02Rik	1700040L02Rik	NM_028491	NA	NA	1700040L02Rik	NA	NA	NA
chr10_69647713_69648344	4.28958492319542	3.30356378895234	16.3170999830044	5.35782796436675e-05	0.0106488354762872	Interval_10044	chr10	69647714	69648344	+	0	NA	intron (Ank3; intron 1 of 17)	-intron (Ank3; intron 1 of 42)	114321	Ank3	Ank3	NM_009670	NA	NA	Ank3	NA	NA	NA
chr10_69649989_69650998	4.02314892948523	3.76429738901126	15.0571324072494	0.00010430535730698	0.0139422383485728	Interval_10045	chr10	69649990	69650998	+	0	NA	intron (Ank3; intron 1 of 17)	-intron (Ank3; intron 1 of 42)	116786	Ank3	Ank3	NM_009670	NA	NA	Ank3	NA	NA	NA
chr10_6986149_6986669	4.04056797111381	2.41376790169381	13.4699841124752	0.000242410362345878	0.0200783929430562	Interval_7698	chr10	6986150	6986669	+	0	NA	intron (Oprm1; intron 5 of 6)	-intron (Ipcef1; intron 2 of 7)	-5944	Ipcef1	Ipcef1	NM_001033391	NA	NA	Ipcef1	NA	NA	NA
chr10_71384523_71385087	-4.75339816931592	4.14075587552522	11.3731204386653	0.000745145889219029	0.0339088417537164	Interval_10097	chr10	71384524	71385087	+	0	NA	exon (Ipmk; exon 6 of 6)	-exon (Ipmk; exon 6 of 6)	37012	Ipmk	Ipmk	NM_027184	NA	NA	Ipmk	NA	NA	NA
chr10_7438792_7439566	4.33684245057746	3.31903499517377	16.5085194708001	4.84319667020918e-05	0.0101861098902138	Interval_7725	chr10	7438793	7439566	+	0	NA	Intergenic	Intergenic	34298	Ulbp1	Ulbp1	NM_029975	NA	NA	Ulbp1	NA	NA	NA
chr10_75222446_75223185	-9.33600385940357	3.75840647413837	18.0318215932175	2.1724309356983e-05	0.00709624565145849	Interval_10196	chr10	75222447	75223185	+	0	NA	intron (Specc1l; intron 2 of 18)	-intron (Specc1l; intron 2 of 18)	10743	Specc1l	Specc1l	NM_153406	NA	NA	Specc1l	NA	NA	NA
chr10_75295079_75295463	3.80596281422456	1.85140036937981	11.1469273016373	0.00084170977455822	0.0360287630282644	Interval_10200	chr10	75295080	75295463	+	0	NA	intron (Specc1l; intron 13 of 15)	-intron (Specc1l; intron 16 of 18)	-21606	Adora2a	Adora2a	NM_009630	NA	NA	Adora2a	NA	NA	NA
chr10_75694716_75695348	4.27341541173155	2.81205501740079	15.3867444443994	8.76006636252673e-05	0.0130997455900171	Interval_10240	chr10	75694717	75695348	+	0	NA	exon (Cabin1; exon 28 of 37)	-exon (Cabin1; exon 28 of 37)	-51024	Susd2	Susd2	NM_001162913	NA	NA	Susd2	NA	NA	NA
chr10_75994681_75995144	-4.74925381373814	3.59525995544741	10.6744479911005	0.00108625599010414	0.0412345597359956	Interval_10278	chr10	75994682	75995144	+	0	NA	intron (Gm5134; intron 9 of 13)	-intron (Gm5134; intron 9 of 13)	-14013	Mir6409	Mir6409	NR_105836	NA	NA	Mir6409	NA	NA	NA
chr10_76541247_76541769	3.38604199763873	3.1499554467593	10.7886072402251	0.00102126692925817	0.039692682407915	Interval_10301	chr10	76541248	76541769	+	0	NA	intron (Lss; intron 9 of 21)	-intron (Lss; intron 9 of 21)	9903	Lss	Lss	NM_146006	NA	NA	Lss	NA	NA	NA
chr10_76961602_76962442	-5.93028667471142	6.24634053022577	17.1008993418656	3.54455162695162e-05	0.0088664395619884	Interval_10308	chr10	76961603	76962442	+	0	NA	promoter-TSS (Pcbp3)	-promoter-TSS (Pcbp3)	-75	Pcbp3	Pcbp3	NM_021568	NA	NA	Pcbp3	NA	NA	NA
chr10_77506141_77507587	-4.44571308024733	5.015080461357	11.15351815545	0.000838724597409493	0.0360287630282644	Interval_10341	chr10	77506142	77507587	+	0	NA	intron (Fam207a; intron 2 of 5)	-intron (Fam207a; intron 2 of 5)	8949	Fam207a	Fam207a	NM_133998	NA	NA	Fam207a	NA	NA	NA
chr10_77583790_77584353	4.75632230982226	3.75676239632139	19.7726489412712	8.72219286398857e-06	0.00489771873575984	Interval_10354	chr10	77583791	77584353	+	0	NA	intron (Pttg1ip; intron 1 of 5)	-intron (Pttg1ip; intron 1 of 5)	2305	Pttg1ip	Pttg1ip	NM_145925	NA	NA	Pttg1ip	NA	NA	NA
chr10_77631313_77631697	-4.44351872944135	3.84641531346727	10.164329634974	0.00143183968350211	0.0477308631819628	Interval_10361	chr10	77631314	77631697	+	0	NA	intron (Ube2g2; intron 3 of 5)	-intron (Ube2g2; intron 3 of 5)	9184	Ube2g2	Ube2g2	NM_019803	NA	NA	Ube2g2	NA	NA	NA
chr10_77634011_77634701	-5.64304852054844	4.9987504381907	14.9694588212548	0.000109265394876819	0.014152779672471	Interval_10362	chr10	77634012	77634701	+	0	NA	intron (Ube2g2; intron 3 of 5)	-intron (Ube2g2; intron 3 of 5)	-6868	Mir1930	Mir1930	NR_035451	NA	NA	Mir1930	NA	NA	NA
chr10_77681128_77681575	4.10119552524305	3.22954607609342	14.8673544599851	0.00011534193566163	0.014423404824805	Interval_10369	chr10	77681129	77681575	+	0	NA	Intergenic	Intergenic	-5217	Tspear	Tspear	NM_001287074	NA	NA	Tspear	NA	NA	NA
chr10_78117038_78117451	4.31857717015717	2.41497735741011	14.9812457189489	0.000108584993240545	0.0141171295689648	Interval_10405	chr10	78117039	78117451	+	0	NA	Intergenic	Intergenic	47877	Icosl	Icosl	NM_015790	NA	NA	Icosl	NA	NA	NA
chr10_78130045_78130299	3.95398055626089	2.29211262079235	12.8812938277091	0.00033188271928085	0.0226887095362909	Interval_10406	chr10	78130046	78130299	+	0	NA	Intergenic	Intergenic	39596	D10Jhu81e	D10Jhu81e	NM_138601	NA	NA	D10Jhu81e	NA	NA	NA
chr10_78232376_78233097	3.68391999020045	2.90134696829761	12.1680864360898	0.000486141546193073	0.0271942889794547	Interval_10417	chr10	78232377	78233097	+	0	NA	intron (Trappc10; intron 1 of 22)	-intron (Trappc10; intron 1 of 22)	11905	Trappc10	Trappc10	NM_001081055	NA	NA	Trappc10	NA	NA	NA
chr10_78388087_78388615	3.90792216270806	2.80331568132668	13.3313485904694	0.000261005741544736	0.020523644704962	Interval_10432	chr10	78388088	78388615	+	0	NA	Intergenic	Intergenic	20194	Mir6907	Mir6907	NR_105872	NA	NA	Mir6907	NA	NA	NA
chr10_78399066_78399841	-4.58496860121259	4.68025324993484	11.3764816593509	0.000743798700039831	0.0338770329053436	Interval_10436	chr10	78399067	78399841	+	0	NA	TTS (Rrp1)	-TTS (Rrp1)	9091	Mir6907	Mir6907	NR_105872	NA	NA	Mir6907	NA	NA	NA
chr10_79807679_79808329	4.07415577235192	4.23129888887202	15.855302834019	6.83746662049872e-05	0.0120523897286255	Interval_10496	chr10	79807680	79808329	+	0	NA	intron (Palm; intron 4 of 8)	-intron (Palm; intron 4 of 7)	-13017	Misp	Misp	NM_030218	NA	NA	Misp	NA	NA	NA
chr10_80281644_80282424	3.96945726866253	5.18622135223994	15.5933447661872	7.8530508836369e-05	0.0125896821104593	Interval_10568	chr10	80281645	80282424	+	0	NA	intron (Dazap1; intron 7 of 11)	-intron (Dazap1; intron 7 of 11)	3870	Mir6911	Mir6911	NR_105876	NA	NA	Mir6911	NA	NA	NA
chr10_80429602_80430411	-4.69533320574739	5.44367109068618	12.2639238446708	0.000461799454112333	0.0266992589816473	Interval_10592	chr10	80429603	80430411	+	0	NA	intron (Tcf3; intron 2 of 18)	-intron (Tcf3; intron 2 of 18)	3646	Tcf3	Tcf3	NM_001164153	NA	NA	Tcf3	NA	NA	NA
chr10_8055229_8055774	3.31298279600764	3.09943498496727	10.3826077309339	0.00127207900551199	0.0443966191279324	Interval_7761	chr10	8055230	8055774	+	0	NA	Intergenic	Intergenic	-99379	Tab2	Tab2	NM_138667	NA	NA	Tab2	NA	NA	NA
chr10_80628895_80629252	3.47528059491671	3.47999800719076	11.5657022388895	0.000671795138299416	0.0321560146662377	Interval_10623	chr10	80628896	80629252	+	0	NA	promoter-TSS (Csnk1g2)	-promoter-TSS (Csnk1g2)	6294	Csnk1g2	Csnk1g2	NM_134002	NA	NA	Csnk1g2	NA	NA	NA
chr10_81326758_81327221	4.22945920699303	3.82383810430851	16.445777212135	5.00615705998315e-05	0.010390516587635	Interval_10711	chr10	81326759	81327221	+	0	NA	TTS (Cactin)	-TTS (Cactin)	-1713	Tbxa2r	Tbxa2r	NM_009325	NA	NA	Tbxa2r	NA	NA	NA
chr10_81406373_81406834	4.44173542972274	3.95389095779191	17.9935168261098	2.21658593378014e-05	0.00712908598418987	Interval_10728	chr10	81406374	81406834	+	0	NA	intron (Nfic; intron 6 of 8)	-intron (Nfic; intron 6 of 9)	9693	Mir1191b	Mir1191b	NR_106141	NA	NA	Mir1191b	NA	NA	NA
chr10_81407452_81408109	3.29326034154143	3.77555136141727	10.6519559240696	0.00109954563911449	0.0414968275331632	Interval_10729	chr10	81407453	81408109	+	0	NA	intron (Nfic; intron 5 of 8)	-intron (Nfic; intron 5 of 9)	8516	Mir1191b	Mir1191b	NR_106141	NA	NA	Mir1191b	NA	NA	NA
chr10_81530322_81530927	3.64074493646708	2.66596289135525	11.5998384102618	0.000659575500458346	0.0320992316954197	Interval_10754	chr10	81530323	81530927	+	0	NA	exon (Gna11; exon 7 of 7)	-exon (Gna11; exon 7 of 7)	-6400	Gna15	Gna15	NM_010304	NA	NA	Gna15	NA	NA	NA
chr10_81538500_81539191	-5.75932894718724	5.11228336857524	15.4506895321616	8.46860404565717e-05	0.0129099962107418	Interval_10757	chr10	81538501	81539191	+	0	NA	intron (Gna11; intron 1 of 6)	-intron (Gna11; intron 1 of 6)	6200	Gna11	Gna11	NM_010301	NA	NA	Gna11	NA	NA	NA
chr10_82673975_82674441	3.95230648984644	1.9659295376348	12.0701661908608	0.000512351332538197	0.0280539864261669	Interval_10784	chr10	82673976	82674441	+	0	NA	intron (Glt8d2; intron 1 of 9)	-intron (Glt8d2; intron 1 of 9)	16442	Glt8d2	Glt8d2	NM_029102	NA	NA	Glt8d2	NA	NA	NA
chr10_82697115_82697729	3.97501320119665	4.00750813731266	15.0739783140522	0.000103378592405217	0.0139025557896751	Interval_10787	chr10	82697116	82697729	+	0	NA	Intergenic	Intergenic	-1585	Hcfc2	Hcfc2	NM_001081218	NA	NA	Hcfc2	NA	NA	NA
chr10_82887444_82887645	4.01357833058703	1.40934689064133	10.9939919197597	0.000914077173130488	0.0375871985652965	Interval_10801	chr10	82887445	82887645	+	0	NA	intron (Txnrd1; intron 12 of 13)	-intron (Txnrd1; intron 13 of 14)	20919	Eid3	Eid3	NM_025499	NA	NA	Eid3	NA	NA	NA
chr10_83149486_83150331	5.69593265684164	4.10052998902164	26.2006106961617	3.07725197258786e-07	0.00139851736604636	Interval_10830	chr10	83149487	83150331	+	0	NA	intron (Chst11; intron 2 of 2)	-intron (Chst11; intron 2 of 2)	164412	Chst11	Chst11	NM_021439	NA	NA	Chst11	NA	NA	NA
chr10_83168188_83169124	3.52730263265228	3.12976178148096	11.5518076341927	0.000676834204154289	0.0323448595349914	Interval_10832	chr10	83168189	83169124	+	0	NA	intron (Chst11; intron 2 of 2)	-intron (Chst11; intron 2 of 2)	169161	Slc41a2	Slc41a2	NM_177388	NA	NA	Slc41a2	NA	NA	NA
chr10_83895391_83895829	5.68669948326376	2.81669817045173	22.7441197389195	1.85069574935847e-06	0.00272464120125271	Interval_10867	chr10	83895392	83895829	+	0	NA	Intergenic	Intergenic	172745	1500009L16Rik	1500009L16Rik	NM_001145198	NA	NA	1500009L16Rik	NA	NA	NA
chr10_84256273_84256990	3.80596281422456	1.85140036937981	11.1469273016373	0.00084170977455822	0.0360287630282644	Interval_10884	chr10	84256274	84256990	+	0	NA	Intergenic	Intergenic	183839	Nuak1	Nuak1	NM_001004363	NA	NA	Nuak1	NA	NA	NA
chr10_84631852_84632650	3.30862597205595	2.95468223630171	10.1772505085112	0.00142184045438336	0.0475134715523604	Interval_10919	chr10	84631853	84632650	+	0	NA	intron (Polr3b; intron 5 of 27)	-intron (Polr3b; intron 5 of 27)	9814	Polr3b	Polr3b	NM_027423	NA	NA	Polr3b	NA	NA	NA
chr10_84828852_84829536	4.09087216752509	1.77151751399711	12.3268455816902	0.000446490270896318	0.0261696936999857	Interval_10937	chr10	84828853	84829536	+	0	NA	intron (Rfx4; intron 4 of 17)	-intron (Rfx4; intron 4 of 17)	-8954	Rfx4	Rfx4	NM_001024918	NA	NA	Rfx4	NA	NA	NA
chr10_85003391_85004045	-8.36107439046079	2.83709681732544	14.1281288380423	0.000170770959788794	0.0175175141165879	Interval_10950	chr10	85003392	85004045	+	0	NA	intron (Ric8b; intron 9 of 9)	-intron (Ric8b; intron 8 of 8)	86105	Ric8b	Ric8b	NM_183172	NA	NA	Ric8b	NA	NA	NA
chr10_85951693_85952565	-5.56182987472511	4.91963004146838	14.6346548420073	0.00013049276815302	0.015518713976728	Interval_10969	chr10	85951694	85952565	+	0	NA	intron (Rtcb; intron 3 of 11)	-intron (Rtcb; intron 3 of 11)	5664	Rtcb	Rtcb	NM_145422	NA	NA	Rtcb	NA	NA	NA
chr10_86960930_86961239	4.0699441869912	0.979364190814758	10.024206555924	0.00154496215569871	0.0496127681707197	Interval_11014	chr10	86960931	86961239	+	0	NA	intron (Stab2; intron 9 of 68)	-intron (Stab2; intron 9 of 68)	46857	Stab2	Stab2	NM_138673	NA	NA	Stab2	NA	NA	NA
chr10_8759056_8759766	4.11533691270718	2.52619179437629	13.9889313575227	0.000183889995408955	0.0180146705155644	Interval_7794	chr10	8759057	8759766	+	0	NA	intron (Sash1; intron 8 of 19)	-intron (Sash1; intron 8 of 19)	126659	Sash1	Sash1	NM_175155	NA	NA	Sash1	NA	NA	NA
chr10_89562031_89562482	5.77900467108535	2.36411315650031	21.66222496747	3.25131255706182e-06	0.00335660605361217	Interval_11126	chr10	89562032	89562482	+	0	NA	Intergenic	Intergenic	-55599	Nr1h4	Nr1h4	NM_001163504	NA	NA	Nr1h4	NA	NA	NA
chr10_91031249_91031590	3.81979578105036	1.68696613606529	11.1781911259861	0.000827644226295646	0.0359694224411545	Interval_11181	chr10	91031250	91031590	+	0	NA	intron (Apaf1; intron 17 of 26)	-intron (Apaf1; intron 17 of 26)	51323	Apaf1	Apaf1	NM_001282947	NA	NA	Apaf1	NA	NA	NA
chr10_91312949_91313319	3.94295073609747	2.15962349905235	12.4619180066953	0.000415333246043191	0.0253290277376912	Interval_11206	chr10	91312950	91313319	+	0	NA	Intergenic	Intergenic	-141515	Tmpo	Tmpo	NM_001080131	NA	NA	Tmpo	NA	NA	NA
chr10_93190690_93191422	4.1396562162803	3.37721838677015	15.6105361890396	7.78197606227575e-05	0.0125143752898086	Interval_11254	chr10	93190691	93191422	+	0	NA	intron (Cdk17; intron 1 of 16)	-intron (Cdk17; intron 1 of 16)	28271	Mir1931	Mir1931	NR_035452	NA	NA	Mir1931	NA	NA	NA
chr10_93298260_93298589	4.07796969591663	1.52793225933053	11.429037739955	0.000723051226598369	0.0334402581596003	Interval_11265	chr10	93298261	93298589	+	0	NA	intron (Elk3; intron 1 of 4)	-intron (Elk3; intron 1 of 3)	12734	Elk3	Elk3	NM_013508	NA	NA	Elk3	NA	NA	NA
chr10_93353504_93354296	-10.278341933561	4.67411022486464	21.9620371139918	2.78097184997072e-06	0.003159667668845	Interval_11273	chr10	93353505	93354296	+	0	NA	Intergenic	Intergenic	17668	Gm17745	Gm17745	NR_038014	NA	NA	Gm17745	NA	NA	NA
chr10_93418185_93418608	3.44320570777249	2.42830583957244	10.3394803198502	0.00130214668034409	0.045054878584246	Interval_11281	chr10	93418186	93418608	+	0	NA	Intergenic	Intergenic	-14710	Mir7688	Mir7688	NR_106161	NA	NA	Mir7688	NA	NA	NA
chr10_94860685_94861087	4.09087216752509	1.77151751399711	12.3268455816902	0.000446490270896318	0.0261696936999857	Interval_11382	chr10	94860686	94861087	+	0	NA	intron (Plxnc1; intron 9 of 30)	-intron (Plxnc1; intron 9 of 30)	83692	Plxnc1	Plxnc1	NM_018797	NA	NA	Plxnc1	NA	NA	NA
chr10_95210069_95210506	4.52673243723714	2.59266211977958	16.4518575938855	4.99012614000053e-05	0.010390516587635	Interval_11419	chr10	95210070	95210506	+	0	NA	intron (Cradd; intron 2 of 2)	-intron (Cradd; intron 2 of 2)	-64463	Gm29684	Gm29684	NR_131146	NA	NA	Gm29684	NA	NA	NA
chr10_95707844_95708453	3.37779258464348	2.95998185935414	10.6588346437194	0.00109546391670785	0.0414578755559878	Interval_11469	chr10	95707845	95708453	+	0	NA	Intergenic	Intergenic	-143982	Nudt4	Nudt4	NM_027722	NA	NA	Nudt4	NA	NA	NA
chr10_98785511_98785725	3.70256868719472	1.65594487969552	10.4697284100556	0.00121346556736324	0.0434834174924047	Interval_11616	chr10	98785512	98785725	+	0	NA	Intergenic	Intergenic	-129534	Atp2b1	Atp2b1	NM_026482	NA	NA	Atp2b1	NA	NA	NA
chr10_9901837_9902241	-4.38125349372079	4.48518259274548	10.5733649186276	0.00114728700045229	0.042645836337081	Interval_7837	chr10	9901838	9902241	+	0	NA	promoter-TSS (Stxbp5)	-promoter-TSS (Stxbp5)	-999	Stxbp5	Stxbp5	NM_001081344	NA	NA	Stxbp5	NA	NA	NA
chr10_99233644_99233893	3.94111984322443	1.42525532310483	10.5990229872934	0.0011314743410268	0.0422999820882865	Interval_11644	chr10	99233645	99233893	+	0	NA	Intergenic	Intergenic	-29462	Dusp6	Dusp6	NM_026268	NA	NA	Dusp6	NA	NA	NA
chr10_99364770_99365454	-6.83429508257001	4.69353086415222	17.5139912030371	2.8520116953962e-05	0.00810095322001016	Interval_11652	chr10	99364771	99365454	+	0	NA	Intergenic	Intergenic	101881	Dusp6	Dusp6	NM_026268	NA	NA	Dusp6	NA	NA	NA
chr11_100586501_100586972	-4.74370392753803	3.58910994853157	10.6508258719031	0.00110021766384848	0.0415025449176303	Interval_18056	chr11	100586502	100586972	+	0	NA	intron (Dnajc7; intron 9 of 13)	-intron (Dnajc7; intron 9 of 13)	11798	Cnp	Cnp	NM_001146318	NA	NA	Cnp	NA	NA	NA
chr11_100661201_100661643	6.1475251105294	0.179053012779333	11.5722031318002	0.000669450530920087	0.0320992316954197	Interval_18065	chr11	100661202	100661643	+	0	NA	Intergenic	Intergenic	-10729	Zfp385c	Zfp385c	NM_177790	NA	NA	Zfp385c	NA	NA	NA
chr11_100842973_100843729	3.38884277994069	3.35075405209844	10.927813317399	0.000947312400772391	0.0384016607817294	Interval_18087	chr11	100842974	100843729	+	0	NA	intron (Stat5b; intron 1 of 18)	-intron (Stat5b; intron 1 of 18)	-16000	Stat5a	Stat5a	NM_001164062	NA	NA	Stat5a	NA	NA	NA
chr11_101003007_101003372	6.84316922737196	2.49898510156605	26.4741259184757	2.67091713737405e-07	0.00139851736604636	Interval_18105	chr11	101003008	101003372	+	0	NA	Intergenic	Intergenic	-6262	Atp6v0a1	Atp6v0a1	NM_001243049	NA	NA	Atp6v0a1	NA	NA	NA
chr11_101046402_101046900	3.79427250997949	1.48058079036094	10.4527886855131	0.00122464430062085	0.0435945397609693	Interval_18109	chr11	101046403	101046900	+	0	NA	intron (Atp6v0a1; intron 17 of 21)	-intron (Atp6v0a1; intron 16 of 20)	16311	Mir6928	Mir6928	NR_105893	NA	NA	Mir6928	NA	NA	NA
chr11_101590002_101590642	3.83971053386637	3.10352501730779	13.4200487828696	0.000248949225330618	0.0202146473618089	Interval_18156	chr11	101590003	101590642	+	0	NA	intron (Tmem106a; intron 8 of 8)	-intron (Tmem106a; intron 8 of 8)	8080	Tmem106a	Tmem106a	NM_144830	NA	NA	Tmem106a	NA	NA	NA
chr11_101870011_101870336	4.61246152222228	0.665013356628406	10.7357210205893	0.00105087048438767	0.0403843345559097	Interval_18170	chr11	101870012	101870336	+	0	NA	Intergenic	Intergenic	24180	Meox1	Meox1	NM_010791	NA	NA	Meox1	NA	NA	NA
chr11_101885271_101886414	3.48294197712425	3.40170217487315	11.5240129411525	0.000687029202583836	0.0325771437762542	Interval_18171	chr11	101885272	101886414	+	0	NA	intron (Meox1; intron 1 of 2)	-intron (Meox1; intron 1 of 2)	8511	Meox1	Meox1	NM_010791	NA	NA	Meox1	NA	NA	NA
chr11_102401942_102402549	3.63660303564952	3.18897040018932	12.2577480086042	0.00046333032757866	0.0267041624162843	Interval_18230	chr11	102401943	102402549	+	0	NA	TTS (Slc25a39)	-TTS (Slc25a39)	2741	Mir6930	Mir6930	NR_105895	NA	NA	Mir6930	NA	NA	NA
chr11_102827174_102827480	4.15500255900155	1.44648631871818	11.8343390307257	0.000581483355912208	0.0302244118482304	Interval_18263	chr11	102827175	102827480	+	0	NA	Intergenic	Intergenic	-8969	Higd1b	Higd1b	NM_080846	NA	NA	Higd1b	NA	NA	NA
chr11_103053095_103053768	3.84323816980574	3.28672295330097	13.5544097884719	0.000231746294754165	0.0196799114168038	Interval_18277	chr11	103053096	103053768	+	0	NA	intron (Nmt1; intron 4 of 11)	-intron (Nmt1; intron 4 of 11)	24870	Nmt1	Nmt1	NM_008707	NA	NA	Nmt1	NA	NA	NA
chr11_104258930_104259495	3.43593304139108	2.46329449771599	10.3063623433156	0.00132572347321793	0.0457042292904103	Interval_18376	chr11	104258931	104259495	+	0	NA	intron (Mapt; intron 1 of 9)	-intron (Mapt; intron 1 of 11)	27777	Mapt	Mapt	NM_001285454	NA	NA	Mapt	NA	NA	NA
chr11_104631149_104631604	-4.60604658011777	3.46031353792292	10.1231728178265	0.00146416735005027	0.0482948831701024	Interval_18413	chr11	104631150	104631604	+	0	NA	intron (Itgb3; intron 2 of 14)	-intron (Itgb3; intron 2 of 14)	23377	Itgb3	Itgb3	NM_016780	NA	NA	Itgb3	NA	NA	NA
chr11_105293903_105294396	4.30881225852781	2.9792240941899	15.8938028097488	6.69977355940617e-05	0.0119402469049359	Interval_18436	chr11	105293904	105294396	+	0	NA	intron (Mrc2; intron 1 of 29)	-intron (Mrc2; intron 1 of 29)	1504	Mrc2	Mrc2	NM_008626	NA	NA	Mrc2	NA	NA	NA
chr11_105297640_105298200	4.02915893959269	2.74095009593653	13.9429325521091	0.000188444793782541	0.0182912879741748	Interval_18437	chr11	105297641	105298200	+	0	NA	intron (Mrc2; intron 1 of 29)	-intron (Mrc2; intron 1 of 29)	5274	Mrc2	Mrc2	NM_008626	NA	NA	Mrc2	NA	NA	NA
chr11_105311450_105312014	3.3268695188401	3.21807850296452	10.484062029483	0.00120408731583627	0.0433405092802113	Interval_18438	chr11	105311451	105312014	+	0	NA	intron (Mrc2; intron 1 of 29)	-intron (Mrc2; intron 1 of 29)	19086	Mrc2	Mrc2	NM_008626	NA	NA	Mrc2	NA	NA	NA
chr11_106134715_106135508	3.68222424121141	2.91966841054875	12.2630527823145	0.000462015064486432	0.0266992589816473	Interval_18469	chr11	106134716	106135508	+	0	NA	intron (Map3k3; intron 6 of 15)	-intron (Map3k3; intron 6 of 15)	25030	Limd2	Limd2	NM_172397	NA	NA	Limd2	NA	NA	NA
chr11_106200838_106201316	3.80622037936853	2.10450013438827	11.6028006111464	0.000658525773372143	0.0320992316954197	Interval_18476	chr11	106200839	106201316	+	0	NA	intron (Ccdc47; intron 12 of 12)	-intron (Ccdc47; intron 12 of 12)	-7474	Strada	Strada	NM_001252449	NA	NA	Strada	NA	NA	NA
chr11_106471521_106472079	4.36332309944453	2.18273252329418	14.7778139953331	0.000120950165918094	0.0148360908611301	Interval_18503	chr11	106471522	106472079	+	0	NA	intron (Ern1; intron 1 of 21)	-intron (Ern1; intron 1 of 21)	15996	Ern1	Ern1	NM_023913	NA	NA	Ern1	NA	NA	NA
chr11_106536157_106536518	3.91180839243392	2.24218628538184	12.3010289040419	0.000452708661765369	0.0263919302827722	Interval_18511	chr11	106536158	106536518	+	0	NA	intron (Tex2; intron 5 of 11)	-intron (Tex2; intron 5 of 11)	35347	Snord104	Snord104	NR_030703	NA	NA	Snord104	NA	NA	NA
chr11_106542237_106542875	3.43596613669592	3.7749563598299	11.5512183476577	0.000677048758825972	0.0323448595349914	Interval_18512	chr11	106542238	106542875	+	0	NA	intron (Tex2; intron 5 of 11)	-intron (Tex2; intron 5 of 11)	41565	Snord104	Snord104	NR_030703	NA	NA	Snord104	NA	NA	NA
chr11_106564311_106564751	3.38835853998155	3.92791388691013	11.3031830675806	0.000773743280164585	0.0347264223224748	Interval_18518	chr11	106564312	106564751	+	0	NA	intron (Tex2; intron 2 of 11)	-intron (Tex2; intron 2 of 11)	48399	Tex2	Tex2	NM_198292	NA	NA	Tex2	NA	NA	NA
chr11_106961405_106962322	3.5556979819556	4.91272642747702	12.7568807163281	0.000354701921473967	0.0234957429960905	Interval_18553	chr11	106961406	106962322	+	0	NA	Intergenic	Intergenic	37661	Kpna2	Kpna2	NM_010655	NA	NA	Kpna2	NA	NA	NA
chr11_107529219_107529839	3.50164727410309	3.27866879697383	11.5801154490371	0.000666608028794794	0.0320992316954197	Interval_18595	chr11	107529220	107529839	+	0	NA	Intergenic	Intergenic	-18431	Helz	Helz	NM_198298	NA	NA	Helz	NA	NA	NA
chr11_107693304_107693722	3.64308100733035	1.72721145656796	10.1542133581768	0.00143971816062659	0.047866049584598	Interval_18603	chr11	107693305	107693722	+	0	NA	Intergenic	Intergenic	22963	Cacng1	Cacng1	NM_007582	NA	NA	Cacng1	NA	NA	NA
chr11_108036462_108036950	4.0988597825411	2.755324370402	14.4142764816862	0.000146686030341268	0.0160889794118699	Interval_18620	chr11	108036463	108036950	+	0	NA	intron (Prkca; intron 5 of 16)	-intron (Prkca; intron 5 of 16)	39858	Mir7223	Mir7223	NR_106082	NA	NA	Mir7223	NA	NA	NA
chr11_108235196_108235967	4.42405156049288	4.04324786236116	18.0136782132467	2.19323408021353e-05	0.00712908598418987	Interval_18635	chr11	108235197	108235967	+	0	NA	intron (Prkca; intron 2 of 16)	-intron (Prkca; intron 2 of 16)	108306	Prkca	Prkca	NM_011101	NA	NA	Prkca	NA	NA	NA
chr11_109347705_109348156	3.47707321949001	2.45478518787341	10.5477828108617	0.00116327546484346	0.0428533362880431	Interval_18684	chr11	109347706	109348156	+	0	NA	intron (1700096J18Rik; intron 1 of 1)	-intron (1700096J18Rik; intron 1 of 1)	1064	1700096J18Rik	1700096J18Rik	NR_027883	NA	NA	1700096J18Rik	NA	NA	NA
chr11_109671686_109672203	3.90490874549978	3.85035791076268	14.3227038854199	0.000153996340301554	0.0165947726381864	Interval_18722	chr11	109671687	109672203	+	0	NA	TTS (Fam20a)	-TTS (Fam20a)	20996	Prkar1a	Prkar1a	NM_021880	NA	NA	Prkar1a	NA	NA	NA
chr11_110961532_110962950	-4.07648361937106	5.91262252216747	10.2357230966352	0.0013774660294038	0.0467791113643909	Interval_18786	chr11	110961533	110962950	+	0	NA	Intergenic	Intergenic	-5792	Kcnj16	Kcnj16	NM_001252209	NA	NA	Kcnj16	NA	NA	NA
chr11_111065657_111066648	-4.77213267409564	5.83353920799518	12.7398949281546	0.000357937801625402	0.0236590179714395	Interval_18795	chr11	111065658	111066648	+	0	NA	promoter-TSS (Kcnj2)	-promoter-TSS (Kcnj2)	-11	Kcnj2	Kcnj2	NM_008425	NA	NA	Kcnj2	NA	NA	NA
chr11_113194281_113195192	3.42360321958841	3.71698716898822	11.3653190239273	0.000748282233544666	0.0339430554274998	Interval_18859	chr11	113194282	113195192	+	0	NA	intron (2610035D17Rik; intron 1 of 2)	-intron (2610035D17Rik; intron 1 of 2)	7101	2610035D17Rik	2610035D17Rik	NR_015556	NA	NA	2610035D17Rik	NA	NA	NA
chr11_113586513_113586753	4.44467278221783	1.74398653727284	13.7390851914142	0.000210037768118415	0.0192274215473164	Interval_18882	chr11	113586514	113586753	+	0	NA	Intergenic	Intergenic	-20818	Slc39a11	Slc39a11	NM_027216	NA	NA	Slc39a11	NA	NA	NA
chr11_114185184_114186098	-4.12139493645867	5.86959048272756	10.3870210128845	0.00126904204818382	0.0443646913754374	Interval_18920	chr11	114185185	114186098	+	0	NA	Intergenic	Intergenic	-12617	1700092K14Rik	1700092K14Rik	NR_045930	NA	NA	1700092K14Rik	NA	NA	NA
chr11_114224692_114224984	3.63521293339167	2.45543602572161	11.5183366646066	0.000689130241430184	0.0325771437762542	Interval_18925	chr11	114224693	114224984	+	0	NA	Intergenic	Intergenic	26580	1700092K14Rik	1700092K14Rik	NR_045930	NA	NA	1700092K14Rik	NA	NA	NA
chr11_114229750_114230239	4.21188849795502	3.34704835591538	15.7763905877148	7.12865419746129e-05	0.0122025661192226	Interval_18927	chr11	114229751	114230239	+	0	NA	Intergenic	Intergenic	31737	1700092K14Rik	1700092K14Rik	NR_045930	NA	NA	1700092K14Rik	NA	NA	NA
chr11_114238170_114238821	3.66008405688468	3.58390469613174	12.7768971601401	0.00035092653105988	0.0233641072857498	Interval_18929	chr11	114238171	114238821	+	0	NA	Intergenic	Intergenic	40238	1700092K14Rik	1700092K14Rik	NR_045930	NA	NA	1700092K14Rik	NA	NA	NA
chr11_114322558_114322969	3.42621396498373	2.52218135110586	10.3836105778105	0.00127138826093757	0.0443957178219897	Interval_18936	chr11	114322559	114322969	+	0	NA	Intergenic	Intergenic	124506	1700092K14Rik	1700092K14Rik	NR_045930	NA	NA	1700092K14Rik	NA	NA	NA
chr11_114722866_114723694	4.15728008848436	3.85369116893619	16.0054296498386	6.31610826001637e-05	0.0113633418967813	Interval_18962	chr11	114722867	114723694	+	0	NA	intron (Mir466n; intron 1 of 4)	-intron (Mir466n; intron 1 of 4)	-4132	Dnaic2	Dnaic2	NM_001034878	NA	NA	Dnaic2	NA	NA	NA
chr11_114823057_114823344	6.05511587685493	1.88252057001695	20.4271915040733	6.19433922463424e-06	0.00405840023255308	Interval_18981	chr11	114823058	114823344	+	0	NA	Intergenic	Intergenic	24277	Gpr142	Gpr142	NM_181749	NA	NA	Gpr142	NA	NA	NA
chr11_114875237_114875903	-5.60967745399963	5.67513201584531	15.5526932564604	8.02372621512763e-05	0.0126792069590959	Interval_18992	chr11	114875238	114875903	+	0	NA	Intergenic	Intergenic	-14471	Cd300a	Cd300a	NM_170758	NA	NA	Cd300a	NA	NA	NA
chr11_115075402_115075767	5.1911130387411	2.70200189744298	20.0643580978358	7.48792298141672e-06	0.00450868308359602	Interval_19015	chr11	115075403	115075767	+	0	NA	Intergenic	Intergenic	-13547	Cd300e	Cd300e	NM_172050	NA	NA	Cd300e	NA	NA	NA
chr11_115110057_115110270	4.33967303193109	1.09724038541862	11.5903093058656	0.000662963845156661	0.0320992316954197	Interval_19022	chr11	115110058	115110270	+	0	NA	intron (Rab37; intron 1 of 8)	-intron (Rab37; intron 1 of 8)	23828	Cd300lf	Cd300lf	NM_145634	NA	NA	Cd300lf	NA	NA	NA
chr11_115173589_115174137	3.97683572802829	3.57530642708189	14.6472300309776	0.000129625006134469	0.015518713976728	Interval_19032	chr11	115173590	115174137	+	0	NA	intron (Slc9a3r1; intron 1 of 5)	-intron (Slc9a3r1; intron 1 of 5)	10522	Slc9a3r1	Slc9a3r1	NM_012030	NA	NA	Slc9a3r1	NA	NA	NA
chr11_115451728_115452735	3.28511187641184	3.89785451481909	10.6875610034347	0.00107858313894989	0.0411167535915951	Interval_19075	chr11	115451729	115452735	+	0	NA	Intergenic	Intergenic	-4172	Mir3968	Mir3968	NR_039549	NA	NA	Mir3968	NA	NA	NA
chr11_116254466_116255458	3.60575976167507	4.38932094639148	12.8869841179108	0.000330875180612042	0.0226791612321413	Interval_19159	chr11	116254467	116255458	+	0	NA	intron (Srp68; intron 8 of 15)	-intron (Srp68; intron 8 of 15)	-16871	Evpl	Evpl	NM_025276	NA	NA	Evpl	NA	NA	NA
chr11_116283826_116284319	-5.94704949812326	3.8354223548618	13.8695761846551	0.000195944879946491	0.0186706712953936	Interval_19165	chr11	116283827	116284319	+	0	NA	TTS (Galr2)	-TTS (Galr2)	3134	Galr2	Galr2	NM_010254	NA	NA	Galr2	NA	NA	NA
chr11_116644181_116644665	3.48463667422769	2.41961307374974	10.5845857866601	0.00114034443311891	0.0425153060584045	Interval_19220	chr11	116644182	116644665	+	0	NA	Intergenic	Intergenic	9890	Cygb	Cygb	NM_030206	NA	NA	Cygb	NA	NA	NA
chr11_117105253_117105571	3.86107539696796	1.53066695563157	10.8590858476226	0.000983122128404517	0.0391480154808166	Interval_19262	chr11	117105254	117105571	+	0	NA	Intergenic	Intergenic	-9760	Sec14l1	Sec14l1	NM_028777	NA	NA	Sec14l1	NA	NA	NA
chr11_117118888_117119146	3.58152380822043	1.87683302795645	10.1938712317055	0.00140908186680644	0.047390125281063	Interval_19265	chr11	117118889	117119146	+	0	NA	intron (Sec14l1; intron 2 of 16)	-intron (Sec14l1; intron 2 of 15)	3845	Sec14l1	Sec14l1	NM_028777	NA	NA	Sec14l1	NA	NA	NA
chr11_117306657_117307072	3.87545182372846	3.46951856114073	14.0095296431141	0.000181886460086998	0.0179482836169082	Interval_19286	chr11	117306658	117307072	+	0	NA	intron (Sept9; intron 2 of 10)	-intron (Sept9; intron 3 of 11)	-24850	Sept9	Sept9	NM_017380	NA	NA	Sept9	NA	NA	NA
chr11_117338388_117339025	3.35867741385877	4.22973081425276	11.2529952699007	0.000794946322499126	0.0352482687709772	Interval_19297	chr11	117338389	117339025	+	0	NA	intron (Sept9; intron 1 of 9)	-intron (Sept9; intron 3 of 11)	6992	Sept9	Sept9	NM_017380	NA	NA	Sept9	NA	NA	NA
chr11_117545055_117545369	3.63590586548454	2.86218681122716	11.8561028467159	0.000574726898658232	0.0300675942256995	Interval_19319	chr11	117545056	117545369	+	0	NA	Intergenic	Intergenic	60844	Gm11733	Gm11733	NR_130966	NA	NA	Gm11733	NA	NA	NA
chr11_117639236_117640031	3.81763095105129	2.95285180914947	12.9227240556855	0.000324617107580541	0.0224266867291333	Interval_19326	chr11	117639237	117640031	+	0	NA	Intergenic	Intergenic	-14655	Tnrc6c	Tnrc6c	NM_198022	NA	NA	Tnrc6c	NA	NA	NA
chr11_117954020_117954590	4.39382640471648	4.29411785960143	17.9750034230896	2.23824896892169e-05	0.00715473052671091	Interval_19375	chr11	117954021	117954590	+	0	NA	Intergenic	Intergenic	15061	Socs3	Socs3	NM_007707	NA	NA	Socs3	NA	NA	NA
chr11_117991669_117992123	3.73277821559476	3.442549197713	13.1035704103303	0.000294733505888253	0.0216075954745983	Interval_19383	chr11	117991670	117992123	+	0	NA	intron (Pgs1; intron 1 of 9)	-intron (Pgs1; intron 1 of 9)	5039	Pgs1	Pgs1	NM_133757	NA	NA	Pgs1	NA	NA	NA
chr11_118428012_118428822	3.6567835432611	3.69012065502437	12.8783557261627	0.000332404158294712	0.022690020140671	Interval_19436	chr11	118428013	118428822	+	0	NA	promoter-TSS (C1qtnf1)	-promoter-TSS (C1qtnf1)	-5384	C1qtnf1	C1qtnf1	NM_001204129	NA	NA	C1qtnf1	NA	NA	NA
chr11_118429813_118430109	5.75659400160373	1.62769342626095	18.2537230026387	1.93347673444056e-05	0.00682778567897308	Interval_19437	chr11	118429814	118430109	+	0	NA	intron (C1qtnf1; intron 1 of 3)	-intron (C1qtnf1; intron 1 of 3)	-3840	C1qtnf1	C1qtnf1	NM_001204129	NA	NA	C1qtnf1	NA	NA	NA
chr11_118487014_118487607	3.82562199138453	3.41727231070975	13.6004988956049	0.000226125423768906	0.0195120803028363	Interval_19445	chr11	118487015	118487607	+	0	NA	exon (Engase; exon 14 of 14)	-exon (Engase; exon 14 of 14)	10351	Engase	Engase	NM_172573	NA	NA	Engase	NA	NA	NA
chr11_118708310_118708703	4.08362529629077	1.46204032148634	11.4232441348319	0.000725309384837811	0.0334402581596003	Interval_19461	chr11	118708311	118708703	+	0	NA	intron (Rbfox3; intron 2 of 13)	-intron (Rbfox3; intron 2 of 14)	52534	Rbfox3	Rbfox3	NM_001285437	NA	NA	Rbfox3	NA	NA	NA
chr11_119159336_119160301	3.31381771315448	3.75600370162184	10.8192038928548	0.00100452673726579	0.0394778759413244	Interval_19506	chr11	119159337	119160301	+	0	NA	intron (Tbc1d16; intron 3 of 11)	-intron (Tbc1d16; intron 3 of 11)	-5682	Mir6934	Mir6934	NR_105899	NA	NA	Mir6934	NA	NA	NA
chr11_119378706_119379594	3.59426143896787	3.90611330040744	12.5917703320188	0.00038744897958054	0.0243824605283532	Interval_19540	chr11	119378707	119379594	+	0	NA	intron (Slc26a11; intron 15 of 16)	-intron (Slc26a11; intron 15 of 16)	-11322	Mir1932	Mir1932	NR_035453	NA	NA	Mir1932	NA	NA	NA
chr11_119382017_119382736	3.69925495899893	3.27112273600144	12.6767636658587	0.000370227829491799	0.0240069321098752	Interval_19541	chr11	119382018	119382736	+	0	NA	Intergenic	Intergenic	-8095	Mir1932	Mir1932	NR_035453	NA	NA	Mir1932	NA	NA	NA
chr11_119434255_119434664	-4.90303615173211	4.98656124960986	12.6503390307631	0.000375497576762926	0.0240841666639607	Interval_19551	chr11	119434256	119434664	+	0	NA	Intergenic	Intergenic	43988	Mir1932	Mir1932	NR_035453	NA	NA	Mir1932	NA	NA	NA
chr11_11960251_11961437	4.06382264596582	3.5687465459962	15.0975908643535	0.000102093496914521	0.0138837446570093	Interval_13660	chr11	11960252	11961437	+	0	NA	intron (Grb10; intron 4 of 16)	-intron (Grb10; intron 4 of 15)	-70436	Ddc	Ddc	NM_001190448	NA	NA	Ddc	NA	NA	NA
chr11_11967526_11967973	3.34385403596998	2.83363600946998	10.2344950351483	0.00137838342838593	0.0467791113643909	Interval_13662	chr11	11967527	11967973	+	0	NA	intron (Grb10; intron 3 of 16)	-intron (Grb10; intron 3 of 15)	69670	Grb10	Grb10	NM_010345	NA	NA	Grb10	NA	NA	NA
chr11_119709121_119709634	3.50490177977443	2.50575868360119	10.857040740946	0.000984208432418646	0.0391480154808166	Interval_19572	chr11	119709122	119709634	+	0	NA	intron (Rptor; intron 3 of 33)	-intron (Rptor; intron 3 of 32)	106473	Rptor	Rptor	NM_001306081	NA	NA	Rptor	NA	NA	NA
chr11_119870996_119871503	4.2209540352094	3.24379543891698	15.8251816365069	6.94717534470945e-05	0.0121274050677658	Interval_19584	chr11	119870997	119871503	+	0	NA	intron (Rptor; intron 21 of 33)	-intron (Rptor; intron 20 of 32)	-11039	Mir5098	Mir5098	NR_039557_4	NA	NA	Mir5098	NA	NA	NA
chr11_119877145_119877754	3.72372985025709	3.2305357142009	12.8312381640002	0.000340880107905137	0.0229792860084118	Interval_19585	chr11	119877146	119877754	+	0	NA	intron (Rptor; intron 24 of 33)	-intron (Rptor; intron 23 of 32)	-4839	Mir5098	Mir5098	NR_039557_4	NA	NA	Mir5098	NA	NA	NA
chr11_119925131_119925616	3.91064111511263	3.56555089027247	14.319663114364	0.000154245282716304	0.0166044808566116	Interval_19593	chr11	119925132	119925616	+	0	NA	intron (Mir5098; intron 2 of 2)	-intron (Mir5098; intron 2 of 2)	11564	Chmp6	Chmp6	NM_001085498	NA	NA	Chmp6	NA	NA	NA
chr11_119960455_119961320	3.86052493620526	3.28763096727361	13.5875281775865	0.000227693252386014	0.0195785304431675	Interval_19600	chr11	119960456	119961320	+	0	NA	intron (Baiap2; intron 3 of 13)	-intron (Baiap2; intron 3 of 13)	17796	Baiap2	Baiap2	NM_001037755	NA	NA	Baiap2	NA	NA	NA
chr11_120040326_120040818	3.41893878551336	2.55504319295452	10.3484221161853	0.00129585405924631	0.0449019089983967	Interval_19614	chr11	120040327	120040818	+	0	NA	intron (Aatk; intron 1 of 13)	-intron (Aatk; intron 1 of 13)	6573	Aatk	Aatk	NM_001198785	NA	NA	Aatk	NA	NA	NA
chr11_120142416_120143180	4.81188486562658	4.556025214051	20.9597259813809	4.69040508822075e-06	0.0038911005004884	Interval_19629	chr11	120142417	120143180	+	0	NA	intron (Slc38a10; intron 2 of 16)	-intron (Slc38a10; intron 2 of 16)	8553	Slc38a10	Slc38a10	NM_001164801	NA	NA	Slc38a10	NA	NA	NA
chr11_120275870_120276278	3.44767895651725	3.28868563977497	11.240805516862	0.000800184207587411	0.0352482687709772	Interval_19650	chr11	120275871	120276278	+	0	NA	exon (Bahcc1; exon 11 of 28)	-exon (Bahcc1; exon 11 of 28)	43127	Bahcc1	Bahcc1	NM_198423	NA	NA	Bahcc1	NA	NA	NA
chr11_120766846_120767483	3.25403955778857	3.51649857606691	10.28696675211	0.00133973142340783	0.0459597788729813	Interval_19688	chr11	120766847	120767483	+	0	NA	Intergenic	Intergenic	17039	Rfng	Rfng	NM_009053	NA	NA	Rfng	NA	NA	NA
chr11_121552119_121552543	3.34439524628942	2.8792142112	10.3156770740446	0.00131904894519605	0.0455341968769659	Interval_19750	chr11	121552120	121552543	+	0	NA	intron (Tbcd; intron 15 of 38)	-intron (Tbcd; intron 15 of 38)	-32989	Zfp750	Zfp750	NM_178763	NA	NA	Zfp750	NA	NA	NA
chr11_121706491_121707005	4.08418885589714	3.18590069625299	14.991110038925	0.000108018851596704	0.0141137431496253	Interval_19765	chr11	121706492	121707005	+	0	NA	intron (Metrnl; intron 1 of 3)	-intron (Metrnl; intron 1 of 3)	4321	Metrnl	Metrnl	NM_144797	NA	NA	Metrnl	NA	NA	NA
chr11_16367052_16367659	5.711087273011	2.69569793598621	22.9280091700674	1.68183253298463e-06	0.00269589544773109	Interval_13746	chr11	16367053	16367659	+	0	NA	Intergenic	Intergenic	109632	Vstm2a	Vstm2a	NM_001290539	NA	NA	Vstm2a	NA	NA	NA
chr11_19235832_19236154	4.73690721381712	0.750672575166677	11.46800974765	0.000708044672248715	0.0330995051434766	Interval_13843	chr11	19235833	19236154	+	0	NA	Intergenic	Intergenic	170718	4933406G16Rik	4933406G16Rik	NR_046037	NA	NA	4933406G16Rik	NA	NA	NA
chr11_19993691_19994110	3.61907368316661	2.12568289093611	10.7631535605137	0.00103540809174394	0.0400255684222673	Interval_13865	chr11	19993692	19994110	+	0	NA	intron (Spred2; intron 1 of 5)	-intron (Spred2; intron 1 of 5)	69459	Spred2	Spred2	NM_033523	NA	NA	Spred2	NA	NA	NA
chr11_20042988_20043766	-4.58727454935709	3.98299314902593	10.7225253507478	0.00105839122912308	0.0405392152428644	Interval_13872	chr11	20042989	20043766	+	0	NA	Intergenic	Intergenic	69574	Actr2	Actr2	NM_146243	NA	NA	Actr2	NA	NA	NA
chr11_20477305_20477933	3.85761765224082	3.49303568028459	13.7616583275668	0.000207528817380405	0.0191969665691495	Interval_13895	chr11	20477306	20477933	+	0	NA	Intergenic	Intergenic	-65634	Sertad2	Sertad2	NM_001038625	NA	NA	Sertad2	NA	NA	NA
chr11_20896204_20897006	3.93501814209818	3.03649266091454	13.83155688329	0.000199949632676905	0.0188121829022966	Interval_13920	chr11	20896205	20897006	+	0	NA	Intergenic	Intergenic	-65497	Lgalsl	Lgalsl	NM_173752	NA	NA	Lgalsl	NA	NA	NA
chr11_22286503_22287472	-5.52264453185941	5.59004633130263	15.1913065467413	9.71496405018087e-05	0.0136216574125243	Interval_13966	chr11	22286504	22287472	+	0	NA	promoter-TSS (Ehbp1)	-promoter-TSS (Ehbp1)	-193	Ehbp1	Ehbp1	NM_001252515	NA	NA	Ehbp1	NA	NA	NA
chr11_22692774_22693638	3.64736015742771	5.61663522074012	13.5569667607102	0.000231430797910778	0.0196799114168038	Interval_13979	chr11	22692775	22693638	+	0	NA	Intergenic	Intergenic	166529	B3gnt2	B3gnt2	NM_001169114	NA	NA	B3gnt2	NA	NA	NA
chr11_22795287_22796108	4.5966729413931	4.02137266675405	19.0614455974051	1.26576328077101e-05	0.00565417539369367	Interval_13990	chr11	22795288	22796108	+	0	NA	Intergenic	Intergenic	64037	B3gnt2	B3gnt2	NM_001169114	NA	NA	B3gnt2	NA	NA	NA
chr11_23290561_23290775	6.1475251105294	0.179053012779333	11.5722031318002	0.000669450530920087	0.0320992316954197	Interval_14034	chr11	23290562	23290775	+	0	NA	intron (Xpo1; intron 21 of 25)	-intron (Xpo1; intron 21 of 25)	-16227	Usp34	Usp34	NM_001190401	NA	NA	Usp34	NA	NA	NA
chr11_23818801_23819231	4.38117658415041	2.46798838485247	15.4189113967775	8.61220881027676e-05	0.0129527620506562	Interval_14066	chr11	23818802	23819231	+	0	NA	Intergenic	Intergenic	-48046	Rel	Rel	NM_009044	NA	NA	Rel	NA	NA	NA
chr11_27543348_27543607	6.33762407199749	0.296184773730648	12.6249342537108	0.000380635268338274	0.0240841666639607	Interval_14180	chr11	27543349	27543607	+	0	NA	Intergenic	Intergenic	758370	Gm12070	Gm12070	NR_002890	NA	NA	Gm12070	NA	NA	NA
chr11_28934537_28935106	6.19110949408639	4.62521852157957	30.5532249850715	3.24831462133346e-08	0.000586965679738184	Interval_14193	chr11	28934538	28935106	+	0	NA	Intergenic	Intergenic	81617	Efemp1	Efemp1	NM_146015	NA	NA	Efemp1	NA	NA	NA
chr11_29777917_29778584	3.99831245168172	3.89145418641661	15.0590311595471	0.000104200482141797	0.0139422383485728	Interval_14217	chr11	29777918	29778584	+	0	NA	intron (Eml6; intron 26 of 41)	-intron (Eml6; intron 26 of 41)	47417	4931440F15Rik	4931440F15Rik	NM_176829	NA	NA	4931440F15Rik	NA	NA	NA
chr11_29807488_29807654	6.65598003787154	0.506609086337032	14.5023916175203	0.000139981712537582	0.0156856249694848	Interval_14222	chr11	29807489	29807654	+	0	NA	intron (Eml6; intron 17 of 41)	-intron (Eml6; intron 17 of 41)	18097	4931440F15Rik	4931440F15Rik	NM_176829	NA	NA	4931440F15Rik	NA	NA	NA
chr11_29839586_29840225	4.92105447842353	3.52279421008728	20.416175983835	6.23009594115793e-06	0.00405840023255308	Interval_14225	chr11	29839587	29840225	+	0	NA	intron (Eml6; intron 10 of 41)	-intron (Eml6; intron 10 of 41)	-14238	4931440F15Rik	4931440F15Rik	NM_176829	NA	NA	4931440F15Rik	NA	NA	NA
chr11_30224569_30225147	3.87393847968029	2.43070147714814	12.6518251156242	0.000375199215605148	0.0240841666639607	Interval_14248	chr11	30224570	30225147	+	0	NA	Intergenic	Intergenic	-5086	Sptbn1	Sptbn1	NM_175836	NA	NA	Sptbn1	NA	NA	NA
chr11_30805016_30805723	-4.31538432363674	4.67533228265686	10.5009153383496	0.00119315423428459	0.0432732373662357	Interval_14263	chr11	30805017	30805723	+	0	NA	intron (Psme4; intron 6 of 46)	-intron (Psme4; intron 6 of 46)	33595	Psme4	Psme4	NM_134013	NA	NA	Psme4	NA	NA	NA
chr11_31656683_31656943	4.95829147640938	1.65770220443764	15.6798045828007	7.50209455925847e-05	0.0123644226461609	Interval_14282	chr11	31656684	31656943	+	0	NA	Intergenic	Intergenic	15049	Bod1	Bod1	NM_001024919	NA	NA	Bod1	NA	NA	NA
chr11_32019912_32020828	4.02812773323787	4.3767385680882	15.6229478105354	7.73106505053004e-05	0.0124901509675704	Interval_14307	chr11	32019913	32020828	+	0	NA	intron (Nsg2; intron 3 of 4)	-intron (Nsg2; intron 3 of 4)	19951	Nsg2	Nsg2	NM_008741	NA	NA	Nsg2	NA	NA	NA
chr11_32044569_32045119	3.67721072613928	2.07093114726336	11.0955873911849	0.000865333709409484	0.0365687649097457	Interval_14312	chr11	32044570	32045119	+	0	NA	intron (Nsg2; intron 3 of 4)	-intron (Nsg2; intron 3 of 4)	44425	Nsg2	Nsg2	NM_008741	NA	NA	Nsg2	NA	NA	NA
chr11_32271226_32271548	4.96195896712215	2.75908282239511	19.0978614306777	1.2418396200586e-05	0.00559512981920194	Interval_14333	chr11	32271227	32271548	+	0	NA	Intergenic	Intergenic	-3680	Nprl3	Nprl3	NM_001284359	NA	NA	Nprl3	NA	NA	NA
chr11_32538473_32539092	3.22911620419085	4.19294056392577	10.4936697511499	0.00119784222970438	0.0432736259516346	Interval_14354	chr11	32538474	32539092	+	0	NA	intron (Stk10; intron 1 of 18)	-intron (Stk10; intron 1 of 18)	5517	Stk10	Stk10	NM_009288	NA	NA	Stk10	NA	NA	NA
chr11_32558085_32559145	3.46490159173085	4.95884858779475	12.2043513830508	0.000476781761532117	0.0270205696895135	Interval_14357	chr11	32558086	32559145	+	0	NA	intron (Stk10; intron 2 of 18)	-intron (Stk10; intron 2 of 18)	25349	Stk10	Stk10	NM_009288	NA	NA	Stk10	NA	NA	NA
chr11_32571068_32571627	3.53606935704207	3.22568604499707	11.6268156711799	0.000650077512875628	0.0320992316954197	Interval_14360	chr11	32571069	32571627	+	0	NA	intron (Stk10; intron 2 of 18)	-intron (Stk10; intron 2 of 18)	38082	Stk10	Stk10	NM_009288	NA	NA	Stk10	NA	NA	NA
chr11_32582744_32583262	3.71954317652477	2.57319474296789	11.9101063784859	0.000558302117858481	0.0295335039349754	Interval_14362	chr11	32582745	32583262	+	0	NA	intron (Stk10; intron 4 of 18)	-intron (Stk10; intron 4 of 18)	49737	Stk10	Stk10	NM_009288	NA	NA	Stk10	NA	NA	NA
chr11_32619195_32620138	4.05324315431732	4.23396444294888	15.7063314699018	7.39761300367138e-05	0.0123398405115497	Interval_14366	chr11	32619196	32620138	+	0	NA	intron (Stk10; intron 18 of 18)	-intron (Stk10; intron 18 of 18)	-22888	Fbxw11	Fbxw11	NM_001271349	NA	NA	Fbxw11	NA	NA	NA
chr11_32787664_32788061	4.73320963897477	1.98053858453373	15.7024008273862	7.4130017665084e-05	0.0123398405115497	Interval_14385	chr11	32787665	32788061	+	0	NA	Intergenic	Intergenic	36731	Smim23	Smim23	NM_027050	NA	NA	Smim23	NA	NA	NA
chr11_3298242_3298733	4.27013179095391	1.97898562795155	13.5260100544709	0.000235279726124401	0.0198382620078387	Interval_13174	chr11	3298243	3298733	+	0	NA	intron (Patz1; intron 3 of 5)	-intron (Patz1; intron 2 of 4)	9357	Patz1	Patz1	NM_019574	NA	NA	Patz1	NA	NA	NA
chr11_34050571_34051166	5.49437639903934	2.64253220991283	21.2669906186816	3.99552986247057e-06	0.00369327119720795	Interval_14421	chr11	34050572	34051166	+	0	NA	intron (Lcp2; intron 1 of 20)	-intron (Lcp2; intron 1 of 20)	3668	Lcp2	Lcp2	NM_010696	NA	NA	Lcp2	NA	NA	NA
chr11_34116714_34117338	3.43759086400795	3.25372149990687	11.172644478139	0.000830122206316427	0.0360287630282644	Interval_14428	chr11	34116715	34117338	+	0	NA	Intergenic	Intergenic	69825	Lcp2	Lcp2	NM_010696	NA	NA	Lcp2	NA	NA	NA
chr11_34143988_34144535	-5.13907874483323	3.07329159878682	10.6976236669751	0.00107273234040879	0.040953457296658	Interval_14430	chr11	34143989	34144535	+	0	NA	Intergenic	Intergenic	63827	Foxi1	Foxi1	NM_023907	NA	NA	Foxi1	NA	NA	NA
chr11_34343776_34344536	3.7052709204125	2.93860479082249	12.4146459638709	0.000425979763059407	0.0256720231327117	Interval_14442	chr11	34343777	34344536	+	0	NA	intron (Fam196b; intron 1 of 3)	-intron (Fam196b; intron 1 of 3)	29334	Fam196b	Fam196b	NM_001025382	NA	NA	Fam196b	NA	NA	NA
chr11_34424049_34424592	4.03687000194285	2.18134982590926	13.0648154112689	0.000300894856015276	0.0217558688869644	Interval_14447	chr11	34424050	34424592	+	0	NA	intron (Dock2; intron 27 of 51)	-intron (Dock2; intron 27 of 51)	109499	Fam196b	Fam196b	NM_001025382	NA	NA	Fam196b	NA	NA	NA
chr11_34737318_34737770	4.08833512009256	1.06861750014596	10.1825016614348	0.00141779691540632	0.0474229738069527	Interval_14458	chr11	34737319	34737770	+	0	NA	intron (Dock2; intron 2 of 51)	-intron (Dock2; intron 2 of 51)	46361	Dock2	Dock2	NM_033374	NA	NA	Dock2	NA	NA	NA
chr11_3572936_3573811	4.07475311873677	3.61989170107777	15.2581325462158	9.37721187709147e-05	0.0135197407322568	Interval_13202	chr11	3572937	3573811	+	0	NA	Intergenic	Intergenic	-34082	Smtn	Smtn	NM_001284427	NA	NA	Smtn	NA	NA	NA
chr11_35870603_35871368	3.79289197462034	3.51271451866311	13.4557337525418	0.000244258548234264	0.0200783929430562	Interval_14485	chr11	35870604	35871368	+	0	NA	exon (Wwc1; exon 12 of 23)	-exon (Wwc1; exon 12 of 23)	-36458	Rars	Rars	NM_025936	NA	NA	Rars	NA	NA	NA
chr11_35878033_35878700	3.9281272874724	5.15867685251573	15.3156135859709	9.09615764000095e-05	0.0133550746310281	Interval_14487	chr11	35878034	35878700	+	0	NA	intron (Wwc1; intron 9 of 22)	-intron (Wwc1; intron 9 of 22)	-43839	Rars	Rars	NM_025936	NA	NA	Rars	NA	NA	NA
chr11_36788965_36789246	6.50556564935095	0.405014149865042	13.5979816920468	0.000226428836362893	0.0195120803028363	Interval_14499	chr11	36788966	36789246	+	0	NA	intron (Tenm2; intron 2 of 28)	-intron (Tenm2; intron 2 of 27)	155135	Tenm2	Tenm2	NM_011856	NA	NA	Tenm2	NA	NA	NA
chr11_3709188_3709462	4.85146555513501	0.831755909331584	12.1617147216106	0.0004878051032879	0.0271942889794547	Interval_13212	chr11	3709189	3709462	+	0	NA	intron (Osbp2; intron 12 of 13)	-intron (Osbp2; intron 10 of 11)	50625	Morc2a	Morc2a	NM_198162	NA	NA	Morc2a	NA	NA	NA
chr11_4289024_4289918	3.86924569178725	4.07200017903269	14.3761495324634	0.000149686297110194	0.016281383209505	Interval_13262	chr11	4289025	4289918	+	0	NA	Intergenic	Intergenic	31903	Lif	Lif	NM_008501	NA	NA	Lif	NA	NA	NA
chr11_4299797_4300005	4.58143975067483	1.35686945605667	13.1571662299118	0.000286421717556211	0.0215001444142076	Interval_13265	chr11	4299798	4300005	+	0	NA	Intergenic	Intergenic	42333	Lif	Lif	NM_008501	NA	NA	Lif	NA	NA	NA
chr11_43618204_43618665	-7.59514918501226	2.14033981158063	11.2423240609252	0.0007995297985101	0.0352482687709772	Interval_14589	chr11	43618205	43618665	+	0	NA	Intergenic	Intergenic	-16873	Fabp6	Fabp6	NM_008375	NA	NA	Fabp6	NA	NA	NA
chr11_43652945_43653684	-5.48915252009592	5.24624061719568	14.7671707266416	0.000121634791046904	0.0148878705369447	Interval_14590	chr11	43652946	43653684	+	0	NA	Intergenic	Intergenic	-28683	Pwwp2a	Pwwp2a	NM_001164231	NA	NA	Pwwp2a	NA	NA	NA
chr11_44135774_44136475	5.44669870566486	3.19756972852671	22.7989560622223	1.79863379554789e-06	0.00269589544773109	Interval_14599	chr11	44135775	44136475	+	0	NA	Intergenic	Intergenic	-263938	Il12b	Il12b	NM_001303244	NA	NA	Il12b	NA	NA	NA
chr11_44174403_44174973	4.52311554952141	0.68852833619066	10.2928022619353	0.00133550119538137	0.0458297009030937	Interval_14602	chr11	44174404	44174973	+	0	NA	Intergenic	Intergenic	-225375	Il12b	Il12b	NM_001303244	NA	NA	Il12b	NA	NA	NA
chr11_44183760_44184677	3.6967505751208	2.87537812401792	12.2437097258986	0.000466829232712234	0.0268261275629161	Interval_14603	chr11	44183761	44184677	+	0	NA	Intergenic	Intergenic	-215844	Il12b	Il12b	NM_001303244	NA	NA	Il12b	NA	NA	NA
chr11_4423647_4424181	3.9337510291458	1.28095473364084	10.4771999455347	0.00120856787828338	0.0433673817992464	Interval_13275	chr11	4423648	4424181	+	0	NA	intron (Hormad2; intron 5 of 10)	-intron (Hormad2; intron 5 of 10)	17168	Hormad2	Hormad2	NM_029458	NA	NA	Hormad2	NA	NA	NA
chr11_44462552_44462838	3.7823665683638	1.97794716835091	11.4156949814084	0.000728262492995001	0.0334402581596003	Interval_14623	chr11	44462553	44462838	+	0	NA	intron (Ublcp1; intron 6 of 10)	-intron (Ublcp1; intron 6 of 10)	7853	Ublcp1	Ublcp1	NM_024475	NA	NA	Ublcp1	NA	NA	NA
chr11_44480133_44480599	-5.93447422860798	3.82291489638629	13.8178123359273	0.000201417618168984	0.0188823146116301	Interval_14627	chr11	44480134	44480599	+	0	NA	Intergenic	Intergenic	-9818	Ublcp1	Ublcp1	NM_024475	NA	NA	Ublcp1	NA	NA	NA
chr11_44577903_44578436	-10.0487867550201	4.45000791477582	20.9960383289414	4.6023405797995e-06	0.00387962464617163	Interval_14639	chr11	44577904	44578436	+	0	NA	Intergenic	Intergenic	-8147	4930597A21Rik	4930597A21Rik	NR_126460	NA	NA	4930597A21Rik	NA	NA	NA
chr11_44991455_44991654	6.1475251105294	0.179053012779333	11.5722031318002	0.000669450530920087	0.0320992316954197	Interval_14667	chr11	44991456	44991654	+	0	NA	exon (Ebf1; exon 13 of 16)	-exon (Ebf1; exon 13 of 16)	125373	Gm12159	Gm12159	NR_045100	NA	NA	Gm12159	NA	NA	NA
chr11_45323616_45324326	-10.3883161972526	4.78232419394759	22.4279069100442	2.18180722812746e-06	0.00293214954052903	Interval_14682	chr11	45323617	45324326	+	0	NA	Intergenic	Intergenic	-207043	Gm12159	Gm12159	NR_045100	NA	NA	Gm12159	NA	NA	NA
chr11_45441132_45442584	-4.81631651186301	4.90315840557692	12.3014958104631	0.000452595426971966	0.0263919302827722	Interval_14686	chr11	45441133	45442584	+	0	NA	Intergenic	Intergenic	-324930	Gm12159	Gm12159	NR_045100	NA	NA	Gm12159	NA	NA	NA
chr11_45530976_45531604	-5.72706331028666	3.62570581061528	12.9890031533302	0.000313325735225795	0.0221143230598797	Interval_14689	chr11	45530977	45531604	+	0	NA	Intergenic	Intergenic	-276793	F630206G17Rik	F630206G17Rik	NR_045876	NA	NA	F630206G17Rik	NA	NA	NA
chr11_45682322_45682926	-5.24654514643442	3.17363198443223	11.1096585440674	0.000858793011582909	0.0364761950080204	Interval_14694	chr11	45682323	45682926	+	0	NA	Intergenic	Intergenic	-125459	F630206G17Rik	F630206G17Rik	NR_045876	NA	NA	F630206G17Rik	NA	NA	NA
chr11_46055864_46056447	-5.5390685258702	3.44823919685241	12.2470723463357	0.000465988711327018	0.0267925566653413	Interval_14715	chr11	46055865	46056447	+	0	NA	exon (Adam19; exon 1 of 23)	-exon (Adam19; exon 1 of 23)	172	Adam19	Adam19	NM_001291891	NA	NA	Adam19	NA	NA	NA
chr11_46116414_46116791	-7.31897726260021	1.89955182384498	10.2625172606858	0.00135760312326024	0.0463750128327276	Interval_14717	chr11	46116415	46116791	+	0	NA	intron (Adam19; intron 7 of 22)	-intron (Adam19; intron 7 of 22)	14333	Mir8100	Mir8100	NR_106177	NA	NA	Mir8100	NA	NA	NA
chr11_46125969_46126414	-4.70608297261074	4.09586615410501	11.1873268688673	0.000823579094382906	0.0358248337817962	Interval_14719	chr11	46125970	46126414	+	0	NA	intron (Adam19; intron 11 of 22)	-intron (Adam19; intron 11 of 22)	23922	Mir8100	Mir8100	NR_106177	NA	NA	Mir8100	NA	NA	NA
chr11_46127584_46128658	-5.53447049687389	6.43015160552369	15.8106149240058	7.00086434891475e-05	0.0121274050677658	Interval_14720	chr11	46127585	46128658	+	0	NA	intron (Adam19; intron 12 of 22)	-intron (Adam19; intron 12 of 22)	25851	Mir8100	Mir8100	NR_106177	NA	NA	Mir8100	NA	NA	NA
chr11_46375148_46375332	3.86107539696796	1.53066695563157	10.8590858476226	0.000983122128404517	0.0391480154808166	Interval_14748	chr11	46375149	46375332	+	0	NA	intron (Itk; intron 1 of 16)	-intron (Itk; intron 1 of 16)	14275	Itk	Itk	NM_001281968	NA	NA	Itk	NA	NA	NA
chr11_46379966_46380841	-4.69751802500383	4.78866481991311	11.8251944519542	0.000584346115789884	0.0303129185068412	Interval_14749	chr11	46379967	46380841	+	0	NA	intron (Itk; intron 1 of 16)	-intron (Itk; intron 1 of 16)	9111	Itk	Itk	NM_001281968	NA	NA	Itk	NA	NA	NA
chr11_46554737_46555304	4.65148671637857	1.41144416063442	13.6133705794997	0.000224580319414613	0.0195120803028363	Interval_14763	chr11	46554738	46555304	+	0	NA	intron (Gm12171; intron 3 of 3)	-intron (Gm12171; intron 3 of 3)	6608	Gm12171	Gm12171	NM_001163353	NA	NA	Gm12171	NA	NA	NA
chr11_4784600_4785285	3.73695604756002	2.70344201588324	12.2088860901013	0.000475624242495572	0.0270049162518072	Interval_13299	chr11	4784601	4785285	+	0	NA	intron (Nf2; intron 13 of 15)	-intron (Nf2; intron 13 of 16)	-38165	Cabp7	Cabp7	NM_138948	NA	NA	Cabp7	NA	NA	NA
chr11_48419735_48419917	6.1475251105294	0.179053012779333	11.5722031318002	0.000669450530920087	0.0320992316954197	Interval_14786	chr11	48419736	48419917	+	0	NA	Intergenic	Intergenic	-345243	Mir6380	Mir6380	NR_105801	NA	NA	Mir6380	NA	NA	NA
chr11_49780337_49780970	-6.52371830222643	4.39081291857491	16.2229347490436	5.63082803829659e-05	0.010958330143985	Interval_14857	chr11	49780338	49780970	+	0	NA	Intergenic	Intergenic	-13501	Gfpt2	Gfpt2	NM_013529	NA	NA	Gfpt2	NA	NA	NA
chr11_50240111_50240560	4.36022777977352	3.32768784303918	16.8267763932141	4.0951390846173e-05	0.00942720978901578	Interval_14897	chr11	50240112	50240560	+	0	NA	Intergenic	Intergenic	-1865	Ltc4s	Ltc4s	NM_008521	NA	NA	Ltc4s	NA	NA	NA
chr11_5042838_5043450	3.83290018509645	3.71327106561923	13.8097945232159	0.000202278969586975	0.0189460718037521	Interval_13323	chr11	5042839	5043450	+	0	NA	TTS (Ap1b1)	-TTS (Ap1b1)	-14984	Rasl10a	Rasl10a	NM_145216	NA	NA	Rasl10a	NA	NA	NA
chr11_5047600_5048343	-5.02954118947949	2.97288348956542	10.2850527483766	0.00134112185863786	0.0459772993242698	Interval_13324	chr11	5047601	5048343	+	0	NA	Intergenic	Intergenic	-10156	Rasl10a	Rasl10a	NM_145216	NA	NA	Rasl10a	NA	NA	NA
chr11_5113643_5113971	3.47679035325489	2.25019148435961	10.3482037255009	0.00129600738030157	0.0449019089983967	Interval_13332	chr11	5113644	5113971	+	0	NA	intron (Emid1; intron 13 of 14)	-intron (Emid1; intron 13 of 14)	14059	Rhbdd3	Rhbdd3	NM_177370	NA	NA	Rhbdd3	NA	NA	NA
chr11_51937314_51937836	-5.28530965420381	5.35791136562978	14.2099109691601	0.000163507057646948	0.0171446361391951	Interval_14984	chr11	51937315	51937836	+	0	NA	Intergenic	Intergenic	-30056	Cdkn2aipnl	Cdkn2aipnl	NM_029976	NA	NA	Cdkn2aipnl	NA	NA	NA
chr11_52016215_52016553	6.1475251105294	0.179053012779333	11.5722031318002	0.000669450530920087	0.0320992316954197	Interval_14995	chr11	52016216	52016553	+	0	NA	intron (Cdkl3; intron 3 of 12)	-intron (Cdkl3; intron 3 of 13)	12163	Cdkl3	Cdkl3	NM_001166654	NA	NA	Cdkl3	NA	NA	NA
chr11_52088930_52089586	3.90339206219374	2.30152601403311	12.5589888972381	0.000394305033293066	0.0246359333652466	Interval_15007	chr11	52088931	52089586	+	0	NA	Intergenic	Intergenic	-9566	Ppp2ca	Ppp2ca	NM_019411	NA	NA	Ppp2ca	NA	NA	NA
chr11_5219366_5219644	4.58618278141848	1.28318382661581	13.1524711465345	0.000287140303098058	0.0215001444142076	Interval_13344	chr11	5219367	5219644	+	0	NA	intron (Kremen1; intron 3 of 8)	-intron (Kremen1; intron 3 of 8)	-35093	Mir3079	Mir3079	NR_037240	NA	NA	Mir3079	NA	NA	NA
chr11_52309453_52309787	3.53670603361295	2.01234062072322	10.2428502790372	0.00137215399944555	0.0467241685438097	Interval_15032	chr11	52309454	52309787	+	0	NA	Intergenic	Intergenic	-27049	Tcf7	Tcf7	NM_009331	NA	NA	Tcf7	NA	NA	NA
chr11_52310653_52311247	5.27539810443985	3.56458124845549	22.8707529790795	1.7326835258864e-06	0.00269589544773109	Interval_15033	chr11	52310654	52311247	+	0	NA	Intergenic	Intergenic	-28379	Tcf7	Tcf7	NM_009331	NA	NA	Tcf7	NA	NA	NA
chr11_53317118_53317659	3.79427250997949	1.48058079036094	10.4527886855131	0.00122464430062085	0.0435945397609693	Interval_15066	chr11	53317119	53317659	+	0	NA	Intergenic	Intergenic	-7300	Zcchc10	Zcchc10	NM_026479	NA	NA	Zcchc10	NA	NA	NA
chr11_5334640_5335389	-8.58266823331716	3.04402123622808	14.9973262779359	0.000107663610702338	0.0141137431496253	Interval_13349	chr11	5334641	5335389	+	0	NA	intron (Znrf3; intron 3 of 8)	-intron (Znrf3; intron 2 of 8)	46725	Znrf3	Znrf3	NM_001080924	NA	NA	Znrf3	NA	NA	NA
chr11_53478478_53480152	-4.69148914358774	5.44005176966628	12.2486361541885	0.000465598341982234	0.0267848450691904	Interval_15082	chr11	53478479	53480152	+	0	NA	exon (Sowaha; exon 1 of 1)	-exon (Sowaha; exon 1 of 1)	880	Sowaha	Sowaha	NM_183173	NA	NA	Sowaha	NA	NA	NA
chr11_54126735_54127476	5.44200410690702	3.86234447409771	24.1756571432916	8.79367811712279e-07	0.00218853711006336	Interval_15148	chr11	54126736	54127476	+	0	NA	intron (P4ha2; intron 13 of 15)	-intron (P4ha2; intron 13 of 15)	26182	P4ha2	P4ha2	NM_001136076	NA	NA	P4ha2	NA	NA	NA
chr11_54271301_54271952	3.96888655796604	2.50863687891745	13.2833273232234	0.000267776830888518	0.0207027933277478	Interval_15166	chr11	54271302	54271952	+	0	NA	Intergenic	Intergenic	-4348	Il3	Il3	NM_010556	NA	NA	Il3	NA	NA	NA
chr11_54697546_54698148	-4.44628109535035	4.23961968042779	10.5661867443299	0.00115175068814604	0.0427370237595063	Interval_15188	chr11	54697547	54698148	+	0	NA	exon (Rapgef6; exon 29 of 29)	-exon (Rapgef6; exon 29 of 29)	89856	Cdc42se2	Cdc42se2	NM_178626	NA	NA	Cdc42se2	NA	NA	NA
chr11_54733335_54734073	-5.01487450583712	4.39087410108134	12.4123107185535	0.000426512782791974	0.0256765204343937	Interval_15194	chr11	54733336	54734073	+	0	NA	intron (Cdc42se2; intron 3 of 5)	-intron (Cdc42se2; intron 3 of 5)	53999	Cdc42se2	Cdc42se2	NM_178626	NA	NA	Cdc42se2	NA	NA	NA
chr11_55106451_55107084	3.78947251659884	2.90052129369612	12.9648083673789	0.00031740094619261	0.0222070188109914	Interval_15235	chr11	55106452	55107084	+	0	NA	intron (Gm2a; intron 2 of 3)	-intron (Gm2a; intron 2 of 3)	8783	Gm2a	Gm2a	NM_010299	NA	NA	Gm2a	NA	NA	NA
chr11_55699949_55700160	6.33762407199749	0.296184773730648	12.6249342537108	0.000380635268338274	0.0240841666639607	Interval_15272	chr11	55699950	55700160	+	0	NA	Intergenic	Intergenic	-91857	Glra1	Glra1	NM_001290821	NA	NA	Glra1	NA	NA	NA
chr11_57445137_57445829	3.49889204117678	3.03400067908242	11.2902978149267	0.000779131822663384	0.034923280943121	Interval_15295	chr11	57445138	57445829	+	0	NA	Intergenic	Intergenic	73161	Fam114a2	Fam114a2	NM_001168668	NA	NA	Fam114a2	NA	NA	NA
chr11_57633955_57634781	-5.11717832877345	4.48942744885775	12.82377400946	0.000342242688860703	0.0230064208512822	Interval_15305	chr11	57633956	57634781	+	0	NA	Intergenic	Intergenic	-11074	Galnt10	Galnt10	NM_134189	NA	NA	Galnt10	NA	NA	NA
chr11_57696314_57696695	4.28255903313544	2.23374606514493	14.2533547478942	0.00015977575609917	0.0169501394309175	Interval_15314	chr11	57696315	57696695	+	0	NA	intron (Galnt10; intron 1 of 11)	-intron (Galnt10; intron 1 of 11)	51063	Galnt10	Galnt10	NM_134189	NA	NA	Galnt10	NA	NA	NA
chr11_57911602_57912357	3.94040796517423	2.53309877848057	13.3244340619572	0.000261969964217691	0.0205242971162249	Interval_15335	chr11	57911603	57912357	+	0	NA	Intergenic	Intergenic	-79833	Hand1	Hand1	NM_008213	NA	NA	Hand1	NA	NA	NA
chr11_58230425_58231045	4.41633113984583	3.56247269948996	17.2583971427844	3.262524667244e-05	0.0085900548719819	Interval_15376	chr11	58230426	58231045	+	0	NA	Intergenic	Intergenic	15758	Irgm2	Irgm2	NM_019440	NA	NA	Irgm2	NA	NA	NA
chr11_5834578_5835020	-5.44359125035089	4.80485619387972	14.1496124297343	0.000168831881867131	0.0174128651778505	Interval_13392	chr11	5834579	5835020	+	0	NA	exon (Polm; exon 5 of 11)	-exon (Polm; exon 5 of 11)	3217	Polm	Polm	NM_017401	NA	NA	Polm	NA	NA	NA
chr11_59054326_59054995	-5.64111382023886	3.54425238058036	12.6482602181507	0.000375915341403359	0.0240841666639607	Interval_15427	chr11	59054327	59054995	+	0	NA	intron (Obscn; intron 50 of 89)	-intron (Obscn; intron 46 of 103)	76568	Trim11	Trim11	NM_053168	NA	NA	Trim11	NA	NA	NA
chr11_5930505_5930852	-7.24828860717671	1.83977658820194	10.020667980658	0.00154793318749213	0.0496326258350239	Interval_13404	chr11	5930506	5930852	+	0	NA	intron (Gck; intron 1 of 9)	-intron (Gck; intron 1 of 9)	19402	Gck	Gck	NM_010292	NA	NA	Gck	NA	NA	NA
chr11_59384444_59385094	4.26408552447502	3.7961194287779	16.6900913727685	4.40102684313954e-05	0.00974640961567139	Interval_15461	chr11	59384445	59385094	+	0	NA	Intergenic	Intergenic	-9116	Prss38	Prss38	NM_001045521	NA	NA	Prss38	NA	NA	NA
chr11_59418440_59419238	3.78583791363076	4.4810160225269	14.0984923054201	0.000173482781621003	0.0176051351546802	Interval_15465	chr11	59418441	59419238	+	0	NA	intron (Snap47; intron 4 of 4)	-intron (Snap47; intron 4 of 4)	31117	Snap47	Snap47	NM_144521	NA	NA	Snap47	NA	NA	NA
chr11_59421516_59422039	3.86675654455251	3.60285976369375	13.9646895859751	0.000186276419532243	0.0181295173006204	Interval_15466	chr11	59421517	59422039	+	0	NA	intron (Snap47; intron 3 of 4)	-intron (Snap47; intron 3 of 4)	28178	Snap47	Snap47	NM_144521	NA	NA	Snap47	NA	NA	NA
chr11_59530982_59531431	4.02074256872453	2.22256339320143	12.9725081417038	0.000316098281942041	0.0221623061998627	Interval_15479	chr11	59530983	59531431	+	0	NA	Intergenic	Intergenic	-11479	Nlrp3	Nlrp3	NM_145827	NA	NA	Nlrp3	NA	NA	NA
chr11_59534853_59535567	3.7823665683638	1.97794716835091	11.4156949814084	0.000728262492995001	0.0334402581596003	Interval_15480	chr11	59534854	59535567	+	0	NA	Intergenic	Intergenic	-7476	Nlrp3	Nlrp3	NM_145827	NA	NA	Nlrp3	NA	NA	NA
chr11_59885129_59886098	3.59140124996936	4.81424035055948	12.9618799940319	0.000317897794264094	0.0222099773957759	Interval_15510	chr11	59885130	59886098	+	0	NA	Intergenic	Intergenic	-35885	1810063I02Rik	1810063I02Rik	NR_130986	NA	NA	1810063I02Rik	NA	NA	NA
chr11_60108568_60108843	3.56019733564847	2.43764323129299	11.0480705512775	0.000887795435543215	0.0371197925145845	Interval_15530	chr11	60108569	60108843	+	0	NA	intron (Rai1; intron 1 of 5)	-intron (Rai1; intron 1 of 5)	3693	Rai1	Rai1	NM_001037764	NA	NA	Rai1	NA	NA	NA
chr11_60161196_60161873	3.7823665683638	1.97794716835091	11.4156949814084	0.000728262492995001	0.0334402581596003	Interval_15535	chr11	60161197	60161873	+	0	NA	intron (Rai1; intron 2 of 5)	-intron (Rai1; intron 1 of 4)	39082	Mir6921	Mir6921	NR_105886	NA	NA	Mir6921	NA	NA	NA
chr11_60742937_60743735	-5.10402730730478	3.93059211146195	12.0617610179195	0.000514666515870126	0.028105426980538	Interval_15575	chr11	60742938	60743735	+	0	NA	intron (Top3a; intron 17 of 18)	-intron (Top3a; intron 17 of 18)	14673	Mir5100	Mir5100	NR_039559	NA	NA	Mir5100	NA	NA	NA
chr11_60826862_60827131	4.39043005632158	1.70057857344365	13.3806647868962	0.000254231601697776	0.0202737559410688	Interval_15581	chr11	60826863	60827131	+	0	NA	Intergenic	Intergenic	-3634	Dhrs7b	Dhrs7b	NM_001172112	NA	NA	Dhrs7b	NA	NA	NA
chr11_61059345_61060191	6.28155166896715	4.97156713715926	31.5526591223182	1.941043926e-08	0.000586965679738184	Interval_15605	chr11	61059346	61060191	+	0	NA	intron (Kcnj12; intron 1 of 1)	-intron (Kcnj12; intron 1 of 1)	-6036	Kcnj12	Kcnj12	NM_001267593	NA	NA	Kcnj12	NA	NA	NA
chr11_61103130_61103328	3.70256868719472	1.65594487969552	10.4697284100556	0.00121346556736324	0.0434834174924047	Interval_15612	chr11	61103131	61103328	+	0	NA	Intergenic	Intergenic	37425	Kcnj12	Kcnj12	NM_001267593	NA	NA	Kcnj12	NA	NA	NA
chr11_61251844_61252173	4.1483094933653	0.959142363004617	10.4356344431647	0.00123607081247521	0.0437330528158467	Interval_15627	chr11	61251845	61252173	+	0	NA	intron (Aldh3a2; intron 7 of 9)	-intron (Aldh3a2; intron 7 of 9)	15177	Aldh3a2	Aldh3a2	NM_007437	NA	NA	Aldh3a2	NA	NA	NA
chr11_61304496_61304935	4.28739979196657	2.7711643068274	15.2095294413097	9.62166600298897e-05	0.0135909932967626	Interval_15630	chr11	61304497	61304935	+	0	NA	intron (Slc47a2; intron 14 of 16)	-intron (Slc47a2; intron 14 of 16)	-37530	Aldh3a2	Aldh3a2	NM_007437	NA	NA	Aldh3a2	NA	NA	NA
chr11_61533671_61534006	3.57746892975579	1.92713943662278	10.1903580861194	0.00141176897129083	0.0474205495977922	Interval_15650	chr11	61533672	61534006	+	0	NA	intron (Epn2; intron 3 of 8)	-intron (Epn2; intron 5 of 10)	28667	B9d1	B9d1	NM_013717	NA	NA	B9d1	NA	NA	NA
chr11_6177790_6178333	-5.49137272933768	3.40324325307615	12.0599275192214	0.000515172949781023	0.028105426980538	Interval_13434	chr11	6177791	6178333	+	0	NA	intron (Nudcd3; intron 2 of 5)	-intron (Nudcd3; intron 2 of 5)	-4731	Rps15a-ps6	Rps15a-ps6	NR_029471	NA	NA	Rps15a-ps6	NA	NA	NA
chr11_6184246_6185063	-4.7699650714897	4.858500893799	12.1153912632278	0.000500073443051349	0.0276277361814331	Interval_13436	chr11	6184247	6185063	+	0	NA	intron (Nudcd3; intron 2 of 5)	-intron (Nudcd3; intron 2 of 5)	-11324	Rps15a-ps6	Rps15a-ps6	NR_029471	NA	NA	Rps15a-ps6	NA	NA	NA
chr11_62004976_62005862	3.62352379425489	3.67396521242015	12.5462481202707	0.000397002606276353	0.0247453121221554	Interval_15686	chr11	62004977	62005862	+	0	NA	intron (Specc1; intron 1 of 14)	-intron (Specc1; intron 1 of 14)	48656	Specc1	Specc1	NM_001281818	NA	NA	Specc1	NA	NA	NA
chr11_62494752_62495230	3.88843921127486	2.33960324863855	12.4755777560949	0.000412307111931118	0.0252605147449502	Interval_15712	chr11	62494753	62495230	+	0	NA	intron (Pigl; intron 2 of 6)	-intron (Pigl; intron 2 of 6)	36531	Pigl	Pigl	NM_001039536	NA	NA	Pigl	NA	NA	NA
chr11_62609128_62609347	3.70228657357101	1.7138832984304	10.4875517524016	0.00120181517045763	0.0432736259516346	Interval_15725	chr11	62609129	62609347	+	0	NA	exon (Lrrc75a; exon 3 of 4)	-exon (Lrrc75a; exon 3 of 4)	4708	Snord65	Snord65	NR_028541	NA	NA	Snord65	NA	NA	NA
chr11_6480868_6481447	-4.55813096785657	3.95530299772397	10.6089752431804	0.00112540043383261	0.0421936357774948	Interval_13465	chr11	6480869	6481447	+	0	NA	Intergenic	Intergenic	-5082	Purb	Purb	NM_011221	NA	NA	Purb	NA	NA	NA
chr11_65814309_65814937	4.43012371989299	3.57467249632035	17.3591874809799	3.0939893913651e-05	0.0083845183048031	Interval_15805	chr11	65814310	65814937	+	0	NA	exon (Zkscan6; exon 2 of 7)	-exon (Zkscan6; exon 2 of 7)	7448	Zkscan6	Zkscan6	NM_026107	NA	NA	Zkscan6	NA	NA	NA
chr11_6695174_6695634	3.50137237348426	2.51458842631433	10.709455171242	0.00106589412087882	0.0407817645194805	Interval_13500	chr11	6695175	6695634	+	0	NA	Intergenic	Intergenic	24633	Gm11981	Gm11981	NR_046025	NA	NA	Gm11981	NA	NA	NA
chr11_6724979_6725751	5.01544056274427	3.69679709159578	21.1525705003292	4.24131988298706e-06	0.00372551835906615	Interval_13501	chr11	6724980	6725751	+	0	NA	Intergenic	Intergenic	-5328	Gm11981	Gm11981	NR_046025	NA	NA	Gm11981	NA	NA	NA
chr11_67544748_67545561	3.68348223887567	4.71435560371442	13.5352955508551	0.000234118511903856	0.0198313936890489	Interval_15843	chr11	67544749	67545561	+	0	NA	intron (Gas7; intron 1 of 13)	-intron (Gas7; intron 1 of 13)	12157	Gas7	Gas7	NM_008088	NA	NA	Gas7	NA	NA	NA
chr11_68030606_68031196	3.81584711604263	3.9784697893208	13.9371632939761	0.000189024029231548	0.0183149311657482	Interval_15871	chr11	68030607	68031196	+	0	NA	intron (Stx8; intron 6 of 7)	-intron (Stx8; intron 6 of 7)	64418	Stx8	Stx8	NM_018768	NA	NA	Stx8	NA	NA	NA
chr11_68450973_68451913	5.57807367135726	4.61608535722646	26.3704992580078	2.81812002915211e-07	0.00139851736604636	Interval_15898	chr11	68450974	68451913	+	0	NA	intron (Pik3r5; intron 1 of 18)	-intron (Pik3r5; intron 1 of 18)	19318	Pik3r5	Pik3r5	NM_177320	NA	NA	Pik3r5	NA	NA	NA
chr11_68789288_68789906	5.64805861858607	2.24753461741058	20.6703677237007	5.4553760916702e-06	0.00390140955722921	Interval_15927	chr11	68789289	68789906	+	0	NA	intron (Myh10; intron 22 of 40)	-intron (Myh10; intron 22 of 40)	63534	Ndel1	Ndel1	NM_023668	NA	NA	Ndel1	NA	NA	NA
chr11_69275608_69276167	4.04004988710553	2.29239012853042	13.118606852019	0.000292377370521989	0.0215491471941167	Interval_15983	chr11	69275609	69276167	+	0	NA	Intergenic	Intergenic	-38866	Gucy2e	Gucy2e	NM_008192	NA	NA	Gucy2e	NA	NA	NA
chr11_70297506_70298451	3.28739532021072	3.18670558864671	10.2397822335035	0.00137443812756959	0.0467481963342531	Interval_16090	chr11	70297507	70298451	+	0	NA	Intergenic	Intergenic	24539	Alox12e	Alox12e	NM_145684	NA	NA	Alox12e	NA	NA	NA
chr11_70821910_70822536	4.1772257960256	2.40544943419296	14.0389320695303	0.000179064601780005	0.0178090054185161	Interval_16144	chr11	70821911	70822536	+	0	NA	Intergenic	Intergenic	-9662	Scimp	Scimp	NM_001045526	NA	NA	Scimp	NA	NA	NA
chr11_71669903_71671109	3.29626799699423	3.33098403485662	10.3947998680916	0.00126370695814036	0.0442521812128964	Interval_16173	chr11	71669904	71671109	+	0	NA	Intergenic	Intergenic	-80197	Wscd1	Wscd1	NM_177618	NA	NA	Wscd1	NA	NA	NA
chr11_71732009_71732309	3.87182735626454	1.78569927703705	11.5194490839906	0.000688717975501691	0.0325771437762542	Interval_16177	chr11	71732010	71732309	+	0	NA	Intergenic	Intergenic	-18544	Wscd1	Wscd1	NM_177618	NA	NA	Wscd1	NA	NA	NA
chr11_71995798_71996427	3.8634001395009	3.33533336047433	13.6969294759915	0.000214805402141647	0.01937288962473	Interval_16187	chr11	71995799	71996427	+	0	NA	Intergenic	Intergenic	41396	Aipl1	Aipl1	NM_053245	NA	NA	Aipl1	NA	NA	NA
chr11_72484532_72485641	3.76687885060814	4.18860531755842	13.794607431887	0.000203920700011755	0.0189977031469061	Interval_16232	chr11	72484533	72485641	+	0	NA	intron (Spns2; intron 1 of 12)	-intron (Spns2; intron 1 of 12)	4833	Spns2	Spns2	NM_153060	NA	NA	Spns2	NA	NA	NA
chr11_74572396_74573335	4.0037705294031	3.66481904289032	14.9089312320614	0.000112827558602613	0.0143797743151429	Interval_16318	chr11	74572397	74573335	+	0	NA	intron (Rap1gap2; intron 1 of 24)	-intron (Rap1gap2; intron 1 of 24)	17292	Rap1gap2	Rap1gap2	NM_001015046	NA	NA	Rap1gap2	NA	NA	NA
chr11_74959738_74960712	4.35908880354924	2.63101284405168	15.6601707796594	7.58038118369831e-05	0.0124000326192428	Interval_16347	chr11	74959739	74960712	+	0	NA	intron (Smg6; intron 8 of 18)	-intron (Smg6; intron 8 of 18)	34353	Smg6	Smg6	NM_001002764	NA	NA	Smg6	NA	NA	NA
chr11_75154199_75154724	3.41237075057931	2.61029807344941	10.4267592002177	0.0012420249391591	0.0437330528158467	Interval_16358	chr11	75154200	75154724	+	0	NA	intron (Smg6; intron 15 of 18)	-intron (Smg6; intron 15 of 18)	15793	Hic1	Hic1	NM_010430	NA	NA	Hic1	NA	NA	NA
chr11_75213451_75213724	3.74088862625603	1.89140128902737	11.1412485477341	0.000844290448157929	0.0361244338784495	Interval_16371	chr11	75213452	75213724	+	0	NA	intron (Rtn4rl1; intron 1 of 1)	-intron (Rtn4rl1; intron 1 of 1)	19595	Rtn4rl1	Rtn4rl1	NM_177708	NA	NA	Rtn4rl1	NA	NA	NA
chr11_75227510_75228107	3.59766161625932	3.15695163916206	12.0026895451	0.000531238293691027	0.02863744813927	Interval_16372	chr11	75227511	75228107	+	0	NA	intron (Rtn4rl1; intron 1 of 1)	-intron (Rtn4rl1; intron 1 of 1)	33816	Rtn4rl1	Rtn4rl1	NM_177708	NA	NA	Rtn4rl1	NA	NA	NA
chr11_75254571_75255079	3.60679778653431	3.38484393264143	12.2167918707807	0.000473613008699057	0.0270049162518072	Interval_16376	chr11	75254572	75255079	+	0	NA	intron (Rtn4rl1; intron 1 of 1)	-intron (Rtn4rl1; intron 1 of 1)	60832	Rtn4rl1	Rtn4rl1	NM_177708	NA	NA	Rtn4rl1	NA	NA	NA
chr11_75301056_75301573	3.29297160322758	3.0195974088291	10.2019292096202	0.00140293809293277	0.0473358014777522	Interval_16381	chr11	75301057	75301573	+	0	NA	exon (Rpa1; exon 18 of 18)	-exon (Rpa1; exon 18 of 18)	47068	Rpa1	Rpa1	NM_001164223	NA	NA	Rpa1	NA	NA	NA
chr11_75839064_75839574	3.37883626740324	2.64055856980119	10.3260436486484	0.00131166069431003	0.0453519555400547	Interval_16435	chr11	75839065	75839574	+	0	NA	intron (Rph3al; intron 5 of 7)	-intron (Rph3al; intron 5 of 7)	-43262	Doc2b	Doc2b	NM_007873	NA	NA	Doc2b	NA	NA	NA
chr11_76709592_76709958	4.55111650563305	2.46003531887244	16.1197956350537	5.94592731927687e-05	0.0111172041117521	Interval_16506	chr11	76709593	76709958	+	0	NA	Intergenic	Intergenic	29902	Tusc5	Tusc5	NM_177709	NA	NA	Tusc5	NA	NA	NA
chr11_76734764_76734949	6.33762407199749	0.296184773730648	12.6249342537108	0.000380635268338274	0.0240841666639607	Interval_16507	chr11	76734765	76734949	+	0	NA	intron (Gosr1; intron 7 of 8)	-intron (Gosr1; intron 7 of 8)	28698	Gosr1	Gosr1	NM_016810	NA	NA	Gosr1	NA	NA	NA
chr11_77621983_77622496	4.14314915020098	1.81285444500337	12.6647026974438	0.000372623777535561	0.0240841666639607	Interval_16556	chr11	77621984	77622496	+	0	NA	Intergenic	Intergenic	-14425	Taok1	Taok1	NM_144825	NA	NA	Taok1	NA	NA	NA
chr11_78864568_78865345	4.22459930622673	2.56746024180975	14.7264489312281	0.000124290420637346	0.015054263138332	Interval_16662	chr11	78864569	78865345	+	0	NA	Intergenic	Intergenic	38362	Lyrm9	Lyrm9	NM_001076681	NA	NA	Lyrm9	NA	NA	NA
chr11_79122489_79122994	4.22699067216459	3.45139402886205	16.0180786626043	6.27405111142179e-05	0.0113141415087797	Interval_16699	chr11	79122490	79122994	+	0	NA	intron (Ksr1; intron 1 of 17)	-intron (Ksr1; intron 1 of 17)	23612	Ksr1	Ksr1	NM_013571	NA	NA	Ksr1	NA	NA	NA
chr11_79670458_79670995	4.72963693292854	3.00515158115709	18.3511085039273	1.83712066983809e-05	0.00659898795109401	Interval_16747	chr11	79670459	79670995	+	0	NA	intron (Rab11fip4os2; intron 2 of 2)	-intron (Rab11fip4; intron 3 of 14)	4359	Rab11fip4os2	Rab11fip4os2	NR_045898	NA	NA	Rab11fip4os2	NA	NA	NA
chr11_79921801_79922925	3.93132486163006	4.30914636443565	14.8870922324065	0.000114141327525412	0.0143797743151429	Interval_16766	chr11	79921802	79922925	+	0	NA	Intergenic	Intergenic	40024	Utp6	Utp6	NM_144826	NA	NA	Utp6	NA	NA	NA
chr11_80322943_80323743	4.27614480160033	4.74574237413498	17.5511385556969	2.7968326563868e-05	0.00798763180073222	Interval_16796	chr11	80322944	80323743	+	0	NA	intron (Rhbdl3; intron 3 of 8)	-intron (Rhbdl3; intron 3 of 8)	22431	Rhbdl3	Rhbdl3	NM_139228	NA	NA	Rhbdl3	NA	NA	NA
chr11_82566062_82566458	4.26102324887419	2.69893759479345	15.0071107304309	0.00010710683664433	0.0141003317641795	Interval_16886	chr11	82566063	82566458	+	0	NA	Intergenic	Intergenic	-67093	Gm11426	Gm11426	NR_033582	NA	NA	Gm11426	NA	NA	NA
chr11_82860434_82861018	3.48178748742803	2.20984010708392	10.3699461845819	0.00128083281337294	0.0446425116092853	Interval_16910	chr11	82860435	82861018	+	0	NA	intron (Rffl; intron 1 of 7)	-intron (Rffl; intron 1 of 6)	29898	Rad51d	Rad51d	NM_001277941	NA	NA	Rad51d	NA	NA	NA
chr11_83467073_83467612	3.31702406445332	3.71771588988265	10.7935201410915	0.00101856006571002	0.0396591709626698	Interval_16946	chr11	83467074	83467612	+	0	NA	Intergenic	Intergenic	-4382	Mmp28	Mmp28	NM_080453	NA	NA	Mmp28	NA	NA	NA
chr11_83648939_83649909	3.42175049230658	3.08422335083788	10.9456527362137	0.000938234879000208	0.0381398668138819	Interval_16971	chr11	83648940	83649909	+	0	NA	promoter-TSS (Ccl3)	-promoter-TSS (Ccl3)	-46	Ccl3	Ccl3	NM_011337	NA	NA	Ccl3	NA	NA	NA
chr11_84611463_84611947	3.74658470583103	1.86371264731089	10.8070636425634	0.00101113550611417	0.0395701880131418	Interval_17025	chr11	84611464	84611947	+	0	NA	Intergenic	Intergenic	86045	Lhx1os	Lhx1os	NR_038057	NA	NA	Lhx1os	NA	NA	NA
chr11_84751465_84751814	3.91733080850616	2.6060913791616	12.9788270057368	0.000315033271123371	0.0221600254131788	Interval_17031	chr11	84751466	84751814	+	0	NA	Intergenic	Intergenic	-31208	1700109G15Rik	1700109G15Rik	NR_046197	NA	NA	1700109G15Rik	NA	NA	NA
chr11_85809884_85810440	3.64363272871951	1.66970763926439	10.1339718409694	0.00145561413223468	0.0481495044348817	Interval_17092	chr11	85809885	85810440	+	0	NA	intron (2610027K06Rik; intron 1 of 4)	-intron (Bcas3; intron 24 of 24)	22226	2610027K06Rik	2610027K06Rik	NR_077059	NA	NA	2610027K06Rik	NA	NA	NA
chr11_8596866_8597297	3.47114427280873	2.65669157999123	10.7918492268187	0.00101947987502577	0.0396591709626698	Interval_13535	chr11	8596867	8597297	+	0	NA	intron (Tns3; intron 3 of 30)	-intron (Tns3; intron 3 of 30)	67453	Tns3	Tns3	NM_001083587	NA	NA	Tns3	NA	NA	NA
chr11_8604879_8605301	3.48978214487422	2.89871749345486	11.2126866392288	0.0008124001917538	0.0355010732623918	Interval_13537	chr11	8604880	8605301	+	0	NA	intron (Tns3; intron 2 of 30)	-intron (Tns3; intron 2 of 30)	59445	Tns3	Tns3	NM_001083587	NA	NA	Tns3	NA	NA	NA
chr11_8638041_8638503	-4.69363509657407	3.54240192944073	10.4587171528052	0.00122072022712063	0.0435945397609693	Interval_13542	chr11	8638042	8638503	+	0	NA	intron (Tns3; intron 1 of 30)	-intron (Tns3; intron 1 of 30)	26263	Tns3	Tns3	NM_001083587	NA	NA	Tns3	NA	NA	NA
chr11_86839719_86840301	3.94834042163717	3.76011913516458	14.5979473312267	0.00013305940143775	0.0155806694667381	Interval_17176	chr11	86839720	86840301	+	0	NA	intron (Mir8115; intron 2 of 8)	-intron (Mir8115; intron 2 of 8)	-32350	Dhx40	Dhx40	NM_026191	NA	NA	Dhx40	NA	NA	NA
chr11_86950021_86950648	4.13008953279434	2.31217547175727	13.7026006588609	0.000214157721166318	0.0193478636802704	Interval_17186	chr11	86950022	86950648	+	0	NA	intron (Ypel2; intron 2 of 4)	-intron (Ypel2; intron 2 of 4)	43427	Ypel2	Ypel2	NM_001005341	NA	NA	Ypel2	NA	NA	NA
chr11_86958154_86958600	3.98311010742615	2.61352157771474	13.616492722086	0.000224207146363154	0.0195120803028363	Interval_17189	chr11	86958155	86958600	+	0	NA	intron (Ypel2; intron 2 of 4)	-intron (Ypel2; intron 2 of 4)	35385	Ypel2	Ypel2	NM_001005341	NA	NA	Ypel2	NA	NA	NA
chr11_88011629_88011958	5.11689275217842	2.23643346421362	18.4269409367355	1.76544218781492e-05	0.00652078236777097	Interval_17262	chr11	88011630	88011958	+	0	NA	Intergenic	Intergenic	-24261	Dynll2	Dynll2	NM_001168471	NA	NA	Dynll2	NA	NA	NA
chr11_88164222_88165156	3.44130975589212	4.00748636820621	11.6673631096349	0.000636060988459302	0.0319031554965147	Interval_17282	chr11	88164223	88165156	+	0	NA	intron (Cuedc1; intron 1 of 10)	-intron (Cuedc1; intron 1 of 10)	-39699	Mrps23	Mrps23	NM_001291273	NA	NA	Mrps23	NA	NA	NA
chr11_88789891_88790279	3.68357928958911	2.02537820797251	11.1251039098064	0.000851671049571312	0.0363806585490765	Interval_17336	chr11	88789892	88790279	+	0	NA	Intergenic	Intergenic	61427	Akap1	Akap1	NM_001042541	NA	NA	Akap1	NA	NA	NA
chr11_93821373_93822163	3.24741897021694	3.71884016172667	10.3431098073402	0.00129958877607587	0.0449961628306255	Interval_17455	chr11	93821374	93822163	+	0	NA	Intergenic	Intergenic	63998	Utp18	Utp18	NM_001013375	NA	NA	Utp18	NA	NA	NA
chr11_95025689_95026500	-5.59247200713493	5.34709159068439	15.1944845911857	9.69862772184956e-05	0.0136216574125243	Interval_17556	chr11	95025690	95026500	+	0	NA	TTS (Pdk2)	-TTS (Pdk2)	15276	Pdk2	Pdk2	NM_133667	NA	NA	Pdk2	NA	NA	NA
chr11_95040560_95041725	-4.34186262403825	5.4163743855771	11.00916742857	0.000906623602219583	0.0374604174322056	Interval_17557	chr11	95040561	95041725	+	0	NA	exon (Pdk2; exon 1 of 11)	-exon (Pdk2; exon 1 of 11)	228	Pdk2	Pdk2	NM_133667	NA	NA	Pdk2	NA	NA	NA
chr11_95261204_95261742	3.98689939021386	4.1783803025103	15.266105443147	9.33771233179827e-05	0.0135000331205838	Interval_17582	chr11	95261205	95261742	+	0	NA	promoter-TSS (Tac4)	-promoter-TSS (Tac4)	-56	Tac4	Tac4	NM_053093	NA	NA	Tac4	NA	NA	NA
chr11_95347664_95347932	4.64756124111625	0.773222243674785	11.0062728772999	0.000908040526386383	0.0374604174322056	Interval_17594	chr11	95347665	95347932	+	0	NA	intron (Fam117a; intron 1 of 7)	-intron (Fam117a; intron 1 of 7)	10780	Fam117a	Fam117a	NM_172543	NA	NA	Fam117a	NA	NA	NA
chr11_95392248_95392936	-4.64530091486138	4.03834029498146	10.9496568561977	0.000936209512348633	0.0381398668138819	Interval_17599	chr11	95392249	95392936	+	0	NA	TTS (Slc35b1)	-TTS (Slc35b1)	7670	Slc35b1	Slc35b1	NM_016752	NA	NA	Slc35b1	NA	NA	NA
chr11_96295389_96296078	4.13570520370834	3.96106087531068	16.0326350965461	6.22600035127378e-05	0.0112788798044705	Interval_17672	chr11	96295390	96296078	+	0	NA	intron (Hoxb5os; intron 1 of 2)	-intron (Hoxb5os; intron 1 of 2)	-3437	Hoxb6	Hoxb6	NM_008269	NA	NA	Hoxb6	NA	NA	NA
chr11_96455097_96455462	4.19359789705391	1.85306357639709	12.9940150166585	0.000312488188077794	0.0221136338632193	Interval_17682	chr11	96455098	96455462	+	0	NA	intron (Gm11529; intron 2 of 2)	-intron (Gm11529; intron 2 of 2)	9267	Gm11529	Gm11529	NR_033524	NA	NA	Gm11529	NA	NA	NA
chr11_96765555_96766167	3.62822436268136	2.69586841075065	11.533361543277	0.00068358296939834	0.0325528750001229	Interval_17696	chr11	96765556	96766167	+	0	NA	Intergenic	Intergenic	11694	Snx11	Snx11	NM_001163389	NA	NA	Snx11	NA	NA	NA
chr11_96934989_96935453	3.3117359617247	2.99658085753416	10.2592674055281	0.00135999675372978	0.0464416010042034	Interval_17718	chr11	96934990	96935453	+	0	NA	exon (Prr15l; exon 3 of 3)	-exon (Prr15l; exon 3 of 3)	5897	Prr15l	Prr15l	NM_146026	NA	NA	Prr15l	NA	NA	NA
chr11_97005115_97005349	4.64756124111625	0.773222243674785	11.0062728772999	0.000908040526386383	0.0374604174322056	Interval_17727	chr11	97005116	97005349	+	0	NA	Intergenic	Intergenic	-8337	Sp6	Sp6	NM_031183	NA	NA	Sp6	NA	NA	NA
chr11_97336245_97336942	4.14187081804857	2.65304694142763	14.4608370001432	0.000143104103462288	0.0158653158857539	Interval_17755	chr11	97336246	97336942	+	0	NA	exon (Gpr179; exon 11 of 11)	-exon (Gpr179; exon 11 of 11)	15479	Gpr179	Gpr179	NM_001081220	NA	NA	Gpr179	NA	NA	NA
chr11_97711018_97711670	3.77229859113146	2.34838150762534	11.9881386094894	0.000535402415539916	0.0287144913758627	Interval_17814	chr11	97711019	97711670	+	0	NA	intron (Psmb3; intron 4 of 5)	-intron (Psmb3; intron 4 of 5)	7910	Psmb3	Psmb3	NM_011971	NA	NA	Psmb3	NA	NA	NA
chr11_97728240_97729152	4.22813137545267	4.2933786781931	16.8558425143665	4.03289907492104e-05	0.00938893828643087	Interval_17817	chr11	97728241	97729152	+	0	NA	intron (Pip4k2b; intron 3 of 9)	-intron (Pip4k2b; intron 3 of 9)	16008	Pip4k2b	Pip4k2b	NM_054051	NA	NA	Pip4k2b	NA	NA	NA
chr11_97954653_97955780	3.82812616310529	3.4485846728183	13.6213085991592	0.000223632755065525	0.0195120803028363	Interval_17841	chr11	97954654	97955780	+	0	NA	intron (Plxdc1; intron 5 of 13)	-intron (Plxdc1; intron 5 of 13)	31229	Plxdc1	Plxdc1	NM_028199	NA	NA	Plxdc1	NA	NA	NA
chr11_97977688_97978341	5.23724669145955	3.17018713643038	21.7585466252376	3.09209316071623e-06	0.00332280301074525	Interval_17844	chr11	97977689	97978341	+	0	NA	intron (Plxdc1; intron 2 of 13)	-intron (Plxdc1; intron 2 of 13)	8431	Plxdc1	Plxdc1	NM_028199	NA	NA	Plxdc1	NA	NA	NA
chr11_98366269_98368019	3.44707382274282	3.9196261307112	11.6358247219438	0.000646936527290644	0.0320843999327389	Interval_17883	chr11	98366270	98368019	+	0	NA	intron (Stard3; intron 1 of 14)	-intron (Stard3; intron 1 of 14)	8776	Stard3	Stard3	NM_021547	NA	NA	Stard3	NA	NA	NA
chr11_98393181_98393745	3.67584512122137	2.83635544208823	11.9914710349019	0.000534445857184084	0.0287144913758627	Interval_17885	chr11	98393182	98393745	+	0	NA	intron (Pgap3; intron 3 of 7)	-intron (Pgap3; intron 3 of 7)	6831	Pnmt	Pnmt	NM_008890	NA	NA	Pnmt	NA	NA	NA
chr11_98491627_98492063	-4.95980932479912	3.79349990870867	11.4928988978552	0.000698625885365078	0.0329390918112047	Interval_17895	chr11	98491628	98492063	+	0	NA	intron (Ikzf3; intron 3 of 7)	-intron (Ikzf3; intron 3 of 7)	45011	Grb7	Grb7	NM_010346	NA	NA	Grb7	NA	NA	NA
chr11_98513036_98513626	4.37221429485523	1.75712238990934	13.2990666549058	0.000265538270269946	0.0206449685902038	Interval_17897	chr11	98513037	98513626	+	0	NA	intron (Ikzf3; intron 3 of 7)	-intron (Ikzf3; intron 3 of 7)	32700	Ikzf3	Ikzf3	NM_011771	NA	NA	Ikzf3	NA	NA	NA
chr11_98710495_98710960	3.46173622975987	4.12743238839303	11.8449555825352	0.000578177544861398	0.030187683521115	Interval_17909	chr11	98710496	98710960	+	0	NA	intron (Med24; intron 16 of 25)	-intron (Med24; intron 16 of 25)	9415	Csf3	Csf3	NM_009971	NA	NA	Csf3	NA	NA	NA
chr12_100088138_100088806	-6.12584536660532	4.00694794344125	14.5931209837479	0.000133400624836199	0.0155806694667381	Interval_22996	chr12	100088139	100088806	+	0	NA	Intergenic	Intergenic	-23859	Psmc1	Psmc1	NM_008947	NA	NA	Psmc1	NA	NA	NA
chr12_100147498_100147893	5.48467693166318	2.90210372402123	22.3031362035158	2.32826048392689e-06	0.00293214954052903	Interval_23003	chr12	100147499	100147893	+	0	NA	intron (Nrde2; intron 3 of 13)	-intron (Nrde2; intron 3 of 13)	11957	Nrde2	Nrde2	NM_183155	NA	NA	Nrde2	NA	NA	NA
chr12_100282189_100282787	3.7013123364812	4.2067204335469	13.3753813557707	0.000254948783884101	0.0202964862771038	Interval_23016	chr12	100282190	100282787	+	0	NA	intron (Gm10432; intron 1 of 3)	-intron (Gm10432; intron 1 of 3)	5879	Gm10432	Gm10432	NR_045741	NA	NA	Gm10432	NA	NA	NA
chr12_100348205_100348774	-5.78783090884766	4.5885246441838	14.8244462972689	0.000117995990985217	0.014613607755572	Interval_23023	chr12	100348206	100348774	+	0	NA	intron (Ttc7b; intron 16 of 19)	-intron (Ttc7b; intron 16 of 19)	71881	Gm10432	Gm10432	NR_045741	NA	NA	Gm10432	NA	NA	NA
chr12_100379693_100380210	-5.20914711117866	4.03099509993707	12.4799463760921	0.000411344005060213	0.0252605147449502	Interval_23025	chr12	100379694	100380210	+	0	NA	intron (Ttc7b; intron 13 of 19)	-intron (Ttc7b; intron 13 of 19)	103343	Gm10432	Gm10432	NR_045741	NA	NA	Gm10432	NA	NA	NA
chr12_100681347_100682009	4.02074256872453	2.22256339320143	12.9725081417038	0.000316098281942041	0.0221623061998627	Interval_23048	chr12	100681348	100682009	+	0	NA	intron (Rps6ka5; intron 1 of 17)	-intron (Rps6ka5; intron 1 of 17)	43350	Rps6ka5	Rps6ka5	NM_153587	NA	NA	Rps6ka5	NA	NA	NA
chr12_102232127_102232799	3.3935048655288	3.52803900914166	11.0269235678098	0.000897980495668622	0.0373618094836436	Interval_23122	chr12	102232128	102232799	+	0	NA	intron (Slc24a4; intron 10 of 16)	-intron (Slc24a4; intron 10 of 16)	-50611	Rin3	Rin3	NM_177620	NA	NA	Rin3	NA	NA	NA
chr12_102241927_102242534	3.39205192577843	3.05069551488164	10.6997745978289	0.0010714858812448	0.040920817024025	Interval_23123	chr12	102241928	102242534	+	0	NA	intron (Slc24a4; intron 12 of 16)	-intron (Slc24a4; intron 12 of 16)	-40843	Rin3	Rin3	NM_177620	NA	NA	Rin3	NA	NA	NA
chr12_102501923_102502308	4.08150977344864	1.32155979148729	11.3478233495413	0.000755364474532116	0.0341508381461475	Interval_23156	chr12	102501924	102502308	+	0	NA	Intergenic	Intergenic	32206	Golga5	Golga5	NM_001199004	NA	NA	Golga5	NA	NA	NA
chr12_102553790_102554389	4.00031094774225	3.71728843998633	14.8921114262246	0.000113838031537842	0.0143797743151429	Interval_23160	chr12	102553791	102554389	+	0	NA	promoter-TSS (Chga)	-promoter-TSS (Chga)	-879	Chga	Chga	NM_007693	NA	NA	Chga	NA	NA	NA
chr12_102612359_102612890	4.64420304484959	3.51297025424924	18.7569958086272	1.48477679524213e-05	0.00608630387659096	Interval_23166	chr12	102612360	102612890	+	0	NA	intron (Itpk1; intron 3 of 9)	-intron (Itpk1; intron 3 of 9)	57656	Chga	Chga	NM_007693	NA	NA	Chga	NA	NA	NA
chr12_102656196_102656746	5.26635278173064	4.15093092775816	23.7269119229683	1.11019210943149e-06	0.00242200622911117	Interval_23171	chr12	102656197	102656746	+	0	NA	intron (Itpk1; intron 2 of 9)	-intron (Itpk1; intron 2 of 9)	28549	Mir1936	Mir1936	NR_035457	NA	NA	Mir1936	NA	NA	NA
chr12_102663140_102663672	4.31899251842723	2.26402502998197	14.5020466571453	0.000140007348237116	0.0156856249694848	Interval_23174	chr12	102663141	102663672	+	0	NA	intron (Itpk1; intron 2 of 9)	-intron (Itpk1; intron 2 of 9)	21614	Mir1936	Mir1936	NR_035457	NA	NA	Mir1936	NA	NA	NA
chr12_103395803_103396065	-7.83211075420732	2.35450753678181	12.1190258896259	0.000499099686907157	0.0276031174989584	Interval_23221	chr12	103395804	103396065	+	0	NA	intron (Otub2; intron 2 of 6)	-intron (Otub2; intron 2 of 6)	19040	Otub2	Otub2	NM_026580	NA	NA	Otub2	NA	NA	NA
chr12_103531806_103533079	-4.59583532195005	5.15990408702516	11.7522943947315	0.000607682817352817	0.0311677475624412	Interval_23230	chr12	103531807	103533079	+	0	NA	promoter-TSS (Ppp4r4)	-promoter-TSS (Ppp4r4)	-122	Ppp4r4	Ppp4r4	NM_028980	NA	NA	Ppp4r4	NA	NA	NA
chr12_104213696_104214696	-5.9321109839509	5.67992581506602	16.6099460946862	4.59096310025866e-05	0.00999758731132994	Interval_23241	chr12	104213697	104214696	+	0	NA	promoter-TSS (Serpina3f)	-promoter-TSS (Serpina3f)	-348	Serpina3g	Serpina3g	NM_009251	NA	NA	Serpina3g	NA	NA	NA
chr12_104271987_104272732	-4.49036815912784	4.58980682565151	11.0027531135847	0.000909766517655643	0.0374818301417261	Interval_23250	chr12	104271988	104272732	+	0	NA	Intergenic	Intergenic	9238	Serpina3i	Serpina3i	NM_001199940	NA	NA	Serpina3i	NA	NA	NA
chr12_105000719_105001557	3.36530925348747	3.6714587038776	11.0191119688048	0.000901772616709251	0.0374359325050676	Interval_23281	chr12	105000720	105001557	+	0	NA	intron (Syne3; intron 1 of 16)	-intron (Syne3; intron 1 of 16)	8671	Syne3	Syne3	NM_172500	NA	NA	Syne3	NA	NA	NA
chr12_105536074_105536293	3.88843921127486	2.33960324863855	12.4755777560949	0.000412307111931118	0.0252605147449502	Interval_23313	chr12	105536075	105536293	+	0	NA	Intergenic	Intergenic	22751	AU015791	AU015791	NR_102381	NA	NA	AU015791	NA	NA	NA
chr12_105539580_105540261	4.64500820328375	3.39949387243363	18.5678535246501	1.63962322647841e-05	0.00632422644344411	Interval_23314	chr12	105539581	105540261	+	0	NA	Intergenic	Intergenic	-23251	Bdkrb2	Bdkrb2	NM_009747	NA	NA	Bdkrb2	NA	NA	NA
chr12_105547224_105547650	3.43396621251737	3.57389387027315	11.4143954381533	0.000728772077746421	0.0334402581596003	Interval_23315	chr12	105547225	105547650	+	0	NA	Intergenic	Intergenic	-15735	Bdkrb2	Bdkrb2	NM_009747	NA	NA	Bdkrb2	NA	NA	NA
chr12_105551489_105552301	4.53577113794481	4.61937419767607	19.2204791800344	1.16457338383398e-05	0.00541024562957323	Interval_23316	chr12	105551490	105552301	+	0	NA	Intergenic	Intergenic	-11277	Bdkrb2	Bdkrb2	NM_009747	NA	NA	Bdkrb2	NA	NA	NA
chr12_105971161_105971612	4.13586876577771	3.84284483026923	15.9136533274128	6.62987249499129e-05	0.0118495404685522	Interval_23341	chr12	105971162	105971612	+	0	NA	Intergenic	Intergenic	-38876	Vrk1	Vrk1	NM_011705	NA	NA	Vrk1	NA	NA	NA
chr12_108937557_108938005	5.16305413342007	3.21250770903202	21.1889270022	4.16161940041252e-06	0.00372551835906615	Interval_23440	chr12	108937558	108938005	+	0	NA	intron (Wdr25; intron 2 of 6)	-intron (Wdr25; intron 2 of 6)	43509	Wdr25	Wdr25	NM_177602	NA	NA	Wdr25	NA	NA	NA
chr12_110666867_110667686	4.36839755637884	3.78617931104374	17.3628342870145	3.08805823081546e-05	0.0083845183048031	Interval_23521	chr12	110666868	110667686	+	0	NA	TTS (1700001K19Rik)	-TTS (1700001K19Rik)	15342	1700001K19Rik	1700001K19Rik	NM_025488	NA	NA	1700001K19Rik	NA	NA	NA
chr12_110758891_110759338	3.65919067765851	2.39372159546963	11.4890507771466	0.00070007381318972	0.0329924777029283	Interval_23537	chr12	110758892	110759338	+	0	NA	intron (Wdr20; intron 1 of 2)	-intron (Wdr20; intron 1 of 2)	21166	Wdr20	Wdr20	NM_027149	NA	NA	Wdr20	NA	NA	NA
chr12_110949943_110950739	-5.72390789897255	3.62375610135076	12.9789589898948	0.000315011064514621	0.0221600254131788	Interval_23562	chr12	110949944	110950739	+	0	NA	intron (Tecpr2; intron 17 of 20)	-intron (Tecpr2; intron 17 of 20)	28680	Ankrd9	Ankrd9	NM_175207	NA	NA	Ankrd9	NA	NA	NA
chr12_111092483_111092676	6.1475251105294	0.179053012779333	11.5722031318002	0.000669450530920087	0.0320992316954197	Interval_23575	chr12	111092484	111092676	+	0	NA	intron (Rcor1; intron 3 of 11)	-intron (Rcor1; intron 3 of 11)	52782	Rcor1	Rcor1	NM_198023	NA	NA	Rcor1	NA	NA	NA
chr12_111347057_111347478	4.41696783164007	1.5810407461294	13.5045230100957	0.000237989131779918	0.0199496937739665	Interval_23600	chr12	111347058	111347478	+	0	NA	intron (Cdc42bpb; intron 1 of 36)	-intron (Cdc42bpb; intron 1 of 36)	30450	Cdc42bpb	Cdc42bpb	NM_183016	NA	NA	Cdc42bpb	NA	NA	NA
chr12_111434866_111435269	3.55957932005509	2.27051737947558	10.8519113624712	0.000986938359179159	0.0392104495660506	Interval_23607	chr12	111434867	111435269	+	0	NA	Intergenic	Intergenic	-7593	Tnfaip2	Tnfaip2	NM_009396	NA	NA	Tnfaip2	NA	NA	NA
chr12_111450376_111451350	3.61563110816281	3.61990049887604	12.4874894935348	0.0004096863874235	0.0252567066117322	Interval_23610	chr12	111450377	111451350	+	0	NA	intron (Tnfaip2; intron 9 of 11)	-intron (Tnfaip2; intron 9 of 11)	8202	Tnfaip2	Tnfaip2	NM_009396	NA	NA	Tnfaip2	NA	NA	NA
chr12_111691147_111691697	3.89881587476876	2.75433767892645	13.2619148359305	0.000270852844200027	0.0208504416695292	Interval_23632	chr12	111691148	111691697	+	0	NA	Intergenic	Intergenic	13317	Trmt61a	Trmt61a	NM_001099792	NA	NA	Trmt61a	NA	NA	NA
chr12_111794716_111795455	-4.51183268097357	4.30286544404909	10.8243606212247	0.00100173281118299	0.0394417043206133	Interval_23645	chr12	111794717	111795455	+	0	NA	TTS (Klc1)	-TTS (Klc1)	18755	Xrcc3	Xrcc3	NM_028875	NA	NA	Xrcc3	NA	NA	NA
chr12_111829503_111831039	-4.24591733027176	5.17560951895238	10.5589892764572	0.00115624401562637	0.0428243315665104	Interval_23648	chr12	111829504	111831039	+	0	NA	exon (Ppp1r13b; exon 16 of 17)	-exon (Ppp1r13b; exon 16 of 17)	16101	Zfyve21	Zfyve21	NM_026752	NA	NA	Zfyve21	NA	NA	NA
chr12_111853025_111853568	4.29875451557562	4.0538414543085	17.2150982671875	3.33773133836687e-05	0.00867252058517771	Interval_23652	chr12	111853026	111853568	+	0	NA	intron (Ppp1r13b; intron 4 of 16)	-intron (Ppp1r13b; intron 4 of 16)	39127	Zfyve21	Zfyve21	NM_026752	NA	NA	Zfyve21	NA	NA	NA
chr12_112329012_112329533	5.57555553932189	4.03438340102777	25.2424187188543	5.05579098418932e-07	0.00165697778316961	Interval_23687	chr12	112329013	112329533	+	0	NA	Intergenic	Intergenic	93925	A730018C14Rik	A730018C14Rik	NR_036459	NA	NA	A730018C14Rik	NA	NA	NA
chr12_112330956_112331514	4.49966175971145	2.62406393346423	16.2684389946716	5.49720003129663e-05	0.0108417231107806	Interval_23688	chr12	112330957	112331514	+	0	NA	Intergenic	Intergenic	91963	A730018C14Rik	A730018C14Rik	NR_036459	NA	NA	A730018C14Rik	NA	NA	NA
chr12_112332721_112333092	5.11462740527732	2.63385406982305	19.4902482363322	1.01114577094333e-05	0.00510594420991132	Interval_23689	chr12	112332722	112333092	+	0	NA	Intergenic	Intergenic	90291	A730018C14Rik	A730018C14Rik	NR_036459	NA	NA	A730018C14Rik	NA	NA	NA
chr12_112343300_112343999	3.86693170387904	3.38148425816231	13.8037418270101	0.000202931666415764	0.0189611155633275	Interval_23690	chr12	112343301	112343999	+	0	NA	Intergenic	Intergenic	79548	A730018C14Rik	A730018C14Rik	NR_036459	NA	NA	A730018C14Rik	NA	NA	NA
chr12_112668779_112669198	-4.60801993133915	4.00232489514923	10.8026054174016	0.00101357344663657	0.0396159636218987	Interval_23716	chr12	112668780	112669198	+	0	NA	intron (Akt1; intron 2 of 13)	-intron (Akt1; intron 2 of 13)	5287	Akt1	Akt1	NM_001165894	NA	NA	Akt1	NA	NA	NA
chr12_112857021_112857847	-5.01061881109453	5.34570658156318	13.2839055795486	0.000267694251505546	0.0207027933277478	Interval_23743	chr12	112857022	112857847	+	0	NA	intron (Gpr132; intron 1 of 2)	-intron (Gpr132; intron 1 of 2)	3482	Gpr132	Gpr132	NM_019925	NA	NA	Gpr132	NA	NA	NA
chr12_113022984_113023598	3.95007489998377	4.34640467914498	15.0711351167307	0.000103534425444451	0.0139025557896751	Interval_23774	chr12	113022985	113023598	+	0	NA	intron (Pacs2; intron 1 of 22)	-intron (Pacs2; intron 1 of 23)	8783	Pacs2	Pacs2	NM_001081170	NA	NA	Pacs2	NA	NA	NA
chr12_113228028_113228934	-4.66033506375562	5.57577464664022	12.2124529440644	0.000474715768442275	0.0270049162518072	Interval_23806	chr12	113228029	113228934	+	0	NA	Intergenic	Intergenic	42578	Tmem121	Tmem121	NM_153776	NA	NA	Tmem121	NA	NA	NA
chr12_113240890_113241831	-4.82313952307845	4.90987856449633	12.3292442696337	0.000445916899791575	0.0261696936999857	Interval_23809	chr12	113240891	113241831	+	0	NA	Intergenic	Intergenic	55458	Tmem121	Tmem121	NM_153776	NA	NA	Tmem121	NA	NA	NA
chr12_113244741_113245130	-4.70154887237669	3.54985793246908	10.4892161965561	0.00120073298578614	0.0432736259516346	Interval_23810	chr12	113244742	113245130	+	0	NA	Intergenic	Intergenic	59033	Tmem121	Tmem121	NM_153776	NA	NA	Tmem121	NA	NA	NA
chr12_113320976_113321599	-5.37877544184338	5.13865641807182	14.3124021599506	0.000154841364325507	0.0166177137709784	Interval_23819	chr12	113320977	113321599	+	0	NA	Intergenic	Intergenic	135385	Tmem121	Tmem121	NM_153776	NA	NA	Tmem121	NA	NA	NA
chr12_113489357_113489701	4.57498407144299	2.74373255207518	16.8228729868908	4.10357076955666e-05	0.00942720978901578	Interval_23827	chr12	113489358	113489701	+	0	NA	promoter-TSS (Adam6b)	-promoter-TSS (Adam6b)	-36	Adam6b	Adam6b	NM_001009545	NA	NA	Adam6b	NA	NA	NA
chr12_113543801_113544090	5.17635195721	1.91938988119924	17.2450636043397	3.28550066634992e-05	0.00862881441337247	Interval_23828	chr12	113543802	113544090	+	0	NA	promoter-TSS (Adam6a)	-promoter-TSS (Adam6a)	38	Adam6a	Adam6a	NM_174885	NA	NA	Adam6a	NA	NA	NA
chr12_114059597_114060198	3.45634344940466	2.7371735881642	10.8134681620357	0.00100764362669766	0.0394778759413244	Interval_23848	chr12	114059598	114060198	+	0	NA	Intergenic	Intergenic	409568	Mir7094-1	Mir7094-1	NR_106062	NA	NA	Mir7094-1	NA	NA	NA
chr12_114256342_114256526	6.50556564935095	0.405014149865042	13.5979816920468	0.000226428836362893	0.0195120803028363	Interval_23861	chr12	114256343	114256526	+	0	NA	Intergenic	Intergenic	213032	Mir7094-1	Mir7094-1	NR_106062	NA	NA	Mir7094-1	NA	NA	NA
chr12_114468759_114469429	3.8071957314533	2.55726656422617	12.4563289850805	0.000416577869508503	0.0253310363839353	Interval_23872	chr12	114468760	114469429	+	0	NA	TTS (Mir7094-1)	-TTS (Mir7094-1)	372	Mir7094-1	Mir7094-1	NR_106062	NA	NA	Mir7094-1	NA	NA	NA
chr12_114513070_114513910	3.77297604495671	3.24069678772752	13.158758484846	0.000286178433784421	0.0215001444142076	Interval_23876	chr12	114513071	114513910	+	0	NA	TTS (Mir7094-2)	-TTS (Mir7094-2)	204	Mir7094-2	Mir7094-2	NR_106063	NA	NA	Mir7094-2	NA	NA	NA
chr12_114646322_114646865	4.0945535124231	2.28291017167986	13.4637807353349	0.000243213164551831	0.0200783929430562	Interval_23890	chr12	114646323	114646865	+	0	NA	Intergenic	Intergenic	-132900	Mir7094-2	Mir7094-2	NR_106063	NA	NA	Mir7094-2	NA	NA	NA
chr12_115334689_115335402	3.54070490620175	2.87446108266454	11.3605553898169	0.000750203877032059	0.0339763045313722	Interval_23939	chr12	115334690	115335402	+	0	NA	Intergenic	Intergenic	360748	Mir6388	Mir6388	NR_105810	NA	NA	Mir6388	NA	NA	NA
chr12_115388367_115388829	3.81646970561182	2.28160369440267	12.0087085443021	0.000529525376386754	0.0285900244732549	Interval_23944	chr12	115388368	115388829	+	0	NA	Intergenic	Intergenic	307196	Mir6388	Mir6388	NR_105810	NA	NA	Mir6388	NA	NA	NA
chr12_115446269_115446693	3.59428152207524	2.58830235450111	11.2919728260697	0.000778429203333832	0.0349193228499744	Interval_23949	chr12	115446270	115446693	+	0	NA	Intergenic	Intergenic	249313	Mir6388	Mir6388	NR_105810	NA	NA	Mir6388	NA	NA	NA
chr12_115448078_115448712	3.77269588517125	3.99163594390153	13.7398558374574	0.00020995161085239	0.0192274215473164	Interval_23950	chr12	115448079	115448712	+	0	NA	Intergenic	Intergenic	247399	Mir6388	Mir6388	NR_105810	NA	NA	Mir6388	NA	NA	NA
chr12_115592946_115593511	3.38541442872705	2.94310494308583	10.5758168101933	0.00114576632567863	0.0426360493024334	Interval_23965	chr12	115592947	115593511	+	0	NA	Intergenic	Intergenic	102565	Mir6388	Mir6388	NR_105810	NA	NA	Mir6388	NA	NA	NA
chr12_115622725_115623587	3.75230109170362	3.31534349987032	13.0311335046441	0.000306355068456613	0.0219785055563712	Interval_23968	chr12	115622726	115623587	+	0	NA	Intergenic	Intergenic	72638	Mir6388	Mir6388	NR_105810	NA	NA	Mir6388	NA	NA	NA
chr12_115890597_115891133	4.10431609507229	2.804273845919	14.4591091565974	0.000143235440584509	0.0158653158857539	Interval_23994	chr12	115890598	115891133	+	0	NA	Intergenic	Intergenic	-156859	Zfp386	Zfp386	NM_019565	NA	NA	Zfp386	NA	NA	NA
chr12_11622823_11623037	6.1475251105294	0.179053012779333	11.5722031318002	0.000669450530920087	0.0320992316954197	Interval_20065	chr12	11622824	11623037	+	0	NA	Intergenic	Intergenic	166851	Rad51ap2	Rad51ap2	NM_001111118	NA	NA	Rad51ap2	NA	NA	NA
chr12_117499245_117499699	3.47187527349276	2.88748348889454	10.9421068326485	0.000940032168749825	0.0381887611873617	Interval_24081	chr12	117499246	117499699	+	0	NA	Intergenic	Intergenic	-17007	Rapgef5	Rapgef5	NM_175930	NA	NA	Rapgef5	NA	NA	NA
chr12_119906679_119907321	4.49520860461549	3.6175949630151	17.9620134538846	2.2535757515243e-05	0.00718176116327233	Interval_24204	chr12	119906680	119907321	+	0	NA	Intergenic	Intergenic	-38962	Tmem196	Tmem196	NM_001160385	NA	NA	Tmem196	NA	NA	NA
chr12_12292027_12292845	3.52592896911779	2.82785715539486	11.259211258972	0.000792288691285053	0.0352482687709772	Interval_20083	chr12	12292028	12292845	+	0	NA	intron (Fam49a; intron 2 of 12)	-intron (Fam49a; intron 1 of 11)	30297	Fam49a	Fam49a	NM_029758	NA	NA	Fam49a	NA	NA	NA
chr12_12803676_12803970	4.33967303193109	1.09724038541862	11.5903093058656	0.000662963845156661	0.0320992316954197	Interval_20117	chr12	12803677	12803970	+	0	NA	Intergenic	Intergenic	138013	Mycn	Mycn	NM_008709	NA	NA	Mycn	NA	NA	NA
chr12_12821111_12821975	3.47937521944707	3.62733779497679	11.6461439815729	0.00064335756853448	0.0320589919361814	Interval_20118	chr12	12821112	12821975	+	0	NA	Intergenic	Intergenic	120293	Mycn	Mycn	NM_008709	NA	NA	Mycn	NA	NA	NA
chr12_16434025_16435354	-4.66133388823856	4.44585424937609	11.4137979833094	0.000729006476215927	0.0334402581596003	Interval_20199	chr12	16434026	16435354	+	0	NA	Intergenic	Intergenic	155080	Lpin1	Lpin1	NM_015763	NA	NA	Lpin1	NA	NA	NA
chr12_16504153_16504497	-5.58058475620656	3.48755502177785	12.4106755816937	0.000426886403276364	0.0256765204343937	Interval_20201	chr12	16504154	16504497	+	0	NA	Intergenic	Intergenic	85445	Lpin1	Lpin1	NM_015763	NA	NA	Lpin1	NA	NA	NA
chr12_17471284_17471911	3.36901514737452	2.89867733854383	10.467821707227	0.00121471864950999	0.0434835996561577	Interval_20277	chr12	17471285	17471911	+	0	NA	Intergenic	Intergenic	-73275	Odc1	Odc1	NM_013614	NA	NA	Odc1	NA	NA	NA
chr12_18304840_18305132	4.43023518652281	1.24131798650448	12.1936721993968	0.000479518949698143	0.0270205696895135	Interval_20296	chr12	18304841	18305132	+	0	NA	Intergenic	Intergenic	-209524	5730507C01Rik	5730507C01Rik	NM_001201330	NA	NA	5730507C01Rik	NA	NA	NA
chr12_21220523_21220766	4.64756124111625	0.773222243674785	11.0062728772999	0.000908040526386383	0.0374604174322056	Interval_20331	chr12	21220524	21220766	+	0	NA	intron (Asap2; intron 12 of 28)	-intron (Asap2; intron 11 of 26)	65592	Itgb1bp1	Itgb1bp1	NM_008403	NA	NA	Itgb1bp1	NA	NA	NA
chr12_21264107_21264905	4.99386749541091	4.29283183700522	21.890710213324	2.88627799787669e-06	0.00320954113363888	Interval_20333	chr12	21264108	21264905	+	0	NA	intron (Asap2; intron 25 of 28)	-intron (Asap2; intron 23 of 26)	21731	Itgb1bp1	Itgb1bp1	NM_008403	NA	NA	Itgb1bp1	NA	NA	NA
chr12_21335763_21336283	-4.59717159274033	4.38369673141871	11.1584950942135	0.00083647749918028	0.0360287630282644	Interval_20337	chr12	21335764	21336283	+	0	NA	intron (Adam17; intron 11 of 18)	-intron (Adam17; intron 12 of 19)	19631	Iah1	Iah1	NM_026347	NA	NA	Iah1	NA	NA	NA
chr12_22814203_22814521	4.61246152222228	0.665013356628406	10.7357210205893	0.00105087048438767	0.0403843345559097	Interval_20351	chr12	22814204	22814521	+	0	NA	Intergenic	Intergenic	195881	2410018L13Rik	2410018L13Rik	NR_015504	NA	NA	2410018L13Rik	NA	NA	NA
chr12_24669491_24669851	4.02463679098619	3.44109949486933	14.8058347368271	0.000119166230821169	0.0146845449599415	Interval_20374	chr12	24669492	24669851	+	0	NA	intron (Cys1; intron 2 of 4)	-intron (Cys1; intron 2 of 4)	12124	Cys1	Cys1	NM_138686	NA	NA	Cys1	NA	NA	NA
chr12_25054574_25055249	4.45519450872338	3.68694074641614	17.6807616181198	2.6125562550451e-05	0.00789263815685994	Interval_20391	chr12	25054575	25055249	+	0	NA	intron (Kidins220; intron 31 of 31)	-intron (Kidins220; intron 31 of 31)	41180	Id2	Id2	NM_010496	NA	NA	Id2	NA	NA	NA
chr12_25119180_25119845	4.71563114094889	3.83015092864112	19.4808039317789	1.01615759944881e-05	0.00510658276707622	Interval_20396	chr12	25119181	25119845	+	0	NA	Intergenic	Intergenic	-9661	Gm17746	Gm17746	NR_045844	NA	NA	Gm17746	NA	NA	NA
chr12_25232890_25233174	4.34977379207224	1.25877858355641	11.7421314626731	0.000611010082020658	0.0313076773791448	Interval_20419	chr12	25232891	25233174	+	0	NA	Intergenic	Intergenic	103858	Gm17746	Gm17746	NR_045844	NA	NA	Gm17746	NA	NA	NA
chr12_25254731_25255235	3.58314484963865	2.619783411665	11.2338331052447	0.000803195889516329	0.0352775819601862	Interval_20423	chr12	25254732	25255235	+	0	NA	Intergenic	Intergenic	125809	Gm17746	Gm17746	NR_045844	NA	NA	Gm17746	NA	NA	NA
chr12_26398578_26399013	4.02585264159896	1.78442481689019	11.9403391979738	0.000549314778193078	0.029197474021027	Interval_20467	chr12	26398579	26399013	+	0	NA	intron (Rnf144a; intron 1 of 8)	-intron (Rnf144a; intron 2 of 9)	16214	Mir6538	Mir6538	NR_105856	NA	NA	Mir6538	NA	NA	NA
chr12_26771053_26771666	3.52592896911779	2.82785715539486	11.259211258972	0.000792288691285053	0.0352482687709772	Interval_20483	chr12	26771054	26771666	+	0	NA	Intergenic	Intergenic	302145	Cmpk2	Cmpk2	NM_020557	NA	NA	Cmpk2	NA	NA	NA
chr12_32402862_32403927	-8.1594446665866	2.65137895606661	13.3512316174478	0.000258252962183451	0.0204660088181287	Interval_20622	chr12	32402863	32403927	+	0	NA	Intergenic	Intergenic	24606	Ccdc71l	Ccdc71l	NM_001162903	NA	NA	Ccdc71l	NA	NA	NA
chr12_34215274_34216055	3.7410863217141	2.77457492914386	12.3875115094001	0.000432214890414378	0.0258458570167243	Interval_20690	chr12	34215275	34216055	+	0	NA	intron (Hdac9; intron 21 of 27)	-intron (Hdac9; intron 21 of 27)	257994	Twist1	Twist1	NM_011658	NA	NA	Twist1	NA	NA	NA
chr12_34725166_34725825	3.9317513833567	3.7584770621696	14.5857816320061	0.000133921207223113	0.0156059263641221	Interval_20713	chr12	34725167	34725825	+	0	NA	intron (Hdac9; intron 3 of 27)	-intron (Hdac9; intron 3 of 27)	-196607	Hdac9	Hdac9	NM_001271386	NA	NA	Hdac9	NA	NA	NA
chr12_34826957_34827335	4.60844408778338	2.12996321467168	15.7994083658178	7.04245262143527e-05	0.0121274050677658	Interval_20719	chr12	34826958	34827335	+	0	NA	intron (Hdac9; intron 3 of 27)	-intron (Hdac9; intron 3 of 27)	-157615	Prps1l1	Prps1l1	NM_029294	NA	NA	Prps1l1	NA	NA	NA
chr12_3524072_3524650	3.63197255507336	1.91529890083052	10.4995834305955	0.00119401460225232	0.0432732373662357	Interval_19799	chr12	3524073	3524650	+	0	NA	Intergenic	Intergenic	-48030	Dtnb	Dtnb	NM_001162465	NA	NA	Dtnb	NA	NA	NA
chr12_3545582_3546013	3.75864867189308	1.75677961939086	10.8319998127436	0.000997608318027495	0.0394301162752314	Interval_19801	chr12	3545583	3546013	+	0	NA	Intergenic	Intergenic	-26593	Dtnb	Dtnb	NM_001162465	NA	NA	Dtnb	NA	NA	NA
chr12_3548265_3548956	4.81151970683027	3.92372340891426	20.4748132804668	6.04211248365605e-06	0.00404852521597179	Interval_19803	chr12	3548266	3548956	+	0	NA	Intergenic	Intergenic	-23780	Dtnb	Dtnb	NM_001162465	NA	NA	Dtnb	NA	NA	NA
chr12_35553118_35553662	-8.28337937228413	2.76588601365462	13.8288520171024	0.000200237671382719	0.0188223411099756	Interval_20750	chr12	35553119	35553662	+	0	NA	Intergenic	Intergenic	-18401	Ahr	Ahr	NM_013464	NA	NA	Ahr	NA	NA	NA
chr12_36032452_36032840	4.01066092518939	3.28242495403746	14.5983629715199	0.000133030056742234	0.0155806694667381	Interval_20784	chr12	36032453	36032840	+	0	NA	intron (Tspan13; intron 1 of 5)	-intron (Tspan13; intron 1 of 5)	9832	Tspan13	Tspan13	NM_025359	NA	NA	Tspan13	NA	NA	NA
chr12_3671014_3671617	3.70032908546843	2.29081485666036	11.526216933647	0.000686215153371493	0.0325771437762542	Interval_19810	chr12	3671015	3671617	+	0	NA	intron (Dtnb; intron 8 of 19)	-intron (Dtnb; intron 8 of 17)	98925	Dtnb	Dtnb	NM_001162465	NA	NA	Dtnb	NA	NA	NA
chr12_36722879_36723136	4.61246152222228	0.665013356628406	10.7357210205893	0.00105087048438767	0.0403843345559097	Interval_20819	chr12	36722880	36723136	+	0	NA	Intergenic	Intergenic	-93197	Mir5099	Mir5099	NR_039558	NA	NA	Mir5099	NA	NA	NA
chr12_3868456_3868966	5.45351628545792	3.83453888315618	24.5914490908225	7.08654952057792e-07	0.00195655413096354	Interval_19831	chr12	3868457	3868966	+	0	NA	intron (Dnmt3a; intron 4 of 22)	-intron (Dnmt3a; intron 4 of 22)	-6467	Dnmt3aos	Dnmt3aos	NR_045884	NA	NA	Dnmt3aos	NA	NA	NA
chr12_41682291_41682973	-5.14015190724547	3.07538343893419	10.7044597453734	0.00106877591805604	0.040862110154558	Interval_20960	chr12	41682292	41682973	+	0	NA	intron (Immp2l; intron 5 of 6)	-intron (Immp2l; intron 5 of 6)	-196575	Lrrn3	Lrrn3	NM_001271709	NA	NA	Lrrn3	NA	NA	NA
chr12_41801678_41802418	-6.10435704143396	5.84922053351613	17.3329286137267	3.13703615637905e-05	0.00842951453352157	Interval_20964	chr12	41801679	41802418	+	0	NA	intron (Immp2l; intron 6 of 6)	-intron (Immp2l; intron 6 of 6)	-315991	Lrrn3	Lrrn3	NM_001271709	NA	NA	Lrrn3	NA	NA	NA
chr12_44241095_44241802	-7.25884992397248	5.10887592903795	19.2955200730174	1.11968754836364e-05	0.00525542739259336	Interval_21015	chr12	44241096	44241802	+	0	NA	Intergenic	Intergenic	20093	Gm2027	Gm2027	NR_045113	NA	NA	Gm2027	NA	NA	NA
chr12_51449211_51449592	4.37819808466789	2.25437592566685	14.8922612337796	0.000113828991559752	0.0143797743151429	Interval_21143	chr12	51449212	51449592	+	0	NA	intron (Scfd1; intron 24 of 24)	-intron (Scfd1; intron 24 of 24)	71889	Scfd1	Scfd1	NM_029825	NA	NA	Scfd1	NA	NA	NA
chr12_52029905_52030423	3.84577752902875	1.94049547324658	11.4211243422475	0.000726137390077752	0.0334402581596003	Interval_21171	chr12	52029906	52030423	+	0	NA	Intergenic	Intergenic	-2101	Gpr33	Gpr33	NM_008159	NA	NA	Gpr33	NA	NA	NA
chr12_52049090_52049804	4.19359789705391	1.85306357639709	12.9940150166585	0.000312488188077794	0.0221136338632193	Interval_21173	chr12	52049091	52049804	+	0	NA	Intergenic	Intergenic	-21384	Gpr33	Gpr33	NM_008159	NA	NA	Gpr33	NA	NA	NA
chr12_53016795_53016982	4.96709903973749	1.00199084328207	12.9390998621822	0.000321789704323178	0.0223198634462463	Interval_21208	chr12	53016796	53016982	+	0	NA	intron (Akap6; intron 8 of 13)	-intron (Akap6; intron 8 of 13)	-231788	Npas3	Npas3	NM_013780	NA	NA	Npas3	NA	NA	NA
chr12_53032776_53033195	5.27063914556348	3.36547854097146	22.02765806265	2.68749738343014e-06	0.00312131918327984	Interval_21209	chr12	53032777	53033195	+	0	NA	intron (Akap6; intron 9 of 13)	-intron (Akap6; intron 9 of 13)	-215691	Npas3	Npas3	NM_013780	NA	NA	Npas3	NA	NA	NA
chr12_5410484_5410922	3.55466141595879	3.48590220222301	11.9933151189373	0.000533917262494711	0.0287144913758627	Interval_19899	chr12	5410485	5410922	+	0	NA	intron (2810032G03Rik; intron 1 of 1)	-intron (2810032G03Rik; intron 1 of 1)	34201	2810032G03Rik	2810032G03Rik	NR_015579	NA	NA	2810032G03Rik	NA	NA	NA
chr12_5411359_5412242	4.87620575901612	4.85865663757495	21.7432149743043	3.1169026588102e-06	0.00332280301074525	Interval_19900	chr12	5411360	5412242	+	0	NA	intron (2810032G03Rik; intron 1 of 1)	-intron (2810032G03Rik; intron 1 of 1)	35299	2810032G03Rik	2810032G03Rik	NR_015579	NA	NA	2810032G03Rik	NA	NA	NA
chr12_54189572_54189839	3.610444293098	2.16845190387949	10.7283262048962	0.00105507840553413	0.0404973041499121	Interval_21224	chr12	54189573	54189839	+	0	NA	intron (Egln3; intron 1 of 4)	-intron (Egln3; intron 1 of 4)	14168	Egln3	Egln3	NM_028133	NA	NA	Egln3	NA	NA	NA
chr12_54833874_54834088	4.73690721381712	0.750672575166677	11.46800974765	0.000708044672248715	0.0330995051434766	Interval_21261	chr12	54833875	54834088	+	0	NA	Intergenic	Intergenic	28896	Cfl2	Cfl2	NM_007688	NA	NA	Cfl2	NA	NA	NA
chr12_5496118_5496689	3.68071663141816	1.95278655930287	10.7984328726398	0.00101586055065433	0.039651184331141	Interval_19902	chr12	5496119	5496689	+	0	NA	Intergenic	Intergenic	119902	2810032G03Rik	2810032G03Rik	NR_015579	NA	NA	2810032G03Rik	NA	NA	NA
chr12_55869819_55870379	4.62948769676055	2.73659804000971	17.2023410958855	3.36022007213088e-05	0.00867252058517771	Interval_21315	chr12	55869820	55870379	+	0	NA	TTS (Brms1l)	-TTS (Brms1l)	33733	Brms1l	Brms1l	NM_001037756	NA	NA	Brms1l	NA	NA	NA
chr12_55948871_55949434	4.94617785003246	2.90675484294741	19.5354825733408	9.87483132757562e-06	0.00507889881882345	Interval_21316	chr12	55948872	55949434	+	0	NA	Intergenic	Intergenic	112787	Brms1l	Brms1l	NM_001037756	NA	NA	Brms1l	NA	NA	NA
chr12_56402857_56403520	-6.06793428671133	5.81327874457848	17.1795301488444	3.40081222047635e-05	0.0086780542059853	Interval_21324	chr12	56402858	56403520	+	0	NA	Intergenic	Intergenic	-57295	Mbip	Mbip	NM_145442	NA	NA	Mbip	NA	NA	NA
chr12_58645348_58645535	6.33762407199749	0.296184773730648	12.6249342537108	0.000380635268338274	0.0240841666639607	Interval_21364	chr12	58645349	58645535	+	0	NA	Intergenic	Intergenic	366575	Sec23a	Sec23a	NM_009147	NA	NA	Sec23a	NA	NA	NA
chr12_59509801_59510013	5.92852053635572	0.0523005374197657	10.4258947091138	0.00124260644863639	0.0437330528158467	Interval_21391	chr12	59509802	59510013	+	0	NA	Intergenic	Intergenic	-290424	Fbxo33	Fbxo33	NM_001033156	NA	NA	Fbxo33	NA	NA	NA
chr12_59523339_59523733	4.08495559329782	1.39332481929725	11.3972557551221	0.000735526800407334	0.0336027733360917	Interval_21392	chr12	59523340	59523733	+	0	NA	Intergenic	Intergenic	-304053	Fbxo33	Fbxo33	NM_001033156	NA	NA	Fbxo33	NA	NA	NA
chr12_69912850_69913137	6.1475251105294	0.179053012779333	11.5722031318002	0.000669450530920087	0.0320992316954197	Interval_21637	chr12	69912851	69913137	+	0	NA	intron (Atl1; intron 2 of 14)	-intron (Atl1; intron 2 of 14)	-19831	Map4k5	Map4k5	NM_201519	NA	NA	Map4k5	NA	NA	NA
chr12_70852973_70853478	4.43930684010729	3.96243997966591	18.0540268682698	2.14724001485537e-05	0.00708033767422089	Interval_21694	chr12	70852974	70853478	+	0	NA	intron (Frmd6; intron 1 of 13)	-intron (Frmd6; intron 1 of 13)	27712	Frmd6	Frmd6	NM_028127	NA	NA	Frmd6	NA	NA	NA
chr12_70855264_70855813	3.63339026375365	2.328791746345	11.3170011723371	0.00076800646029699	0.0345282491535156	Interval_21695	chr12	70855265	70855813	+	0	NA	intron (Frmd6; intron 1 of 13)	-intron (Frmd6; intron 1 of 13)	30025	Frmd6	Frmd6	NM_028127	NA	NA	Frmd6	NA	NA	NA
chr12_70870416_70870974	3.2365163226648	3.40874133052696	10.1100951933849	0.00147459346947318	0.0485113509368146	Interval_21697	chr12	70870417	70870974	+	0	NA	intron (Frmd6; intron 2 of 13)	-intron (Frmd6; intron 2 of 13)	45181	Frmd6	Frmd6	NM_028127	NA	NA	Frmd6	NA	NA	NA
chr12_71928104_71928461	4.01133917870325	2.10608081448646	12.8848700818034	0.000331249137156801	0.0226887095362909	Interval_21735	chr12	71928105	71928461	+	0	NA	intron (Daam1; intron 3 of 25)	-intron (Daam1; intron 3 of 24)	97215	Daam1	Daam1	NM_172464	NA	NA	Daam1	NA	NA	NA
chr12_72005305_72005884	4.31240992911575	3.82784371782674	16.9633046860338	3.81093071879623e-05	0.00915744749826052	Interval_21742	chr12	72005306	72005884	+	0	NA	Intergenic	Intergenic	65396	Gpr135	Gpr135	NM_181752	NA	NA	Gpr135	NA	NA	NA
chr12_72031864_72032133	4.33406795799951	1.65585332370186	13.0120340089154	0.000309495584452649	0.0220074520079364	Interval_21744	chr12	72031865	72032133	+	0	NA	Intergenic	Intergenic	38992	Gpr135	Gpr135	NM_181752	NA	NA	Gpr135	NA	NA	NA
chr12_72129166_72129736	5.5566414348768	2.55546254309202	21.7324911424082	3.13437445256856e-06	0.00332280301074525	Interval_21752	chr12	72129167	72129736	+	0	NA	intron (Ccdc175; intron 11 of 20)	-intron (Ccdc175; intron 11 of 20)	43612	Jkamp	Jkamp	NM_024205	NA	NA	Jkamp	NA	NA	NA
chr12_72441590_72442373	-8.53948678623493	3.0026982289815	14.824748217325	0.000117977102802063	0.014613607755572	Interval_21760	chr12	72441591	72442373	+	0	NA	promoter-TSS (Lrrc9)	-promoter-TSS (Lrrc9)	116	Lrrc9	Lrrc9	NM_001142728	NA	NA	Lrrc9	NA	NA	NA
chr12_72674347_72675053	3.550913786217	2.4813552767372	10.8569751176834	0.000984243309769497	0.0391480154808166	Interval_21767	chr12	72674348	72675053	+	0	NA	Intergenic	Intergenic	-9872	Dhrs7	Dhrs7	NM_025522	NA	NA	Dhrs7	NA	NA	NA
chr12_73162364_73163316	3.91863116004707	3.49625785694088	14.23929444635	0.000160973886909029	0.0170155677708857	Interval_21783	chr12	73162365	73163316	+	0	NA	intron (Mnat1; intron 1 of 7)	-intron (Mnat1; intron 1 of 7)	39123	Mnat1	Mnat1	NM_008612	NA	NA	Mnat1	NA	NA	NA
chr12_73699426_73699861	8.18262931710963	1.71943359684061	25.1190848716718	5.38967976310334e-07	0.00165697778316961	Interval_21823	chr12	73699427	73699861	+	0	NA	intron (Prkch; intron 6 of 13)	-intron (Prkch; intron 6 of 13)	114603	Prkch	Prkch	NM_008856	NA	NA	Prkch	NA	NA	NA
chr12_73793930_73794716	-4.24464265411388	5.00905687200569	10.4682352527217	0.0012144467568959	0.0434835996561577	Interval_21832	chr12	73793931	73794716	+	0	NA	Intergenic	Intergenic	-113544	Hif1a	Hif1a	NM_010431	NA	NA	Hif1a	NA	NA	NA
chr12_74015410_74015971	4.13041069951107	3.2822286508479	15.4377320761105	8.52686532977505e-05	0.0129527620506562	Interval_21848	chr12	74015411	74015971	+	0	NA	intron (Syt16; intron 1 of 6)	-intron (Syt16; intron 1 of 6)	17930	Syt16	Syt16	NM_172804	NA	NA	Syt16	NA	NA	NA
chr12_76349830_76350236	-5.22695741410748	3.15502582409695	11.0335801041358	0.00089476182052102	0.037329601959395	Interval_21905	chr12	76349831	76350236	+	0	NA	exon (Zbtb25; exon 3 of 3)	-exon (Zbtb25; exon 3 of 3)	19527	Zbtb25	Zbtb25	NM_028356	NA	NA	Zbtb25	NA	NA	NA
chr12_76793834_76794180	4.44385685266349	1.99242404215623	14.6549395582977	0.000129095878314675	0.0154749242757756	Interval_21937	chr12	76793835	76794180	+	0	NA	intron (Gpx2; intron 1 of 1)	-intron (Gpx2; intron 1 of 1)	1547	Gpx2	Gpx2	NM_030677	NA	NA	Gpx2	NA	NA	NA
chr12_77687706_77688031	5.3954659729396	1.24359578804263	15.6898111180868	7.46250852808395e-05	0.0123398405115497	Interval_21994	chr12	77687707	77688031	+	0	NA	Intergenic	Intergenic	449130	Fut8	Fut8	NM_001252614	NA	NA	Fut8	NA	NA	NA
chr12_77877698_77878304	3.66756159768418	2.48139464967336	11.7262546070692	0.000616244900946681	0.0314697012047249	Interval_22002	chr12	77877699	77878304	+	0	NA	Intergenic	Intergenic	-348654	Gphn	Gphn	NM_145965	NA	NA	Gphn	NA	NA	NA
chr12_77887419_77887793	4.30678980178017	1.88010868035556	13.7245111428722	0.000211673852137715	0.0192848121217755	Interval_22003	chr12	77887420	77887793	+	0	NA	Intergenic	Intergenic	-339049	Gphn	Gphn	NM_145965	NA	NA	Gphn	NA	NA	NA
chr12_79822061_79822820	5.99028431607481	3.43534123509705	26.2908985613204	2.93669365113223e-07	0.00139851736604636	Interval_22083	chr12	79822062	79822820	+	0	NA	Intergenic	Intergenic	102292	9430078K24Rik	9430078K24Rik	NR_131074	NA	NA	9430078K24Rik	NA	NA	NA
chr12_79864960_79865634	4.92591861209196	3.05324540006554	19.402004868962	1.05895832959487e-05	0.00516153904400183	Interval_22092	chr12	79864961	79865634	+	0	NA	Intergenic	Intergenic	59436	9430078K24Rik	9430078K24Rik	NR_131074	NA	NA	9430078K24Rik	NA	NA	NA
chr12_80096313_80097100	4.56911689191426	2.97396233908907	17.499324761516	2.87409742810265e-05	0.00814156249226868	Interval_22127	chr12	80096314	80097100	+	0	NA	Intergenic	Intergenic	16306	Zfp36l1	Zfp36l1	NM_007564	NA	NA	Zfp36l1	NA	NA	NA
chr12_80490931_80491586	5.19696150826289	3.24338679815405	21.4493543407008	3.63298332850077e-06	0.00354905122767784	Interval_22163	chr12	80490932	80491586	+	0	NA	intron (Exd2; intron 7 of 8)	-intron (Exd2; intron 7 of 8)	-15947	2310002D06Rik	2310002D06Rik	NR_045490	NA	NA	2310002D06Rik	NA	NA	NA
chr12_80730669_80730882	4.08150977344864	1.32155979148729	11.3478233495413	0.000755364474532116	0.0341508381461475	Interval_22177	chr12	80730670	80730882	+	0	NA	Intergenic	Intergenic	29939	Ccdc177	Ccdc177	NM_001008423	NA	NA	Ccdc177	NA	NA	NA
chr12_80879139_80879615	3.86107539696796	1.53066695563157	10.8590858476226	0.000983122128404517	0.0391480154808166	Interval_22197	chr12	80879140	80879615	+	0	NA	exon (Susd6; exon 7 of 7)	-exon (Susd6; exon 7 of 7)	45070	1700052I22Rik	1700052I22Rik	NR_033786	NA	NA	1700052I22Rik	NA	NA	NA
chr12_81000983_81001290	3.67721072613928	2.07093114726336	11.0955873911849	0.000865333709409484	0.0365687649097457	Interval_22208	chr12	81000984	81001290	+	0	NA	Intergenic	Intergenic	-25671	Smoc1	Smoc1	NM_022316	NA	NA	Smoc1	NA	NA	NA
chr12_82165836_82166536	3.38828288256125	3.31053595210302	11.0001769007178	0.000911031920520724	0.0375062404837299	Interval_22249	chr12	82165837	82166536	+	0	NA	Intergenic	Intergenic	-145163	Sipa1l1	Sipa1l1	NM_172579	NA	NA	Sipa1l1	NA	NA	NA
chr12_82286026_82286361	4.41373410503914	2.28421585179492	15.1388551975581	9.98861889647828e-05	0.0138107189948556	Interval_22262	chr12	82286027	82286361	+	0	NA	intron (Sipa1l1; intron 3 of 23)	-intron (Sipa1l1; intron 3 of 23)	-25155	Sipa1l1	Sipa1l1	NM_172579	NA	NA	Sipa1l1	NA	NA	NA
chr12_8295408_8296003	4.61566219694649	3.48740014290996	18.5438892083903	1.6603666799518e-05	0.00637973121702311	Interval_19942	chr12	8295409	8296003	+	0	NA	Intergenic	Intergenic	6248	Gdf7	Gdf7	NM_013527	NA	NA	Gdf7	NA	NA	NA
chr12_83015448_83015699	5.05644501243836	0.981936231973646	13.4475518416822	0.000245326103530706	0.0200783929430562	Interval_22286	chr12	83015449	83015699	+	0	NA	intron (Rgs6; intron 3 of 16)	-intron (Rgs6; intron 3 of 16)	-76419	1700085C21Rik	1700085C21Rik	NR_046045	NA	NA	1700085C21Rik	NA	NA	NA
chr12_83034642_83035518	3.91209140925527	3.92245822516842	14.5515388431315	0.000136377222813474	0.0156856249694848	Interval_22288	chr12	83034643	83035518	+	0	NA	intron (Rgs6; intron 3 of 16)	-intron (Rgs6; intron 3 of 16)	-95925	1700085C21Rik	1700085C21Rik	NR_046045	NA	NA	1700085C21Rik	NA	NA	NA
chr12_8344710_8345629	3.91418583175386	4.79612759690773	15.0917887823196	0.000102407773307773	0.0138917906052576	Interval_19948	chr12	8344711	8345629	+	0	NA	Intergenic	Intergenic	31737	Hs1bp3	Hs1bp3	NM_021429	NA	NA	Hs1bp3	NA	NA	NA
chr12_8357334_8357937	4.03297120880905	2.78265635300757	14.1651879496223	0.000167439937935533	0.0173632557862355	Interval_19952	chr12	8357335	8357937	+	0	NA	Intergenic	Intergenic	44203	Hs1bp3	Hs1bp3	NM_021429	NA	NA	Hs1bp3	NA	NA	NA
chr12_84257184_84257478	3.72422554427576	1.42875385271086	10.0337636573023	0.00153696672565055	0.0495632423422609	Interval_22343	chr12	84257185	84257478	+	0	NA	Intergenic	Intergenic	-27965	Ptgr2	Ptgr2	NM_029880	NA	NA	Ptgr2	NA	NA	NA
chr12_84552317_84552791	3.59076994610777	1.95338436937663	10.5476295410194	0.00116337193266484	0.0428533362880431	Interval_22363	chr12	84552318	84552791	+	0	NA	Intergenic	Intergenic	-17274	Vsx2	Vsx2	NM_007701	NA	NA	Vsx2	NA	NA	NA
chr12_85242119_85242499	3.80237777993527	2.16982279674175	11.8908223184079	0.000564112110592003	0.0296778223720128	Interval_22430	chr12	85242120	85242499	+	0	NA	intron (Mlh3; intron 8 of 11)	-intron (Mlh3; intron 8 of 11)	3676	Mir6938	Mir6938	NR_105903	NA	NA	Mir6938	NA	NA	NA
chr12_85417710_85418332	3.98519240993043	2.74805813200267	13.6539540290525	0.000219778019612167	0.0195120803028363	Interval_22446	chr12	85417711	85418332	+	0	NA	Intergenic	Intergenic	-43304	Tmed10	Tmed10	NM_026775	NA	NA	Tmed10	NA	NA	NA
chr12_85436027_85436768	4.02004157336673	4.58728184434382	15.7293632639344	7.30808542369842e-05	0.0123398405115497	Interval_22450	chr12	85436028	85436768	+	0	NA	Intergenic	Intergenic	-37503	Fos	Fos	NM_010234	NA	NA	Fos	NA	NA	NA
chr12_85457717_85458006	3.99817982728006	2.83739353029582	13.9356381212786	0.00018917745659617	0.0183149311657482	Interval_22454	chr12	85457718	85458006	+	0	NA	Intergenic	Intergenic	-16039	Fos	Fos	NM_010234	NA	NA	Fos	NA	NA	NA
chr12_85624224_85625132	3.47507939668865	3.55508991206042	11.6090316138915	0.000656323172321253	0.0320992316954197	Interval_22476	chr12	85624225	85625132	+	0	NA	intron (Jdp2; intron 2 of 3)	-intron (Jdp2; intron 2 of 3)	25262	Jdp2	Jdp2	NM_030887	NA	NA	Jdp2	NA	NA	NA
chr12_85629597_85630210	3.94689761330288	3.47987206856889	14.358816277499	0.000151070635116869	0.0163760311836643	Interval_22477	chr12	85629598	85630210	+	0	NA	intron (Jdp2; intron 2 of 3)	-intron (Jdp2; intron 2 of 3)	30488	Jdp2	Jdp2	NM_030887	NA	NA	Jdp2	NA	NA	NA
chr12_85973423_85974088	-5.98668566211234	4.78189853466128	15.6444061954379	7.64383440681526e-05	0.0124730453825427	Interval_22505	chr12	85973424	85974088	+	0	NA	intron (Ttll5; intron 29 of 33)	-intron (Ttll5; intron 29 of 33)	105285	Tgfb3	Tgfb3	NM_009368	NA	NA	Tgfb3	NA	NA	NA
chr12_86042317_86043688	4.94534071058829	4.32646665528425	21.6293373441673	3.30753887496224e-06	0.00335660605361217	Interval_22513	chr12	86042318	86043688	+	0	NA	intron (Ttll5; intron 33 of 33)	-intron (Ttll5; intron 33 of 33)	36038	Tgfb3	Tgfb3	NM_009368	NA	NA	Tgfb3	NA	NA	NA
chr12_86046185_86046509	3.88813699632426	2.70369316614093	13.1838013453017	0.000282379373078593	0.0213948303500646	Interval_22514	chr12	86046186	86046509	+	0	NA	intron (Ttll5; intron 33 of 33)	-intron (Ttll5; intron 33 of 33)	32694	Tgfb3	Tgfb3	NM_009368	NA	NA	Tgfb3	NA	NA	NA
chr12_86047319_86047764	4.07848504236851	3.34064081251676	15.0732506882625	0.000103418450418722	0.0139025557896751	Interval_22515	chr12	86047320	86047764	+	0	NA	intron (Ttll5; intron 33 of 33)	-intron (Ttll5; intron 33 of 33)	31499	Tgfb3	Tgfb3	NM_009368	NA	NA	Tgfb3	NA	NA	NA
chr12_86683635_86684058	3.46439635085171	2.7081687648938	10.8583796397928	0.000983497109323565	0.0391480154808166	Interval_22539	chr12	86683636	86684058	+	0	NA	intron (Vash1; intron 1 of 6)	-intron (Vash1; intron 1 of 6)	5147	Vash1	Vash1	NM_177354	NA	NA	Vash1	NA	NA	NA
chr12_86686571_86687229	3.63370322884309	4.11274222099131	12.8934307121578	0.000329737454582038	0.022616008302199	Interval_22540	chr12	86686572	86687229	+	0	NA	intron (Vash1; intron 2 of 6)	-intron (Vash1; intron 2 of 6)	8200	Vash1	Vash1	NM_177354	NA	NA	Vash1	NA	NA	NA
chr12_8811326_8811935	3.4736848614897	2.85296315942584	11.1073336206181	0.000859870250028559	0.0365071151482474	Interval_19981	chr12	8811327	8811935	+	0	NA	Intergenic	Intergenic	40235	Sdc1	Sdc1	NM_011519	NA	NA	Sdc1	NA	NA	NA
chr12_88412749_88413822	3.56236910782722	4.05295251153999	12.4172465112	0.000425386979045486	0.0256577323402577	Interval_22609	chr12	88412750	88413822	+	0	NA	intron (Adck1; intron 4 of 10)	-intron (Adck1; intron 4 of 10)	-35963	3200001D21Rik	3200001D21Rik	NR_045888	NA	NA	3200001D21Rik	NA	NA	NA
chr12_88944808_88945403	4.7473150935394	2.91864960143092	18.4781770511061	1.71860951497565e-05	0.00646197177630843	Interval_22617	chr12	88944809	88945403	+	0	NA	intron (Nrxn3; intron 3 of 19)	-intron (Nrxn3; intron 3 of 19)	-8284	Nrxn3	Nrxn3	NM_172544	NA	NA	Nrxn3	NA	NA	NA
chr12_89364734_89365164	4.78521036551422	3.31060334546522	19.3839276360109	1.06902978946321e-05	0.00516153904400183	Interval_22630	chr12	89364735	89365164	+	0	NA	intron (Nrxn3; intron 8 of 19)	-intron (Nrxn3; intron 9 of 19)	411559	Nrxn3	Nrxn3	NM_172544	NA	NA	Nrxn3	NA	NA	NA
chr12_8969807_8970459	3.50612759227772	2.88098492371311	11.1490715399444	0.000840737413950849	0.0360287630282644	Interval_20002	chr12	8969808	8970459	+	0	NA	intron (Matn3; intron 7 of 7)	-intron (Matn3; intron 7 of 7)	-3868	Wdr35	Wdr35	NM_001159527	NA	NA	Wdr35	NA	NA	NA
chr12_9040064_9041517	-4.79974393025518	5.54499955191928	12.6866315510503	0.000368279105513006	0.0239461571494603	Interval_20008	chr12	9040065	9041517	+	0	NA	Intergenic	Intergenic	10794	Ttc32	Ttc32	NM_029321	NA	NA	Ttc32	NA	NA	NA
chr12_90645397_90646072	-4.58219164360912	3.43912427380184	10.0348878124621	0.00153602902096653	0.0495632423422609	Interval_22660	chr12	90645398	90646072	+	0	NA	Intergenic	Intergenic	92703	Dio2	Dio2	NM_010050	NA	NA	Dio2	NA	NA	NA
chr12_90724479_90725378	-5.0135437684858	5.56500310643568	13.4437770068534	0.000245820218519116	0.0200783929430562	Interval_22661	chr12	90724480	90725378	+	0	NA	exon (Dio2; exon 2 of 2)	-exon (Dio2; exon 2 of 2)	13509	Dio2	Dio2	NM_010050	NA	NA	Dio2	NA	NA	NA
chr12_9124242_9124998	-9.95938719207578	4.3633478726167	20.62220686502	5.59434273441555e-06	0.00390140955722921	Interval_20011	chr12	9124243	9124998	+	0	NA	Intergenic	Intergenic	94623	Ttc32	Ttc32	NM_029321	NA	NA	Ttc32	NA	NA	NA
chr12_91523711_91523920	4.22180544599002	1.4978136661197	12.2573489526492	0.000463429422003096	0.0267041624162843	Interval_22686	chr12	91523712	91523920	+	0	NA	intron (Tshr; intron 8 of 9)	-intron (Tshr; intron 8 of 9)	66671	Gtf2a1	Gtf2a1	NM_175335	NA	NA	Gtf2a1	NA	NA	NA
chr12_98315895_98316285	3.85641156107748	1.89057563131711	11.4619397474949	0.000710361132125884	0.0331484948298457	Interval_22883	chr12	98315896	98316285	+	0	NA	Intergenic	Intergenic	47455	Gpr65	Gpr65	NM_008152	NA	NA	Gpr65	NA	NA	NA
chr12_98428268_98428820	3.52637146704503	2.19990430490161	10.638390042703	0.00110764056333148	0.0416251061491908	Interval_22887	chr12	98428269	98428820	+	0	NA	Intergenic	Intergenic	149396	Kcnk10	Kcnk10	NM_029911	NA	NA	Kcnk10	NA	NA	NA
chr12_98572088_98572695	3.96247112717603	4.55340757561171	15.299571914658	9.17372982588111e-05	0.013367882899493	Interval_22890	chr12	98572089	98572695	+	0	NA	intron (Kcnk10; intron 1 of 6)	-intron (Kcnk10; intron 1 of 6)	5548	Kcnk10	Kcnk10	NM_029911	NA	NA	Kcnk10	NA	NA	NA
chr12_98920294_98920803	-7.30531699076927	1.8871103132753	10.2127053611966	0.00139476422140639	0.047136086173672	Interval_22911	chr12	98920295	98920803	+	0	NA	promoter-TSS (Ttc8)	-promoter-TSS (Ttc8)	-63	Ttc8	Ttc8	NM_029553	NA	NA	Ttc8	NA	NA	NA
chr12_99329193_99329523	6.09880335849862	1.83051587263932	20.7255981948301	5.3002695416831e-06	0.00390140955722921	Interval_22944	chr12	99329194	99329523	+	0	NA	intron (Foxn3; intron 3 of 5)	-intron (Foxn3; intron 3 of 5)	120716	Foxn3	Foxn3	NM_183186	NA	NA	Foxn3	NA	NA	NA
chr12_99849601_99850273	-5.05929474780108	3.88740672870807	11.8833507454428	0.000566379555024606	0.0297799407080543	Interval_22980	chr12	99849602	99850273	+	0	NA	intron (Efcab11; intron 5 of 5)	-intron (Efcab11; intron 5 of 5)	33505	Efcab11	Efcab11	NM_030172	NA	NA	Efcab11	NA	NA	NA
chr13_100436681_100437620	-6.25100809070371	4.12725099441296	15.1027241694488	0.000101816254930622	0.0138756838271031	Interval_28045	chr13	100436682	100437620	+	0	NA	intron (Naip1; intron 5 of 15)	-intron (Naip1; intron 5 of 15)	15713	Naip1	Naip1	NM_008670	NA	NA	Naip1	NA	NA	NA
chr13_100449547_100449989	-6.27791824064604	4.153902942388	15.2143730824541	9.59701943581972e-05	0.0135892595311711	Interval_28046	chr13	100449548	100449989	+	0	NA	intron (Naip1; intron 1 of 15)	-intron (Naip1; intron 1 of 15)	3096	Naip1	Naip1	NM_008670	NA	NA	Naip1	NA	NA	NA
chr13_10114857_10115742	-5.49137272933768	3.40324325307615	12.0599275192214	0.000515172949781023	0.028105426980538	Interval_24453	chr13	10114858	10115742	+	0	NA	intron (Chrm3; intron 3 of 4)	-intron (Chrm3; intron 3 of 4)	245503	Chrm3	Chrm3	NM_033269	NA	NA	Chrm3	NA	NA	NA
chr13_101308579_101309338	3.75270918794965	2.8228913222315	12.4724344651669	0.000413001489544618	0.0252605147449502	Interval_28084	chr13	101308580	101309338	+	0	NA	Intergenic	Intergenic	54640	4933416M06Rik	4933416M06Rik	NR_045846	NA	NA	4933416M06Rik	NA	NA	NA
chr13_101569195_101569973	-5.63672850356841	4.99324620418447	14.9448309258152	0.000110700928677002	0.0143032715361553	Interval_28093	chr13	101569196	101569973	+	0	NA	Intergenic	Intergenic	-172004	4922502H24Rik	4922502H24Rik	NR_046187	NA	NA	4922502H24Rik	NA	NA	NA
chr13_102070672_102071315	4.69163460471018	3.82934861322089	19.4332015770758	1.04180110842625e-05	0.00514312391132392	Interval_28129	chr13	102070673	102071315	+	0	NA	Intergenic	Intergenic	-302777	Pik3r1	Pik3r1	NM_001077495	NA	NA	Pik3r1	NA	NA	NA
chr13_103096372_103097216	-5.12647337911733	4.4982954953833	12.8610500400476	0.000335492289506724	0.0227421128648242	Interval_28181	chr13	103096373	103097216	+	0	NA	intron (Mast4; intron 3 of 28)	-intron (Mast4; intron 3 of 28)	237698	Mast4	Mast4	NM_175171	NA	NA	Mast4	NA	NA	NA
chr13_106691481_106692080	3.36611546545659	2.43645213324111	10.0080522479385	0.00155857268603772	0.0499372593179972	Interval_28313	chr13	106691482	106692080	+	0	NA	Intergenic	Intergenic	245134	Ipo11	Ipo11	NM_029665	NA	NA	Ipo11	NA	NA	NA
chr13_106847446_106848012	-5.09619335301547	3.03419230301144	10.5362903648891	0.00117053129060005	0.0430215523009288	Interval_28325	chr13	106847447	106848012	+	0	NA	intron (Ipo11; intron 25 of 29)	-intron (Ipo11; intron 25 of 29)	89186	Ipo11	Ipo11	NM_029665	NA	NA	Ipo11	NA	NA	NA
chr13_107889954_107891473	-5.0581349175274	7.1695070975749	14.2908786201694	0.000156621985379375	0.016736251048598	Interval_28363	chr13	107889955	107891473	+	0	NA	promoter-TSS (Zswim6)	-promoter-TSS (Zswim6)	-650	Zswim6	Zswim6	NM_145456	NA	NA	Zswim6	NA	NA	NA
chr13_110406116_110406583	-4.09134404783264	5.54629157871495	10.1722632243598	0.00142569161751787	0.0475965165748668	Interval_28471	chr13	110406117	110406583	+	0	NA	Intergenic	Intergenic	11306	Plk2	Plk2	NM_152804	NA	NA	Plk2	NA	NA	NA
chr13_111587679_111588027	3.62662223207212	2.08169920548181	10.79378916607	0.00101841205058901	0.0396591709626698	Interval_28522	chr13	111587680	111588027	+	0	NA	Intergenic	Intergenic	-97812	Gpbp1	Gpbp1	NM_001122963	NA	NA	Gpbp1	NA	NA	NA
chr13_111623102_111623747	-5.92323561942406	3.81277781249492	13.7740266565761	0.000206166933927186	0.0191217544538961	Interval_28523	chr13	111623103	111623747	+	0	NA	Intergenic	Intergenic	-62753	Mier3	Mier3	NM_172593	NA	NA	Mier3	NA	NA	NA
chr13_111624044_111624399	-8.04779430272836	2.54916495307358	12.9259156947176	0.000324064089110583	0.0224181145642296	Interval_28524	chr13	111624045	111624399	+	0	NA	Intergenic	Intergenic	-61956	Mier3	Mier3	NM_172593	NA	NA	Mier3	NA	NA	NA
chr13_111954336_111954909	3.74134657385418	3.15136394990395	12.9424501675549	0.000321214316342644	0.0223198634462463	Interval_28558	chr13	111954337	111954909	+	0	NA	Intergenic	Intergenic	86687	Gm15326	Gm15326	NR_130345	NA	NA	Gm15326	NA	NA	NA
chr13_112063417_112064099	3.8376707322469	3.69754812357279	13.8867585355249	0.000194161588255603	0.0186195619240199	Interval_28572	chr13	112063418	112064099	+	0	NA	Intergenic	Intergenic	195822	Gm15326	Gm15326	NR_130345	NA	NA	Gm15326	NA	NA	NA
chr13_112115978_112116409	3.68647163959484	1.90338635188467	10.816561156239	0.00100596163025096	0.0394778759413244	Interval_28576	chr13	112115979	112116409	+	0	NA	Intergenic	Intergenic	-172257	Ankrd55	Ankrd55	NM_001168403	NA	NA	Ankrd55	NA	NA	NA
chr13_112484466_112484881	3.610444293098	2.16845190387949	10.7283262048962	0.00105507840553413	0.0404973041499121	Interval_28614	chr13	112484467	112484881	+	0	NA	intron (Il6st; intron 5 of 16)	-intron (Il6st; intron 5 of 16)	20604	Il6st	Il6st	NM_010560	NA	NA	Il6st	NA	NA	NA
chr13_112551497_112552315	3.58236452467013	2.04742823092098	10.5211686466258	0.00118014829733201	0.0431474435898987	Interval_28619	chr13	112551498	112552315	+	0	NA	exon (Il31ra; exon 5 of 17)	-exon (Il31ra; exon 5 of 17)	28756	Il31ra	Il31ra	NM_139299	NA	NA	Il31ra	NA	NA	NA
chr13_112556580_112556805	4.34824254306385	1.18000030340788	11.6838645697452	0.000630444476129015	0.0317745307828712	Interval_28620	chr13	112556581	112556805	+	0	NA	intron (Il31ra; intron 4 of 16)	-intron (Il31ra; intron 4 of 16)	23969	Il31ra	Il31ra	NM_139299	NA	NA	Il31ra	NA	NA	NA
chr13_113378827_113379441	-4.21544941736562	4.57987413284149	10.1108485027633	0.00147399085901486	0.0485113509368146	Interval_28672	chr13	113378828	113379441	+	0	NA	Intergenic	Intergenic	123710	4921509O07Rik	4921509O07Rik	NR_045501	NA	NA	4921509O07Rik	NA	NA	NA
chr13_113381799_113382470	-4.72134085955552	5.06567493474606	12.112937904929	0.000500731808341739	0.027634896759422	Interval_28673	chr13	113381800	113382470	+	0	NA	Intergenic	Intergenic	120709	4921509O07Rik	4921509O07Rik	NR_045501	NA	NA	4921509O07Rik	NA	NA	NA
chr13_114890588_114891176	-5.60145098120902	3.50724139702696	12.4928430299908	0.00040851402543015	0.0252356621380041	Interval_28739	chr13	114890589	114891176	+	0	NA	intron (Itga2; intron 2 of 29)	-intron (Itga2; intron 2 of 29)	41159	Itga2	Itga2	NM_008396	NA	NA	Itga2	NA	NA	NA
chr13_119639351_119639841	3.48463667422769	2.41961307374974	10.5845857866601	0.00114034443311891	0.0425153060584045	Interval_28960	chr13	119639352	119639841	+	0	NA	intron (Ccl28; intron 1 of 2)	-intron (Ccl28; intron 1 of 2)	15777	Ccl28	Ccl28	NM_020279	NA	NA	Ccl28	NA	NA	NA
chr13_12511379_12511863	-5.07562458409865	3.0144219264099	10.4564974547742	0.00122218796077355	0.0435945397609693	Interval_24501	chr13	12511380	12511863	+	0	NA	intron (Edaradd; intron 1 of 5)	-intron (Edaradd; intron 1 of 5)	8829	Edaradd	Edaradd	NM_133643	NA	NA	Edaradd	NA	NA	NA
chr13_12552754_12553353	-8.6993721842142	3.1533750193925	15.4591451574655	8.4308007066423e-05	0.0129099962107418	Interval_24508	chr13	12552755	12553353	+	0	NA	Intergenic	Intergenic	-12829	Ero1lb	Ero1lb	NM_026184	NA	NA	Ero1lb	NA	NA	NA
chr13_13175784_13176477	4.89763527692928	4.15504190005495	21.2515030887582	4.02794386654013e-06	0.00369327119720795	Interval_24522	chr13	13175785	13176477	+	0	NA	Intergenic	Intergenic	-6651	Prl2c5	Prl2c5	NM_181852	NA	NA	Prl2c5	NA	NA	NA
chr13_13564443_13565002	5.17945349919037	3.67011743370173	22.4103568084417	2.20183484171202e-06	0.00293214954052903	Interval_24546	chr13	13564444	13565002	+	0	NA	Intergenic	Intergenic	-25686	Lyst	Lyst	NM_010748	NA	NA	Lyst	NA	NA	NA
chr13_20525750_20526426	-5.23425679716138	4.60255729037772	13.2975005412669	0.000265760166519826	0.0206449685902038	Interval_24746	chr13	20525751	20526426	+	0	NA	intron (Elmo1; intron 1 of 6)	-intron (Elmo1; intron 16 of 21)	53098	Elmo1	Elmo1	NM_198093	NA	NA	Elmo1	NA	NA	NA
chr13_22001336_22002161	3.87406926458822	4.18350136724224	14.5049237141076	0.000139793684613573	0.0156856249694848	Interval_24811	chr13	22001337	22002161	+	0	NA	TTS (Prss16)	-TTS (Prss16)	7992	Prss16	Prss16	NM_019429	NA	NA	Prss16	NA	NA	NA
chr13_23960872_23961272	5.3954659729396	1.24359578804263	15.6898111180868	7.46250852808395e-05	0.0123398405115497	Interval_24912	chr13	23960873	23961272	+	0	NA	intron (Scgn; intron 9 of 10)	-intron (Scgn; intron 9 of 10)	26610	Hist1h2aa	Hist1h2aa	NM_175658	NA	NA	Hist1h2aa	NA	NA	NA
chr13_24232820_24233340	4.06500841980409	2.53434030354767	13.6644932099437	0.000218547915759821	0.0195120803028363	Interval_24924	chr13	24232821	24233340	+	0	NA	intron (Lrrc16a; intron 2 of 37)	-intron (Lrrc16a; intron 2 of 37)	47710	Lrrc16a	Lrrc16a	NM_026825	NA	NA	Lrrc16a	NA	NA	NA
chr13_24294135_24294771	-4.87533497617684	3.71417445428652	11.1638895254742	0.000834048773436554	0.0360287630282644	Interval_24928	chr13	24294136	24294771	+	0	NA	Intergenic	Intergenic	-13663	Lrrc16a	Lrrc16a	NM_026825	NA	NA	Lrrc16a	NA	NA	NA
chr13_24511419_24512464	3.81168763010473	3.73641115719472	13.8064158488959	0.000202643050129281	0.0189611155633275	Interval_24961	chr13	24511420	24512464	+	0	NA	Intergenic	Intergenic	92825	Gm11346	Gm11346	NR_024599	NA	NA	Gm11346	NA	NA	NA
chr13_24778836_24779480	3.98311010742615	2.61352157771474	13.616492722086	0.000224207146363154	0.0195120803028363	Interval_24997	chr13	24778837	24779480	+	0	NA	Intergenic	Intergenic	-17221	Gmnn	Gmnn	NM_020567	NA	NA	Gmnn	NA	NA	NA
chr13_28191555_28192113	-7.7248273715787	2.25657073716483	11.7178611791698	0.000619030607393492	0.0315321794744747	Interval_25054	chr13	28191556	28192113	+	0	NA	Intergenic	Intergenic	49350	Prl5a1	Prl5a1	NM_023746	NA	NA	Prl5a1	NA	NA	NA
chr13_28345544_28346508	-5.18419988438646	4.00738909896756	12.3810356305655	0.000433716520285327	0.02589121669468	Interval_25055	chr13	28345545	28346508	+	0	NA	Intergenic	Intergenic	203542	Prl5a1	Prl5a1	NM_023746	NA	NA	Prl5a1	NA	NA	NA
chr13_28664263_28664697	3.79739760265018	2.99487022847675	12.9168442007225	0.00032563840858034	0.022466407335035	Interval_25072	chr13	28664264	28664697	+	0	NA	intron (2610307P16Rik; intron 5 of 7)	-intron (2610307P16Rik; intron 5 of 8)	46393	Mir6368	Mir6368	NR_105787	NA	NA	Mir6368	NA	NA	NA
chr13_29759657_29760269	-5.83184739036296	3.72600013115167	13.4084425248459	0.00025049431410322	0.0202341498457527	Interval_25136	chr13	29759658	29760269	+	0	NA	intron (Cdkal1; intron 5 of 16)	-intron (Cdkal1; intron 5 of 15)	95710	Cdkal1	Cdkal1	NM_144536	NA	NA	Cdkal1	NA	NA	NA
chr13_30652870_30653673	-6.50019547429312	4.36812945260619	16.1260987027516	5.92617188721353e-05	0.0111172041117521	Interval_25177	chr13	30652871	30653673	+	0	NA	Intergenic	Intergenic	-6787	Dusp22	Dusp22	NM_134068	NA	NA	Dusp22	NA	NA	NA
chr13_30813215_30813850	4.17883635050777	3.51024580464526	15.8906300618095	6.71101449607894e-05	0.0119402469049359	Interval_25205	chr13	30813216	30813850	+	0	NA	TTS (Exoc2)	-TTS (Exoc2)	64275	Irf4	Irf4	NM_013674	NA	NA	Irf4	NA	NA	NA
chr13_30814333_30814680	4.92164083960991	1.54937941552662	15.4000796806663	8.69846259206851e-05	0.0130636910606859	Interval_25206	chr13	30814334	30814680	+	0	NA	exon (Exoc2; exon 28 of 28)	-exon (Exoc2; exon 28 of 28)	65249	Irf4	Irf4	NM_013674	NA	NA	Irf4	NA	NA	NA
chr13_30817479_30817714	5.25681335166058	1.9074602142656	17.7867880211695	2.47093113188474e-05	0.00766130553032848	Interval_25207	chr13	30817480	30817714	+	0	NA	intron (Exoc2; intron 27 of 27)	-intron (Exoc2; intron 27 of 27)	68339	Irf4	Irf4	NM_013674	NA	NA	Irf4	NA	NA	NA
chr13_32971666_32972236	3.43643635423166	2.68597727512104	10.6832927011501	0.00108107462487187	0.0411938921860614	Interval_25307	chr13	32971667	32972236	+	0	NA	intron (Serpinb6b; intron 3 of 6)	-intron (Serpinb6b; intron 3 of 6)	6438	Serpinb6b	Serpinb6b	NM_011454	NA	NA	Serpinb6b	NA	NA	NA
chr13_33112818_33113701	3.22475233345577	3.37657084871205	10.0345890243926	0.00153627819600236	0.0495632423422609	Interval_25319	chr13	33112819	33113701	+	0	NA	Intergenic	Intergenic	29157	Serpinb1b	Serpinb1b	NM_173052	NA	NA	Serpinb1b	NA	NA	NA
chr13_33137619_33138231	4.65861196366257	2.67087139095143	16.9337733051761	3.87067600665886e-05	0.00919531867327359	Interval_25320	chr13	33137620	33138231	+	0	NA	Intergenic	Intergenic	20426	Serpinb9c	Serpinb9c	NM_001164524	NA	NA	Serpinb9c	NA	NA	NA
chr13_33568877_33569759	3.96774510696196	2.93495774359127	13.7570443603703	0.000208039181951235	0.019227161459769	Interval_25327	chr13	33568878	33569759	+	0	NA	promoter-TSS (Gm6093)	-promoter-TSS (Gm6093)	-1	Gm6093	Gm6093	NR_131141	NA	NA	Gm6093	NA	NA	NA
chr13_34643340_34644125	-4.62261242771801	3.47520023508439	10.1849771137875	0.00141589478572566	0.0474229738069527	Interval_25363	chr13	34643341	34644125	+	0	NA	intron (Pxdc1; intron 1 of 4)	-intron (Pxdc1; intron 1 of 4)	8948	Pxdc1	Pxdc1	NM_025831	NA	NA	Pxdc1	NA	NA	NA
chr13_34691044_34691624	3.5446321658577	2.16843141314716	10.550786058177	0.00116138685737423	0.0428533362880431	Interval_25370	chr13	34691045	34691624	+	0	NA	Intergenic	Intergenic	38411	Gm15908	Gm15908	NR_105041	NA	NA	Gm15908	NA	NA	NA
chr13_35616003_35616293	4.73690721381712	0.750672575166677	11.46800974765	0.000708044672248715	0.0330995051434766	Interval_25405	chr13	35616004	35616293	+	0	NA	Intergenic	Intergenic	-43714	Cdyl	Cdyl	NM_001123386	NA	NA	Cdyl	NA	NA	NA
chr13_35647293_35647907	3.84392333170628	2.49980210913548	12.4794138579282	0.000411461282549831	0.0252605147449502	Interval_25406	chr13	35647294	35647907	+	0	NA	Intergenic	Intergenic	-12262	Cdyl	Cdyl	NM_001123386	NA	NA	Cdyl	NA	NA	NA
chr13_36193583_36194111	-8.06803879189056	2.5660410199679	12.9982685330357	0.000311779141571605	0.0221136338632193	Interval_25441	chr13	36193584	36194111	+	0	NA	intron (Fars2; intron 1 of 5)	-intron (Fars2; intron 1 of 5)	76204	Fars2	Fars2	NM_001039189	NA	NA	Fars2	NA	NA	NA
chr13_38157545_38158192	3.96888655796604	2.50863687891745	13.2833273232234	0.000267776830888518	0.0207027933277478	Interval_25567	chr13	38157546	38158192	+	0	NA	intron (Dsp; intron 1 of 23)	-intron (Dsp; intron 1 of 23)	6575	Dsp	Dsp	NM_023842	NA	NA	Dsp	NA	NA	NA
chr13_3832156_3832756	4.30175713053631	3.35163095321865	16.4081475716386	5.10652596816167e-05	0.0104253480702573	Interval_24243	chr13	3832157	3832756	+	0	NA	Intergenic	Intergenic	-5301	Calm4	Calm4	NM_020036	NA	NA	Calm4	NA	NA	NA
chr13_41381131_41382309	3.50947742664833	3.89595528587344	12.0581464778541	0.000515665375993537	0.0281176162868297	Interval_25643	chr13	41381132	41382309	+	0	NA	intron (Nedd9; intron 2 of 7)	-intron (Nedd9; intron 2 of 7)	-22719	Nedd9	Nedd9	NM_001111324	NA	NA	Nedd9	NA	NA	NA
chr13_41423368_41424151	4.92636876127932	3.7365445837995	20.7039870553627	5.36042703106816e-06	0.00390140955722921	Interval_25645	chr13	41423369	41424151	+	0	NA	intron (Nedd9; intron 2 of 7)	-intron (Nedd9; intron 2 of 7)	-64759	Nedd9	Nedd9	NM_001111324	NA	NA	Nedd9	NA	NA	NA
chr13_4190976_4191474	3.81816596645072	2.90138478739314	13.0355747641	0.0003056294115603	0.0219644178475834	Interval_24259	chr13	4190977	4191474	+	0	NA	promoter-TSS (Akr1c13)	-promoter-TSS (Akr1c13)	38	Akr1c13	Akr1c13	NM_013778	NA	NA	Akr1c13	NA	NA	NA
chr13_42905612_42906215	-5.13037717385561	4.50237937304434	12.8775173296589	0.000332553104005702	0.022690020140671	Interval_25713	chr13	42905613	42906215	+	0	NA	intron (Phactr1; intron 1 of 12)	-intron (Phactr1; intron 1 of 12)	39667	Phactr1	Phactr1	NM_001005740	NA	NA	Phactr1	NA	NA	NA
chr13_43628003_43628433	3.72786748384231	1.98934373320625	11.0906951346404	0.000867619556254491	0.0365687649097457	Interval_25771	chr13	43628004	43628433	+	0	NA	intron (Rnf182; intron 1 of 1)	-intron (Rnf182; intron 1 of 1)	12421	Rnf182	Rnf182	NM_183204	NA	NA	Rnf182	NA	NA	NA
chr13_44027580_44028676	-4.8079392683398	3.65029352417661	10.9010875833587	0.000961078150649969	0.0387782144007588	Interval_25790	chr13	44027581	44028676	+	0	NA	Intergenic	Intergenic	-93039	Gm5083	Gm5083	NR_045285	NA	NA	Gm5083	NA	NA	NA
chr13_44407385_44407772	5.05644501243836	0.981936231973646	13.4475518416822	0.000245326103530706	0.0200783929430562	Interval_25817	chr13	44407386	44407772	+	0	NA	Intergenic	Intergenic	-32148	1700029N11Rik	1700029N11Rik	NR_045489	NA	NA	1700029N11Rik	NA	NA	NA
chr13_44409276_44409902	4.21927032634647	2.33167307325317	14.2954833369925	0.000156239315883915	0.0167158477079978	Interval_25818	chr13	44409277	44409902	+	0	NA	Intergenic	Intergenic	-30138	1700029N11Rik	1700029N11Rik	NR_045489	NA	NA	1700029N11Rik	NA	NA	NA
chr13_44501729_44502419	4.21539768850634	3.31342898489569	15.7945665561825	7.06049768921709e-05	0.0121384819483303	Interval_25823	chr13	44501730	44502419	+	0	NA	Intergenic	Intergenic	62347	1700029N11Rik	1700029N11Rik	NR_045489	NA	NA	1700029N11Rik	NA	NA	NA
chr13_44587871_44588243	3.92161349845527	1.6400727399895	11.2575504057105	0.000792997904862877	0.0352482687709772	Interval_25834	chr13	44587872	44588243	+	0	NA	Intergenic	Intergenic	-142717	Jarid2	Jarid2	NM_021878	NA	NA	Jarid2	NA	NA	NA
chr13_45266447_45267188	-5.13393036071907	3.06975153617068	10.6811290480006	0.00108233981134674	0.0411938921860614	Interval_25865	chr13	45266448	45267188	+	0	NA	Intergenic	Intergenic	-122924	Mylip	Mylip	NM_153789	NA	NA	Mylip	NA	NA	NA
chr13_45280554_45281683	-4.26595793691139	4.84279963126095	10.4450743012427	0.00122976959808971	0.0437330528158467	Interval_25866	chr13	45280555	45281683	+	0	NA	Intergenic	Intergenic	-108623	Mylip	Mylip	NM_153789	NA	NA	Mylip	NA	NA	NA
chr13_46616586_46617179	-5.68638540188409	3.58747140107947	12.8283357143044	0.000341409298666994	0.0229792860084118	Interval_25915	chr13	46616587	46617179	+	0	NA	intron (Cap2; intron 7 of 12)	-intron (Cap2; intron 7 of 12)	-52639	Fam8a1	Fam8a1	NM_001033192	NA	NA	Fam8a1	NA	NA	NA
chr13_46619478_46620227	-7.07646751731571	4.92981262938295	18.5271040199382	1.67505268414855e-05	0.00637973121702311	Interval_25916	chr13	46619479	46620227	+	0	NA	intron (Cap2; intron 7 of 12)	-intron (Cap2; intron 7 of 12)	-49669	Fam8a1	Fam8a1	NM_001033192	NA	NA	Fam8a1	NA	NA	NA
chr13_47055963_47057086	-4.77842904368191	4.86608294138043	12.1480873006067	0.000491382324543519	0.0273499529392359	Interval_25929	chr13	47055964	47057086	+	0	NA	intron (Kdm1b; intron 6 of 20)	-intron (Kdm1b; intron 6 of 20)	13026	Kdm1b	Kdm1b	NM_172262	NA	NA	Kdm1b	NA	NA	NA
chr13_48970865_48971385	3.49063078055642	2.6874867687282	10.8138293712221	0.00100744705149619	0.0394778759413244	Interval_25988	chr13	48970866	48971385	+	0	NA	Intergenic	Intergenic	3013	Fam120aos	Fam120aos	NR_015601	NA	NA	Fam120aos	NA	NA	NA
chr13_49020162_49020644	-4.35795163227712	4.15583826617829	10.2230680231575	0.00138694946316399	0.0469478800147686	Interval_25995	chr13	49020163	49020644	+	0	NA	Intergenic	Intergenic	52291	Fam120aos	Fam120aos	NR_015601	NA	NA	Fam120aos	NA	NA	NA
chr13_49162821_49163030	4.43023518652281	1.24131798650448	12.1936721993968	0.000479518949698143	0.0270205696895135	Interval_26012	chr13	49162822	49163030	+	0	NA	Intergenic	Intergenic	-14598	Wnk2	Wnk2	NM_029361	NA	NA	Wnk2	NA	NA	NA
chr13_49247297_49247552	3.41893878551336	2.55504319295452	10.3484221161853	0.00129585405924631	0.0449019089983967	Interval_26025	chr13	49247298	49247552	+	0	NA	intron (Susd3; intron 1 of 4)	-intron (Susd3; intron 1 of 4)	1281	Susd3	Susd3	NM_028340	NA	NA	Susd3	NA	NA	NA
chr13_49250953_49251435	-4.35111737250734	4.70905447958303	10.6400492567156	0.00110664726339568	0.0416251061491908	Interval_26028	chr13	49250954	49251435	+	0	NA	Intergenic	Intergenic	-2488	Susd3	Susd3	NM_028340	NA	NA	Susd3	NA	NA	NA
chr13_49346759_49347090	-8.51210625400409	2.97803622364268	14.7194524872634	0.000124752527189469	0.0150927455579407	Interval_26041	chr13	49346760	49347090	+	0	NA	intron (Bicd2; intron 1 of 7)	-intron (Bicd2; intron 1 of 6)	5376	Bicd2	Bicd2	NM_029791	NA	NA	Bicd2	NA	NA	NA
chr13_49349223_49349838	-4.38292168595493	4.95464885857145	10.9047163460918	0.000959197264203162	0.0387414882660851	Interval_26042	chr13	49349224	49349838	+	0	NA	intron (Bicd2; intron 1 of 7)	-intron (Bicd2; intron 1 of 6)	7982	Bicd2	Bicd2	NM_029791	NA	NA	Bicd2	NA	NA	NA
chr13_49371274_49371939	4.7159712090217	3.38192382612506	18.8740034059066	1.39642783049408e-05	0.00590954689335567	Interval_26045	chr13	49371275	49371939	+	0	NA	intron (Bicd2; intron 2 of 7)	-intron (Bicd2; intron 2 of 6)	30058	Bicd2	Bicd2	NM_029791	NA	NA	Bicd2	NA	NA	NA
chr13_49721113_49721978	4.02711523353424	2.95460821303202	13.997851293227	0.000183019664516426	0.0179630793357493	Interval_26054	chr13	49721114	49721978	+	0	NA	intron (Iars; intron 22 of 33)	-intron (Iars; intron 22 of 33)	39416	Iars	Iars	NM_172015	NA	NA	Iars	NA	NA	NA
chr13_51064263_51065022	-6.27342616020425	5.6159612875943	17.598202646292	2.72846098969446e-05	0.00798763180073222	Interval_26076	chr13	51064264	51065022	+	0	NA	Intergenic	Intergenic	36084	9430083A17Rik	9430083A17Rik	NR_029463	NA	NA	9430083A17Rik	NA	NA	NA
chr13_51097124_51097338	4.93207280785506	1.71584662891458	15.5383026458633	8.0850354714422e-05	0.0127275992132366	Interval_26081	chr13	51097125	51097338	+	0	NA	TTS (9430083A17Rik)	-TTS (9430083A17Rik)	3496	9430083A17Rik	9430083A17Rik	NR_029463	NA	NA	9430083A17Rik	NA	NA	NA
chr13_51193551_51194483	3.53805175295167	2.20995355712958	10.5232977664564	0.00117878941352063	0.0431474435898987	Interval_26087	chr13	51193552	51194483	+	0	NA	Intergenic	Intergenic	22992	Nxnl2	Nxnl2	NM_029173	NA	NA	Nxnl2	NA	NA	NA
chr13_51323188_51323633	3.91018019228961	2.59762094643678	13.1305526708062	0.000290519062266215	0.0215491471941167	Interval_26097	chr13	51323189	51323633	+	0	NA	Intergenic	Intergenic	-85207	S1pr3	S1pr3	NM_010101	NA	NA	S1pr3	NA	NA	NA
chr13_51736146_51736897	3.21558565201942	5.00622919835561	10.6381658502235	0.00110777484685715	0.0416251061491908	Interval_26133	chr13	51736147	51736897	+	0	NA	intron (Sema4d; intron 2 of 16)	-intron (Sema4d; intron 2 of 16)	57225	Sema4d	Sema4d	NM_013660	NA	NA	Sema4d	NA	NA	NA
chr13_51776246_51777091	3.94987025693809	2.67474923092999	13.4052450437913	0.000250921675891058	0.0202341498457527	Interval_26144	chr13	51776247	51777091	+	0	NA	intron (Sema4d; intron 1 of 15)	-intron (Sema4d; intron 1 of 16)	17078	Sema4d	Sema4d	NM_013660	NA	NA	Sema4d	NA	NA	NA
chr13_51942571_51943395	3.24543068299261	3.95078686544117	10.4775972328592	0.00120830801205292	0.0433673817992464	Interval_26169	chr13	51942572	51943395	+	0	NA	Intergenic	Intergenic	96308	Gadd45g	Gadd45g	NM_011817	NA	NA	Gadd45g	NA	NA	NA
chr13_52026360_52026743	4.81784906419386	2.05161129271745	16.2952824093601	5.41987174653617e-05	0.0107500636417824	Interval_26181	chr13	52026361	52026743	+	0	NA	Intergenic	Intergenic	-70189	4921525O09Rik	4921525O09Rik	NR_045061	NA	NA	4921525O09Rik	NA	NA	NA
chr13_52334856_52335273	3.76564813768576	2.48251864310439	11.9869794158918	0.000535735562076306	0.0287176240167755	Interval_26212	chr13	52334857	52335273	+	0	NA	Intergenic	Intergenic	195771	Diras2	Diras2	NM_001024474	NA	NA	Diras2	NA	NA	NA
chr13_52792340_52792799	3.99007909982368	2.42250466146176	13.1459117626654	0.000288147265305879	0.0215292761600378	Interval_26240	chr13	52792341	52792799	+	0	NA	Intergenic	Intergenic	-35365	BB123696	BB123696	NR_027893	NA	NA	BB123696	NA	NA	NA
chr13_52793461_52794209	3.54727018691551	3.86023475671261	12.1757013433048	0.000484160918995497	0.0271894629326032	Interval_26241	chr13	52793462	52794209	+	0	NA	Intergenic	Intergenic	-36630	BB123696	BB123696	NR_027893	NA	NA	BB123696	NA	NA	NA
chr13_52818715_52819164	3.92492143717509	1.57912288536583	11.2533393163469	0.000794798991028016	0.0352482687709772	Interval_26243	chr13	52818716	52819164	+	0	NA	Intergenic	Intergenic	-61735	BB123696	BB123696	NR_027893	NA	NA	BB123696	NA	NA	NA
chr13_52848247_52848803	5.45733070663829	3.53741776245767	23.4818789424213	1.2609586198625e-06	0.00248689589843372	Interval_26247	chr13	52848248	52848803	+	0	NA	intron (Auh; intron 6 of 9)	-intron (Auh; intron 6 of 9)	81152	Auh	Auh	NM_016709	NA	NA	Auh	NA	NA	NA
chr13_52855546_52856088	4.33541696398894	2.66160771961346	15.5007340453128	8.24732207155153e-05	0.0128285131174872	Interval_26248	chr13	52855547	52856088	+	0	NA	intron (Auh; intron 6 of 9)	-intron (Auh; intron 6 of 9)	73860	Auh	Auh	NM_016709	NA	NA	Auh	NA	NA	NA
chr13_54126613_54127172	4.26130772555698	1.116059190759	11.1534521434673	0.000838754442920503	0.0360287630282644	Interval_26289	chr13	54126614	54127172	+	0	NA	Intergenic	Intergenic	55048	Sfxn1	Sfxn1	NM_027324	NA	NA	Sfxn1	NA	NA	NA
chr13_54153625_54154331	3.51782311841634	2.45531408406517	10.6519646216287	0.00109954046841971	0.0414968275331632	Interval_26292	chr13	54153626	54154331	+	0	NA	Intergenic	Intergenic	-38151	Hrh2	Hrh2	NM_001010973	NA	NA	Hrh2	NA	NA	NA
chr13_54176514_54177044	4.14255811675757	3.11164094727468	15.1189502297368	0.000100944882839836	0.0138109511956575	Interval_26294	chr13	54176515	54177044	+	0	NA	Intergenic	Intergenic	-15350	Hrh2	Hrh2	NM_001010973	NA	NA	Hrh2	NA	NA	NA
chr13_54962904_54963857	-4.41714174264286	4.77271241002802	10.9008151407869	0.000961219515463474	0.0387782144007588	Interval_26364	chr13	54962905	54963857	+	0	NA	intron (Unc5a; intron 1 of 15)	-intron (Unc5a; intron 1 of 15)	13949	Unc5a	Unc5a	NM_153131	NA	NA	Unc5a	NA	NA	NA
chr13_5511532_5512268	3.69944310565242	1.76977981067372	10.4934290530621	0.00119799828416969	0.0432736259516346	Interval_24290	chr13	5511533	5512268	+	0	NA	Intergenic	Intergenic	346192	1700016G22Rik	1700016G22Rik	NR_045891	NA	NA	1700016G22Rik	NA	NA	NA
chr13_55935155_55935530	3.45062914490259	2.18867708892881	10.0070243135809	0.00155944285281381	0.0499403929285914	Interval_26445	chr13	55935156	55935530	+	0	NA	Intergenic	Intergenic	-103918	Pitx1	Pitx1	NM_011097	NA	NA	Pitx1	NA	NA	NA
chr13_55936066_55936441	4.60844408778338	2.12996321467168	15.7994083658178	7.04245262143527e-05	0.0121274050677658	Interval_26446	chr13	55936067	55936441	+	0	NA	Intergenic	Intergenic	-104829	Pitx1	Pitx1	NM_011097	NA	NA	Pitx1	NA	NA	NA
chr13_56172912_56173634	3.13894256734958	5.27973607847504	10.2350407113085	0.00137797571549417	0.0467791113643909	Interval_26466	chr13	56172913	56173634	+	0	NA	TTS (Tifab)	-TTS (Tifab)	5612	Tifab	Tifab	NM_001168615	NA	NA	Tifab	NA	NA	NA
chr13_56765119_56765670	3.55159485374588	2.47238155890874	11.002113731465	0.000910080408117451	0.0374818301417261	Interval_26493	chr13	56765120	56765670	+	0	NA	Intergenic	Intergenic	62385	Smad5	Smad5	NM_001164041	NA	NA	Smad5	NA	NA	NA
chr13_58037290_58037821	3.98951657663214	2.32115689109549	13.1175884193152	0.000292536352637107	0.0215491471941167	Interval_26509	chr13	58037291	58037821	+	0	NA	intron (Klhl3; intron 8 of 16)	-intron (Klhl3; intron 8 of 16)	-14356	Mir874	Mir874	NR_030544	NA	NA	Mir874	NA	NA	NA
chr13_58358797_58359542	-6.37096103437987	4.24294591527376	15.5938659563545	7.85088654789797e-05	0.0125896821104593	Interval_26535	chr13	58358798	58359542	+	0	NA	Intergenic	Intergenic	-4308	Kif27	Kif27	NM_175214	NA	NA	Kif27	NA	NA	NA
chr13_58897106_58897942	3.61213985987429	2.93231255732567	11.8193401341273	0.0005861863090475	0.0303419481775369	Interval_26553	chr13	58897107	58897942	+	0	NA	intron (Ntrk2; intron 12 of 17)	-intron (Ntrk2; intron 12 of 17)	90955	Ntrk2	Ntrk2	NM_001025074	NA	NA	Ntrk2	NA	NA	NA
chr13_59474842_59475262	-8.02870187532016	2.53282973733561	12.856609796348	0.000336289286737855	0.022766610468999	Interval_26564	chr13	59474843	59475262	+	0	NA	intron (Agtpbp1; intron 20 of 25)	-intron (Agtpbp1; intron 19 of 24)	82295	Agtpbp1	Agtpbp1	NM_023328	NA	NA	Agtpbp1	NA	NA	NA
chr13_59676930_59677264	3.54202586976297	1.91603049281176	10.2492465305513	0.00136740440550651	0.0466184108606602	Interval_26577	chr13	59676931	59677264	+	0	NA	Intergenic	Intergenic	-1313	Golm1	Golm1	NM_001035122	NA	NA	Golm1	NA	NA	NA
chr13_59718815_59719487	4.1992328491054	3.04987474060404	15.3388547702692	8.98494027422744e-05	0.0133197842623853	Interval_26582	chr13	59718816	59719487	+	0	NA	exon (Spata31d1b; exon 4 of 4)	-exon (Spata31d1b; exon 4 of 4)	6867	Spata31d1b	Spata31d1b	NM_001167593	NA	NA	Spata31d1b	NA	NA	NA
chr13_60897245_60897861	4.71252784578924	4.33165111720896	20.1867920540499	7.02362183972558e-06	0.00434417244770909	Interval_26622	chr13	60897246	60897861	+	0	NA	promoter-TSS (Ctla2b)	-promoter-TSS (Ctla2b)	-106	Ctla2b	Ctla2b	NM_007797	NA	NA	Ctla2b	NA	NA	NA
chr13_60936403_60937064	4.08635197644863	4.12356795356808	15.8276006112626	6.93829983470038e-05	0.0121274050677658	Interval_26623	chr13	60936404	60937064	+	0	NA	promoter-TSS (Ctla2a)	-promoter-TSS (Ctla2a)	-109	Ctla2a	Ctla2a	NM_007796	NA	NA	Ctla2a	NA	NA	NA
chr13_62472744_62473035	4.95759268488642	0.908714294686842	12.8204957024214	0.000342842878330959	0.0230064208512822	Interval_26652	chr13	62472745	62473035	+	0	NA	Intergenic	Intergenic	-6078	Zfp935	Zfp935	NM_178875	NA	NA	Zfp935	NA	NA	NA
chr13_63140965_63141198	6.33762407199749	0.296184773730648	12.6249342537108	0.000380635268338274	0.0240841666639607	Interval_26682	chr13	63140966	63141198	+	0	NA	intron (2010111I01Rik; intron 5 of 15)	-intron (2010111I01Rik; intron 5 of 16)	-98947	2010111I01Rik	2010111I01Rik	NR_110521	NA	NA	2010111I01Rik	NA	NA	NA
chr13_63223275_63223734	7.32867711083217	1.00454558274304	18.8918899341874	1.38339547018772e-05	0.00590954689335567	Interval_26687	chr13	63223276	63223734	+	0	NA	intron (2010111I01Rik; intron 11 of 15)	-intron (2010111I01Rik; intron 11 of 16)	-16524	2010111I01Rik	2010111I01Rik	NR_110521	NA	NA	2010111I01Rik	NA	NA	NA
chr13_63410740_63411918	4.50772019365085	4.70716957158815	19.1503823247699	1.20813301518649e-05	0.00549059686136579	Interval_26709	chr13	63410741	63411918	+	0	NA	intron (Fancc; intron 1 of 14)	-intron (Fancc; intron 1 of 15)	20416	Fancc	Fancc	NM_001282942	NA	NA	Fancc	NA	NA	NA
chr13_63649031_63649771	-4.57658720635553	3.97273369112036	10.6806231230597	0.00108263586467345	0.0411938921860614	Interval_26725	chr13	63649032	63649771	+	0	NA	Intergenic	Intergenic	-83881	Ptch1	Ptch1	NM_008957	NA	NA	Ptch1	NA	NA	NA
chr13_6802468_6803137	4.75587792496044	2.57759619173878	17.5777490772938	2.75796580696796e-05	0.00798763180073222	Interval_24344	chr13	6802469	6803137	+	0	NA	Intergenic	Intergenic	-154032	Pfkp	Pfkp	NM_001291071	NA	NA	Pfkp	NA	NA	NA
chr13_68916809_68917158	5.75659400160373	1.62769342626095	18.2537230026387	1.93347673444056e-05	0.00682778567897308	Interval_26887	chr13	68916810	68917158	+	0	NA	intron (Adcy2; intron 2 of 24)	-intron (Adcy2; intron 2 of 24)	82557	Adcy2	Adcy2	NM_153534	NA	NA	Adcy2	NA	NA	NA
chr13_69439351_69440171	3.44977694453021	4.10090448175643	11.7323287058916	0.000614236858429984	0.0314114238444077	Interval_26902	chr13	69439352	69440171	+	0	NA	Intergenic	Intergenic	94103	Papd7	Papd7	NM_198600	NA	NA	Papd7	NA	NA	NA
chr13_70677617_70678290	4.51614587313673	3.29137588193327	17.4201895784434	2.99626454770138e-05	0.00826696220979258	Interval_26948	chr13	70677618	70678290	+	0	NA	Intergenic	Intergenic	-40320	Ice1	Ice1	NM_144837	NA	NA	Ice1	NA	NA	NA
chr13_71660257_71660919	4.01492792863297	3.26840791552975	14.523058517398	0.000138454445648875	0.0156856249694848	Interval_26966	chr13	71660258	71660919	+	0	NA	Intergenic	Intergenic	303135	Irx1	Irx1	NM_010573	NA	NA	Irx1	NA	NA	NA
chr13_73178911_73179451	4.70575136344601	3.18998826760545	18.5163500107026	1.68453028461118e-05	0.00637973121702311	Interval_27002	chr13	73178912	73179451	+	0	NA	Intergenic	Intergenic	49919	4930555K05Rik	4930555K05Rik	NR_126459	NA	NA	4930555K05Rik	NA	NA	NA
chr13_73237082_73238005	3.35027363375616	3.2888844649098	10.63969299295	0.00110686046716469	0.0416251061491908	Interval_27004	chr13	73237083	73238005	+	0	NA	Intergenic	Intergenic	-8444	4930555K05Rik	4930555K05Rik	NR_126459	NA	NA	4930555K05Rik	NA	NA	NA
chr13_73825446_73825706	3.50293306302321	2.1361746029006	10.2953013219463	0.00133369373550084	0.0458297009030937	Interval_27051	chr13	73825447	73825706	+	0	NA	intron (Nkd2; intron 5 of 9)	-intron (Nkd2; intron 5 of 9)	22055	Nkd2	Nkd2	NM_028186	NA	NA	Nkd2	NA	NA	NA
chr13_73827369_73827935	3.67344903347435	3.35667728285362	12.6453373649673	0.000376503520171384	0.0240841666639607	Interval_27052	chr13	73827370	73827935	+	0	NA	intron (Nkd2; intron 3 of 9)	-intron (Nkd2; intron 3 of 9)	19979	Nkd2	Nkd2	NM_028186	NA	NA	Nkd2	NA	NA	NA
chr13_73955484_73956224	3.83403551525475	2.9888078178415	13.1540366549456	0.000286900499282863	0.0215001444142076	Interval_27057	chr13	73955485	73956224	+	0	NA	intron (Brd9; intron 14 of 15)	-intron (Brd9; intron 14 of 15)	-8008	Zdhhc11	Zdhhc11	NM_027704	NA	NA	Zdhhc11	NA	NA	NA
chr13_75707016_75708303	-5.14557951238464	7.03500009159212	14.5930400819651	0.000133406352104035	0.0155806694667381	Interval_27122	chr13	75707017	75708303	+	0	NA	exon (Ell2; exon 1 of 12)	-exon (Ell2; exon 1 of 12)	176	Ell2	Ell2	NM_138953	NA	NA	Ell2	NA	NA	NA
chr13_76140954_76141895	-5.19924950588941	4.02199758310941	12.4415398155413	0.000419889464171305	0.0254435976295062	Interval_27142	chr13	76140955	76141895	+	0	NA	intron (Ttc37; intron 29 of 43)	-intron (Ttc37; intron 29 of 43)	42691	Ttc37	Ttc37	NM_001081352	NA	NA	Ttc37	NA	NA	NA
chr13_76150478_76150737	-8.37018256519533	2.8468482604801	14.1669926797354	0.000167279402867035	0.0173632557862355	Interval_27143	chr13	76150479	76150737	+	0	NA	exon (Ttc37; exon 34 of 44)	-exon (Ttc37; exon 34 of 44)	51874	Ttc37	Ttc37	NM_001081352	NA	NA	Ttc37	NA	NA	NA
chr13_7715251_7715444	6.1475251105294	0.179053012779333	11.5722031318002	0.000669450530920087	0.0320992316954197	Interval_24363	chr13	7715252	7715444	+	0	NA	Intergenic	Intergenic	-487518	Adarb2	Adarb2	NR_110345	NA	NA	Adarb2	NA	NA	NA
chr13_83084892_83085449	-8.59131323693713	3.05282133372018	15.033263025277	0.000105632849791706	0.0140026159440999	Interval_27375	chr13	83084893	83085449	+	0	NA	Intergenic	Intergenic	-386838	Mir3961	Mir3961	NR_039537	NA	NA	Mir3961	NA	NA	NA
chr13_85509677_85510019	4.43807149688802	2.85929143974731	16.5467741382028	4.74646613834628e-05	0.0100841181404281	Interval_27455	chr13	85509678	85510019	+	0	NA	Intergenic	Intergenic	-220362	Rasa1	Rasa1	NM_145452	NA	NA	Rasa1	NA	NA	NA
chr13_90009845_90010154	3.88813699632426	2.70369316614093	13.1838013453017	0.000282379373078593	0.0213948303500646	Interval_27580	chr13	90009846	90010154	+	0	NA	intron (Xrcc4; intron 3 of 7)	-intron (Xrcc4; intron 3 of 7)	79608	Xrcc4	Xrcc4	NM_028012	NA	NA	Xrcc4	NA	NA	NA
chr13_90981134_90981816	4.0988597825411	2.755324370402	14.4142764816862	0.000146686030341268	0.0160889794118699	Interval_27608	chr13	90981135	90981816	+	0	NA	intron (Atg10; intron 5 of 7)	-intron (Atg10; intron 5 of 7)	58353	Rps23	Rps23	NM_024175	NA	NA	Rps23	NA	NA	NA
chr13_91091640_91092141	3.68985149270814	3.04650256492881	12.4255251885911	0.000423505424995612	0.0255737579803243	Interval_27613	chr13	91091641	91092141	+	0	NA	intron (Atg10; intron 3 of 7)	-intron (Atg10; intron 3 of 7)	132096	Atg10	Atg10	NM_025770	NA	NA	Atg10	NA	NA	NA
chr13_93920316_93921117	-5.61023208539851	4.96709106758561	14.8347754982035	0.000117351519988953	0.014613607755572	Interval_27757	chr13	93920317	93921117	+	0	NA	intron (Arsb; intron 6 of 7)	-intron (Arsb; intron 6 of 7)	129940	Mir5624	Mir5624	NR_049198	NA	NA	Mir5624	NA	NA	NA
chr13_95813548_95814127	3.82200272402046	2.61314449558693	12.5644727340442	0.000393149653364408	0.0246078724352544	Interval_27849	chr13	95813549	95814127	+	0	NA	intron (Iqgap2; intron 2 of 35)	-intron (Iqgap2; intron 2 of 35)	78084	Iqgap2	Iqgap2	NM_027711	NA	NA	Iqgap2	NA	NA	NA
chr13_95942537_95943143	3.82802505942098	2.01386018977182	11.7053668094679	0.00062320095465189	0.0316351625482695	Interval_27862	chr13	95942538	95943143	+	0	NA	Intergenic	Intergenic	-50918	Iqgap2	Iqgap2	NM_027711	NA	NA	Iqgap2	NA	NA	NA
chr13_96995129_96995624	6.72586325805104	2.48166098000539	25.5554001340891	4.29861300081869e-07	0.00165697778316961	Interval_27899	chr13	96995130	96995624	+	0	NA	Intergenic	Intergenic	39877	1700029F12Rik	1700029F12Rik	NR_104276	NA	NA	1700029F12Rik	NA	NA	NA
chr13_98281034_98281721	3.77497285593816	3.46977247323722	13.3303838890466	0.000261140052977188	0.020523644704962	Interval_27954	chr13	98281035	98281721	+	0	NA	Intergenic	Intergenic	18302	Ankra2	Ankra2	NM_001271389	NA	NA	Ankra2	NA	NA	NA
chr13_98902399_98903090	3.45424236916712	3.65671320271781	11.5512620213084	0.000677032855230546	0.0323448595349914	Interval_27977	chr13	98902400	98903090	+	0	NA	intron (Tnpo1; intron 1 of 23)	-intron (Tnpo1; intron 1 of 23)	23639	Tnpo1	Tnpo1	NM_178716	NA	NA	Tnpo1	NA	NA	NA
chr13_99915519_99916188	-5.98213160870422	4.77744042455483	15.6255116317987	7.72059038507821e-05	0.0124901509675704	Interval_28025	chr13	99915520	99916188	+	0	NA	Intergenic	Intergenic	-15171	Cartpt	Cartpt	NM_013732	NA	NA	Cartpt	NA	NA	NA
chr14_10025777_10026547	4.63344952688754	2.68525450812225	17.222047576239	3.32554459241329e-05	0.00867252058517771	Interval_29087	chr14	10025778	10026547	+	0	NA	intron (Fhit; intron 4 of 8)	-intron (Fhit; intron 5 of 9)	142067	Mnd1-ps	Mnd1-ps	NR_030680	NA	NA	Mnd1-ps	NA	NA	NA
chr14_103048683_103048941	3.63197255507336	1.91529890083052	10.4995834305955	0.00119401460225232	0.0432732373662357	Interval_32618	chr14	103048684	103048941	+	0	NA	intron (Irg1; intron 1 of 4)	-intron (Irg1; intron 1 of 4)	1800	Irg1	Irg1	NM_008392	NA	NA	Irg1	NA	NA	NA
chr14_103155623_103156439	3.18291930531056	3.67085596888981	10.0235993495413	0.00154547156292267	0.0496127681707197	Interval_32627	chr14	103155624	103156439	+	0	NA	exon (Mycbp2; exon 58 of 85)	-exon (Mycbp2; exon 58 of 85)	-56522	Fbxl3	Fbxl3	NM_015822	NA	NA	Fbxl3	NA	NA	NA
chr14_103475225_103475692	-4.58666758404848	4.37360019098859	11.116956086166	0.000855420594491263	0.0363965476362145	Interval_32647	chr14	103475226	103475692	+	0	NA	Intergenic	Intergenic	-37882	Scel	Scel	NM_022886	NA	NA	Scel	NA	NA	NA
chr14_103850219_103850952	3.43116495262478	3.70214738312479	11.4107410163319	0.000730207003458156	0.0334474485790859	Interval_32676	chr14	103850220	103850952	+	0	NA	Intergenic	Intergenic	-6885	Ednrb	Ednrb	NM_001136061	NA	NA	Ednrb	NA	NA	NA
chr14_105505137_105505700	-4.50455310318968	4.29594612180694	10.7958764209327	0.00101726440060839	0.0396591709626698	Interval_32745	chr14	105505138	105505700	+	0	NA	exon (4930449E01Rik; exon 2 of 3)	-exon (4930449E01Rik; exon 2 of 3)	6631	4930449E01Rik	4930449E01Rik	NR_045921	NA	NA	4930449E01Rik	NA	NA	NA
chr14_10593203_10593981	3.30279019449644	2.85863997931041	10.126721474692	0.00146135108566334	0.0482705070308924	Interval_29106	chr14	10593204	10593981	+	0	NA	intron (Fhit; intron 3 of 8)	-intron (Fhit; intron 4 of 9)	-144961	Fhitos	Fhitos	NR_131139	NA	NA	Fhitos	NA	NA	NA
chr14_114797167_114797509	4.26130772555698	1.116059190759	11.1534521434673	0.000838754442920503	0.0360287630282644	Interval_33040	chr14	114797168	114797509	+	0	NA	Intergenic	Intergenic	-34627	4930524C18Rik	4930524C18Rik	NR_045661	NA	NA	4930524C18Rik	NA	NA	NA
chr14_118371140_118371854	3.8071957314533	2.55726656422617	12.4563289850805	0.000416577869508503	0.0253310363839353	Interval_33176	chr14	118371141	118371854	+	0	NA	intron (1700044C05Rik; intron 3 of 5)	-intron (1700044C05Rik; intron 3 of 5)	5619	1700044C05Rik	1700044C05Rik	NR_045624	NA	NA	1700044C05Rik	NA	NA	NA
chr14_118674482_118675153	4.00785212671773	3.47103542755206	14.7759495669538	0.000121069813873258	0.0148360908611301	Interval_33197	chr14	118674483	118675153	+	0	NA	intron (Abcc4; intron 1 of 29)	-intron (Abcc4; intron 1 of 30)	31401	Abcc4	Abcc4	NM_001033336	NA	NA	Abcc4	NA	NA	NA
chr14_120333342_120334068	-5.30509890892728	4.67109249839721	13.5853383005295	0.000227959031349179	0.019579376851986	Interval_33301	chr14	120333343	120334068	+	0	NA	intron (Mbnl2; intron 2 of 7)	-intron (Mbnl2; intron 2 of 8)	58036	Mbnl2	Mbnl2	NM_207515	NA	NA	Mbnl2	NA	NA	NA
chr14_120571983_120572774	3.68101731140582	4.60908471507741	13.4702047798407	0.000242381854197443	0.0200783929430562	Interval_33315	chr14	120571984	120572774	+	0	NA	Intergenic	Intergenic	93918	Rap2a	Rap2a	NM_029519	NA	NA	Rap2a	NA	NA	NA
chr14_120583701_120584155	5.61754767923485	2.75380816981767	22.2102154083626	2.44370143491761e-06	0.00304089551891748	Interval_33316	chr14	120583702	120584155	+	0	NA	Intergenic	Intergenic	105467	Rap2a	Rap2a	NM_029519	NA	NA	Rap2a	NA	NA	NA
chr14_120741430_120741981	4.18025453829308	2.63066142293169	14.448774156044	0.00014402356435578	0.0158768200054199	Interval_33323	chr14	120741431	120741981	+	0	NA	Intergenic	Intergenic	-169488	Ipo5	Ipo5	NM_023579	NA	NA	Ipo5	NA	NA	NA
chr14_121243021_121244630	4.06514789985333	4.88827543152967	16.1281938701472	5.91961972362037e-05	0.0111172041117521	Interval_33359	chr14	121243022	121244630	+	0	NA	intron (Farp1; intron 13 of 26)	-intron (Farp1; intron 13 of 26)	135404	Stk24	Stk24	NM_145465	NA	NA	Stk24	NA	NA	NA
chr14_121248576_121249291	3.88287481265507	2.78249995873956	13.1631672769917	0.000285505892137606	0.0215001444142076	Interval_33360	chr14	121248577	121249291	+	0	NA	intron (Farp1; intron 13 of 26)	-intron (Farp1; intron 13 of 26)	130296	Stk24	Stk24	NM_145465	NA	NA	Stk24	NA	NA	NA
chr14_121250300_121250664	3.9963315551328	3.08834520880176	14.2525633009012	0.000159842959098532	0.0169501394309175	Interval_33361	chr14	121250301	121250664	+	0	NA	intron (Farp1; intron 13 of 26)	-intron (Farp1; intron 13 of 26)	128748	Stk24	Stk24	NM_145465	NA	NA	Stk24	NA	NA	NA
chr14_121305703_121306115	4.04982738764734	1.61193167971747	12.0230488773443	0.000525466762562697	0.0284455581781706	Interval_33367	chr14	121305704	121306115	+	0	NA	intron (Stk24; intron 3 of 10)	-intron (Stk24; intron 3 of 10)	73321	Stk24	Stk24	NM_145465	NA	NA	Stk24	NA	NA	NA
chr14_121650587_121651364	3.47410997974372	3.38886182919268	11.4237061789826	0.000725129033939279	0.0334402581596003	Interval_33402	chr14	121650588	121651364	+	0	NA	intron (Dock9; intron 9 of 52)	-intron (Dock9; intron 9 of 53)	-145722	Slc15a1	Slc15a1	NM_053079	NA	NA	Slc15a1	NA	NA	NA
chr14_121824459_121825452	3.14930668197913	4.41189973619493	10.1116947249673	0.0014733142202664	0.0485113509368146	Interval_33420	chr14	121824460	121825452	+	0	NA	Intergenic	Intergenic	-27222	Dock9	Dock9	NM_134074	NA	NA	Dock9	NA	NA	NA
chr14_121873088_121873561	-5.00130330199149	2.94783549022071	10.1812943006146	0.00141872558607218	0.0474245436715553	Interval_33423	chr14	121873089	121873561	+	0	NA	Intergenic	Intergenic	4945	1810041H14Rik	1810041H14Rik	NR_130999	NA	NA	1810041H14Rik	NA	NA	NA
chr14_122043996_122044321	-7.41167779667042	1.98117171032551	10.5920874211413	0.00113572674789113	0.0424023040433678	Interval_33455	chr14	122043997	122044321	+	0	NA	Intergenic	Intergenic	9485	Timm8a2	Timm8a2	NM_001037744	NA	NA	Timm8a2	NA	NA	NA
chr14_15391275_15391888	-7.5222043247194	2.07907415663336	10.9891494585681	0.000916468600609186	0.0376115547249615	Interval_29210	chr14	15391276	15391888	+	0	NA	intron (Lrrc3b; intron 1 of 1)	-intron (Lrrc3b; intron 1 of 1)	47405	Lrrc3b	Lrrc3b	NM_146052	NA	NA	Lrrc3b	NA	NA	NA
chr14_17433143_17433508	4.00392748492708	1.26378664999766	10.870677163601	0.000976988012093848	0.0390825116449084	Interval_29265	chr14	17433144	17433508	+	0	NA	Intergenic	Intergenic	-548318	Thrb	Thrb	NM_009380	NA	NA	Thrb	NA	NA	NA
chr14_18001819_18002650	3.62343608809879	4.86659019658047	13.2339912402504	0.000274917789319599	0.0209909471745793	Interval_29289	chr14	18001820	18002650	+	0	NA	intron (Thrb; intron 1 of 6)	-intron (Thrb; intron 4 of 9)	20591	Thrb	Thrb	NM_009380	NA	NA	Thrb	NA	NA	NA
chr14_19261347_19261528	5.92852053635572	0.0523005374197657	10.4258947091138	0.00124260644863639	0.0437330528158467	Interval_29319	chr14	19261348	19261528	+	0	NA	Intergenic	Intergenic	341149	Gm5458	Gm5458	NM_001024706	NA	NA	Gm5458	NA	NA	NA
chr14_20006350_20006610	7.32867711083217	1.00454558274304	18.8918899341874	1.38339547018772e-05	0.00590954689335567	Interval_29347	chr14	20006351	20006610	+	0	NA	Intergenic	Intergenic	-29231	Gng2	Gng2	NM_001038637	NA	NA	Gng2	NA	NA	NA
chr14_20436865_20437501	3.62205020864127	3.18806064276362	12.2306008916501	0.000470120554234162	0.0269264445441033	Interval_29381	chr14	20436866	20437501	+	0	NA	intron (Cfap70; intron 7 of 28)	-intron (Cfap70; intron 7 of 28)	15042	Cfap70	Cfap70	NM_029698	NA	NA	Cfap70	NA	NA	NA
chr14_21032037_21032542	3.97757346350576	3.70540878186013	14.7918283785409	0.00012005460752494	0.0147636094298434	Interval_29423	chr14	21032038	21032542	+	0	NA	exon (Vcl; exon 21 of 21)	-exon (Vcl; exon 21 of 21)	20152	Ap3m1	Ap3m1	NM_018829	NA	NA	Ap3m1	NA	NA	NA
chr14_22263252_22263443	5.92852053635572	0.0523005374197657	10.4258947091138	0.00124260644863639	0.0437330528158467	Interval_29488	chr14	22263253	22263443	+	0	NA	intron (1700112E06Rik; intron 2 of 6)	-intron (1700112E06Rik; intron 2 of 6)	243636	1700112E06Rik	1700112E06Rik	NM_028275	NA	NA	1700112E06Rik	NA	NA	NA
chr14_24843533_24844004	-8.41543028649732	2.88705353456793	14.3385028002264	0.000152709408859523	0.0165242330116649	Interval_29540	chr14	24843534	24844004	+	0	NA	Intergenic	Intergenic	299472	4930572O13Rik	4930572O13Rik	NR_045718	NA	NA	4930572O13Rik	NA	NA	NA
chr14_25032493_25033344	3.58214353256636	3.6395607462973	12.27245678761	0.000459692692647303	0.0266527763871657	Interval_29544	chr14	25032494	25033344	+	0	NA	Intergenic	Intergenic	110322	4930572O13Rik	4930572O13Rik	NR_045718	NA	NA	4930572O13Rik	NA	NA	NA
chr14_25156017_25156604	4.46077819193486	2.44223561062304	15.5053585077169	8.22717002385719e-05	0.0128162388711437	Interval_29551	chr14	25156018	25156604	+	0	NA	Intergenic	Intergenic	-13070	4930572O13Rik	4930572O13Rik	NR_045718	NA	NA	4930572O13Rik	NA	NA	NA
chr14_25317625_25318473	-4.75464975059914	5.95133946026505	12.7302501556246	0.000359788416175925	0.023730372224602	Interval_29561	chr14	25317626	25318473	+	0	NA	Intergenic	Intergenic	-141136	Zmiz1	Zmiz1	NM_183208	NA	NA	Zmiz1	NA	NA	NA
chr14_25504142_25504705	3.38625906806754	2.75137454713821	10.3920644176076	0.00126558046099248	0.0442881132998399	Interval_29595	chr14	25504143	25504705	+	0	NA	intron (Zmiz1; intron 2 of 23)	-intron (Zmiz1; intron 2 of 23)	-30015	Mir3075	Mir3075	NR_037236	NA	NA	Mir3075	NA	NA	NA
chr14_25640411_25641316	3.95980418958969	4.2362416014726	15.077795433791	0.000103169750690529	0.0139025557896751	Interval_29621	chr14	25640412	25641316	+	0	NA	intron (Zmiz1; intron 7 of 23)	-intron (Zmiz1; intron 7 of 23)	37351	Israa	Israa	NM_001309430	NA	NA	Israa	NA	NA	NA
chr14_26465768_26466330	-7.53605036293603	2.08907475223425	11.0320193351546	0.000895515460307859	0.037329601959395	Interval_29653	chr14	26465769	26466330	+	0	NA	intron (Slmap; intron 5 of 22)	-intron (Slmap; intron 5 of 22)	67691	Slmap	Slmap	NM_032008	NA	NA	Slmap	NA	NA	NA
chr14_27279736_27280725	3.87799383367238	4.30427217680061	14.6132245411715	0.00013198508270809	0.015518713976728	Interval_29705	chr14	27279737	27280725	+	0	NA	intron (Arhgef3; intron 2 of 10)	-intron (Arhgef3; intron 4 of 12)	42221	Arhgef3	Arhgef3	NM_001289687	NA	NA	Arhgef3	NA	NA	NA
chr14_28331952_28332264	4.52311554952141	0.68852833619066	10.2928022619353	0.00133550119538137	0.0458297009030937	Interval_29739	chr14	28331953	28332264	+	0	NA	intron (Erc2; intron 15 of 15)	-intron (Erc2; intron 15 of 15)	-173365	Wnt5a	Wnt5a	NM_001256224	NA	NA	Wnt5a	NA	NA	NA
chr14_28837240_28837550	5.37974227586919	1.31932155216394	15.6301750871924	7.70157411167572e-05	0.0124901509675704	Interval_29747	chr14	28837241	28837550	+	0	NA	Intergenic	Intergenic	-180813	Lrtm1	Lrtm1	NM_176920	NA	NA	Lrtm1	NA	NA	NA
chr14_30837531_30838172	3.45634344940466	2.7371735881642	10.8134681620357	0.00100764362669766	0.0394778759413244	Interval_29829	chr14	30837532	30838172	+	0	NA	intron (Tmem110; intron 1 of 7)	-intron (Tmem110; intron 1 of 7)	12258	Tmem110	Tmem110	NM_028839	NA	NA	Tmem110	NA	NA	NA
chr14_30996412_30996752	4.72554255151819	2.82075037500825	17.9031315660599	2.32438327908808e-05	0.00734027599385252	Interval_29844	chr14	30996413	30996752	+	0	NA	Intergenic	Intergenic	-4851	Glt8d1	Glt8d1	NM_001165930	NA	NA	Glt8d1	NA	NA	NA
chr14_31194949_31195531	5.19821635367455	3.94514564090948	22.8021643714224	1.79563370176319e-06	0.00269589544773109	Interval_29862	chr14	31194950	31195531	+	0	NA	intron (Nisch; intron 3 of 20)	-intron (Nisch; intron 3 of 20)	11586	Nisch	Nisch	NM_022656	NA	NA	Nisch	NA	NA	NA
chr14_31520445_31520648	6.91662810119709	0.691455249269615	16.1393689154304	5.88479515067658e-05	0.0111033550092044	Interval_29894	chr14	31520446	31520648	+	0	NA	Intergenic	Intergenic	25468	Eaf1	Eaf1	NM_028932	NA	NA	Eaf1	NA	NA	NA
chr14_32516166_32516470	4.18391701708317	2.19273102506991	14.0407116486931	0.000178895231184122	0.0178090054185161	Interval_29955	chr14	32516167	32516470	+	0	NA	intron (Ercc6; intron 1 of 20)	-intron (Ercc6; intron 1 of 20)	2797	Ercc6	Ercc6	NM_001081221	NA	NA	Ercc6	NA	NA	NA
chr14_32522218_32522683	3.96198424444395	3.46240171820916	14.459339739932	0.000143217906431717	0.0158653158857539	Interval_29956	chr14	32522219	32522683	+	0	NA	intron (Ercc6; intron 4 of 20)	-intron (Ercc6; intron 4 of 20)	8930	Ercc6	Ercc6	NM_001081221	NA	NA	Ercc6	NA	NA	NA
chr14_33158041_33158801	4.36915431441562	3.22919705851647	16.7289948018253	4.31169789453605e-05	0.00963878306690452	Interval_29980	chr14	33158042	33158801	+	0	NA	intron (Wdfy4; intron 2 of 58)	-intron (Wdfy4; intron 2 of 58)	26645	Wdfy4	Wdfy4	NM_001146022	NA	NA	Wdfy4	NA	NA	NA
chr14_33247461_33248010	3.44321798848128	2.91238703677806	10.850811169862	0.000987524893628455	0.0392188457755301	Interval_29998	chr14	33247462	33248010	+	0	NA	intron (Arhgap22; intron 2 of 10)	-intron (Arhgap22; intron 2 of 10)	30913	Arhgap22	Arhgap22	NM_153800	NA	NA	Arhgap22	NA	NA	NA
chr14_33328913_33329526	4.75771332227576	3.99319750593682	19.9497742809833	7.95033402822147e-06	0.00464263975029013	Interval_30007	chr14	33328914	33329526	+	0	NA	intron (Arhgap22; intron 4 of 10)	-intron (Arhgap22; intron 4 of 10)	112397	Arhgap22	Arhgap22	NM_153800	NA	NA	Arhgap22	NA	NA	NA
chr14_33346578_33347038	3.85659397252914	1.65400317649003	10.8873836798875	0.000968214955011941	0.0389464579877599	Interval_30011	chr14	33346579	33347038	+	0	NA	intron (Arhgap22; intron 5 of 10)	-intron (Arhgap22; intron 5 of 10)	100350	Mapk8	Mapk8	NM_016700	NA	NA	Mapk8	NA	NA	NA
chr14_33521325_33521982	3.73956379351334	3.23144572648412	12.8612236338405	0.000335461169176327	0.0227421128648242	Interval_30022	chr14	33521326	33521982	+	0	NA	Intergenic	Intergenic	-67616	Ptpn20	Ptpn20	NM_008978	NA	NA	Ptpn20	NA	NA	NA
chr14_34193765_34194455	4.80526319175719	3.23157904299416	19.2540840402788	1.14425339970537e-05	0.00533957675733942	Interval_30032	chr14	34193766	34194455	+	0	NA	TTS (Gprin2)	-TTS (Gprin2)	7523	Gprin2	Gprin2	NM_183209	NA	NA	Gprin2	NA	NA	NA
chr14_34194884_34195450	3.41237075057931	2.61029807344941	10.4267592002177	0.0012420249391591	0.0437330528158467	Interval_30033	chr14	34194885	34195450	+	0	NA	exon (Gprin2; exon 2 of 2)	-exon (Gprin2; exon 2 of 2)	6466	Gprin2	Gprin2	NM_183209	NA	NA	Gprin2	NA	NA	NA
chr14_36316529_36317282	3.65997607088403	4.13620946527032	13.1131088137359	0.000293236675433194	0.0215551640011821	Interval_30080	chr14	36316530	36317282	+	0	NA	Intergenic	Intergenic	221941	4930474N05Rik	4930474N05Rik	NM_175008	NA	NA	4930474N05Rik	NA	NA	NA
chr14_36702136_36702364	5.92852053635572	0.0523005374197657	10.4258947091138	0.00124260644863639	0.0437330528158467	Interval_30088	chr14	36702137	36702364	+	0	NA	Intergenic	Intergenic	233318	Ccser2	Ccser2	NM_027045	NA	NA	Ccser2	NA	NA	NA
chr14_40867529_40867775	5.46908824857006	1.30242828755949	16.1942167914463	5.71683783351072e-05	0.0109957875972733	Interval_30189	chr14	40867530	40867775	+	0	NA	intron (Sh2d4b; intron 3 of 7)	-intron (Sh2d4b; intron 3 of 7)	25313	Sh2d4b	Sh2d4b	NM_177816	NA	NA	Sh2d4b	NA	NA	NA
chr14_45011163_45012112	4.1553594159007	4.00914902742154	16.2262892645151	5.6208665775011e-05	0.010958330143985	Interval_30254	chr14	45011164	45012112	+	0	NA	Intergenic	Intergenic	23527	Ptger2	Ptger2	NM_008964	NA	NA	Ptger2	NA	NA	NA
chr14_47010672_47011866	3.35008172047655	3.5912117138347	10.8600732642877	0.000982598074115419	0.0391480154808166	Interval_30329	chr14	47010673	47011866	+	0	NA	intron (Samd4; intron 1 of 11)	-intron (Samd4; intron 2 of 12)	104892	Gm10371	Gm10371	NR_126579	NA	NA	Gm10371	NA	NA	NA
chr14_47169696_47170191	4.31601886419514	3.97441298991021	17.2175886564571	3.33335888292163e-05	0.00867252058517771	Interval_30344	chr14	47169697	47170191	+	0	NA	intron (Gch1; intron 1 of 5)	-intron (Gch1; intron 1 of 5)	19458	Gch1	Gch1	NM_008102	NA	NA	Gch1	NA	NA	NA
chr14_49219005_49219981	5.97357880047175	6.01012602802582	30.6182467789095	3.14125595609748e-08	0.000586965679738184	Interval_30414	chr14	49219006	49219981	+	0	NA	Intergenic	Intergenic	25935	1700011H14Rik	1700011H14Rik	NM_025956	NA	NA	1700011H14Rik	NA	NA	NA
chr14_49245085_49245672	3.56874519026352	2.13611721420629	10.4727072545837	0.00121151049294542	0.0434431453881984	Interval_30417	chr14	49245086	49245672	+	0	NA	promoter-TSS (1700011H14Rik)	-promoter-TSS (1700011H14Rik)	49	1700011H14Rik	1700011H14Rik	NM_025956	NA	NA	1700011H14Rik	NA	NA	NA
chr14_49299644_49300776	4.98620861329412	3.53620565594887	20.6492889032188	5.5157668549767e-06	0.00390140955722921	Interval_30419	chr14	49299645	49300776	+	0	NA	intron (Slc35f4; intron 7 of 7)	-intron (Slc35f4; intron 7 of 7)	-54782	1700011H14Rik	1700011H14Rik	NM_025956	NA	NA	1700011H14Rik	NA	NA	NA
chr14_49428159_49429011	3.80776233314736	2.98791955093575	13.0923582476312	0.000296502846331667	0.0216581757661471	Interval_30424	chr14	49428160	49429011	+	0	NA	intron (Slc35f4; intron 1 of 7)	-intron (Slc35f4; intron 1 of 7)	97252	Slc35f4	Slc35f4	NM_029238	NA	NA	Slc35f4	NA	NA	NA
chr14_51384283_51384706	3.87182735626454	1.78569927703705	11.5194490839906	0.000688717975501691	0.0325771437762542	Interval_30496	chr14	51384284	51384706	+	0	NA	Intergenic	Intergenic	-26506	Vmn2r88	Vmn2r88	NM_011686	NA	NA	Vmn2r88	NA	NA	NA
chr14_51923951_51924432	3.67829557017636	2.36651902899932	11.412769411564	0.000729410192521513	0.0334402581596003	Interval_30509	chr14	51923952	51924432	+	0	NA	Intergenic	Intergenic	-1419	Rnase13	Rnase13	NM_001011687	NA	NA	Rnase13	NA	NA	NA
chr14_52133595_52133913	-7.26323170251814	1.84883194097446	10.0595356403163	0.00151561422648247	0.0492665653689987	Interval_30533	chr14	52133596	52133913	+	0	NA	intron (Rpgrip1; intron 9 of 24)	-intron (Rpgrip1; intron 9 of 24)	22851	Rpgrip1	Rpgrip1	NM_001168515	NA	NA	Rpgrip1	NA	NA	NA
chr14_54110950_54111648	3.70130041457798	2.19005460244008	11.2756057902789	0.000785322236263206	0.0350954094536641	Interval_30632	chr14	54110951	54111648	+	0	NA	Intergenic	Intergenic	142630	Dad1	Dad1	NM_010015	NA	NA	Dad1	NA	NA	NA
chr14_54218686_54219275	4.38921024782911	2.3227637137088	14.9854513368324	0.000108343256459692	0.0141171295689648	Interval_30640	chr14	54218687	54219275	+	0	NA	Intergenic	Intergenic	34948	Dad1	Dad1	NM_010015	NA	NA	Dad1	NA	NA	NA
chr14_55197107_55197439	4.48715294464799	2.79232033488656	16.5809208587049	4.66176472843083e-05	0.0100471122378024	Interval_30734	chr14	55197108	55197439	+	0	NA	Intergenic	Intergenic	-24734	Dhrs2	Dhrs2	NM_027790	NA	NA	Dhrs2	NA	NA	NA
chr14_57554364_57554985	-4.75623831804899	5.3148635205808	12.3971503179726	0.000429989547466893	0.0258161673851921	Interval_30843	chr14	57554365	57554985	+	0	NA	intron (N6amt2; intron 3 of 4)	-intron (N6amt2; intron 3 of 4)	16894	N6amt2	N6amt2	NM_026526	NA	NA	N6amt2	NA	NA	NA
chr14_57869135_57869696	-7.58241089642201	2.13029507067894	11.2000163039774	0.000817966133061466	0.0356697388221314	Interval_30865	chr14	57869136	57869696	+	0	NA	intron (Zdhhc20; intron 3 of 12)	-intron (Zdhhc20; intron 3 of 12)	20846	Zdhhc20	Zdhhc20	NM_029492	NA	NA	Zdhhc20	NA	NA	NA
chr14_60269418_60269612	3.86047360879363	1.59352724887691	10.8808998214834	0.00097161031144619	0.0389464579877599	Interval_30938	chr14	60269419	60269612	+	0	NA	intron (Mtmr6; intron 1 of 13)	-intron (Mtmr6; intron 1 of 13)	4310	Mtmr6	Mtmr6	NM_144843	NA	NA	Mtmr6	NA	NA	NA
chr14_60747281_60747601	3.58515979443459	2.19999605544033	10.8014610327144	0.0010142002014025	0.0396159636218987	Interval_30969	chr14	60747282	60747601	+	0	NA	exon (Spata13; exon 7 of 13)	-exon (Spata13; exon 7 of 13)	-20693	C1qtnf9	C1qtnf9	NM_183175	NA	NA	C1qtnf9	NA	NA	NA
chr14_61589217_61590190	3.58692648690391	3.17842575224792	11.9376645351002	0.000550103954119223	0.0292181230265113	Interval_31017	chr14	61589218	61590190	+	0	NA	Intergenic	Intergenic	-9808	Trim13	Trim13	NM_001164220	NA	NA	Trim13	NA	NA	NA
chr14_62372083_62373124	-5.42032320506082	3.3370043828551	11.7838808456558	0.000597457999725899	0.0307792458330945	Interval_31049	chr14	62372084	62373124	+	0	NA	exon (Rnaseh2b; exon 11 of 11)	-exon (Rnaseh2b; exon 11 of 11)	40499	Rnaseh2b	Rnaseh2b	NM_026001	NA	NA	Rnaseh2b	NA	NA	NA
chr14_62440119_62440320	4.79665490974114	1.44854140629519	14.5473227042123	0.000136682738363315	0.0156856249694848	Interval_31052	chr14	62440120	62440320	+	0	NA	intron (Gucy1b2; intron 3 of 16)	-intron (Gucy1b2; intron 3 of 16)	16069	Gucy1b2	Gucy1b2	NM_172810	NA	NA	Gucy1b2	NA	NA	NA
chr14_62864293_62864692	3.47255311548191	2.48023421357218	10.6549935936754	0.00109774124101412	0.041483982805757	Interval_31069	chr14	62864294	62864692	+	0	NA	intron (Wdfy2; intron 1 of 11)	-intron (Wdfy2; intron 1 of 11)	-1049	Mir6541	Mir6541	NR_105860	NA	NA	Mir6541	NA	NA	NA
chr14_62940455_62941097	4.44562038109836	4.12522076893583	18.2405136366617	1.94693175541685e-05	0.0068500195547444	Interval_31074	chr14	62940456	62941097	+	0	NA	intron (Wdfy2; intron 6 of 11)	-intron (Wdfy2; intron 6 of 11)	43734	Defb48	Defb48	NM_001037751	NA	NA	Defb48	NA	NA	NA
chr14_63447764_63448286	3.31004267256725	3.44449013844069	10.5623466802586	0.00115414580975906	0.0427955137291575	Interval_31106	chr14	63447765	63448286	+	0	NA	intron (Fam167a; intron 2 of 3)	-intron (Fam167a; intron 2 of 3)	11631	Fam167a	Fam167a	NM_177628	NA	NA	Fam167a	NA	NA	NA
chr14_64187415_64187696	5.46908824857006	1.30242828755949	16.1942167914463	5.71683783351072e-05	0.0109957875972733	Interval_31137	chr14	64187416	64187696	+	0	NA	intron (Msra; intron 10 of 10)	-intron (Msra; intron 5 of 5)	83233	Prss52	Prss52	NM_028525	NA	NA	Prss52	NA	NA	NA
chr14_64392437_64392937	3.49264547509244	2.39294156999561	10.4819297335465	0.0012054777845773	0.0433457797957676	Interval_31147	chr14	64392438	64392937	+	0	NA	intron (Msra; intron 6 of 10)	-intron (Msra; intron 1 of 5)	63216	Msra	Msra	NM_026322	NA	NA	Msra	NA	NA	NA
chr14_64486803_64487219	4.57102532192799	1.4273397171832	13.135310242886	0.000289782287247506	0.0215491471941167	Interval_31154	chr14	64486804	64487219	+	0	NA	Intergenic	Intergenic	-31108	Msra	Msra	NM_026322	NA	NA	Msra	NA	NA	NA
chr14_64834561_64834924	4.02578490229669	2.08296499541174	12.5691376032536	0.000392169508784519	0.0245906769915619	Interval_31173	chr14	64834562	64834924	+	0	NA	intron (Hmbox1; intron 6 of 9)	-intron (Hmbox1; intron 6 of 9)	115104	Hmbox1	Hmbox1	NM_177338	NA	NA	Hmbox1	NA	NA	NA
chr14_65113695_65114053	3.75368583154867	1.81115478046383	10.8242086008121	0.00100181506363107	0.0394417043206133	Interval_31198	chr14	65113696	65114053	+	0	NA	Intergenic	Intergenic	-15768	Extl3	Extl3	NM_018788	NA	NA	Extl3	NA	NA	NA
chr14_65508976_65509304	-7.83688620726089	2.35600678107865	12.1286468976619	0.000496531341183919	0.0274901631521571	Interval_31221	chr14	65508977	65509304	+	0	NA	Intergenic	Intergenic	-83668	Pnoc	Pnoc	NM_001205075	NA	NA	Pnoc	NA	NA	NA
chr14_66124168_66124614	-5.65447402735416	3.55668542656089	12.7005943718815	0.000365539370183696	0.023850873462273	Interval_31244	chr14	66124169	66124614	+	0	NA	exon (Ephx2; exon 1 of 19)	-exon (Ephx2; exon 1 of 19)	131	Ephx2	Ephx2	NM_007940	NA	NA	Ephx2	NA	NA	NA
chr14_66195742_66196234	-5.05400647552432	5.38798321740805	13.4612471620696	0.000243541813861152	0.0200783929430562	Interval_31252	chr14	66195743	66196234	+	0	NA	intron (Ptk2b; intron 2 of 29)	-intron (Ptk2b; intron 2 of 30)	55028	Chrna2	Chrna2	NM_144803	NA	NA	Chrna2	NA	NA	NA
chr14_66303234_66303755	-4.768656949972	3.61235752578759	10.7467113373754	0.00104464792926428	0.0402784798045505	Interval_31269	chr14	66303235	66303755	+	0	NA	intron (Trim35; intron 2 of 5)	-intron (Trim35; intron 2 of 5)	-6366	1700001G11Rik	1700001G11Rik	NR_038077	NA	NA	1700001G11Rik	NA	NA	NA
chr14_68918525_68919165	-4.28848674065151	4.86445131142883	10.5336063990093	0.00117223241437866	0.0430537982467226	Interval_31324	chr14	68918526	68919165	+	0	NA	Intergenic	Intergenic	-110444	Stc1	Stc1	NM_009285	NA	NA	Stc1	NA	NA	NA
chr14_70317365_70318185	-5.26157666669623	5.0249743086749	13.8324341320759	0.000199856304933565	0.0188121829022966	Interval_31450	chr14	70317366	70318185	+	0	NA	intron (Slc39a14; intron 3 of 9)	-intron (Slc39a14; intron 3 of 9)	-28278	Ppp3cc	Ppp3cc	NM_008915	NA	NA	Ppp3cc	NA	NA	NA
chr14_70333502_70334678	3.91209140925527	3.92245822516842	14.5515388431315	0.000136377222813474	0.0156856249694848	Interval_31453	chr14	70333503	70334678	+	0	NA	intron (Slc39a14; intron 1 of 9)	-intron (Slc39a14; intron 1 of 9)	17334	Slc39a14	Slc39a14	NM_144808	NA	NA	Slc39a14	NA	NA	NA
chr14_70394926_70395520	3.4669674519041	3.23515819119502	11.2534715734657	0.000794742361727607	0.0352482687709772	Interval_31456	chr14	70394927	70395520	+	0	NA	intron (Piwil2; intron 15 of 22)	-intron (Piwil2; intron 15 of 22)	33871	Piwil2	Piwil2	NM_021308	NA	NA	Piwil2	NA	NA	NA
chr14_70477168_70477927	3.81528545099439	3.02976117974142	13.1472007115909	0.000287949111979706	0.0215292761600378	Interval_31463	chr14	70477169	70477927	+	0	NA	intron (Bmp1; intron 19 of 19)	-intron (Bmp1; intron 19 of 19)	20031	Phyhip	Phyhip	NM_145981	NA	NA	Phyhip	NA	NA	NA
chr14_70792311_70793111	3.8949312919844	2.82300439607503	13.4012668234097	0.000251454414026523	0.0202341498457527	Interval_31493	chr14	70792312	70793111	+	0	NA	Intergenic	Intergenic	18330	Dok2	Dok2	NM_010071	NA	NA	Dok2	NA	NA	NA
chr14_72700067_72700356	5.14895622345221	1.05175869587413	14.0456869128675	0.000178422568481601	0.0177959487006152	Interval_31546	chr14	72700068	72700356	+	0	NA	intron (Fndc3a; intron 1 of 25)	-intron (Fndc3a; intron 1 of 25)	9791	Fndc3a	Fndc3a	NM_207636	NA	NA	Fndc3a	NA	NA	NA
chr14_73173636_73174004	4.44997005931325	3.1020868452826	16.9081381563805	3.92330171664373e-05	0.00923637121255261	Interval_31580	chr14	73173637	73174004	+	0	NA	exon (Rcbtb2; exon 11 of 15)	-exon (Rcbtb2; exon 11 of 15)	31035	Rcbtb2	Rcbtb2	NM_001170694	NA	NA	Rcbtb2	NA	NA	NA
chr14_75985122_75985653	3.88216158044247	3.06558536447651	13.4862152892596	0.000240322436999134	0.0200642361778319	Interval_31713	chr14	75985123	75985653	+	0	NA	intron (Gtf2f2; intron 4 of 7)	-intron (Gtf2f2; intron 4 of 7)	25477	Gtf2f2	Gtf2f2	NM_026816	NA	NA	Gtf2f2	NA	NA	NA
chr14_76610450_76610800	3.68965554945185	3.22120964491413	12.5358298621952	0.00039922226896167	0.0248096940130948	Interval_31741	chr14	76610451	76610800	+	0	NA	Intergenic	Intergenic	-53736	Serp2	Serp2	NR_027699	NA	NA	Serp2	NA	NA	NA
chr14_76664677_76665335	3.24128026546597	3.84506757326759	10.4114640456235	0.00125235418324107	0.043908164254136	Interval_31749	chr14	76664678	76665335	+	0	NA	Intergenic	Intergenic	-12562	1700108F19Rik	1700108F19Rik	NR_015485	NA	NA	1700108F19Rik	NA	NA	NA
chr14_76787326_76788014	3.30753176062022	3.34436628632952	10.5007894655005	0.00119323551709746	0.0432732373662357	Interval_31768	chr14	76787327	76788014	+	0	NA	Intergenic	Intergenic	110102	1700108F19Rik	1700108F19Rik	NR_015485	NA	NA	1700108F19Rik	NA	NA	NA
chr14_76875116_76875383	4.43023518652281	1.24131798650448	12.1936721993968	0.000479518949698143	0.0270205696895135	Interval_31777	chr14	76875117	76875383	+	0	NA	Intergenic	Intergenic	161367	Lacc1	Lacc1	NM_172488	NA	NA	Lacc1	NA	NA	NA
chr14_78352784_78353374	3.87845728112429	3.32957576521919	13.8764704006436	0.000195227381589217	0.0186533160354275	Interval_31828	chr14	78352785	78353374	+	0	NA	Intergenic	Intergenic	-45036	Tnfsf11	Tnfsf11	NM_011613	NA	NA	Tnfsf11	NA	NA	NA
chr14_78356354_78357705	3.12261761394666	4.87246566822236	10.0514476195219	0.00152228273592229	0.0494165123666103	Interval_31829	chr14	78356355	78357705	+	0	NA	Intergenic	Intergenic	-48987	Tnfsf11	Tnfsf11	NM_011613	NA	NA	Tnfsf11	NA	NA	NA
chr14_78447067_78447396	4.06249919215163	3.04319712128468	14.5600023558346	0.000135766002101327	0.0156856249694848	Interval_31842	chr14	78447068	78447396	+	0	NA	Intergenic	Intergenic	89628	Akap11	Akap11	NM_001164503	NA	NA	Akap11	NA	NA	NA
chr14_78448766_78449414	5.04012053323457	4.14800343234006	22.1058774396234	2.58018553404461e-06	0.00306479128980244	Interval_31843	chr14	78448767	78449414	+	0	NA	Intergenic	Intergenic	87770	Akap11	Akap11	NM_001164503	NA	NA	Akap11	NA	NA	NA
chr14_78458473_78459680	4.35838408345056	4.87057329780849	18.1395298085045	2.05295079856506e-05	0.00697448904103915	Interval_31844	chr14	78458474	78459680	+	0	NA	Intergenic	Intergenic	77783	Akap11	Akap11	NM_001164503	NA	NA	Akap11	NA	NA	NA
chr14_78802262_78803008	-4.72501509340791	5.06897227954311	12.1271577599922	0.000496927994923354	0.0274975592659335	Interval_31876	chr14	78802263	78803008	+	0	NA	Intergenic	Intergenic	-46543	Vwa8	Vwa8	NM_027906	NA	NA	Vwa8	NA	NA	NA
chr14_78895915_78896566	-6.48311337303262	5.26699301174036	17.7141761542789	2.56706383360601e-05	0.00780029210462699	Interval_31880	chr14	78895916	78896566	+	0	NA	intron (Vwa8; intron 2 of 25)	-intron (Vwa8; intron 2 of 44)	47063	Vwa8	Vwa8	NM_027906	NA	NA	Vwa8	NA	NA	NA
chr14_7913563_7914441	3.83624578607483	4.5398063237373	14.4659353793273	0.000142717270978326	0.0158653158857539	Interval_29028	chr14	7913564	7914441	+	0	NA	intron (Flnb; intron 25 of 45)	-intron (Flnb; intron 25 of 45)	80180	Dnase1l3	Dnase1l3	NM_007870	NA	NA	Dnase1l3	NA	NA	NA
chr14_79239552_79240344	-5.35256394327231	4.16882367970881	13.0555019139257	0.000302394788371535	0.021769092588774	Interval_31910	chr14	79239553	79240344	+	0	NA	intron (Zfp957; intron 1 of 2)	-intron (Zfp957; intron 1 of 2)	7419	Zfp957	Zfp957	NM_001033215	NA	NA	Zfp957	NA	NA	NA
chr14_8114122_8115108	-5.21597134712718	5.29063815269479	13.925692664238	0.000190181017756973	0.018372681537986	Interval_29049	chr14	8114123	8115108	+	0	NA	intron (Pxk; intron 1 of 18)	-intron (Pxk; intron 1 of 17)	16402	Pxk	Pxk	NM_145458	NA	NA	Pxk	NA	NA	NA
chr14_82974114_82974883	3.60860310397815	3.26534287284908	12.1528936342752	0.000490117641425461	0.027308644361898	Interval_32030	chr14	82974115	82974883	+	0	NA	Intergenic	Intergenic	-1469064	Pcdh17	Pcdh17	NM_001013753	NA	NA	Pcdh17	NA	NA	NA
chr14_8433687_8434191	4.50860049289692	1.22372856688851	12.6521649810439	0.000375131014451475	0.0240841666639607	Interval_29063	chr14	8433688	8434191	+	0	NA	intron (4930452B06Rik; intron 15 of 15)	-intron (4930452B06Rik; intron 15 of 15)	-55176	Oit1	Oit1	NM_146050	NA	NA	Oit1	NA	NA	NA
chr14_8641881_8642469	4.26407808563569	2.42370860006351	14.6160053997258	0.000131790469640588	0.015518713976728	Interval_29072	chr14	8641882	8642469	+	0	NA	intron (4930452B06Rik; intron 4 of 15)	-intron (4930452B06Rik; intron 4 of 15)	24115	4930452B06Rik	4930452B06Rik	NM_028934	NA	NA	4930452B06Rik	NA	NA	NA
chr14_8680283_8680802	3.4350563520683	3.08512707774519	10.9698179988489	0.000926078552130832	0.0379166231481127	Interval_29075	chr14	8680284	8680802	+	0	NA	Intergenic	Intergenic	14153	4930455B14Rik	4930455B14Rik	NR_045968	NA	NA	4930455B14Rik	NA	NA	NA
chr14_9544441_9544958	5.14523738916203	2.98269221402575	20.487598910986	6.00188546249859e-06	0.00404852521597179	Interval_29079	chr14	9544442	9544958	+	0	NA	Intergenic	Intergenic	-339395	Mnd1-ps	Mnd1-ps	NR_030680	NA	NA	Mnd1-ps	NA	NA	NA
chr14_97559400_97559855	4.38352469714551	2.14042256924336	14.9121687800953	0.000112634097029846	0.0143797743151429	Interval_32433	chr14	97559401	97559855	+	0	NA	Intergenic	Intergenic	610137	Dach1	Dach1	NM_007826	NA	NA	Dach1	NA	NA	NA
chr14_98789594_98790479	3.58623861434645	2.82194408912325	11.5364949900412	0.000682431779041876	0.0325128664538237	Interval_32468	chr14	98789595	98790479	+	0	NA	Intergenic	Intergenic	256099	Mzt1	Mzt1	NM_175245	NA	NA	Mzt1	NA	NA	NA
chr14_99265688_99266352	3.68581345326419	3.56938733393024	12.8568834655956	0.000336240109575739	0.022766610468999	Interval_32484	chr14	99265689	99266352	+	0	NA	Intergenic	Intergenic	-32671	Klf5	Klf5	NM_009769	NA	NA	Klf5	NA	NA	NA
chr14_99418749_99419688	3.36796343148989	3.28297425267003	10.7882201402538	0.00102148051887811	0.039692682407915	Interval_32487	chr14	99418750	99419688	+	0	NA	Intergenic	Intergenic	120528	Klf5	Klf5	NM_009769	NA	NA	Klf5	NA	NA	NA
chr14_99449651_99450329	3.90628714397281	2.45714402872943	12.8657535933824	0.000334650107178004	0.0227292439266422	Interval_32489	chr14	99449652	99450329	+	0	NA	Intergenic	Intergenic	151299	Klf5	Klf5	NM_009769	NA	NA	Klf5	NA	NA	NA
chr15_100417971_100418233	-7.52461725957776	2.07847025952947	10.9892839406671	0.000916402101919277	0.0376115547249615	Interval_37396	chr15	100417972	100418233	+	0	NA	intron (Slc11a2; intron 1 of 16)	-intron (Slc11a2; intron 1 of 15)	4953	Slc11a2	Slc11a2	NM_008732	NA	NA	Slc11a2	NA	NA	NA
chr15_100446937_100447315	4.64681573908654	2.16242427523836	16.0702661518634	6.10348842095647e-05	0.0111978195415328	Interval_37401	chr15	100446938	100447315	+	0	NA	Intergenic	Intergenic	-21908	Letmd1	Letmd1	NM_134093	NA	NA	Letmd1	NA	NA	NA
chr15_100892146_100892746	3.83083192039216	2.80931894460199	12.9752726728217	0.000315631888999307	0.0221623061998627	Interval_37444	chr15	100892147	100892746	+	0	NA	intron (Scn8a; intron 1 of 26)	-intron (Scn8a; intron 1 of 26)	-43825	Scn8a	Scn8a	NM_001077499	NA	NA	Scn8a	NA	NA	NA
chr15_100997209_100997583	5.78957787598253	1.56600037856517	18.4549693106891	1.7396660580994e-05	0.00647131009683326	Interval_37451	chr15	100997210	100997583	+	0	NA	intron (Scn8a; intron 11 of 25)	-intron (Scn8a; intron 12 of 26)	57003	Fignl2	Fignl2	NM_001214911	NA	NA	Fignl2	NA	NA	NA
chr15_101243916_101244439	3.3519453614401	3.09468604886481	10.5710871600119	0.00114870150665844	0.0426541637968005	Interval_37482	chr15	101243917	101244439	+	0	NA	Intergenic	Intergenic	-18992	A330009N23Rik	A330009N23Rik	NR_045328	NA	NA	A330009N23Rik	NA	NA	NA
chr15_101257929_101258959	3.4888497800104	5.00986762635069	12.3590312659957	0.000438858346739746	0.0260236239034585	Interval_37487	chr15	101257930	101258959	+	0	NA	Intergenic	Intergenic	-8402	Nr4a1	Nr4a1	NM_010444	NA	NA	Nr4a1	NA	NA	NA
chr15_103376809_103377303	3.20253824350134	3.5409321621688	10.0033199272874	0.00156258277298979	0.0499856497984889	Interval_37670	chr15	103376810	103377303	+	0	NA	Intergenic	Intergenic	-10308	Itga5	Itga5	NM_010577	NA	NA	Itga5	NA	NA	NA
chr15_10597936_10598752	3.2811084974866	3.08161318042705	10.233075272932	0.0013794448045566	0.0467820189352823	Interval_33821	chr15	10597937	10598752	+	0	NA	intron (Rai14; intron 5 of 17)	-intron (Rai14; intron 5 of 17)	-1949	Gm10389	Gm10389	NR_033541	NA	NA	Gm10389	NA	NA	NA
chr15_12053790_12054824	-5.47810676708628	4.2890001173601	13.5609410670364	0.000230941279576798	0.019657842077853	Interval_33863	chr15	12053791	12054824	+	0	NA	Intergenic	Intergenic	-58300	Sub1	Sub1	NM_011294	NA	NA	Sub1	NA	NA	NA
chr15_12224080_12224754	-5.11274142618379	5.66165033073266	13.8503284952451	0.00019796212813022	0.0186924890055967	Interval_33877	chr15	12224081	12224754	+	0	NA	intron (Mtmr12; intron 1 of 15)	-intron (Mtmr12; intron 1 of 15)	19323	Mtmr12	Mtmr12	NM_172958	NA	NA	Mtmr12	NA	NA	NA
chr15_12306431_12307266	3.86143289338441	3.04822654704608	13.3462039862111	0.000258946254836911	0.0204791497071009	Interval_33884	chr15	12306432	12307266	+	0	NA	Intergenic	Intergenic	-14647	Golph3	Golph3	NM_025673	NA	NA	Golph3	NA	NA	NA
chr15_12381275_12381522	6.14231390664154	1.9584877004469	21.0760395582232	4.41413225533006e-06	0.00383742963760099	Interval_33892	chr15	12381276	12381522	+	0	NA	intron (Pdzd2; intron 18 of 23)	-intron (Pdzd2; intron 18 of 23)	59903	Golph3	Golph3	NM_025673	NA	NA	Golph3	NA	NA	NA
chr15_13433109_13433431	4.64756124111625	0.773222243674785	11.0062728772999	0.000908040526386383	0.0374604174322056	Interval_33929	chr15	13433110	13433431	+	0	NA	Intergenic	Intergenic	-259631	Cdh6	Cdh6	NM_007666	NA	NA	Cdh6	NA	NA	NA
chr15_13439374_13440078	4.42784066312754	2.99226133502102	16.4957316346748	4.8759719938239e-05	0.0102344498106511	Interval_33930	chr15	13439375	13440078	+	0	NA	Intergenic	Intergenic	-266087	Cdh6	Cdh6	NM_007666	NA	NA	Cdh6	NA	NA	NA
chr15_13589954_13590422	4.22659530834226	2.12853734629257	13.8557468832759	0.00019739214906832	0.0186924890055967	Interval_33934	chr15	13589955	13590422	+	0	NA	Intergenic	Intergenic	-416549	Cdh6	Cdh6	NM_007666	NA	NA	Cdh6	NA	NA	NA
chr15_18951433_18952242	4.12084406711157	3.72878462282785	15.666625599879	7.55455336457441e-05	0.0123965832667541	Interval_34012	chr15	18951434	18952242	+	0	NA	intron (Cdh10; intron 2 of 11)	-intron (Cdh10; intron 2 of 11)	131509	Cdh10	Cdh10	NM_009865	NA	NA	Cdh10	NA	NA	NA
chr15_21544814_21545290	4.14131250484793	2.50918635548658	14.4471975808685	0.000144144173667759	0.0158768200054199	Interval_34057	chr15	21544815	21545290	+	0	NA	intron (Cdh12; intron 7 of 11)	-intron (Cdh12; intron 7 of 11)	433600	Cdh12	Cdh12	NM_001008420	NA	NA	Cdh12	NA	NA	NA
chr15_25648211_25648795	-5.25975714666331	4.62723899730794	13.4010519327423	0.00025148322325649	0.0202341498457527	Interval_34124	chr15	25648212	25648795	+	0	NA	intron (Myo10; intron 1 of 40)	-intron (Myo10; intron 1 of 40)	25953	Myo10	Myo10	NM_019472	NA	NA	Myo10	NA	NA	NA
chr15_25754109_25754568	3.91733080850616	2.6060913791616	12.9788270057368	0.000315033271123371	0.0221600254131788	Interval_34133	chr15	25754110	25754568	+	0	NA	intron (Myo10; intron 19 of 40)	-intron (Myo10; intron 19 of 40)	131789	Myo10	Myo10	NM_019472	NA	NA	Myo10	NA	NA	NA
chr15_25902834_25903382	3.60889103609685	3.89465923893267	12.6346796661424	0.000378656091027343	0.0240841666639607	Interval_34151	chr15	25902835	25903382	+	0	NA	intron (Fam134b; intron 3 of 8)	-intron (Fam134b; intron 3 of 8)	-37718	Fam134b	Fam134b	NM_025459	NA	NA	Fam134b	NA	NA	NA
chr15_27578004_27578272	3.92484145777857	1.51575992238086	11.2329609357449	0.000803573421927171	0.0352775819601862	Interval_34182	chr15	27578005	27578272	+	0	NA	intron (Ank; intron 8 of 11)	-intron (Ank; intron 8 of 11)	6644	Mir7117	Mir7117	NR_106065	NA	NA	Mir7117	NA	NA	NA
chr15_27702040_27703277	3.47850972027847	4.74978262675604	12.2310882932981	0.000469997760932009	0.0269264445441033	Interval_34199	chr15	27702041	27703277	+	0	NA	Intergenic	Intergenic	-21117	Fam105a	Fam105a	NM_001242424	NA	NA	Fam105a	NA	NA	NA
chr15_27981325_27982290	4.72534154322031	4.21007825709001	20.1267235709346	7.24768998006587e-06	0.00445639140139015	Interval_34242	chr15	27981326	27982290	+	0	NA	intron (Trio; intron 1 of 56)	-intron (Trio; intron 1 of 56)	44040	Trio	Trio	NM_001081302	NA	NA	Trio	NA	NA	NA
chr15_31329416_31329691	-7.56963949967655	2.12024825475573	11.1577300610214	0.000836822517072174	0.0360287630282644	Interval_34325	chr15	31329417	31329691	+	0	NA	intron (Ankrd33b; intron 1 of 3)	-intron (Ankrd33b; intron 1 of 3)	38205	Ankrd33b	Ankrd33b	NM_026153	NA	NA	Ankrd33b	NA	NA	NA
chr15_32229912_32230616	-5.95164544829294	3.83964442906752	13.8876771608052	0.00019406670932113	0.0186195619240199	Interval_34367	chr15	32229913	32230616	+	0	NA	Intergenic	Intergenic	11668	Snord123	Snord123	NR_028575	NA	NA	Snord123	NA	NA	NA
chr15_34055760_34056484	5.13325602226303	2.78107043203575	19.6732123830753	9.18803638445166e-06	0.00497591667822666	Interval_34395	chr15	34055761	34056484	+	0	NA	Intergenic	Intergenic	-26597	Mtdh	Mtdh	NM_026002	NA	NA	Mtdh	NA	NA	NA
chr15_34096133_34096917	3.8862300740181	2.95816939223772	13.4944627986758	0.000239268458117573	0.019992208944935	Interval_34398	chr15	34096134	34096917	+	0	NA	intron (Mtdh; intron 1 of 11)	-intron (Mtdh; intron 1 of 11)	13806	Mtdh	Mtdh	NM_026002	NA	NA	Mtdh	NA	NA	NA
chr15_35513675_35514193	-5.83092884084138	3.72476359896081	13.4039096495493	0.000251100376496979	0.0202341498457527	Interval_34453	chr15	35513676	35514193	+	0	NA	intron (Vps13b; intron 17 of 61)	-intron (Vps13b; intron 17 of 61)	142388	Vps13b	Vps13b	NM_177151	NA	NA	Vps13b	NA	NA	NA
chr15_36214591_36215222	3.33771546669452	3.5619836646853	10.8072069490729	0.00101105723868341	0.0395701880131418	Interval_34493	chr15	36214592	36215222	+	0	NA	intron (Spag1; intron 12 of 18)	-intron (Spag1; intron 12 of 18)	25257	Mir8097	Mir8097	NR_106173	NA	NA	Mir8097	NA	NA	NA
chr15_36562650_36563193	3.83952979077176	3.23735674922538	13.4380426627948	0.000246572747388865	0.0201200282116029	Interval_34511	chr15	36562651	36563193	+	0	NA	Intergenic	Intergenic	-7350	Snx31	Snx31	NM_025712	NA	NA	Snx31	NA	NA	NA
chr15_3672580_3672969	3.69043987940311	1.85238188898805	10.8268459425094	0.00100038906667987	0.0394301162752314	Interval_33598	chr15	3672581	3672969	+	0	NA	Intergenic	Intergenic	-89423	Ghr	Ghr	NM_001048178	NA	NA	Ghr	NA	NA	NA
chr15_3674208_3674658	6.26377440569676	2.72603928536359	25.4343031081703	4.57706635872943e-07	0.00165697778316961	Interval_33599	chr15	3674209	3674658	+	0	NA	Intergenic	Intergenic	-91081	Ghr	Ghr	NM_001048178	NA	NA	Ghr	NA	NA	NA
chr15_36751144_36751731	3.65663987915347	3.95509113718961	12.956595065183	0.000318796457467044	0.0222450975341222	Interval_34529	chr15	36751145	36751731	+	0	NA	Intergenic	Intergenic	43100	Ywhaz	Ywhaz	NM_001253806	NA	NA	Ywhaz	NA	NA	NA
chr15_36839100_36839600	-6.24422497783689	4.12086820008961	15.0753735861334	0.000103302205186626	0.0139025557896751	Interval_34543	chr15	36839101	36839600	+	0	NA	Intergenic	Intergenic	-44812	Ywhaz	Ywhaz	NM_001253806	NA	NA	Ywhaz	NA	NA	NA
chr15_36865388_36865704	4.34824254306385	1.18000030340788	11.6838645697452	0.000630444476129015	0.0317745307828712	Interval_34548	chr15	36865389	36865704	+	0	NA	Intergenic	Intergenic	-71008	Ywhaz	Ywhaz	NM_001253806	NA	NA	Ywhaz	NA	NA	NA
chr15_36965679_36966084	4.04222268830561	2.03760723648565	12.6513464926347	0.000375295282596268	0.0240841666639607	Interval_34559	chr15	36965680	36966084	+	0	NA	Intergenic	Intergenic	41520	Zfp706	Zfp706	NM_026521	NA	NA	Zfp706	NA	NA	NA
chr15_3750849_3751208	4.4561684273473	2.37923115732982	15.4513110368717	8.46581962972484e-05	0.0129099962107418	Interval_33600	chr15	3750850	3751208	+	0	NA	Intergenic	Intergenic	-167677	Ghr	Ghr	NM_001048178	NA	NA	Ghr	NA	NA	NA
chr15_37908786_37909740	-4.80573105207952	5.14699162972001	12.4523169806216	0.000417473625296306	0.0253632020777429	Interval_34583	chr15	37908787	37909740	+	0	NA	Intergenic	Intergenic	51792	Rrm2b	Rrm2b	NM_199476	NA	NA	Rrm2b	NA	NA	NA
chr15_38196995_38197927	3.99436112627207	3.18070308928757	14.3696329684156	0.000150205244349798	0.0163208459266068	Interval_34596	chr15	38196996	38197927	+	0	NA	Intergenic	Intergenic	-21742	Odf1	Odf1	NM_008757	NA	NA	Odf1	NA	NA	NA
chr15_38280233_38280799	4.73960680834901	3.80173052713791	19.7931625238981	8.62908095021832e-06	0.00489771873575984	Interval_34603	chr15	38280234	38280799	+	0	NA	Intergenic	Intergenic	20195	Klf10	Klf10	NM_001289471	NA	NA	Klf10	NA	NA	NA
chr15_39005816_39006781	-4.86744002172244	3.70582672832705	11.1310297651404	0.00084895447001262	0.0362942792807686	Interval_34646	chr15	39005817	39006781	+	0	NA	promoter-TSS (Fzd6)	-promoter-TSS (Fzd6)	-34	Fzd6	Fzd6	NM_001162494	NA	NA	Fzd6	NA	NA	NA
chr15_41774048_41774762	3.35782614562527	2.77877429796333	10.3065593090023	0.00132558198302793	0.0457042292904103	Interval_34701	chr15	41774049	41774762	+	0	NA	intron (Oxr1; intron 3 of 16)	-intron (Oxr1; intron 3 of 16)	-15110	Oxr1	Oxr1	NM_130885	NA	NA	Oxr1	NA	NA	NA
chr15_51071120_51071852	4.64373613497157	4.16513632999342	19.5087743095803	1.00138648077817e-05	0.00508121000304759	Interval_34880	chr15	51071121	51071852	+	0	NA	Intergenic	Intergenic	-181445	Trps1	Trps1	NM_032000	NA	NA	Trps1	NA	NA	NA
chr15_52758265_52758640	-8.10469996935889	2.60118130662817	13.142178648058	0.000288721942270629	0.0215491471941167	Interval_34915	chr15	52758266	52758640	+	0	NA	Intergenic	Intergenic	46008	Med30	Med30	NM_027212	NA	NA	Med30	NA	NA	NA
chr15_53122770_53123251	3.92915582419128	3.34568064561525	14.0563223557611	0.000177416388527537	0.017734064659163	Interval_34923	chr15	53122771	53123251	+	0	NA	intron (Ext1; intron 1 of 10)	-intron (Ext1; intron 1 of 10)	223172	Ext1	Ext1	NM_010162	NA	NA	Ext1	NA	NA	NA
chr15_55131948_55132828	3.8428446625202	3.27274814094275	13.4676181776661	0.000242716231295136	0.0200783929430562	Interval_34978	chr15	55131949	55132828	+	0	NA	intron (Deptor; intron 1 of 8)	-intron (Deptor; intron 1 of 8)	-18806	Gm9920	Gm9920	NR_045093	NA	NA	Gm9920	NA	NA	NA
chr15_55502244_55502678	-7.89786548928293	2.413796067652	12.3638624949455	0.000437724174346877	0.0259885537367562	Interval_34987	chr15	55502245	55502678	+	0	NA	intron (Col14a1; intron 45 of 47)	-intron (Col14a1; intron 45 of 47)	54851	Mrpl13	Mrpl13	NM_026759	NA	NA	Mrpl13	NA	NA	NA
chr15_57806289_57806568	-5.85549726821562	3.74720502503966	13.4999581237181	0.000238568777910782	0.0199496937739665	Interval_35034	chr15	57806290	57806568	+	0	NA	intron (Zhx2; intron 2 of 3)	-intron (Zhx2; intron 2 of 3)	85989	Derl1	Derl1	NM_024207	NA	NA	Derl1	NA	NA	NA
chr15_58196740_58197156	3.72876375430196	2.261380649332	11.4667843255724	0.000708511707565035	0.0331065318588994	Interval_35067	chr15	58196741	58197156	+	0	NA	intron (Fbxo32; intron 4 of 8)	-intron (Fbxo32; intron 4 of 8)	17944	Fbxo32	Fbxo32	NM_026346	NA	NA	Fbxo32	NA	NA	NA
chr15_58363335_58363736	6.1475251105294	0.179053012779333	11.5722031318002	0.000669450530920087	0.0320992316954197	Interval_35078	chr15	58363336	58363736	+	0	NA	intron (Anxa13; intron 2 of 8)	-intron (Anxa13; intron 2 of 8)	25738	Anxa13	Anxa13	NM_027211	NA	NA	Anxa13	NA	NA	NA
chr15_58749063_58749520	3.55233942567659	3.10846829302426	11.6393199997558	0.000645722037397002	0.0320798636525826	Interval_35100	chr15	58749064	58749520	+	0	NA	Intergenic	Intergenic	74135	Tmem65	Tmem65	NM_175212	NA	NA	Tmem65	NA	NA	NA
chr15_58749989_58750500	3.91018019228961	2.59762094643678	13.1305526708062	0.000290519062266215	0.0215491471941167	Interval_35101	chr15	58749990	58750500	+	0	NA	Intergenic	Intergenic	73182	Tmem65	Tmem65	NM_175212	NA	NA	Tmem65	NA	NA	NA
chr15_59006637_59007301	-5.36400272591902	5.12442713692982	14.2520257671609	0.000159888618158624	0.0169501394309175	Interval_35118	chr15	59006638	59007301	+	0	NA	intron (Mtss1; intron 3 of 14)	-intron (Mtss1; intron 3 of 13)	73159	Ndufb9	Ndufb9	NM_023172	NA	NA	Ndufb9	NA	NA	NA
chr15_59058950_59059924	-5.86632390458964	6.40097348615361	16.9871051381207	3.76345497914627e-05	0.00912177077957533	Interval_35129	chr15	59058951	59059924	+	0	NA	intron (Mtss1; intron 1 of 14)	-intron (Mtss1; intron 1 of 13)	22589	Mtss1	Mtss1	NM_001146180	NA	NA	Mtss1	NA	NA	NA
chr15_59062162_59062385	-4.54630443212856	3.94407342585132	10.5629672112024	0.00115375843161797	0.0427955137291575	Interval_35130	chr15	59062163	59062385	+	0	NA	intron (Mtss1; intron 1 of 14)	-intron (Mtss1; intron 1 of 13)	19752	Mtss1	Mtss1	NM_001146180	NA	NA	Mtss1	NA	NA	NA
chr15_59486300_59486548	4.1483094933653	0.959142363004617	10.4356344431647	0.00123607081247521	0.0437330528158467	Interval_35164	chr15	59486301	59486548	+	0	NA	intron (Nsmce2; intron 4 of 6)	-intron (Nsmce2; intron 4 of 4)	112226	Nsmce2	Nsmce2	NM_026746	NA	NA	Nsmce2	NA	NA	NA
chr15_59525762_59526460	-9.29717606825158	3.72217418131073	17.8751400514724	2.3588237652827e-05	0.00742660031739369	Interval_35166	chr15	59525763	59526460	+	0	NA	intron (Nsmce2; intron 4 of 6)	-intron (Nsmce2; intron 4 of 4)	-122543	Trib1	Trib1	NM_144549	NA	NA	Trib1	NA	NA	NA
chr15_60141533_60142138	3.73038052103676	5.02754340822505	13.9529910833569	0.000187439186603533	0.0182257146951573	Interval_35202	chr15	60141534	60142138	+	0	NA	Intergenic	Intergenic	-125218	4933412E24Rik	4933412E24Rik	NM_027668	NA	NA	4933412E24Rik	NA	NA	NA
chr15_60854297_60855252	3.90590372727582	2.6821619788584	13.1206586283158	0.000292057343090728	0.0215491471941167	Interval_35214	chr15	60854298	60855252	+	0	NA	Intergenic	Intergenic	-29695	Fam84b	Fam84b	NM_001162926	NA	NA	Fam84b	NA	NA	NA
chr15_62057314_62057962	-7.9003395287482	2.41471717786514	12.3693477798702	0.000436440041410248	0.0259648290543713	Interval_35241	chr15	62057315	62057962	+	0	NA	intron (Pvt1; intron 1 of 8)	-intron (Pvt1; intron 1 of 8)	19651	Pvt1	Pvt1	NR_003368	NA	NA	Pvt1	NA	NA	NA
chr15_6334786_6335325	3.59545484390475	2.69510672657781	11.4532901402923	0.000713675267714455	0.0332289747811388	Interval_33673	chr15	6334787	6335325	+	0	NA	intron (Dab2; intron 1 of 13)	-intron (Dab2; intron 1 of 13)	-51692	Dab2	Dab2	NM_001008702	NA	NA	Dab2	NA	NA	NA
chr15_63371159_63372039	-6.44009811730307	4.3104282982978	15.8795481340241	6.75042644545822e-05	0.0119402469049359	Interval_35289	chr15	63371160	63372039	+	0	NA	Intergenic	Intergenic	108009	Gm20740	Gm20740	NR_045279	NA	NA	Gm20740	NA	NA	NA
chr15_63648044_63648595	4.82082093398466	3.946681224888	20.4144363151437	6.23576187209415e-06	0.00405840023255308	Interval_35300	chr15	63648045	63648595	+	0	NA	Intergenic	Intergenic	160419	Gsdmc	Gsdmc	NM_031378	NA	NA	Gsdmc	NA	NA	NA
chr15_63969140_63969547	4.08150977344864	1.32155979148729	11.3478233495413	0.000755364474532116	0.0341508381461475	Interval_35311	chr15	63969141	63969547	+	0	NA	intron (Fam49b; intron 2 of 11)	-intron (Fam49b; intron 2 of 11)	54883	Gsdmcl-ps	Gsdmcl-ps	NR_029414	NA	NA	Gsdmcl-ps	NA	NA	NA
chr15_64043617_64043934	5.22853771171717	1.20038106483156	14.6203766653724	0.000131485138782515	0.015518713976728	Interval_35322	chr15	64043618	64043934	+	0	NA	intron (Fam49b; intron 1 of 11)	-intron (Fam49b; intron 1 of 11)	16672	Fam49b	Fam49b	NM_144846	NA	NA	Fam49b	NA	NA	NA
chr15_6592666_6592925	5.37974227586919	1.31932155216394	15.6301750871924	7.70157411167572e-05	0.0124901509675704	Interval_33688	chr15	6592667	6592925	+	0	NA	intron (Fyb; intron 1 of 17)	-intron (Fyb; intron 1 of 16)	12949	Fyb	Fyb	NM_011815	NA	NA	Fyb	NA	NA	NA
chr15_66730105_66730749	3.91456064540273	2.72564094733598	13.3616739593594	0.000256818972219583	0.0203987640791554	Interval_35393	chr15	66730106	66730749	+	0	NA	intron (Tg; intron 27 of 47)	-intron (Tg; intron 27 of 47)	59657	Tg	Tg	NM_009375	NA	NA	Tg	NA	NA	NA
chr15_66810054_66810437	4.72343163713107	3.20574725738582	18.6477954675527	1.57228968096824e-05	0.00614840355431509	Interval_35402	chr15	66810055	66810437	+	0	NA	intron (Sla; intron 1 of 7)	-intron (Sla; intron 1 of 7)	21583	Sla	Sla	NM_001029841	NA	NA	Sla	NA	NA	NA
chr15_66877524_66878347	4.54772265788048	2.39783565204794	16.0804058275069	6.07089426269891e-05	0.0111978195415328	Interval_35417	chr15	66877525	66878347	+	0	NA	Intergenic	Intergenic	-13457	Wisp1	Wisp1	NM_018865	NA	NA	Wisp1	NA	NA	NA
chr15_67217982_67218675	-4.84003031429535	3.68021256519354	11.0249330241084	0.000898945266831506	0.0373618094836436	Interval_35458	chr15	67217983	67218675	+	0	NA	Intergenic	Intergenic	-8440	1700012I11Rik	1700012I11Rik	NR_045140	NA	NA	1700012I11Rik	NA	NA	NA
chr15_68176286_68176914	-5.48066946366961	5.23813348465864	14.7325230753193	0.000123890628447692	0.015054263138332	Interval_35482	chr15	68176287	68176914	+	0	NA	intron (Zfat; intron 7 of 15)	-intron (Zfat; intron 7 of 15)	82256	Zfat	Zfat	NM_198644	NA	NA	Zfat	NA	NA	NA
chr15_68217950_68218469	4.30250662088612	3.05562462304355	16.061393364854	6.1321545030941e-05	0.0112098214527493	Interval_35486	chr15	68217951	68218469	+	0	NA	intron (Zfat; intron 2 of 15)	-intron (Zfat; intron 2 of 15)	40646	Zfat	Zfat	NM_198644	NA	NA	Zfat	NA	NA	NA
chr15_73031570_73032121	3.64586186450276	2.55679984141101	11.4535466636585	0.000713576755239982	0.0332289747811388	Interval_35594	chr15	73031571	73032121	+	0	NA	intron (Trappc9; intron 4 of 21)	-intron (Trappc9; intron 5 of 17)	29358	Trappc9	Trappc9	NM_180662	NA	NA	Trappc9	NA	NA	NA
chr15_73051931_73052502	4.6574735692536	3.24101491838444	18.4276708587655	1.76476607840031e-05	0.00652078236777097	Interval_35597	chr15	73051932	73052502	+	0	NA	exon (Trappc9; exon 3 of 18)	-exon (Trappc9; exon 3 of 18)	8987	Trappc9	Trappc9	NM_180662	NA	NA	Trappc9	NA	NA	NA
chr15_73521213_73521845	-4.5404859188892	4.32934277377169	10.9348965157249	0.000943697559897228	0.0383227733259275	Interval_35638	chr15	73521214	73521845	+	0	NA	intron (Dennd3; intron 1 of 22)	-intron (Dennd3; intron 1 of 22)	8969	Dennd3	Dennd3	NM_001081066	NA	NA	Dennd3	NA	NA	NA
chr15_73627193_73627998	3.51485174913823	4.32762154494121	12.2946207586776	0.000454265665868819	0.0264679384180245	Interval_35656	chr15	73627194	73627998	+	0	NA	Intergenic	Intergenic	-31070	Slc45a4	Slc45a4	NM_001033219	NA	NA	Slc45a4	NA	NA	NA
chr15_73629241_73629917	4.11434739882564	3.94235344178086	15.8793871698693	6.75100061305788e-05	0.0119402469049359	Interval_35657	chr15	73629242	73629917	+	0	NA	Intergenic	Intergenic	-33053	Slc45a4	Slc45a4	NM_001033219	NA	NA	Slc45a4	NA	NA	NA
chr15_7463857_7464625	3.46030494828281	4.22276899439479	11.8756334413736	0.000568731234507179	0.0298735369249078	Interval_33735	chr15	7463858	7464625	+	0	NA	Intergenic	Intergenic	-65851	Egflam	Egflam	NM_178748	NA	NA	Egflam	NA	NA	NA
chr15_75356196_75356396	4.76211958243414	0.853411694268462	11.6829316454005	0.000630760670580684	0.0317745307828712	Interval_35755	chr15	75356197	75356396	+	0	NA	Intergenic	Intergenic	75533	9030619P08Rik	9030619P08Rik	NR_108041	NA	NA	9030619P08Rik	NA	NA	NA
chr15_75430727_75431150	4.61877577445743	1.81455296570191	14.8864207112028	0.000114181967334767	0.0143797743151429	Interval_35757	chr15	75430728	75431150	+	0	NA	intron (9030619P08Rik; intron 2 of 3)	-intron (9030619P08Rik; intron 2 of 3)	890	9030619P08Rik	9030619P08Rik	NR_108041	NA	NA	9030619P08Rik	NA	NA	NA
chr15_75431645_75432107	4.19521112163389	2.69817360514418	14.8306004270542	0.000117611587942374	0.014613607755572	Interval_35758	chr15	75431646	75432107	+	0	NA	promoter-TSS (9030619P08Rik)	-promoter-TSS (9030619P08Rik)	-47	9030619P08Rik	9030619P08Rik	NR_108041	NA	NA	9030619P08Rik	NA	NA	NA
chr15_75658468_75658897	-6.65801647137894	4.5212045542118	16.778917663877	4.199731363495e-05	0.00953364360875458	Interval_35764	chr15	75658469	75658897	+	0	NA	intron (Top1mt; intron 12 of 13)	-intron (Top1mt; intron 12 of 13)	20107	Top1mt	Top1mt	NM_028404	NA	NA	Top1mt	NA	NA	NA
chr15_75659307_75660363	-4.73137090425619	5.47855496844301	12.4094252200079	0.000427172327370759	0.0256765204343937	Interval_35765	chr15	75659308	75660363	+	0	NA	intron (Top1mt; intron 12 of 13)	-intron (Top1mt; intron 12 of 13)	18955	Top1mt	Top1mt	NM_028404	NA	NA	Top1mt	NA	NA	NA
chr15_76188307_76189037	4.98818846901155	4.63953343202614	22.3181584592392	2.31011808394229e-06	0.00293214954052903	Interval_35811	chr15	76188308	76189037	+	0	NA	intron (Plec; intron 15 of 31)	-intron (Plec; intron 16 of 32)	7038	Plec	Plec	NM_011117	NA	NA	Plec	NA	NA	NA
chr15_76281227_76281942	-6.09478445741909	3.9763414424622	14.4652149898905	0.000142771865593748	0.0158653158857539	Interval_35830	chr15	76281228	76281942	+	0	NA	intron (Spatc1; intron 1 of 4)	-intron (Spatc1; intron 1 of 4)	-11746	Gm10872	Gm10872	NR_045747	NA	NA	Gm10872	NA	NA	NA
chr15_76462351_76463144	3.93064293546042	4.38688837290388	15.007599528178	0.000107079098243318	0.0141003317641795	Interval_35846	chr15	76462352	76463144	+	0	NA	intron (Bop1; intron 3 of 15)	-intron (Bop1; intron 3 of 15)	5310	Scx	Scx	NM_198885	NA	NA	Scx	NA	NA	NA
chr15_76681253_76681992	-4.41371108798107	3.81914390501044	10.0516024191262	0.00152215482636145	0.0494165123666103	Interval_35869	chr15	76681254	76681992	+	0	NA	intron (Ppp1r16a; intron 1 of 10)	-intron (Ppp1r16a; intron 1 of 10)	9943	Ppp1r16a	Ppp1r16a	NM_033371	NA	NA	Ppp1r16a	NA	NA	NA
chr15_77805708_77806308	3.94295073609747	2.15962349905235	12.4619180066953	0.000415333246043191	0.0253290277376912	Interval_35917	chr15	77805709	77806308	+	0	NA	intron (Myh9; intron 3 of 40)	-intron (Myh9; intron 3 of 40)	36167	Myh9	Myh9	NM_022410	NA	NA	Myh9	NA	NA	NA
chr15_77881803_77882010	5.92852053635572	0.0523005374197657	10.4258947091138	0.00124260644863639	0.0437330528158467	Interval_35931	chr15	77881804	77882010	+	0	NA	Intergenic	Intergenic	-39732	Myh9	Myh9	NM_022410	NA	NA	Myh9	NA	NA	NA
chr15_78475244_78475952	3.76387270206687	2.72541749875123	12.3847946861522	0.000432844228909096	0.02585390946252	Interval_35977	chr15	78475245	78475952	+	0	NA	Intergenic	Intergenic	-6964	Tmprss6	Tmprss6	NM_027902	NA	NA	Tmprss6	NA	NA	NA
chr15_78528770_78529265	3.69610589505665	3.31843492288668	12.7914654507357	0.0003482042458059	0.0232717988526849	Interval_35984	chr15	78528771	78529265	+	0	NA	intron (C1qtnf6; intron 1 of 2)	-intron (C1qtnf6; intron 1 of 3)	633	C1qtnf6	C1qtnf6	NM_001204152	NA	NA	C1qtnf6	NA	NA	NA
chr15_78716784_78717307	-4.77607082931453	4.55524832330644	11.8684358698181	0.000570933421473978	0.0299320499132793	Interval_36015	chr15	78716785	78717307	+	0	NA	intron (Elfn2; intron 1 of 1)	-intron (Elfn2; intron 1 of 1)	1067	Elfn2	Elfn2	NM_183141	NA	NA	Elfn2	NA	NA	NA
chr15_78726633_78727213	4.35608666591814	3.41272093287155	16.6652410339088	4.45905899832077e-05	0.00981255829424155	Interval_36019	chr15	78726634	78727213	+	0	NA	Intergenic	Intergenic	-8810	Elfn2	Elfn2	NM_183141	NA	NA	Elfn2	NA	NA	NA
chr15_78996596_78997068	4.4361847792738	3.17238277319206	17.0265510160188	3.68607614593266e-05	0.00896042249725696	Interval_36064	chr15	78996597	78997068	+	0	NA	intron (Gm10865; intron 2 of 2)	-intron (Triobp; intron 7 of 13)	-5391	Mir6956	Mir6956	NR_105921	NA	NA	Mir6956	NA	NA	NA
chr15_79051268_79052144	3.90590372727582	2.6821619788584	13.1206586283158	0.000292057343090728	0.0215491471941167	Interval_36074	chr15	79051269	79052144	+	0	NA	Intergenic	Intergenic	9821	Galr3	Galr3	NM_015738	NA	NA	Galr3	NA	NA	NA
chr15_79323301_79323977	3.50947561008086	4.16685612294519	12.1910766971186	0.000480186596692446	0.0270396209040239	Interval_36095	chr15	79323302	79323977	+	0	NA	intron (Pla2g6; intron 1 of 15)	-intron (Pla2g6; intron 1 of 16)	4732	Pla2g6	Pla2g6	NM_001199025	NA	NA	Pla2g6	NA	NA	NA
chr15_79617175_79617477	4.08362529629077	1.46204032148634	11.4232441348319	0.000725309384837811	0.0334402581596003	Interval_36129	chr15	79617176	79617477	+	0	NA	intron (Fam227a; intron 16 of 17)	-intron (Fam227a; intron 16 of 17)	-12217	Dmc1	Dmc1	NM_001278226	NA	NA	Dmc1	NA	NA	NA
chr15_79618532_79618910	4.0699441869912	0.979364190814758	10.024206555924	0.00154496215569871	0.0496127681707197	Interval_36130	chr15	79618533	79618910	+	0	NA	intron (Fam227a; intron 15 of 17)	-intron (Fam227a; intron 15 of 17)	-13612	Dmc1	Dmc1	NM_001278226	NA	NA	Dmc1	NA	NA	NA
chr15_79956581_79956790	4.79665490974114	1.44854140629519	14.5473227042123	0.000136682738363315	0.0156856249694848	Interval_36155	chr15	79956582	79956790	+	0	NA	Intergenic	Intergenic	-24040	Cbx7	Cbx7	NM_144811	NA	NA	Cbx7	NA	NA	NA
chr15_80050153_80050532	4.63729425032624	2.59334242092819	16.7547207127182	4.25363025578821e-05	0.00959784914320594	Interval_36171	chr15	80050154	80050532	+	0	NA	Intergenic	Intergenic	28236	Snord83b	Snord83b	NR_028282	NA	NA	Snord83b	NA	NA	NA
chr15_80531055_80531944	4.21163849491673	3.62132168273159	16.0457650389137	6.18297599533883e-05	0.0112287526939798	Interval_36213	chr15	80531056	80531944	+	0	NA	intron (Enthd1; intron 2 of 5)	-intron (Enthd1; intron 2 of 5)	28970	Enthd1	Enthd1	NM_001163189	NA	NA	Enthd1	NA	NA	NA
chr15_80814736_80815211	4.34679137585879	1.59543376702652	13.0643956813745	0.000300962291544375	0.0217558688869644	Interval_36250	chr15	80814737	80815211	+	0	NA	intron (Tnrc6b; intron 1 of 21)	-intron (Tnrc6b; intron 4 of 24)	16364	Tnrc6b	Tnrc6b	NM_177124	NA	NA	Tnrc6b	NA	NA	NA
chr15_81118631_81119171	-5.46615943105624	3.37921431602413	11.9605799690186	0.000543379546320248	0.0289787638866137	Interval_36271	chr15	81118632	81119171	+	0	NA	intron (Mkl1; intron 1 of 13)	-intron (Mkl1; intron 1 of 13)	-13854	Mkl1	Mkl1	NM_001082536	NA	NA	Mkl1	NA	NA	NA
chr15_81260104_81260578	3.52592896911779	2.82785715539486	11.259211258972	0.000792288691285053	0.0352482687709772	Interval_36284	chr15	81260105	81260578	+	0	NA	Intergenic	Intergenic	-12370	8430426J06Rik	8430426J06Rik	NR_077230	NA	NA	8430426J06Rik	NA	NA	NA
chr15_83084214_83084660	3.72015104852389	2.1046384269328	11.3660292907775	0.000747996139229125	0.0339430554274998	Interval_36429	chr15	83084215	83084660	+	0	NA	Intergenic	Intergenic	-15768	Serhl	Serhl	NM_023475	NA	NA	Serhl	NA	NA	NA
chr15_83628688_83629618	3.61279625556941	3.15786112564298	12.0311047708472	0.000523200566195471	0.0283657203232781	Interval_36480	chr15	83628689	83629618	+	0	NA	intron (Scube1; intron 9 of 21)	-intron (Scube1; intron 10 of 22)	-33996	Ttll12	Ttll12	NM_183017	NA	NA	Ttll12	NA	NA	NA
chr15_84570635_84571707	-4.32509095014666	4.6845667804557	10.53884359831	0.00116891534457076	0.0429772715924349	Interval_36542	chr15	84570636	84571707	+	0	NA	Intergenic	Intergenic	-13348	Ldoc1l	Ldoc1l	NM_177630	NA	NA	Ldoc1l	NA	NA	NA
chr15_84714648_84715376	3.62987097752968	3.09061694514394	12.2032681282434	0.000477058691123722	0.0270205696895135	Interval_36568	chr15	84714649	84715376	+	0	NA	exon (Gm20556; exon 3 of 3)	-exon (Gm20556; exon 3 of 3)	-5040	Arhgap8	Arhgap8	NM_001164627	NA	NA	Arhgap8	NA	NA	NA
chr15_85863024_85863787	3.64561757972721	2.65773733996832	11.7585922777273	0.00060563012778692	0.0310929793699956	Interval_36649	chr15	85863025	85863787	+	0	NA	intron (Gtse1; intron 3 of 10)	-intron (Gtse1; intron 4 of 11)	3460	Gtse1	Gtse1	NM_001168672	NA	NA	Gtse1	NA	NA	NA
chr15_85969518_85970169	3.36369892582357	3.33561739140401	10.8090946533273	0.00101002683307018	0.0395564199352417	Interval_36663	chr15	85969519	85970169	+	0	NA	intron (Celsr1; intron 2 of 34)	-intron (Celsr1; intron 2 of 34)	63933	Celsr1	Celsr1	NM_009886	NA	NA	Celsr1	NA	NA	NA
chr15_86064208_86064779	-5.29537978449888	5.62337760571515	14.4529438037655	0.000143705072352369	0.0158768200054199	Interval_36678	chr15	86064209	86064779	+	0	NA	intron (Gramd4; intron 1 of 18)	-intron (Gramd4; intron 1 of 18)	6799	Gramd4	Gramd4	NM_172611	NA	NA	Gramd4	NA	NA	NA
chr15_89239889_89240292	4.0580657973803	2.37757398595206	13.5776570789432	0.000228893752536061	0.0196042956807204	Interval_36798	chr15	89239890	89240292	+	0	NA	intron (Ppp6r2; intron 1 of 7)	-intron (Ppp6r2; intron 1 of 24)	28532	Ppp6r2	Ppp6r2	NM_026813	NA	NA	Ppp6r2	NA	NA	NA
chr15_89309750_89310607	3.80100374659554	4.099368013322	13.9691971821976	0.000185830330781197	0.0181232314507266	Interval_36802	chr15	89309751	89310607	+	0	NA	intron (Sbf1; intron 1 of 40)	-intron (Sbf1; intron 1 of 39)	-4447	Mir6959	Mir6959	NR_105924	NA	NA	Mir6959	NA	NA	NA
chr15_92133935_92134897	3.32899357307766	3.40939770040133	10.6413240586447	0.001105884706575	0.0416251061491908	Interval_36900	chr15	92133936	92134897	+	0	NA	intron (Cntn1; intron 1 of 23)	-intron (Cntn1; intron 1 of 23)	6288	Cntn1	Cntn1	NM_007727	NA	NA	Cntn1	NA	NA	NA
chr15_92340266_92340881	-8.33048453682786	2.80988887221226	14.0123726029285	0.000181611665837249	0.0179482836169082	Interval_36905	chr15	92340267	92340881	+	0	NA	exon (Cntn1; exon 24 of 24)	-exon (Cntn1; exon 24 of 24)	212446	Cntn1	Cntn1	NM_007727	NA	NA	Cntn1	NA	NA	NA
chr15_95962384_95963581	-5.13691486906761	5.21378606031087	13.6020912864676	0.000225933695601071	0.0195120803028363	Interval_37029	chr15	95962385	95963581	+	0	NA	intron (Ano6; intron 17 of 19)	-intron (Ano6; intron 18 of 20)	116570	D030018L15Rik	D030018L15Rik	NR_126492	NA	NA	D030018L15Rik	NA	NA	NA
chr15_96297077_96297426	-7.77718650308018	2.30265374401773	11.9083483013579	0.000558829287454478	0.0295464379155497	Interval_37043	chr15	96297078	96297426	+	0	NA	intron (Arid2; intron 3 of 20)	-intron (Arid2; intron 3 of 20)	9730	Arid2	Arid2	NM_175251	NA	NA	Arid2	NA	NA	NA
chr15_96492241_96492661	-5.99395318146609	3.87925452510324	14.0562097537546	0.000177427011396368	0.017734064659163	Interval_37056	chr15	96492242	96492661	+	0	NA	Intergenic	Intergenic	-31608	Scaf11	Scaf11	NM_028148	NA	NA	Scaf11	NA	NA	NA
chr15_96607332_96607784	-4.97943947218167	3.81217877486084	11.5701348184394	0.000670195589449674	0.0321092903016413	Interval_37071	chr15	96607333	96607784	+	0	NA	intron (Slc38a1; intron 4 of 15)	-intron (Slc38a1; intron 4 of 15)	34404	Slc38a1	Slc38a1	NM_001166458	NA	NA	Slc38a1	NA	NA	NA
chr15_96719504_96719782	3.70228657357101	1.7138832984304	10.4875517524016	0.00120181517045763	0.0432736259516346	Interval_37086	chr15	96719505	96719782	+	0	NA	Intergenic	Intergenic	-19945	Slc38a2	Slc38a2	NM_175121	NA	NA	Slc38a2	NA	NA	NA
chr15_9701925_9702350	4.38117658415041	2.46798838485247	15.4189113967775	8.61220881027676e-05	0.0129527620506562	Interval_33789	chr15	9701926	9702350	+	0	NA	intron (Spef2; intron 9 of 17)	-intron (Spef2; intron 10 of 36)	46730	Spef2	Spef2	NM_001305044	NA	NA	Spef2	NA	NA	NA
chr15_97258964_97260126	-6.61212298625681	4.47702188516927	16.5895799035555	4.64052846706165e-05	0.0100471122378024	Interval_37107	chr15	97258965	97260126	+	0	NA	intron (Pced1b; intron 1 of 5)	-intron (Pced1b; intron 1 of 5)	-12258	Amigo2	Amigo2	NM_001164602	NA	NA	Amigo2	NA	NA	NA
chr15_97504233_97504604	3.86107539696796	1.53066695563157	10.8590858476226	0.000983122128404517	0.0391480154808166	Interval_37133	chr15	97504234	97504604	+	0	NA	Intergenic	Intergenic	201403	Rpap3	Rpap3	NM_028003	NA	NA	Rpap3	NA	NA	NA
chr15_97572993_97573399	4.55472584318573	2.21415383342783	15.4623902301987	8.41633778675977e-05	0.0129099962107418	Interval_37136	chr15	97572994	97573399	+	0	NA	Intergenic	Intergenic	132626	Rpap3	Rpap3	NM_028003	NA	NA	Rpap3	NA	NA	NA
chr15_97578087_97578505	3.79141771758949	2.67445959041149	12.3911799008956	0.000431366590559156	0.0258298790023998	Interval_37137	chr15	97578088	97578505	+	0	NA	Intergenic	Intergenic	127526	Rpap3	Rpap3	NM_028003	NA	NA	Rpap3	NA	NA	NA
chr15_98170280_98170929	3.19110407948091	4.12107427219528	10.2325846586516	0.00137981176696651	0.0467820189352823	Interval_37194	chr15	98170281	98170929	+	0	NA	TTS (Ccdc184)	-TTS (Ccdc184)	2799	Ccdc184	Ccdc184	NM_177716	NA	NA	Ccdc184	NA	NA	NA
chr15_98589712_98590305	4.501627844663	2.90582072369166	16.7098505892952	4.35542616489508e-05	0.00968646779072666	Interval_37219	chr15	98589713	98590305	+	0	NA	TTS (4930415O20Rik)	-TTS (4930415O20Rik)	17624	Adcy6	Adcy6	NM_007405	NA	NA	Adcy6	NA	NA	NA
chr15_98590835_98591078	4.58143975067483	1.35686945605667	13.1571662299118	0.000286421717556211	0.0215001444142076	Interval_37220	chr15	98590836	98591078	+	0	NA	exon (Adcy6; exon 22 of 22)	-exon (Adcy6; exon 22 of 22)	16676	Adcy6	Adcy6	NM_007405	NA	NA	Adcy6	NA	NA	NA
chr15_99253793_99254839	-4.89607858938979	5.23458793612355	12.8181428480319	0.000343274290958263	0.0230158916518828	Interval_37292	chr15	99253794	99254839	+	0	NA	intron (1700120C14Rik; intron 1 of 2)	-intron (1700120C14Rik; intron 1 of 2)	-2355	Mcrs1	Mcrs1	NM_001164156	NA	NA	Mcrs1	NA	NA	NA
chr15_99255381_99255851	-4.94422608954854	4.71732197207554	12.5429870143611	0.000397696059576666	0.0247590075732161	Interval_37293	chr15	99255382	99255851	+	0	NA	intron (1700120C14Rik; intron 1 of 2)	-intron (1700120C14Rik; intron 1 of 2)	-3655	Mcrs1	Mcrs1	NM_001164156	NA	NA	Mcrs1	NA	NA	NA
chr15_99433790_99433973	4.76211958243414	0.853411694268462	11.6829316454005	0.000630760670580684	0.0317745307828712	Interval_37315	chr15	99433791	99433973	+	0	NA	intron (Nckap5l; intron 3 of 12)	-intron (Nckap5l; intron 3 of 12)	23866	Nckap5l	Nckap5l	NM_001001884	NA	NA	Nckap5l	NA	NA	NA
chr15_99449058_99449731	3.96140793136676	3.96090473921527	14.8557548910124	0.000116053435655177	0.0144932300145333	Interval_37318	chr15	99449059	99449731	+	0	NA	intron (Nckap5l; intron 1 of 12)	-intron (Nckap5l; intron 1 of 12)	8353	Nckap5l	Nckap5l	NM_001001884	NA	NA	Nckap5l	NA	NA	NA
chr15_99494779_99495368	3.77229859113146	2.34838150762534	11.9881386094894	0.000535402415539916	0.0287144913758627	Interval_37323	chr15	99494780	99495368	+	0	NA	Intergenic	Intergenic	-20344	Bcdin3d	Bcdin3d	NM_029236	NA	NA	Bcdin3d	NA	NA	NA
chr15_99802994_99803658	3.45907008457449	4.00438333932888	11.7812866202594	0.000598291185780609	0.0308069857474264	Interval_37353	chr15	99802995	99803658	+	0	NA	intron (Lima1; intron 3 of 7)	-intron (Lima1; intron 6 of 10)	16823	Lima1	Lima1	NM_001113545	NA	NA	Lima1	NA	NA	NA
chr16_10358051_10358966	-5.72402084290614	5.07793819606736	15.3046928195384	9.14889477185542e-05	0.0133563641440294	Interval_37917	chr16	10358052	10358966	+	0	NA	intron (Tekt5; intron 6 of 6)	-intron (Tekt5; intron 6 of 6)	-27224	Gm1600	Gm1600	NR_126064	NA	NA	Gm1600	NA	NA	NA
chr16_10495649_10496482	-4.68187841454737	5.02724652507826	11.9537825929763	0.00054536549617872	0.0290562912522009	Interval_37932	chr16	10495650	10496482	+	0	NA	intron (Ciita; intron 2 of 19)	-intron (Ciita; intron 1 of 18)	7888	Ciita	Ciita	NM_007575	NA	NA	Ciita	NA	NA	NA
chr16_10499154_10499426	-5.33005845802289	3.25024317667291	11.4282163653618	0.000723370938991905	0.0334402581596003	Interval_37933	chr16	10499155	10499426	+	0	NA	intron (Ciita; intron 2 of 19)	-intron (Ciita; intron 1 of 18)	11112	Ciita	Ciita	NM_007575	NA	NA	Ciita	NA	NA	NA
chr16_10508640_10509570	-4.73268147693362	4.82229741516801	11.9653481809833	0.000541990803906871	0.028919456228064	Interval_37934	chr16	10508641	10509570	+	0	NA	intron (Ciita; intron 8 of 18)	-intron (Ciita; intron 8 of 18)	20927	Ciita	Ciita	NM_007575	NA	NA	Ciita	NA	NA	NA
chr16_10524927_10525260	3.68071663141816	1.95278655930287	10.7984328726398	0.00101586055065433	0.039651184331141	Interval_37937	chr16	10524928	10525260	+	0	NA	intron (Ciita; intron 17 of 18)	-intron (Ciita; intron 17 of 18)	17960	Dexi	Dexi	NM_021428	NA	NA	Dexi	NA	NA	NA
chr16_10576435_10576777	4.60844408778338	2.12996321467168	15.7994083658178	7.04245262143527e-05	0.0121274050677658	Interval_37943	chr16	10576436	10576777	+	0	NA	exon (Clec16a; exon 7 of 23)	-exon (Clec16a; exon 7 of 23)	31267	Clec16a	Clec16a	NM_177562	NA	NA	Clec16a	NA	NA	NA
chr16_10584794_10585566	4.71771193015476	3.34058049566609	18.6429066561975	1.57632652196594e-05	0.00614840355431509	Interval_37945	chr16	10584795	10585566	+	0	NA	intron (Clec16a; intron 9 of 22)	-intron (Clec16a; intron 9 of 22)	39841	Clec16a	Clec16a	NM_177562	NA	NA	Clec16a	NA	NA	NA
chr16_10814774_10815407	3.31812819952886	2.9722843849399	10.2944496503893	0.00133430943366187	0.0458297009030937	Interval_37973	chr16	10814775	10815407	+	0	NA	Intergenic	Intergenic	-18268	Prm1	Prm1	NM_013637	NA	NA	Prm1	NA	NA	NA
chr16_10947731_10948363	4.01666354014375	2.81790065397798	13.8796601754084	0.000194896309867811	0.0186533160354275	Interval_37996	chr16	10947732	10948363	+	0	NA	Intergenic	Intergenic	-33250	Gm21859	Gm21859	NR_131135	NA	NA	Gm21859	NA	NA	NA
chr16_11263215_11263857	5.20120849969849	3.48163024797981	21.9323075388172	2.82438746449908e-06	0.00317449003106624	Interval_38028	chr16	11263216	11263857	+	0	NA	Intergenic	Intergenic	-9091	Mir1945	Mir1945	NR_035466	NA	NA	Mir1945	NA	NA	NA
chr16_11448496_11449097	3.41786614627692	2.79275006305061	10.6730943870167	0.00108705116529764	0.0412440233053471	Interval_38049	chr16	11448497	11449097	+	0	NA	intron (Snx29; intron 13 of 20)	-intron (Snx29; intron 6 of 13)	125893	Snx29	Snx29	NM_001290148	NA	NA	Snx29	NA	NA	NA
chr16_11467415_11468061	3.56874519026352	2.13611721420629	10.4727072545837	0.00121151049294542	0.0434431453881984	Interval_38053	chr16	11467416	11468061	+	0	NA	intron (Snx29; intron 13 of 20)	-intron (Snx29; intron 6 of 13)	144834	Snx29	Snx29	NM_001290148	NA	NA	Snx29	NA	NA	NA
chr16_11526262_11526797	4.20118035856189	3.26405585363873	15.6880517460154	7.46945337886782e-05	0.0123398405115497	Interval_38060	chr16	11526263	11526797	+	0	NA	intron (Snx29; intron 14 of 20)	-intron (Snx29; intron 7 of 13)	203626	Snx29	Snx29	NM_001290148	NA	NA	Snx29	NA	NA	NA
chr16_11562224_11562800	4.02115535650373	2.33074869355913	13.0154649723183	0.000308929051473451	0.0220074520079364	Interval_38062	chr16	11562225	11562800	+	0	NA	intron (Snx29; intron 14 of 20)	-intron (Snx29; intron 7 of 13)	-217190	4833415N18Rik	4833415N18Rik	NR_126430	NA	NA	4833415N18Rik	NA	NA	NA
chr16_11645793_11646037	4.46336520607211	1.94429750057896	14.77858327453	0.000120900832836163	0.0148360908611301	Interval_38072	chr16	11645794	11646037	+	0	NA	intron (Snx29; intron 16 of 20)	-intron (Snx29; intron 9 of 13)	-133787	4833415N18Rik	4833415N18Rik	NR_126430	NA	NA	4833415N18Rik	NA	NA	NA
chr16_11662751_11663169	4.6586425454089	2.84020675311499	17.8219972417472	2.4256273507934e-05	0.00756853658876813	Interval_38078	chr16	11662752	11663169	+	0	NA	intron (Snx29; intron 18 of 20)	-intron (Snx29; intron 11 of 13)	-116742	4833415N18Rik	4833415N18Rik	NR_126430	NA	NA	4833415N18Rik	NA	NA	NA
chr16_11714412_11714994	-5.16149951044646	3.98565906895318	12.2905517787507	0.000455257120571283	0.0264961672043848	Interval_38084	chr16	11714413	11714994	+	0	NA	intron (Snx29; intron 18 of 20)	-intron (Snx29; intron 11 of 13)	-64999	4833415N18Rik	4833415N18Rik	NR_126430	NA	NA	4833415N18Rik	NA	NA	NA
chr16_14444230_14444568	4.59614258809145	1.86701936648506	14.7582019707646	0.000122214731469917	0.0148891159103584	Interval_38170	chr16	14444231	14444568	+	0	NA	intron (Abcc1; intron 16 of 30)	-intron (Abcc1; intron 16 of 30)	82841	Abcc1	Abcc1	NM_008576	NA	NA	Abcc1	NA	NA	NA
chr16_17968977_17969809	3.63926852804623	3.96529441062612	12.9199610201528	0.000325096629953812	0.0224449805388455	Interval_38298	chr16	17968978	17969809	+	0	NA	Intergenic	Intergenic	-11172	Vpreb2	Vpreb2	NM_016983	NA	NA	Vpreb2	NA	NA	NA
chr16_17979983_17980773	3.39370491294252	3.12807115278524	10.8327900533378	0.000997182638769059	0.0394301162752314	Interval_38300	chr16	17979984	17980773	+	0	NA	promoter-TSS (Vpreb2)	-promoter-TSS (Vpreb2)	-187	Vpreb2	Vpreb2	NM_016983	NA	NA	Vpreb2	NA	NA	NA
chr16_18464348_18464654	4.19551181903782	2.54294217484138	14.5253603187943	0.000138285386106374	0.0156856249694848	Interval_38347	chr16	18464349	18464654	+	0	NA	intron (Txnrd2; intron 11 of 17)	-intron (Txnrd2; intron 11 of 17)	-34370	Gnb1l	Gnb1l	NM_001285494	NA	NA	Gnb1l	NA	NA	NA
chr16_18479742_18480209	-5.27600912486391	3.20148692243064	11.2239179196814	0.000807498420205524	0.0353607854492011	Interval_38349	chr16	18479743	18480209	+	0	NA	TTS (Txnrd2)	-TTS (Txnrd2)	-18895	Gnb1l	Gnb1l	NM_001285494	NA	NA	Gnb1l	NA	NA	NA
chr16_19152449_19153267	-4.59250654576486	3.44701429515181	10.070017205475	0.00150701624871561	0.0490733316030358	Interval_38385	chr16	19152450	19153267	+	0	NA	Intergenic	Intergenic	133883	Olfr164	Olfr164	NM_146451	NA	NA	Olfr164	NA	NA	NA
chr16_19817593_19817989	4.86824671218555	0.92954049023145	12.3262058047096	0.000446643325814848	0.0261696936999857	Interval_38400	chr16	19817594	19817989	+	0	NA	Intergenic	Intergenic	57557	B3gnt5	B3gnt5	NM_001159408	NA	NA	B3gnt5	NA	NA	NA
chr16_19834032_19834654	4.9019293780873	1.61162372830471	15.292240711978	9.20940237206529e-05	0.0133700057103783	Interval_38401	chr16	19834033	19834654	+	0	NA	Intergenic	Intergenic	49931	A930003A15Rik	A930003A15Rik	NR_027896	NA	NA	A930003A15Rik	NA	NA	NA
chr16_19834861_19835379	4.0699441869912	0.979364190814758	10.024206555924	0.00154496215569871	0.0496127681707197	Interval_38402	chr16	19834862	19835379	+	0	NA	Intergenic	Intergenic	49154	A930003A15Rik	A930003A15Rik	NR_027896	NA	NA	A930003A15Rik	NA	NA	NA
chr16_20126206_20126747	3.39998297717412	2.46275606223546	10.2143422753706	0.00139352682266662	0.0471094992625149	Interval_38422	chr16	20126207	20126747	+	0	NA	exon (Klhl24; exon 8 of 8)	-exon (Klhl24; exon 8 of 8)	-14586	Yeats2	Yeats2	NM_001033237	NA	NA	Yeats2	NA	NA	NA
chr16_20374076_20374543	3.68193791856981	2.45596494798103	11.6440672228219	0.000644076225882688	0.0320589919361814	Interval_38434	chr16	20374077	20374543	+	0	NA	intron (Abcc5; intron 16 of 29)	-intron (Abcc5; intron 16 of 29)	-48906	Cyp2ab1	Cyp2ab1	NM_183158	NA	NA	Cyp2ab1	NA	NA	NA
chr16_21332938_21333849	-5.25676292431552	4.62429555374537	13.3887863975068	0.000253133123078926	0.0202599533607917	Interval_38479	chr16	21332939	21333849	+	0	NA	promoter-TSS (Magef1)	-promoter-TSS (Magef1)	-38	Magef1	Magef1	NR_131983	NA	NA	Magef1	NA	NA	NA
chr16_21625760_21626590	-6.03526259053656	4.82920509988741	15.8455313805634	6.87286431972234e-05	0.0120538047250325	Interval_38500	chr16	21625761	21626590	+	0	NA	intron (Vps8; intron 44 of 45)	-intron (Vps8; intron 45 of 46)	68490	2510009E07Rik	2510009E07Rik	NM_001001881	NA	NA	2510009E07Rik	NA	NA	NA
chr16_21988032_21988611	3.8932342138808	3.28262143665875	13.803259425787	0.000202983777699405	0.0189611155633275	Interval_38521	chr16	21988033	21988611	+	0	NA	intron (Liph; intron 1 of 8)	-intron (Liph; intron 1 of 9)	7220	Liph	Liph	NM_153404	NA	NA	Liph	NA	NA	NA
chr16_22461781_22462265	3.47597923850016	2.29923212796839	10.1950968789203	0.00140814562324131	0.047390125281063	Interval_38556	chr16	22461782	22462265	+	0	NA	Intergenic	Intergenic	-22453	Etv5	Etv5	NM_023794	NA	NA	Etv5	NA	NA	NA
chr16_23314491_23315488	4.10160940165949	3.16454155258736	15.1136657978206	0.00010122784025045	0.0138315603734628	Interval_38613	chr16	23314492	23315488	+	0	NA	intron (St6gal1; intron 1 of 6)	-intron (St6gal1; intron 2 of 7)	90250	St6gal1	St6gal1	NM_145933	NA	NA	St6gal1	NA	NA	NA
chr16_23341104_23341941	3.98519240993043	2.74805813200267	13.6539540290525	0.000219778019612167	0.0195120803028363	Interval_38615	chr16	23341105	23341941	+	0	NA	intron (St6gal1; intron 5 of 7)	-intron (St6gal1; intron 5 of 7)	-87610	Rtp1	Rtp1	NM_001004151	NA	NA	Rtp1	NA	NA	NA
chr16_23419794_23420260	4.25032775994358	2.83917287798505	15.2362835806749	9.48632050384259e-05	0.0135326223432189	Interval_38622	chr16	23419795	23420260	+	0	NA	Intergenic	Intergenic	-9106	Rtp1	Rtp1	NM_001004151	NA	NA	Rtp1	NA	NA	NA
chr16_24154047_24154261	3.80596281422456	1.85140036937981	11.1469273016373	0.00084170977455822	0.0360287630282644	Interval_38649	chr16	24154048	24154261	+	0	NA	Intergenic	Intergenic	-165542	Bcl6	Bcl6	NM_009744	NA	NA	Bcl6	NA	NA	NA
chr16_24171942_24172438	-5.04840272456888	4.42302984633727	12.5466448546624	0.000396918326512799	0.0247453121221554	Interval_38652	chr16	24171943	24172438	+	0	NA	Intergenic	Intergenic	-183578	Bcl6	Bcl6	NM_009744	NA	NA	Bcl6	NA	NA	NA
chr16_24338402_24338854	3.44160943653276	2.61099289971486	10.4984200842233	0.00119476659879608	0.0432732373662357	Interval_38664	chr16	24338403	24338854	+	0	NA	Intergenic	Intergenic	-54722	Lpp	Lpp	NM_001145952	NA	NA	Lpp	NA	NA	NA
chr16_24961199_24961798	4.95940278268593	2.0295435236305	17.271608941809	3.23991772585797e-05	0.00856896242943989	Interval_38700	chr16	24961200	24961798	+	0	NA	intron (Lpp; intron 10 of 12)	-intron (Lpp; intron 9 of 11)	-98140	A230028O05Rik	A230028O05Rik	NR_040374	NA	NA	A230028O05Rik	NA	NA	NA
chr16_25011205_25012018	4.17182781580997	3.56847250864292	15.8464909152206	6.86938019930419e-05	0.0120538047250325	Interval_38705	chr16	25011206	25012018	+	0	NA	Intergenic	Intergenic	-48027	A230028O05Rik	A230028O05Rik	NR_040374	NA	NA	A230028O05Rik	NA	NA	NA
chr16_26667638_26668141	4.08495559329782	1.39332481929725	11.3972557551221	0.000735526800407334	0.0336027733360917	Interval_38754	chr16	26667639	26668141	+	0	NA	intron (Il1rap; intron 2 of 7)	-intron (Il1rap; intron 2 of 11)	86185	Il1rap	Il1rap	NM_001159317	NA	NA	Il1rap	NA	NA	NA
chr16_26689521_26690151	3.33593744962385	3.48815351104633	10.7278326362815	0.00105535987012437	0.0404973041499121	Interval_38755	chr16	26689522	26690151	+	0	NA	intron (Il1rap; intron 4 of 7)	-intron (Il1rap; intron 4 of 11)	65666	Gm20319	Gm20319	NR_105063	NA	NA	Gm20319	NA	NA	NA
chr16_29990753_29991382	3.93882082620039	2.97750211928595	13.7178725382431	0.000212423353165833	0.0193079897910593	Interval_38829	chr16	29990754	29991382	+	0	NA	Intergenic	Intergenic	-11944	Gm1968	Gm1968	NR_037689	NA	NA	Gm1968	NA	NA	NA
chr16_30035233_30035859	-5.21061267563792	4.03254444911964	12.4861351922875	0.000409983501147653	0.0252567066117322	Interval_38835	chr16	30035234	30035859	+	0	NA	intron (9030404E10Rik; intron 2 of 3)	-intron (9030404E10Rik; intron 2 of 3)	3933	9030404E10Rik	9030404E10Rik	NR_045878	NA	NA	9030404E10Rik	NA	NA	NA
chr16_30222642_30223181	-4.36632005527385	4.93854966792744	10.8388096138937	0.000993946102131105	0.0394139598496055	Interval_38858	chr16	30222643	30223181	+	0	NA	Intergenic	Intergenic	44620	Cpn2	Cpn2	NM_027904	NA	NA	Cpn2	NA	NA	NA
chr16_30533596_30533988	3.55449618276758	2.74448909404003	11.4256640521802	0.000724365314796108	0.0334402581596003	Interval_38891	chr16	30533597	30533988	+	0	NA	intron (Tmem44; intron 8 of 9)	-intron (Tmem44; intron 8 of 9)	16786	Tmem44	Tmem44	NM_172614	NA	NA	Tmem44	NA	NA	NA
chr16_30691923_30692767	3.70181781545931	3.66314569448725	13.0192713915435	0.000308301745271377	0.0220074520079364	Interval_38914	chr16	30691924	30692767	+	0	NA	Intergenic	Intergenic	92622	Fam43a	Fam43a	NM_177632	NA	NA	Fam43a	NA	NA	NA
chr16_30722290_30722802	3.902543519559	3.19047867077779	13.8514451816098	0.000197844524525599	0.0186924890055967	Interval_38916	chr16	30722291	30722802	+	0	NA	Intergenic	Intergenic	122823	Fam43a	Fam43a	NM_177632	NA	NA	Fam43a	NA	NA	NA
chr16_30776101_30776814	3.22908239852484	3.87027257349735	10.3706792461626	0.00128032433813584	0.0446425116092853	Interval_38922	chr16	30776102	30776814	+	0	NA	Intergenic	Intergenic	176735	Fam43a	Fam43a	NM_177632	NA	NA	Fam43a	NA	NA	NA
chr16_31058682_31058964	3.76122253204621	1.70046836849473	10.8289240353846	0.000999266898692903	0.0394301162752314	Interval_38952	chr16	31058683	31058964	+	0	NA	intron (Xxylt1; intron 1 of 3)	-intron (Xxylt1; intron 1 of 3)	22609	Xxylt1	Xxylt1	NM_198626	NA	NA	Xxylt1	NA	NA	NA
chr16_31061274_31061679	4.0253769802886	3.3774475151468	14.8041745019047	0.000119271187346838	0.0146845449599415	Interval_38953	chr16	31061275	31061679	+	0	NA	intron (Xxylt1; intron 1 of 3)	-intron (Xxylt1; intron 1 of 3)	19955	Xxylt1	Xxylt1	NM_198626	NA	NA	Xxylt1	NA	NA	NA
chr16_31890108_31890703	3.41176822242444	3.27977184139037	10.9709305409584	0.000925522738359051	0.0379166231481127	Interval_38999	chr16	31890109	31890703	+	0	NA	intron (Mfi2; intron 9 of 15)	-intron (Mfi2; intron 9 of 15)	11596	Mfi2	Mfi2	NM_013900	NA	NA	Mfi2	NA	NA	NA
chr16_31940423_31941097	4.30438714096932	2.19280704676454	14.384420403184	0.0001490302444447	0.0162694967029402	Interval_39004	chr16	31940424	31941097	+	0	NA	intron (Pigz; intron 1 of 2)	-intron (Pigz; intron 1 of 2)	6909	Pigz	Pigz	NM_172822	NA	NA	Pigz	NA	NA	NA
chr16_32663143_32663677	-4.70412786153066	4.48676706917425	11.583318476922	0.000665460809392961	0.0320992316954197	Interval_39077	chr16	32663144	32663677	+	0	NA	intron (Tnk2; intron 1 of 15)	-intron (Tnk2; intron 1 of 13)	4787	Tnk2os	Tnk2os	NR_033493	NA	NA	Tnk2os	NA	NA	NA
chr16_32667663_32668714	3.47939703443863	3.72045391387266	11.719425602937	0.000618510426094337	0.0315321794744747	Interval_39078	chr16	32667664	32668714	+	0	NA	promoter-TSS (Tnk2os)	-promoter-TSS (Tnk2os)	8	Tnk2os	Tnk2os	NR_033493	NA	NA	Tnk2os	NA	NA	NA
chr16_32672862_32673337	3.75825384598601	3.54541961150003	13.2840214417773	0.000267677708588874	0.0207027933277478	Interval_39079	chr16	32672863	32673337	+	0	NA	promoter-TSS (Tnk2)	-promoter-TSS (Tnk2)	-4903	Tnk2os	Tnk2os	NR_033493	NA	NA	Tnk2os	NA	NA	NA
chr16_33717096_33717437	-8.55106801202451	3.01359561844899	14.870528854093	0.00011514798946061	0.014423404824805	Interval_39151	chr16	33717097	33717437	+	0	NA	intron (Heg1; intron 2 of 14)	-intron (Heg1; intron 2 of 14)	32801	Heg1	Heg1	NM_175256	NA	NA	Heg1	NA	NA	NA
chr16_33786931_33787586	4.81696138086977	3.59585388053776	19.864539681639	8.3128052832908e-06	0.00478900283881788	Interval_39162	chr16	33786932	33787586	+	0	NA	Intergenic	Intergenic	-6778	Muc13	Muc13	NM_010739	NA	NA	Muc13	NA	NA	NA
chr16_33963615_33963962	6.23165987934241	1.94683297930035	21.7247331359519	3.14707540624311e-06	0.00332280301074525	Interval_39179	chr16	33963616	33963962	+	0	NA	exon (Umps; exon 2 of 6)	-exon (Umps; exon 2 of 6)	3214	Umps	Umps	NM_009471	NA	NA	Umps	NA	NA	NA
chr16_35561555_35562098	3.43162938728766	2.92968129151231	10.9251948956096	0.000948652228227783	0.0384343876403852	Interval_39262	chr16	35561556	35562098	+	0	NA	intron (Sema5b; intron 1 of 21)	-intron (Sema5b; intron 1 of 21)	20465	Sema5b	Sema5b	NM_013661	NA	NA	Sema5b	NA	NA	NA
chr16_35681707_35682244	3.58801749289878	2.61137315937438	11.3891238988875	0.000738753642497494	0.033691291772678	Interval_39268	chr16	35681708	35682244	+	0	NA	Intergenic	Intergenic	87380	Dirc2	Dirc2	NM_153550	NA	NA	Dirc2	NA	NA	NA
chr16_35742265_35743241	3.48881001394885	3.63814292108811	11.7394237734191	0.000611899657962812	0.0313378968385776	Interval_39274	chr16	35742266	35743241	+	0	NA	intron (Dirc2; intron 2 of 8)	-intron (Dirc2; intron 2 of 8)	26603	Dirc2	Dirc2	NM_153550	NA	NA	Dirc2	NA	NA	NA
chr16_35755642_35756194	4.9553111867434	3.25785958596287	20.0495688945749	7.54605415115555e-06	0.00450868308359602	Interval_39276	chr16	35755643	35756194	+	0	NA	intron (Dirc2; intron 1 of 8)	-intron (Dirc2; intron 1 of 8)	13438	Dirc2	Dirc2	NM_153550	NA	NA	Dirc2	NA	NA	NA
chr16_35952455_35952971	3.74072059590188	2.22121093863218	11.524550783054	0.000686830459623336	0.0325771437762542	Interval_39294	chr16	35952456	35952971	+	0	NA	intron (Parp9; intron 4 of 10)	-intron (Parp9; intron 4 of 10)	-13686	Dtx3l	Dtx3l	NM_001013371	NA	NA	Dtx3l	NA	NA	NA
chr16_39327511_39328185	-4.78583254816307	3.63049972266125	10.8178272994183	0.00100527391018037	0.0394778759413244	Interval_39431	chr16	39327512	39328185	+	0	NA	Intergenic	Intergenic	425503	Igsf11	Igsf11	NM_170599	NA	NA	Igsf11	NA	NA	NA
chr16_3975830_3976909	3.41599913391649	4.40232476657992	11.680755355556	0.000631498899492144	0.0317857057190403	Interval_37708	chr16	3975831	3976909	+	0	NA	exon (Nlrc3; exon 1 of 18)	-exon (Nlrc3; exon 1 of 18)	262	Nlrc3	Nlrc3	NM_001081280	NA	NA	Nlrc3	NA	NA	NA
chr16_4029041_4029931	-5.43474099441768	5.50407829423622	14.8270733176495	0.000117831745959066	0.014613607755572	Interval_37712	chr16	4029042	4029931	+	0	NA	Intergenic	Intergenic	-7659	Dnase1	Dnase1	NM_010061	NA	NA	Dnase1	NA	NA	NA
chr16_41640150_41640760	3.73676257076022	2.31988063738473	11.7592095327806	0.000605429320962394	0.0310929793699956	Interval_39471	chr16	41640151	41640760	+	0	NA	intron (Lsamp; intron 1 of 5)	-intron (Lsamp; intron 1 of 5)	107113	Lsamp	Lsamp	NM_175548	NA	NA	Lsamp	NA	NA	NA
chr16_43376787_43377166	3.36368428945256	3.09559064227373	10.59109941831	0.00113633383683176	0.0424058205270796	Interval_39497	chr16	43376788	43377166	+	0	NA	intron (Zbtb20; intron 2 of 6)	-intron (Zbtb20; intron 4 of 10)	43219	Gm15713	Gm15713	NR_046026	NA	NA	Gm15713	NA	NA	NA
chr16_43409063_43409743	3.18331801842476	3.81648077047705	10.0860152126757	0.00149398828815307	0.0487554192269948	Interval_39501	chr16	43409064	43409743	+	0	NA	intron (Zbtb20; intron 2 of 6)	-intron (Zbtb20; intron 4 of 10)	10793	Gm15713	Gm15713	NR_046026	NA	NA	Gm15713	NA	NA	NA
chr16_43624792_43625674	3.76702541096273	2.93319768097754	12.7068428370821	0.000364319985455397	0.023845735403683	Interval_39508	chr16	43624793	43625674	+	0	NA	Intergenic	Intergenic	-15422	Mir568	Mir568	NR_030576	NA	NA	Mir568	NA	NA	NA
chr16_44199070_44199533	-8.56125706032788	3.02352957037672	14.9117166217947	0.000112661095940823	0.0143797743151429	Interval_39539	chr16	44199071	44199533	+	0	NA	intron (Gm608; intron 3 of 7)	-intron (Gm608; intron 3 of 7)	25905	Gm608	Gm608	NM_001029889	NA	NA	Gm608	NA	NA	NA
chr16_44356321_44356855	3.74922921156528	2.5972193476617	12.1020127542882	0.000503674240652192	0.0277387044398801	Interval_39546	chr16	44356322	44356855	+	0	NA	intron (Spice1; intron 3 of 17)	-intron (Spice1; intron 3 of 17)	9187	Spice1	Spice1	NM_144550	NA	NA	Spice1	NA	NA	NA
chr16_4436571_4437315	5.25150567018548	4.21232719753759	23.6067621377293	1.18171511637714e-06	0.00242200622911117	Interval_37732	chr16	4436572	4437315	+	0	NA	Intergenic	Intergenic	-16445	Adcy9	Adcy9	NM_009624	NA	NA	Adcy9	NA	NA	NA
chr16_45204969_45205391	4.0115120560871	1.95435850453825	12.4311543366365	0.000422230846291498	0.0255262845003804	Interval_39583	chr16	45204970	45205391	+	0	NA	Intergenic	Intergenic	-19157	Btla	Btla	NM_001037719	NA	NA	Btla	NA	NA	NA
chr16_4552687_4553297	3.3553583384521	3.68576826484685	10.9834960788218	0.000919268500763851	0.0377063028034419	Interval_37746	chr16	4552688	4553297	+	0	NA	intron (Tfap4; intron 1 of 6)	-intron (Tfap4; intron 1 of 6)	6728	Tfap4	Tfap4	NM_031182	NA	NA	Tfap4	NA	NA	NA
chr16_4576749_4577383	3.42091719930731	2.6018656094906	10.578116613119	0.00114434183041623	0.0426133818488591	Interval_37750	chr16	4576750	4577383	+	0	NA	Intergenic	Intergenic	-17346	Tfap4	Tfap4	NM_031182	NA	NA	Tfap4	NA	NA	NA
chr16_45952179_45952793	3.42067596942941	2.33707403265209	10.0438587434746	0.00152856672412338	0.0495632423422609	Interval_39623	chr16	45952180	45952793	+	0	NA	Intergenic	Intergenic	57927	Plcxd2	Plcxd2	NM_001134480	NA	NA	Plcxd2	NA	NA	NA
chr16_4658602_4659163	3.34391571193299	3.03137719759996	10.514333295309	0.00118452159579783	0.0432166399181694	Interval_37760	chr16	4658603	4659163	+	0	NA	intron (Coro7; intron 7 of 27)	-intron (Coro7; intron 7 of 27)	18938	Vasn	Vasn	NM_139307	NA	NA	Vasn	NA	NA	NA
chr16_4736048_4736817	4.85918860592441	3.06965894488544	19.3135789380713	1.10914749863256e-05	0.0052460167301839	Interval_37770	chr16	4736049	4736817	+	0	NA	intron (Hmox2; intron 1 of 5)	-intron (Hmox2; intron 1 of 5)	-5180	Hmox2	Hmox2	NM_010443	NA	NA	Hmox2	NA	NA	NA
chr16_48786388_48786679	5.24236931455335	1.81625034250753	17.6635133338896	2.63635516368487e-05	0.00791876242958769	Interval_39696	chr16	48786389	48786679	+	0	NA	Intergenic	Intergenic	-14578	Trat1	Trat1	NM_198297	NA	NA	Trat1	NA	NA	NA
chr16_48788611_48789089	4.16781698603624	3.16002778892688	15.4452374828559	8.49306941197086e-05	0.0129223225545049	Interval_39697	chr16	48788612	48789089	+	0	NA	Intergenic	Intergenic	-16894	Trat1	Trat1	NM_198297	NA	NA	Trat1	NA	NA	NA
chr16_49792449_49792907	3.62036488330996	3.41047094840234	12.4100232348425	0.000427035553359826	0.0256765204343937	Interval_39742	chr16	49792450	49792907	+	0	NA	Intergenic	Intergenic	-62976	Cd47	Cd47	NM_010581	NA	NA	Cd47	NA	NA	NA
chr16_50056925_50057631	3.81016475382429	2.90866082531312	12.8621758896943	0.000335290509105785	0.0227421128648242	Interval_39767	chr16	50056926	50057631	+	0	NA	intron (Gm4827; intron 1 of 3)	-intron (Gm4827; intron 1 of 3)	15574	Gm4827	Gm4827	NR_045935	NA	NA	Gm4827	NA	NA	NA
chr16_51352009_51352529	3.73675031839258	3.47331535404192	13.1326143590457	0.000290199550098057	0.0215491471941167	Interval_39811	chr16	51352010	51352529	+	0	NA	Intergenic	Intergenic	568860	1700116B05Rik	1700116B05Rik	NR_131006	NA	NA	1700116B05Rik	NA	NA	NA
chr16_53933478_53933782	4.22180544599002	1.4978136661197	12.2573489526492	0.000463429422003096	0.0267041624162843	Interval_39885	chr16	53933479	53933782	+	0	NA	Intergenic	Intergenic	-1117886	4930404A05Rik	4930404A05Rik	NR_040495	NA	NA	4930404A05Rik	NA	NA	NA
chr16_57393126_57393632	3.61873677740072	3.73286579980693	12.6930773935992	0.000367011760756722	0.0239320058193254	Interval_40008	chr16	57393127	57393632	+	0	NA	intron (Filip1l; intron 1 of 4)	-intron (Filip1l; intron 1 of 4)	-100528	Tmem30c	Tmem30c	NM_027651	NA	NA	Tmem30c	NA	NA	NA
chr16_57434397_57435139	3.28708314863309	3.44899013061945	10.4225556948186	0.00124485506191766	0.0437658495841278	Interval_40015	chr16	57434398	57435139	+	0	NA	intron (Filip1l; intron 1 of 4)	-intron (Filip1l; intron 1 of 4)	-114474	Filip1l	Filip1l	NM_001040397	NA	NA	Filip1l	NA	NA	NA
chr16_58519566_58519979	4.60750114781825	2.66265210569928	17.0338128287469	3.67200632018661e-05	0.00896042249725696	Interval_40062	chr16	58519567	58519979	+	0	NA	intron (St3gal6; intron 1 of 10)	-intron (St3gal6; intron 1 of 10)	3539	St3gal6	St3gal6	NM_018784	NA	NA	St3gal6	NA	NA	NA
chr16_58532428_58532829	-7.30562174194126	1.88629245165129	10.2101520286211	0.00139669659309583	0.0471861349331353	Interval_40064	chr16	58532429	58532829	+	0	NA	Intergenic	Intergenic	-9317	St3gal6	St3gal6	NM_018784	NA	NA	St3gal6	NA	NA	NA
chr16_59451654_59452429	-4.51794317391497	3.91732499188279	10.453179509743	0.00122438522010922	0.0435945397609693	Interval_40096	chr16	59451655	59452429	+	0	NA	intron (Gabrr3; intron 8 of 8)	-intron (Gabrr3; intron 8 of 8)	17196	1700022E09Rik	1700022E09Rik	NR_040568	NA	NA	1700022E09Rik	NA	NA	NA
chr16_61656097_61656790	4.05677079153693	3.67315031934742	15.2123240591614	9.60743800085667e-05	0.0135892595311711	Interval_40155	chr16	61656098	61656790	+	0	NA	Intergenic	Intergenic	-1050913	Epha6	Epha6	NM_007938	NA	NA	Epha6	NA	NA	NA
chr16_61772300_61772908	5.7312336080645	4.3614552808356	27.0481756482528	1.9844742685544e-07	0.00129645703964659	Interval_40158	chr16	61772301	61772908	+	0	NA	Intergenic	Intergenic	1014112	Nsun3	Nsun3	NM_178925	NA	NA	Nsun3	NA	NA	NA
chr16_62807285_62808330	3.79208245841446	3.72468975118648	13.7156537773268	0.000212674447841832	0.01931401797047	Interval_40184	chr16	62807286	62808330	+	0	NA	intron (Arl13b; intron 5 of 9)	-intron (Arl13b; intron 5 of 9)	-6868	Stx19	Stx19	NM_026588	NA	NA	Stx19	NA	NA	NA
chr16_64876878_64877510	-4.33478639211136	4.13483812293152	10.1355665146204	0.00145435538710649	0.048138334358286	Interval_40245	chr16	64876879	64877510	+	0	NA	Intergenic	Intergenic	25109	Cggbp1	Cggbp1	NM_178647	NA	NA	Cggbp1	NA	NA	NA
chr16_65314846_65315566	-4.4125952224898	3.81864470444739	10.0485842896426	0.0015246506442503	0.0494780138286854	Interval_40268	chr16	65314847	65315566	+	0	NA	Intergenic	Intergenic	-205423	Pou1f1	Pou1f1	NM_008849	NA	NA	Pou1f1	NA	NA	NA
chr16_66191566_66191991	3.27792429583075	3.24201709310525	10.270745015119	0.00135156214661464	0.0462593608583283	Interval_40308	chr16	66191567	66191991	+	0	NA	Intergenic	Intergenic	376146	Vgll3	Vgll3	NM_028572	NA	NA	Vgll3	NA	NA	NA
chr16_66276390_66277255	3.77976940505439	3.18347878410965	13.2012909091452	0.000279756354545965	0.0212826580989669	Interval_40311	chr16	66276391	66277255	+	0	NA	Intergenic	Intergenic	-380295	1700010K23Rik	1700010K23Rik	NR_040512	NA	NA	1700010K23Rik	NA	NA	NA
chr16_69796075_69796868	4.10334959525614	5.38338134345462	16.6183968795979	4.57055292960335e-05	0.00997391976253818	Interval_40395	chr16	69796076	69796868	+	0	NA	exon (4930428D20Rik; exon 2 of 2)	-exon (4930428D20Rik; exon 2 of 2)	3909	4930428D20Rik	4930428D20Rik	NR_130991	NA	NA	4930428D20Rik	NA	NA	NA
chr16_69937356_69938179	3.38999995203459	4.88505254699434	11.7170120140981	0.000619313145387806	0.0315321794744747	Interval_40400	chr16	69937357	69938179	+	0	NA	Intergenic	Intergenic	-74024	Speer2	Speer2	NM_173069	NA	NA	Speer2	NA	NA	NA
chr16_7499325_7499663	4.4561684273473	2.37923115732982	15.4513110368717	8.46581962972484e-05	0.0129099962107418	Interval_37842	chr16	7499326	7499663	+	0	NA	Intergenic	Intergenic	429659	Rbfox1	Rbfox1	NM_021477	NA	NA	Rbfox1	NA	NA	NA
chr16_7558946_7559618	4.8363518058543	3.20137098426226	19.1666512386604	1.19787956663231e-05	0.00549059686136579	Interval_37845	chr16	7558947	7559618	+	0	NA	Intergenic	Intergenic	489447	Rbfox1	Rbfox1	NM_021477	NA	NA	Rbfox1	NA	NA	NA
chr16_78546343_78547031	4.48891474059835	2.74293984592347	16.5870991026256	4.64660265745592e-05	0.0100471122378024	Interval_40696	chr16	78546344	78547031	+	0	NA	intron (D16Ertd472e; intron 3 of 4)	-intron (D16Ertd472e; intron 3 of 4)	-13629	4930478L05Rik	4930478L05Rik	NR_040569	NA	NA	4930478L05Rik	NA	NA	NA
chr16_81990254_81990724	4.16879651454313	1.04926663384985	10.600825145959	0.00113037202158885	0.0422890217153325	Interval_40813	chr16	81990255	81990724	+	0	NA	Intergenic	Intergenic	789792	Ncam2	Ncam2	NM_001113208	NA	NA	Ncam2	NA	NA	NA
chr16_85566372_85566994	3.30218984219469	3.58069222310339	10.6419454250104	0.00110551321239719	0.0416251061491908	Interval_40942	chr16	85566373	85566994	+	0	NA	Intergenic	Intergenic	-16310	Cyyr1	Cyyr1	NM_144853	NA	NA	Cyyr1	NA	NA	NA
chr16_87723457_87723906	3.95648557534526	2.71843900388254	13.6416324769255	0.000221225005900124	0.0195120803028363	Interval_41029	chr16	87723458	87723906	+	0	NA	intron (Bach1; intron 4 of 4)	-intron (Bach1; intron 4 of 4)	24728	Bach1	Bach1	NM_007520	NA	NA	Bach1	NA	NA	NA
chr16_88124709_88125729	3.31584217032299	3.27220680422535	10.5061098282387	0.00118980475680661	0.0432732373662357	Interval_41045	chr16	88124710	88125729	+	0	NA	intron (Grik1; intron 1 of 16)	-intron (Grik1; intron 1 of 15)	165039	Grik1	Grik1	NM_146072	NA	NA	Grik1	NA	NA	NA
chr16_90310516_90311225	5.19696150826289	3.24338679815405	21.4493543407008	3.63298332850077e-06	0.00354905122767784	Interval_41141	chr16	90310517	90311225	+	0	NA	Intergenic	Intergenic	-26446	Scaf4	Scaf4	NM_178923	NA	NA	Scaf4	NA	NA	NA
chr16_90396101_90396625	3.91754707096911	2.26248164949609	12.6406298230716	0.000377452791984698	0.0240841666639607	Interval_41148	chr16	90396102	90396625	+	0	NA	intron (Hunk; intron 1 of 10)	-intron (Hunk; intron 1 of 10)	9966	Hunk	Hunk	NM_015755	NA	NA	Hunk	NA	NA	NA
chr16_90475657_90476118	3.47114427280873	2.65669157999123	10.7918492268187	0.00101947987502577	0.0396591709626698	Interval_41152	chr16	90475658	90476118	+	0	NA	exon (Hunk; exon 7 of 11)	-exon (Hunk; exon 7 of 11)	89491	Hunk	Hunk	NM_015755	NA	NA	Hunk	NA	NA	NA
chr16_90907069_90907876	3.60530451652244	3.76257614780377	12.5717228012776	0.00039162738980735	0.0245906769915619	Interval_41170	chr16	90907070	90907876	+	0	NA	Intergenic	Intergenic	27376	1110004E09Rik	1110004E09Rik	NM_026502	NA	NA	1110004E09Rik	NA	NA	NA
chr16_91416850_91417314	-6.22595775709191	4.10294831152799	15.0000479606225	0.00010750844438737	0.0141137431496253	Interval_41206	chr16	91416851	91417314	+	0	NA	intron (Il10rb; intron 4 of 6)	-intron (Il10rb; intron 4 of 6)	10847	Il10rb	Il10rb	NM_008349	NA	NA	Il10rb	NA	NA	NA
chr16_91763989_91764445	4.69667235871978	2.58548718872181	17.1616403787374	3.43299167602852e-05	0.00873099157936519	Interval_41251	chr16	91763990	91764445	+	0	NA	intron (Itsn1; intron 1 of 38)	-intron (Itsn1; intron 1 of 28)	34846	Itsn1	Itsn1	NM_010587	NA	NA	Itsn1	NA	NA	NA
chr16_92425664_92426304	-5.40338538048185	3.31894603797366	11.7126707988231	0.000620759609934965	0.0315904384163983	Interval_41296	chr16	92425665	92426304	+	0	NA	intron (Rcan1; intron 1 of 3)	-intron (Rcan1; intron 1 of 3)	-25906	Rcan1	Rcan1	NM_001081549	NA	NA	Rcan1	NA	NA	NA
chr16_92602664_92602876	4.03662944162884	1.72898888073668	11.9800134162381	0.000537741968068714	0.0287808973058303	Interval_41314	chr16	92602665	92602876	+	0	NA	exon (Runx1; exon 8 of 8)	-exon (Runx1; exon 8 of 8)	94559	Runx1	Runx1	NM_001111021	NA	NA	Runx1	NA	NA	NA
chr16_92620629_92621577	4.13343870028944	4.47056976216021	16.4072187290391	5.10902887934387e-05	0.0104253480702573	Interval_41316	chr16	92620630	92621577	+	0	NA	intron (Runx1; intron 3 of 4)	-intron (Runx1; intron 6 of 7)	76226	Runx1	Runx1	NM_001111021	NA	NA	Runx1	NA	NA	NA
chr16_92621896_92622400	3.45176455838299	2.78585636611956	10.880852854713	0.000971634950075913	0.0389464579877599	Interval_41317	chr16	92621897	92622400	+	0	NA	intron (Runx1; intron 3 of 4)	-intron (Runx1; intron 6 of 7)	75181	Runx1	Runx1	NM_001111021	NA	NA	Runx1	NA	NA	NA
chr16_93246712_93247361	3.45203190448387	2.88662388530275	10.8990824132628	0.000962119084139491	0.0387845675383466	Interval_41379	chr16	93246713	93247361	+	0	NA	Intergenic	Intergenic	112474	1810053B23Rik	1810053B23Rik	NR_040491	NA	NA	1810053B23Rik	NA	NA	NA
chr16_94148195_94148623	3.8069803001621	2.37633872349841	12.2131349704483	0.000474542256561792	0.0270049162518072	Interval_41456	chr16	94148196	94148623	+	0	NA	intron (Hlcs; intron 5 of 9)	-intron (Hlcs; intron 5 of 9)	63149	Sim2	Sim2	NM_011377	NA	NA	Sim2	NA	NA	NA
chr16_94845874_94846381	4.25990670550123	3.53202908037215	16.3690634629687	5.21291739591025e-05	0.0105599966968935	Interval_41511	chr16	94845875	94846381	+	0	NA	intron (Kcnj6; intron 2 of 3)	-intron (Kcnj6; intron 2 of 4)	151568	Kcnj6	Kcnj6	NM_010606	NA	NA	Kcnj6	NA	NA	NA
chr16_95168088_95168933	3.647923877004	2.83551570761827	11.9255535811622	0.000553691716834384	0.0293490303130144	Interval_41518	chr16	95168089	95168933	+	0	NA	Intergenic	Intergenic	-89047	Kcnj15	Kcnj15	NM_001271687	NA	NA	Kcnj15	NA	NA	NA
chr16_95284074_95284630	4.1216794310725	2.68319337066831	14.3312434943487	0.000153299379441569	0.0165537991056491	Interval_41528	chr16	95284075	95284630	+	0	NA	intron (Kcnj15; intron 3 of 4)	-intron (Kcnj15; intron 2 of 3)	26794	Kcnj15	Kcnj15	NM_001271687	NA	NA	Kcnj15	NA	NA	NA
chr16_95612037_95612505	3.61710498008769	2.63473903955319	11.5751565378658	0.000668388089730179	0.0320992316954197	Interval_41561	chr16	95612038	95612505	+	0	NA	Intergenic	Intergenic	-81906	Erg	Erg	NM_001302152	NA	NA	Erg	NA	NA	NA
chr16_95728591_95729407	-4.64254874056281	6.69303054948133	12.5656649506588	0.000392898919626268	0.0246069132838194	Interval_41577	chr16	95728592	95729407	+	0	NA	Intergenic	Intergenic	26592	Ets2	Ets2	NM_011809	NA	NA	Ets2	NA	NA	NA
chr16_95984849_95985238	3.86072400468609	2.09386096158653	11.9305129045985	0.000552219713811128	0.0293007219519034	Interval_41601	chr16	95984850	95985238	+	0	NA	intron (Psmg1; intron 4 of 6)	-intron (Psmg1; intron 4 of 6)	5859	Psmg1	Psmg1	NM_019537	NA	NA	Psmg1	NA	NA	NA
chr16_96156857_96157663	3.54880914861522	2.61908063197641	11.1480422007798	0.000841204052783563	0.0360287630282644	Interval_41618	chr16	96156858	96157663	+	0	NA	exon (Wrb; exon 5 of 5)	-exon (Wrb; exon 5 of 5)	11841	Wrb	Wrb	NM_207301	NA	NA	Wrb	NA	NA	NA
chr16_96448064_96448251	4.01357833058703	1.40934689064133	10.9939919197597	0.000914077173130488	0.0375871985652965	Interval_41646	chr16	96448065	96448251	+	0	NA	Intergenic	Intergenic	-4544	Itgb2l	Itgb2l	NM_008405	NA	NA	Itgb2l	NA	NA	NA
chr17_10371610_10371835	4.34977379207224	1.25877858355641	11.7421314626731	0.000611010082020658	0.0313076773791448	Interval_42088	chr17	10371611	10371835	+	0	NA	Intergenic	Intergenic	47121	1700110C19Rik	1700110C19Rik	NR_045461	NA	NA	1700110C19Rik	NA	NA	NA
chr17_11538773_11539393	3.55282197542005	3.21955933800867	11.7891204666247	0.000595778764465369	0.0307230205683454	Interval_42118	chr17	11538774	11539393	+	0	NA	intron (Park2; intron 6 of 11)	-intron (Park2; intron 6 of 11)	344106	D17Ertd648e	D17Ertd648e	NR_045808	NA	NA	D17Ertd648e	NA	NA	NA
chr17_11550191_11551155	3.44727343879805	3.8457572637881	11.6744753435225	0.000633634065848319	0.0318272473017746	Interval_42119	chr17	11550192	11551155	+	0	NA	intron (Park2; intron 6 of 11)	-intron (Park2; intron 6 of 11)	332516	D17Ertd648e	D17Ertd648e	NR_045808	NA	NA	D17Ertd648e	NA	NA	NA
chr17_11724091_11724477	4.13008953279434	2.31217547175727	13.7026006588609	0.000214157721166318	0.0193478636802704	Interval_42122	chr17	11724092	11724477	+	0	NA	intron (Park2; intron 7 of 11)	-intron (Park2; intron 7 of 11)	158905	D17Ertd648e	D17Ertd648e	NR_045808	NA	NA	D17Ertd648e	NA	NA	NA
chr17_12161200_12162080	-4.69503775609688	5.44343617556823	12.2628422475709	0.00046206719250153	0.0266992589816473	Interval_42133	chr17	12161201	12162080	+	0	NA	intron (Agpat4; intron 2 of 8)	-intron (Agpat4; intron 2 of 8)	42356	Agpat4	Agpat4	NM_026644	NA	NA	Agpat4	NA	NA	NA
chr17_12268272_12269218	-4.22483858470261	4.58897506390199	10.1476855641672	0.0014448252415834	0.0479748071322205	Interval_42151	chr17	12268273	12269218	+	0	NA	intron (Map3k4; intron 3 of 26)	-intron (Map3k4; intron 3 of 26)	49915	Map3k4	Map3k4	NM_011948	NA	NA	Map3k4	NA	NA	NA
chr17_12444538_12444900	4.01133331766736	1.33819665878822	10.9452008380304	0.000938463736465869	0.0381398668138819	Interval_42166	chr17	12444539	12444900	+	0	NA	intron (Slc22a3; intron 5 of 10)	-intron (Slc22a3; intron 5 of 10)	-22125	C030013G03Rik	C030013G03Rik	NR_077216	NA	NA	C030013G03Rik	NA	NA	NA
chr17_13685681_13685995	3.95574253843363	2.95284608354016	13.8253243312378	0.000200613959602594	0.0188407690649955	Interval_42213	chr17	13685682	13685995	+	0	NA	Intergenic	Intergenic	-74703	Mllt4	Mllt4	NM_010806	NA	NA	Mllt4	NA	NA	NA
chr17_16891389_16891938	4.34679137585879	1.59543376702652	13.0643956813745	0.000300962291544375	0.0217558688869644	Interval_42312	chr17	16891390	16891938	+	0	NA	Intergenic	Intergenic	-172439	Zfp960	Zfp960	NM_001163919	NA	NA	Zfp960	NA	NA	NA
chr17_18706318_18706849	3.53187565338	2.05835848379931	10.2300860938936	0.00138168214029924	0.0468150634558182	Interval_42380	chr17	18706319	18706849	+	0	NA	Intergenic	Intergenic	124857	Vmn2r96	Vmn2r96	NM_001104547	NA	NA	Vmn2r96	NA	NA	NA
chr17_18837963_18838376	4.40544522071029	1.64193383073282	13.4498997277101	0.000245019277050148	0.0200783929430562	Interval_42381	chr17	18837964	18838376	+	0	NA	Intergenic	Intergenic	-76152	Vmn2r97	Vmn2r97	NM_001104549	NA	NA	Vmn2r97	NA	NA	NA
chr17_21265466_21265762	3.54476200964974	2.34712532909588	10.7782336255719	0.00102700640867431	0.0398481536324828	Interval_42435	chr17	21265467	21265762	+	0	NA	Intergenic	Intergenic	5187	Vmn1r235	Vmn1r235	NM_134199	NA	NA	Vmn1r235	NA	NA	NA
chr17_21536785_21537016	3.34915023236273	2.61730976626641	10.1437649877555	0.00144790135450063	0.0480177421024074	Interval_42452	chr17	21536786	21537016	+	0	NA	intron (Zfp52; intron 1 of 4)	-intron (Zfp52; intron 1 of 4)	-1023	9330136K24Rik	9330136K24Rik	NR_131123	NA	NA	9330136K24Rik	NA	NA	NA
chr17_24558925_24559713	3.59328800344913	2.46392900924583	11.2572456473871	0.000793128111675997	0.0352482687709772	Interval_42603	chr17	24558926	24559713	+	0	NA	intron (Pkd1; intron 1 of 45)	-intron (Pkd1; intron 1 of 45)	9369	Pkd1	Pkd1	NM_013630	NA	NA	Pkd1	NA	NA	NA
chr17_24576247_24576676	3.68222424121141	2.91966841054875	12.2630527823145	0.000462015064486432	0.0266992589816473	Interval_42604	chr17	24576248	24576676	+	0	NA	exon (Pkd1; exon 16 of 46)	-exon (Pkd1; exon 16 of 46)	26512	Pkd1	Pkd1	NM_013630	NA	NA	Pkd1	NA	NA	NA
chr17_25210520_25211945	3.12571908326244	5.03873529812146	10.1011867290664	0.0014817387513538	0.0486622846134799	Interval_42666	chr17	25210521	25211945	+	0	NA	intron (Unkl; intron 8 of 14)	-intron (Unkl; intron 8 of 14)	-11349	Unkl	Unkl	NM_001197024	NA	NA	Unkl	NA	NA	NA
chr17_25219503_25219865	6.42905590178762	2.12226365872142	23.2324948496338	1.43551141338411e-06	0.00256928721151531	Interval_42667	chr17	25219504	25219865	+	0	NA	intron (Unkl; intron 10 of 14)	-intron (Unkl; intron 10 of 14)	-2898	Unkl	Unkl	NM_001197024	NA	NA	Unkl	NA	NA	NA
chr17_25575195_25576353	-5.14360199889762	5.88017005585512	14.0935518467336	0.000173939046329249	0.0176051351546802	Interval_42699	chr17	25575196	25576353	+	0	NA	TTS (2810468N07Rik)	-TTS (2810468N07Rik)	-3400	Lmf1	Lmf1	NM_029624	NA	NA	Lmf1	NA	NA	NA
chr17_26420749_26420928	4.50781747504438	1.3002143746628	12.6843326099745	0.000368732177292338	0.0239461571494603	Interval_42783	chr17	26420750	26420928	+	0	NA	intron (Neurl1b; intron 1 of 4)	-intron (Neurl1b; intron 1 of 4)	5874	Neurl1b	Neurl1b	NM_001081656	NA	NA	Neurl1b	NA	NA	NA
chr17_26422142_26422846	5.2296625442574	3.8906501727738	23.0467495208341	1.58109591796271e-06	0.00266562571149687	Interval_42784	chr17	26422143	26422846	+	0	NA	intron (Neurl1b; intron 1 of 4)	-intron (Neurl1b; intron 1 of 4)	7529	Neurl1b	Neurl1b	NM_001081656	NA	NA	Neurl1b	NA	NA	NA
chr17_26594105_26594508	5.61337690955543	2.21687379394468	20.4097715799434	6.25098000001001e-06	0.00405840023255308	Interval_42806	chr17	26594106	26594508	+	0	NA	intron (Ergic1; intron 1 of 9)	-intron (Ergic1; intron 1 of 9)	32795	Ergic1	Ergic1	NM_026170	NA	NA	Ergic1	NA	NA	NA
chr17_26595160_26595856	3.84392333170628	2.49980210913548	12.4794138579282	0.000411461282549831	0.0252605147449502	Interval_42807	chr17	26595161	26595856	+	0	NA	intron (Ergic1; intron 1 of 9)	-intron (Ergic1; intron 1 of 9)	33996	Ergic1	Ergic1	NM_026170	NA	NA	Ergic1	NA	NA	NA
chr17_26620665_26621520	-5.49180764240687	4.30222789111707	13.6165028890474	0.00022420593218168	0.0195120803028363	Interval_42810	chr17	26620666	26621520	+	0	NA	intron (Ergic1; intron 3 of 9)	-intron (Ergic1; intron 3 of 9)	-55303	Atp6v0e	Atp6v0e	NM_025272	NA	NA	Atp6v0e	NA	NA	NA
chr17_26790009_26791047	-5.20737974840695	4.57648529261653	13.1883347106443	0.000281697105164893	0.0213836129329528	Interval_42822	chr17	26790010	26791047	+	0	NA	intron (Bnip1; intron 4 of 5)	-intron (Bnip1; intron 4 of 5)	9449	Bnip1	Bnip1	NM_172149	NA	NA	Bnip1	NA	NA	NA
chr17_27063693_27064593	-4.78684454468948	4.56567227121333	11.911592045464	0.000557857023447412	0.0295249007326132	Interval_42860	chr17	27063694	27064593	+	0	NA	intron (Itpr3; intron 1 of 57)	-intron (Itpr3; intron 1 of 57)	6839	Itpr3	Itpr3	NM_080553	NA	NA	Itpr3	NA	NA	NA
chr17_27172428_27173047	5.36152419277183	3.62933326003315	23.1805773826669	1.47479366955188e-06	0.00256928721151531	Interval_42872	chr17	27172429	27173047	+	0	NA	Intergenic	Intergenic	-4974	Ip6k3	Ip6k3	NM_173027	NA	NA	Ip6k3	NA	NA	NA
chr17_27173547_27174096	3.77352597489949	2.02501478662986	11.3766321389108	0.000743738444883928	0.0338770329053436	Interval_42873	chr17	27173548	27174096	+	0	NA	Intergenic	Intergenic	-6058	Ip6k3	Ip6k3	NM_173027	NA	NA	Ip6k3	NA	NA	NA
chr17_27258458_27259505	4.55421446006507	4.80496220246924	19.4381794130293	1.03908939234713e-05	0.00514312391132392	Interval_42888	chr17	27258459	27259505	+	0	NA	Intergenic	Intergenic	-10916	9630028I04Rik	9630028I04Rik	NR_131118	NA	NA	9630028I04Rik	NA	NA	NA
chr17_27317975_27318366	5.44200437089159	2.59552082545427	20.8690862968654	4.91767454178452e-06	0.0038942021553307	Interval_42893	chr17	27317976	27318366	+	0	NA	Intergenic	Intergenic	-1076	Mir7214	Mir7214	NR_106073	NA	NA	Mir7214	NA	NA	NA
chr17_27325014_27325470	-5.22420957506381	4.04529291635683	12.5398230104042	0.000398370032647769	0.0247835286948291	Interval_42896	chr17	27325015	27325470	+	0	NA	Intergenic	Intergenic	-3143	Mir7216	Mir7216	NR_106075	NA	NA	Mir7216	NA	NA	NA
chr17_27378519_27378731	3.72422554427576	1.42875385271086	10.0337636573023	0.00153696672565055	0.0495632423422609	Interval_42903	chr17	27378520	27378731	+	0	NA	Intergenic	Intergenic	20528	Mir7218	Mir7218	NR_106077	NA	NA	Mir7218	NA	NA	NA
chr17_27386179_27386878	3.7094911141983	2.84895369821926	12.3201599720043	0.00044809229709009	0.0262105157415965	Interval_42904	chr17	27386180	27386878	+	0	NA	Intergenic	Intergenic	28432	Mir7218	Mir7218	NR_106077	NA	NA	Mir7218	NA	NA	NA
chr17_27395883_27396628	3.61907368316661	2.12568289093611	10.7631535605137	0.00103540809174394	0.0400255684222673	Interval_42905	chr17	27395884	27396628	+	0	NA	Intergenic	Intergenic	38159	Mir7218	Mir7218	NR_106077	NA	NA	Mir7218	NA	NA	NA
chr17_27501485_27501918	3.63602289274192	1.86464505819225	10.5065340856711	0.00118953161049028	0.0432732373662357	Interval_42913	chr17	27501486	27501918	+	0	NA	intron (Grm4; intron 1 of 9)	-intron (Grm4; intron 1 of 8)	1831	Grm4	Grm4	NM_001291045	NA	NA	Grm4	NA	NA	NA
chr17_27751832_27752433	3.57983696212626	2.95642663902525	11.7073456100725	0.00062253858824046	0.0316351625482695	Interval_42948	chr17	27751833	27752433	+	0	NA	exon (D17Wsu92e; exon 5 of 5)	-exon (D17Wsu92e; exon 5 of 5)	-23182	Spdef	Spdef	NM_013891	NA	NA	Spdef	NA	NA	NA
chr17_27995578_27996117	3.82555789612068	3.27183927077576	13.4343820454525	0.000247054350848742	0.0201279011578467	Interval_42975	chr17	27995579	27996117	+	0	NA	intron (Anks1; intron 10 of 24)	-intron (Anks1; intron 10 of 24)	84736	Tcp11	Tcp11	NM_001085555	NA	NA	Tcp11	NA	NA	NA
chr17_28625366_28626016	3.50968375298998	2.77974555319072	11.1496821198961	0.000840460738329404	0.0360287630282644	Interval_43055	chr17	28625367	28626016	+	0	NA	Intergenic	Intergenic	-3237	Srpk1	Srpk1	NM_016795	NA	NA	Srpk1	NA	NA	NA
chr17_28773794_28774148	4.51605004492862	1.73076510028424	14.1881238854494	0.000165411224693587	0.0172901044947712	Interval_43064	chr17	28773795	28774148	+	0	NA	intron (Mapk13; intron 3 of 11)	-intron (Mapk13; intron 3 of 11)	4654	Mapk13	Mapk13	NM_011950	NA	NA	Mapk13	NA	NA	NA
chr17_29533453_29533620	3.92492143717509	1.57912288536583	11.2533393163469	0.000794798991028016	0.0352482687709772	Interval_43178	chr17	29533454	29533620	+	0	NA	intron (Tmem217; intron 1 of 1)	-intron (Tmem217; intron 2 of 2)	16056	Tmem217	Tmem217	NM_001162902	NA	NA	Tmem217	NA	NA	NA
chr17_29745665_29745850	4.52311554952141	0.68852833619066	10.2928022619353	0.00133550119538137	0.0458297009030937	Interval_43203	chr17	29745666	29745850	+	0	NA	Intergenic	Intergenic	-28741	Ccdc167	Ccdc167	NM_001163741	NA	NA	Ccdc167	NA	NA	NA
chr17_29916809_29917393	5.22221515646552	2.93308653947993	21.0639159551142	4.44214933940877e-06	0.00383742963760099	Interval_43214	chr17	29916810	29917393	+	0	NA	Intergenic	Intergenic	-29219	Mdga1	Mdga1	NM_001081160	NA	NA	Mdga1	NA	NA	NA
chr17_30524401_30524802	3.95230648984644	1.9659295376348	12.0701661908608	0.000512351332538197	0.0280539864261669	Interval_43251	chr17	30524402	30524802	+	0	NA	intron (Btbd9; intron 4 of 11)	-intron (Btbd9; intron 4 of 10)	51685	Btbd9	Btbd9	NM_027060	NA	NA	Btbd9	NA	NA	NA
chr17_30936447_30937280	3.35883066107175	2.72981078572362	10.2235390475376	0.00138659530629464	0.0469478800147686	Interval_43270	chr17	30936448	30937280	+	0	NA	TTS (Glp1r)	-TTS (Glp1r)	-17819	Umodl1	Umodl1	NM_177465	NA	NA	Umodl1	NA	NA	NA
chr17_31710534_31710781	-7.43901652867258	2.00225869893677	10.6800502033203	0.00108297122041268	0.0411938921860614	Interval_43335	chr17	31710535	31710781	+	0	NA	Intergenic	Intergenic	32727	Cryaa	Cryaa	NM_013501	NA	NA	Cryaa	NA	NA	NA
chr17_31779086_31779975	-5.42128982764767	4.23470811866598	13.332113897427	0.000260899240516989	0.020523644704962	Interval_43347	chr17	31779087	31779975	+	0	NA	Intergenic	Intergenic	76261	Sik1	Sik1	NM_010831	NA	NA	Sik1	NA	NA	NA
chr17_31831117_31831326	-7.39960814424304	1.96907164113513	10.5443077743083	0.00116546463770246	0.0428956646654095	Interval_43357	chr17	31831118	31831326	+	0	NA	Intergenic	Intergenic	24570	Sik1	Sik1	NM_010831	NA	NA	Sik1	NA	NA	NA
chr17_31905382_31906320	4.9143963032955	5.07402642079626	22.1709614660986	2.49417820100419e-06	0.00306479128980244	Interval_43372	chr17	31905383	31906320	+	0	NA	Intergenic	Intergenic	-50059	Sik1	Sik1	NM_010831	NA	NA	Sik1	NA	NA	NA
chr17_32079385_32080454	-9.98003985647076	4.38319673475223	20.7081205326137	5.3488681823014e-06	0.00390140955722921	Interval_43385	chr17	32079386	32080454	+	0	NA	intron (Pdxk-ps; intron 6 of 8)	-intron (Pdxk-ps; intron 6 of 8)	11503	Pdxk-ps	Pdxk-ps	NR_027316	NA	NA	Pdxk-ps	NA	NA	NA
chr17_32411958_32412418	6.09937358425692	1.92099693963138	20.7557732602385	5.21740502637198e-06	0.00390140955722921	Interval_43412	chr17	32411959	32412418	+	0	NA	TTS (Pglyrp2)	-TTS (Pglyrp2)	-8607	Rasal3	Rasal3	NM_178785	NA	NA	Rasal3	NA	NA	NA
chr17_32423903_32424630	4.3417645993761	2.22391500894889	14.6408450829089	0.000130064876676542	0.015518713976728	Interval_43413	chr17	32423904	32424630	+	0	NA	promoter-TSS (Pglyrp2)	-promoter-TSS (Pglyrp2)	-3292	Pglyrp2	Pglyrp2	NM_001271476	NA	NA	Pglyrp2	NA	NA	NA
chr17_33769927_33770597	-5.40145115113566	3.31841989479341	11.708301885411	0.00062221874784458	0.0316351625482695	Interval_43477	chr17	33769928	33770597	+	0	NA	Intergenic	Intergenic	-9776	Rab11b	Rab11b	NM_008997	NA	NA	Rab11b	NA	NA	NA
chr17_34150178_34150436	4.43023518652281	1.24131798650448	12.1936721993968	0.000479518949698143	0.0270205696895135	Interval_43533	chr17	34150179	34150436	+	0	NA	intron (H2-DMb2; intron 3 of 5)	-intron (H2-DMb2; intron 3 of 5)	-2884	H2-DMb1	H2-DMb1	NM_010387	NA	NA	H2-DMb1	NA	NA	NA
chr17_34685788_34686388	4.26437930284875	2.85174592491661	15.5689005437097	7.95523707401747e-05	0.0126698632607533	Interval_43608	chr17	34685789	34686388	+	0	NA	intron (Tnxb; intron 8 of 32)	-intron (Tnxb; intron 8 of 32)	15553	Tnxb	Tnxb	NM_031176	NA	NA	Tnxb	NA	NA	NA
chr17_34962174_34962584	3.42698453628891	2.29894210863734	10.0681190850403	0.00150856959700613	0.0490933259140278	Interval_43634	chr17	34962175	34962584	+	0	NA	Intergenic	Intergenic	-3141	Hspa1b	Hspa1b	NM_010478	NA	NA	Hspa1b	NA	NA	NA
chr17_35201801_35202322	3.66179763905949	2.70995192800188	11.8705994502692	0.000570270543493258	0.0299320499132793	Interval_43674	chr17	35201802	35202322	+	0	NA	promoter-TSS (Tnf)	-promoter-TSS (Tnf)	-55	Tnf	Tnf	NM_001278601	NA	NA	Tnf	NA	NA	NA
chr17_35222232_35222751	5.13249504356679	4.46841291688224	23.0855396932076	1.54951665098387e-06	0.00265521109006627	Interval_43679	chr17	35222233	35222751	+	0	NA	intron (Nfkbil1; intron 2 of 3)	-intron (Nfkbil1; intron 2 of 3)	13323	Nfkbil1	Nfkbil1	NM_010909	NA	NA	Nfkbil1	NA	NA	NA
chr17_35847987_35848668	5.69577102596828	4.24204885096787	26.5039078086858	2.63005540176881e-07	0.00139851736604636	Interval_43736	chr17	35847988	35848668	+	0	NA	exon (Mdc1; exon 5 of 16)	-exon (Mdc1; exon 5 of 16)	6830	Mdc1	Mdc1	NM_001010833	NA	NA	Mdc1	NA	NA	NA
chr17_35870033_35870841	3.79688498853608	5.51963608964301	14.5411292676096	0.000137132785611462	0.0156856249694848	Interval_43739	chr17	35870034	35870841	+	0	NA	intron (Ppp1r18; intron 1 of 2)	-intron (Ppp1r18; intron 2 of 3)	3822	Ppp1r18	Ppp1r18	NM_001146711	NA	NA	Ppp1r18	NA	NA	NA
chr17_36218627_36219009	6.65598003787154	0.506609086337032	14.5023916175203	0.000139981712537582	0.0156856249694848	Interval_43781	chr17	36218628	36219009	+	0	NA	Intergenic	Intergenic	-28667	H2-T3	H2-T3	NM_008208	NA	NA	H2-T3	NA	NA	NA
chr17_36431332_36432017	4.09385842374425	2.51740190142081	14.1200217985617	0.000171508505087322	0.017552533785033	Interval_43796	chr17	36431333	36432017	+	0	NA	Intergenic	Intergenic	30654	H2-M10.4	H2-M10	NM_201608	NA	NA	H2-M10.3	NA	NA	NA
chr17_36992379_36993065	3.55969007918138	2.31892821405571	10.687978640961	0.00107833966847282	0.0411167535915951	Interval_43822	chr17	36992380	36993065	+	0	NA	Intergenic	Intergenic	-3218	H2-M5	H2-M5	NM_001115075	NA	NA	H2-M5	NA	NA	NA
chr17_40789852_40790508	3.32070981058699	3.15994045334791	10.4373758097668	0.00123490597735963	0.0437330528158467	Interval_43908	chr17	40789853	40790508	+	0	NA	intron (Crisp2; intron 4 of 9)	-intron (Crisp2; intron 4 of 9)	3966	Crisp2	Crisp2	NM_009420	NA	NA	Crisp2	NA	NA	NA
chr17_4276562_4277364	3.73502566616162	3.84352159312768	13.3762739510291	0.000254827478453726	0.0202964862771038	Interval_41766	chr17	4276563	4277364	+	0	NA	Intergenic	Intergenic	-154861	4930548J01Rik	4930548J01Rik	NR_045462	NA	NA	4930548J01Rik	NA	NA	NA
chr17_42836872_42837574	-7.71501479323171	2.24734777535301	11.6804849622707	0.000631590681716352	0.0317857057190403	Interval_43965	chr17	42836873	42837574	+	0	NA	intron (Cd2ap; intron 4 of 17)	-intron (Cd2ap; intron 4 of 17)	39201	Cd2ap	Cd2ap	NM_009847	NA	NA	Cd2ap	NA	NA	NA
chr17_43060656_43061515	3.42420557219459	2.67238397462434	10.4152169433214	0.00124981172588462	0.0438684755148648	Interval_43983	chr17	43060657	43061515	+	0	NA	intron (Tnfrsf21; intron 3 of 5)	-intron (Tnfrsf21; intron 3 of 5)	44531	Tnfrsf21	Tnfrsf21	NM_178589	NA	NA	Tnfrsf21	NA	NA	NA
chr17_43158283_43159003	3.58196193057095	2.74528093941974	11.4931301102661	0.000698538983751372	0.0329390918112047	Interval_43986	chr17	43158284	43159003	+	0	NA	promoter-TSS (E130008D07Rik)	-promoter-TSS (E130008D07Rik)	-352	E130008D07Rik	E130008D07Rik	NR_045153	NA	NA	E130008D07Rik	NA	NA	NA
chr17_4318309_4319010	4.15042818327924	1.51292526641962	11.8389211952536	0.000580054214353543	0.0302244118482304	Interval_41769	chr17	4318310	4319010	+	0	NA	Intergenic	Intergenic	-196558	4930548J01Rik	4930548J01Rik	NR_045462	NA	NA	4930548J01Rik	NA	NA	NA
chr17_43557155_43558106	-5.3522329023057	5.11316807060731	14.204114145123	0.000164011527708932	0.0171696753221527	Interval_44006	chr17	43557156	43558106	+	0	NA	Intergenic	Intergenic	-10820	Pla2g7	Pla2g7	NM_013737	NA	NA	Pla2g7	NA	NA	NA
chr17_44351383_44352113	-7.50339446125828	6.27314765519421	22.0435918455439	2.66528002744942e-06	0.00312131918327984	Interval_44041	chr17	44351384	44352113	+	0	NA	Intergenic	Intergenic	163176	Clic5	Clic5	NM_172621	NA	NA	Clic5	NA	NA	NA
chr17_4466011_4466192	6.1475251105294	0.179053012779333	11.5722031318002	0.000669450530920087	0.0320992316954197	Interval_41773	chr17	4466012	4466192	+	0	NA	Intergenic	Intergenic	-168878	4930517M08Rik	4930517M08Rik	NR_130984	NA	NA	4930517M08Rik	NA	NA	NA
chr17_45488355_45489323	3.36466802195241	4.55624132819611	11.4437898136836	0.000717333364311265	0.0333173294073053	Interval_44117	chr17	45488356	45489323	+	0	NA	Intergenic	Intergenic	-13901	Spats1	Spats1	NM_027649	NA	NA	Spats1	NA	NA	NA
chr17_45631800_45632527	-10.7041299445901	5.09259018909703	23.7681630883636	1.08665066340521e-06	0.00242200622911117	Interval_44143	chr17	45631801	45632527	+	0	NA	intron (Capn11; intron 18 of 21)	-intron (Capn11; intron 18 of 21)	27145	Capn11	Capn11	NM_001013767	NA	NA	Capn11	NA	NA	NA
chr17_45703240_45703773	5.01262832785255	3.41904322760316	20.8274190273126	5.02582749799863e-06	0.00390140955722921	Interval_44154	chr17	45703241	45703773	+	0	NA	Intergenic	Intergenic	17135	Mrpl14	Mrpl14	NM_026732	NA	NA	Mrpl14	NA	NA	NA
chr17_45828324_45829003	3.79171138247569	3.4644460985144	13.5014782216784	0.000238375599087427	0.0199496937739665	Interval_44173	chr17	45828325	45829003	+	0	NA	Intergenic	Intergenic	-94820	1600014C23Rik	1600014C23Rik	NM_028164	NA	NA	1600014C23Rik	NA	NA	NA
chr17_45931124_45932133	3.57595860081103	3.7070296135387	12.2771581890614	0.000458536075578683	0.0266278712698268	Interval_44181	chr17	45931125	45932133	+	0	NA	Intergenic	Intergenic	100748	Vegfa	Vegfa	NM_009505	NA	NA	Vegfa	NA	NA	NA
chr17_45987436_45988133	4.13030285151138	3.16545108693945	15.182443643704	9.76066910503055e-05	0.0136581421714944	Interval_44188	chr17	45987437	45988133	+	0	NA	Intergenic	Intergenic	44592	Vegfa	Vegfa	NM_009505	NA	NA	Vegfa	NA	NA	NA
chr17_46010267_46010923	3.39606596541521	4.05662446519926	11.4172060227332	0.000727670426966361	0.0334402581596003	Interval_44189	chr17	46010268	46010923	+	0	NA	Intergenic	Intergenic	21782	Vegfa	Vegfa	NM_009505	NA	NA	Vegfa	NA	NA	NA
chr17_46049533_46049931	4.0032105605234	2.71921546871244	13.7661778937688	0.000207030117753938	0.0191677981829793	Interval_44197	chr17	46049534	46049931	+	0	NA	Intergenic	Intergenic	-17355	Vegfa	Vegfa	NM_009505	NA	NA	Vegfa	NA	NA	NA
chr17_47319106_47319718	3.61104045669007	3.33305209892736	12.23594022575	0.000468777155065236	0.0268789569197252	Interval_44315	chr17	47319107	47319718	+	0	NA	exon (Trerf1; exon 9 of 20)	-exon (Trerf1; exon 9 of 20)	-49785	Mrps10	Mrps10	NM_001146211	NA	NA	Mrps10	NA	NA	NA
chr17_47413057_47413324	5.78957787598253	1.56600037856517	18.4549693106891	1.7396660580994e-05	0.00647131009683326	Interval_44328	chr17	47413058	47413324	+	0	NA	exon (1700001C19Rik; exon 2 of 2)	-exon (1700001C19Rik; exon 2 of 2)	-12607	Guca1a	Guca1a	NM_008189	NA	NA	Guca1a	NA	NA	NA
chr17_47431383_47431842	3.87571686476415	2.65126851344283	13.0960095101014	0.000295925484499893	0.0216311182124509	Interval_44330	chr17	47431384	47431842	+	0	NA	intron (1700001C19Rik; intron 3 of 3)	-intron (1700001C19Rik; intron 3 of 3)	-5026	AI661453	AI661453	NM_145489	NA	NA	AI661453	NA	NA	NA
chr17_47433300_47433676	4.24716182091724	1.02977010132294	11.025499957692	0.000898670380372509	0.0373618094836436	Interval_44331	chr17	47433301	47433676	+	0	NA	intron (1700001C19Rik; intron 2 of 3)	-intron (1700001C19Rik; intron 2 of 3)	-3151	AI661453	AI661453	NM_145489	NA	NA	AI661453	NA	NA	NA
chr17_47439428_47439694	3.86237376643502	1.29799898494173	10.091306394109	0.00148970456637449	0.0486622846134799	Interval_44335	chr17	47439429	47439694	+	0	NA	intron (AI661453; intron 1 of 4)	-intron (AI661453; intron 1 of 4)	-2186	1700001C19Rik	1700001C19Rik	NM_029296	NA	NA	1700001C19Rik	NA	NA	NA
chr17_4767892_4768557	3.89348077813623	4.21840167040136	14.6150413190813	0.000131857906242167	0.015518713976728	Interval_41784	chr17	4767893	4768557	+	0	NA	Intergenic	Intergenic	133245	4930517M08Rik	4930517M08Rik	NR_130984	NA	NA	4930517M08Rik	NA	NA	NA
chr17_47848935_47849366	4.21427422348637	1.56211950315628	12.2418055846363	0.000467305870616786	0.0268387626614458	Interval_44391	chr17	47848936	47849366	+	0	NA	Intergenic	Intergenic	-15860	Mdfi	Mdfi	NM_001109973	NA	NA	Mdfi	NA	NA	NA
chr17_48230678_48231160	4.25804572543537	1.84068370900265	13.3988829125895	0.00025177419837372	0.0202341498457527	Interval_44428	chr17	48230679	48231160	+	0	NA	Intergenic	Intergenic	-1820	Trem1	Trem1	NM_021406	NA	NA	Trem1	NA	NA	NA
chr17_48232285_48233018	4.45670751497141	4.3455420934096	18.3931611158607	1.79701795377863e-05	0.0065484559067237	Interval_44429	chr17	48232286	48233018	+	0	NA	promoter-TSS (Trem1)	-promoter-TSS (Trem1)	-87	Trem1	Trem1	NM_021406	NA	NA	Trem1	NA	NA	NA
chr17_50054614_50055694	-4.56255621670954	5.48108988202313	11.8187977167053	0.000586357103538044	0.0303419481775369	Interval_44496	chr17	50054615	50055694	+	0	NA	intron (Rftn1; intron 5 of 9)	-intron (Rftn1; intron 5 of 9)	135343	Rftn1	Rftn1	NM_181397	NA	NA	Rftn1	NA	NA	NA
chr17_50631241_50632465	4.48165254011628	6.02142392359289	19.5113668286611	1.00002834044733e-05	0.00508121000304759	Interval_44552	chr17	50631242	50632465	+	0	NA	intron (Plcl2; intron 3 of 5)	-intron (Plcl2; intron 3 of 5)	-66828	Btg3	Btg3	NM_001297747	NA	NA	Btg3	NA	NA	NA
chr17_50735398_50735991	3.54070490620175	2.87446108266454	11.3605553898169	0.000750203877032059	0.0339763045313722	Interval_44562	chr17	50735399	50735991	+	0	NA	exon (Tbc1d5; exon 23 of 23)	-exon (Tbc1d5; exon 23 of 23)	37014	Btg3	Btg3	NM_001297747	NA	NA	Btg3	NA	NA	NA
chr17_51732493_51733001	3.64562547822929	2.75959789660666	11.8973068226917	0.000562151647717525	0.0296620835096504	Interval_44601	chr17	51732494	51733001	+	0	NA	Intergenic	Intergenic	99900	Satb1	Satb1	NM_001163632	NA	NA	Satb1	NA	NA	NA
chr17_5330090_5331632	-5.1495427420996	6.05256141311358	14.211183397763	0.000163396533547857	0.0171446361391951	Interval_41852	chr17	5330091	5331632	+	0	NA	intron (Arid1b; intron 15 of 19)	-intron (Arid1b; intron 15 of 19)	87906	Ldhal6b	Ldhal6b	NM_175349	NA	NA	Ldhal6b	NA	NA	NA
chr17_53587149_53588178	3.13095244874977	4.64665447690034	10.0593362077268	0.00151577830080648	0.0492665653689987	Interval_44660	chr17	53587150	53588178	+	0	NA	intron (Kat2b; intron 1 of 17)	-intron (Kat2b; intron 1 of 17)	20693	Kat2b	Kat2b	NM_020005	NA	NA	Kat2b	NA	NA	NA
chr17_56630014_56630698	4.44095771376982	4.28223028927133	18.2705643240397	1.91645759183861e-05	0.00682778567897308	Interval_44797	chr17	56630015	56630698	+	0	NA	intron (Catsperd; intron 1 of 21)	-intron (Catsperd; intron 1 of 21)	2213	Catsperd	Catsperd	NM_175350	NA	NA	Catsperd	NA	NA	NA
chr17_56836050_56836922	-7.15105961022565	5.00317797302356	18.8413901312635	1.42050850725988e-05	0.00591565391421756	Interval_44819	chr17	56836051	56836922	+	0	NA	Intergenic	Intergenic	-5478	Rfx2	Rfx2	NM_027787	NA	NA	Rfx2	NA	NA	NA
chr17_56861139_56861756	3.56029859534401	4.14147725780837	12.4709563170503	0.000413328431789373	0.0252657276713916	Interval_44824	chr17	56861140	56861756	+	0	NA	intron (Acsbg2; intron 6 of 14)	-intron (Acsbg2; intron 6 of 14)	12999	Acsbg2	Acsbg2	NM_001039114	NA	NA	Acsbg2	NA	NA	NA
chr17_57209289_57209771	3.70228657357101	1.7138832984304	10.4875517524016	0.00120181517045763	0.0432736259516346	Interval_44852	chr17	57209290	57209771	+	0	NA	intron (C3; intron 31 of 40)	-intron (C3; intron 31 of 40)	7698	Mir6978	Mir6978	NR_105944	NA	NA	Mir6978	NA	NA	NA
chr17_57608684_57608884	6.1475251105294	0.179053012779333	11.5722031318002	0.000669450530920087	0.0320992316954197	Interval_44876	chr17	57608685	57608884	+	0	NA	Intergenic	Intergenic	-63470	Vmn2r120	Vmn2r120	NM_001104591	NA	NA	Vmn2r120	NA	NA	NA
chr17_5893115_5893985	3.86878321724158	3.77999378539492	14.1547341893867	0.000168372882125795	0.0174024473345946	Interval_41913	chr17	5893116	5893985	+	0	NA	intron (Snx9; intron 4 of 17)	-intron (Snx9; intron 4 of 17)	52170	Snx9	Snx9	NM_025664	NA	NA	Snx9	NA	NA	NA
chr17_59179065_59179967	4.07108558823754	3.07691861219424	14.7643713425337	0.0001218155076663	0.0148891159103584	Interval_44911	chr17	59179066	59179967	+	0	NA	Intergenic	Intergenic	-166194	Nudt12	Nudt12	NM_026497	NA	NA	Nudt12	NA	NA	NA
chr17_62384059_62384631	3.40206552967356	2.43695639225172	10.1001425139188	0.00148257858569822	0.0486622846134799	Interval_44991	chr17	62384060	62384631	+	0	NA	Intergenic	Intergenic	496972	Efna5	Efna5	NM_010109	NA	NA	Efna5	NA	NA	NA
chr17_63322938_63323134	3.90242310752058	2.12711057182336	12.1989170759095	0.000478172656050872	0.0270205696895135	Interval_45032	chr17	63322939	63323134	+	0	NA	intron (Fbxl17; intron 6 of 8)	-intron (Fbxl17; intron 6 of 8)	-10063	4930405O22Rik	4930405O22Rik	NR_130176	NA	NA	4930405O22Rik	NA	NA	NA
chr17_63369779_63371347	-5.69907759190735	6.42514311331612	16.4044387987292	5.11652720806097e-05	0.0104253480702573	Interval_45035	chr17	63369780	63371347	+	0	NA	intron (Fbxl17; intron 5 of 8)	-intron (Fbxl17; intron 5 of 8)	-57590	4930405O22Rik	4930405O22Rik	NR_130176	NA	NA	4930405O22Rik	NA	NA	NA
chr17_64629582_64630062	-4.71506589080316	3.56294126584435	10.5421654079193	0.00116681634333877	0.0429302987456935	Interval_45090	chr17	64629583	64630062	+	0	NA	intron (Man2a1; intron 3 of 21)	-intron (Man2a1; intron 3 of 21)	28173	Man2a1	Man2a1	NM_008549	NA	NA	Man2a1	NA	NA	NA
chr17_64893437_64893804	-8.15517735296445	2.64613267751043	13.331275808739	0.000261015872218521	0.020523644704962	Interval_45101	chr17	64893438	64893804	+	0	NA	Intergenic	Intergenic	126510	Dreh	Dreh	NR_105051	NA	NA	Dreh	NA	NA	NA
chr17_65755735_65756253	-5.98666050153959	3.87278098420693	14.027973129829	0.000180111179423016	0.017896065934153	Interval_45131	chr17	65755736	65756253	+	0	NA	intron (Rab31; intron 1 of 6)	-intron (Rab31; intron 1 of 6)	16758	Rab31	Rab31	NM_133685	NA	NA	Rab31	NA	NA	NA
chr17_65936137_65936620	-5.07431957216822	3.013544943324	10.4523912702542	0.00122490780726663	0.0435945397609693	Interval_45154	chr17	65936138	65936620	+	0	NA	intron (Twsg1; intron 3 of 4)	-intron (Twsg1; intron 3 of 4)	14808	Twsg1	Twsg1	NM_023053	NA	NA	Twsg1	NA	NA	NA
chr17_69288007_69288714	3.57789663580413	2.64233403659562	11.3324384542851	0.00076164822199658	0.0343754599951894	Interval_45253	chr17	69288008	69288714	+	0	NA	intron (Epb4.1l3; intron 21 of 21)	-intron (Epb4.1l3; intron 21 of 21)	-11155	2410021H03Rik	2410021H03Rik	NR_045428	NA	NA	2410021H03Rik	NA	NA	NA
chr17_7042756_7043011	4.65148671637857	1.41144416063442	13.6133705794997	0.000224580319414613	0.0195120803028363	Interval_41962	chr17	7042757	7043011	+	0	NA	intron (Gm1604b; intron 2 of 3)	-intron (Gm1604b; intron 2 of 3)	64024	Rnaset2b	Rnaset2b	NM_026611	NA	NA	Rnaset2b	NA	NA	NA
chr17_70918391_70918951	4.05717054714428	1.9908843907848	12.7288380371726	0.000360060178595389	0.023730372224602	Interval_45305	chr17	70918392	70918951	+	0	NA	Intergenic	Intergenic	-67461	Tgif1	Tgif1	NM_001164074	NA	NA	Tgif1	NA	NA	NA
chr17_71224601_71224898	3.91754707096911	2.26248164949609	12.6406298230716	0.000377452791984698	0.0240841666639607	Interval_45334	chr17	71224602	71224898	+	0	NA	intron (Lpin2; intron 3 of 19)	-intron (Lpin2; intron 3 of 19)	40772	Lpin2	Lpin2	NM_022882	NA	NA	Lpin2	NA	NA	NA
chr17_7164010_7164313	4.39043005632158	1.70057857344365	13.3806647868962	0.000254231601697776	0.0202737559410688	Interval_41974	chr17	7164011	7164313	+	0	NA	Intergenic	Intergenic	-5953	Rps6ka2	Rps6ka2	NM_011299	NA	NA	Rps6ka2	NA	NA	NA
chr17_72604381_72604919	-4.46936673059548	4.26172721914938	10.6566293984081	0.00109677080208515	0.041483982805757	Interval_45386	chr17	72604382	72604919	+	0	NA	promoter-TSS (Alk)	-promoter-TSS (Alk)	-343	Alk	Alk	NM_007439	NA	NA	Alk	NA	NA	NA
chr17_73350616_73351236	3.47681590357072	3.11876235198141	11.2344450651762	0.000802931099961048	0.0352775819601862	Interval_45449	chr17	73350617	73351236	+	0	NA	intron (Capn13; intron 6 of 22)	-intron (Capn13; intron 6 of 22)	48370	Capn13	Capn13	NM_001033444	NA	NA	Capn13	NA	NA	NA
chr17_73628446_73629468	3.57927272682462	4.5247123806169	12.7583506242535	0.000354423287282799	0.0234921733500929	Interval_45467	chr17	73628447	73629468	+	0	NA	intron (Galnt14; intron 1 of 14)	-intron (Galnt14; intron 1 of 14)	81494	Galnt14	Galnt14	NM_027864	NA	NA	Galnt14	NA	NA	NA
chr17_73630670_73630950	4.08516301069022	2.07217481300833	12.9324883445098	0.000322928230222848	0.0223543324826052	Interval_45468	chr17	73630671	73630950	+	0	NA	intron (Galnt14; intron 1 of 14)	-intron (Galnt14; intron 1 of 14)	79641	Galnt14	Galnt14	NM_027864	NA	NA	Galnt14	NA	NA	NA
chr17_74200902_74201483	-4.59392319179567	3.98921357401258	10.7482361712464	0.00104378753968966	0.0402601564386278	Interval_45507	chr17	74200903	74201483	+	0	NA	exon (Memo1; exon 9 of 9)	-exon (Memo1; exon 9 of 9)	93670	Memo1	Memo1	NM_133771	NA	NA	Memo1	NA	NA	NA
chr17_78086889_78087413	4.15901333927513	3.41027413450853	15.6431581127615	7.64888076899003e-05	0.0124730453825427	Interval_45655	chr17	78086890	78087413	+	0	NA	Intergenic	Intergenic	-113097	Crim1	Crim1	NM_015800	NA	NA	Crim1	NA	NA	NA
chr17_78654775_78655303	-4.71951040097726	3.56704450070145	10.5591154158483	0.00115616511521987	0.0428243315665104	Interval_45682	chr17	78654776	78655303	+	0	NA	exon (Strn; exon 18 of 18)	-exon (Strn; exon 18 of 18)	81521	Strn	Strn	NM_011500	NA	NA	Strn	NA	NA	NA
chr17_7876003_7876336	5.50460341923266	2.04210911905312	19.5855033837907	9.61963385137977e-06	0.00504085807526672	Interval_41988	chr17	7876004	7876336	+	0	NA	Intergenic	Intergenic	-49830	Tagap	Tagap	NM_145968	NA	NA	Tagap	NA	NA	NA
chr17_79099938_79100190	4.15531999590655	1.75852728396359	12.7220722279679	0.000361365134755775	0.0237376370977037	Interval_45702	chr17	79099939	79100190	+	0	NA	Intergenic	Intergenic	48158	Qpct	Qpct	NM_027455	NA	NA	Qpct	NA	NA	NA
chr17_79296108_79296551	3.54251255158319	2.5063483970536	10.9548320291811	0.000933598350113367	0.0380962343832246	Interval_45707	chr17	79296109	79296551	+	0	NA	Intergenic	Intergenic	58761	Cdc42ep3	Cdc42ep3	NM_026514	NA	NA	Cdc42ep3	NA	NA	NA
chr17_79415491_79415757	4.1010772700103	1.7156710123042	12.3700173667409	0.000436283548279906	0.0259648290543713	Interval_45715	chr17	79415492	79415757	+	0	NA	Intergenic	Intergenic	-60533	Cdc42ep3	Cdc42ep3	NM_026514	NA	NA	Cdc42ep3	NA	NA	NA
chr17_80236677_80237459	-5.14844315226776	4.91512422936705	13.3706437360846	0.000255593610530001	0.0203323355566819	Interval_45764	chr17	80236678	80237459	+	0	NA	Intergenic	Intergenic	12579	Gemin6	Gemin6	NM_026053	NA	NA	Gemin6	NA	NA	NA
chr17_8083661_8084081	4.92975395548154	2.07511965535669	17.0687836302926	3.60500230928083e-05	0.0088664395619884	Interval_42005	chr17	8083662	8084081	+	0	NA	intron (Gm1604b; intron 2 of 3)	-intron (Gm1604b; intron 2 of 3)	17357	Gm1604b	Gm1604b	NM_001033442_1	NA	NA	Gm1604b	NA	NA	NA
chr17_8241778_8242351	4.24518157472866	2.20282693011918	13.9997664128197	0.000182833345268029	0.0179616578140757	Interval_42028	chr17	8241779	8242351	+	0	NA	promoter-TSS (Ccr6)	-promoter-TSS (Ccr6)	-461	Ccr6	Ccr6	NM_001190333	NA	NA	Ccr6	NA	NA	NA
chr17_83088373_83088959	4.2412136690067	2.45885603559965	14.4755862738661	0.000141987903070323	0.0158227201835125	Interval_45877	chr17	83088374	83088959	+	0	NA	Intergenic	Intergenic	-10441	Gm19689	Gm19689	NR_045094	NA	NA	Gm19689	NA	NA	NA
chr17_83486062_83486702	3.45785317367231	2.5470146783777	10.578888527647	0.00114386410918892	0.0426107724894155	Interval_45907	chr17	83486063	83486702	+	0	NA	Intergenic	Intergenic	27951	Cox7a2l	Cox7a2l	NM_009187	NA	NA	Cox7a2l	NA	NA	NA
chr17_83559258_83559788	3.63542170017417	2.58043614204978	11.5428115470154	0.000680117101751557	0.0324321534725761	Interval_45913	chr17	83559259	83559788	+	0	NA	Intergenic	Intergenic	-45190	Cox7a2l	Cox7a2l	NM_009187	NA	NA	Cox7a2l	NA	NA	NA
chr17_84006842_84007087	5.61337690955543	2.21687379394468	20.4097715799434	6.25098000001001e-06	0.00405840023255308	Interval_45969	chr17	84006843	84007087	+	0	NA	intron (8430430B14Rik; intron 1 of 1)	-intron (8430430B14Rik; intron 1 of 1)	8413	8430430B14Rik	8430430B14Rik	NR_130994	NA	NA	8430430B14Rik	NA	NA	NA
chr17_84042869_84043655	3.65847355963113	2.91879903261165	12.2073995206144	0.000476003388046554	0.0270117709803096	Interval_45976	chr17	84042870	84043655	+	0	NA	Intergenic	Intergenic	-35398	4933433H22Rik	4933433H22Rik	NR_045458	NA	NA	4933433H22Rik	NA	NA	NA
chr17_8408503_8409513	3.28937212561952	3.73528067428065	10.6441537317771	0.00110419396088104	0.0416224977796514	Interval_42044	chr17	8408504	8409513	+	0	NA	intron (T2; intron 5 of 10)	-intron (T2; intron 5 of 10)	-19540	Gm16702	Gm16702	NR_045795	NA	NA	Gm16702	NA	NA	NA
chr17_84141140_84142268	3.54996022096952	3.9477278615029	12.3031801932944	0.000452187165586325	0.0263919302827722	Interval_45994	chr17	84141141	84142268	+	0	NA	Intergenic	Intergenic	46243	Zfp36l2	Zfp36l2	NM_001001806	NA	NA	Zfp36l2	NA	NA	NA
chr17_84156862_84157430	4.37575683873641	3.31412701210976	16.7834671120397	4.18967437721963e-05	0.00953364360875458	Interval_45996	chr17	84156863	84157430	+	0	NA	Intergenic	Intergenic	30801	Zfp36l2	Zfp36l2	NM_001001806	NA	NA	Zfp36l2	NA	NA	NA
chr17_84844932_84845599	4.5417859052749	4.69321470656919	19.3406648522619	1.0935252888583e-05	0.00521936125085755	Interval_46039	chr17	84844933	84845599	+	0	NA	Intergenic	Intergenic	-54480	Lrpprc	Lrpprc	NM_028233	NA	NA	Lrpprc	NA	NA	NA
chr17_84880918_84881471	4.11238345447458	3.33580569868896	15.3101593090746	9.12245837149286e-05	0.0133550746310281	Interval_46045	chr17	84880919	84881471	+	0	NA	Intergenic	Intergenic	76515	1110020A21Rik	1110020A21Rik	NR_027930	NA	NA	1110020A21Rik	NA	NA	NA
chr17_86150921_86151269	3.96888655796604	2.50863687891745	13.2833273232234	0.000267776830888518	0.0207027933277478	Interval_46074	chr17	86150922	86151269	+	0	NA	Intergenic	Intergenic	-5920	Srbd1	Srbd1	NM_030133	NA	NA	Srbd1	NA	NA	NA
chr17_86160523_86161107	3.6830542682521	3.18454174890184	12.4858790793048	0.000410039712996609	0.0252567066117322	Interval_46075	chr17	86160524	86161107	+	0	NA	Intergenic	Intergenic	-6970	Prkce	Prkce	NM_011104	NA	NA	Prkce	NA	NA	NA
chr17_86364333_86365040	-7.92219551799271	2.43265190246928	12.4459038755624	0.000418909509766855	0.0253989403926391	Interval_46100	chr17	86364334	86365040	+	0	NA	intron (Prkce; intron 2 of 14)	-intron (Prkce; intron 2 of 14)	-77509	2010106C02Rik	2010106C02Rik	NR_045435	NA	NA	2010106C02Rik	NA	NA	NA
chr17_8640746_8641094	4.0699441869912	0.979364190814758	10.024206555924	0.00154496215569871	0.0496127681707197	Interval_42053	chr17	8640747	8641094	+	0	NA	intron (Pde10a; intron 1 of 22)	-intron (Pde10a; intron 1 of 22)	-160825	Pde10a	Pde10a	NM_011866	NA	NA	Pde10a	NA	NA	NA
chr17_86507519_86507860	3.79427250997949	1.48058079036094	10.4527886855131	0.00122464430062085	0.0435945397609693	Interval_46118	chr17	86507520	86507860	+	0	NA	intron (Prkce; intron 10 of 14)	-intron (Prkce; intron 10 of 14)	-220512	2010106C02Rik	2010106C02Rik	NR_045435	NA	NA	2010106C02Rik	NA	NA	NA
chr17_86651052_86651707	3.41930027761128	3.98938120749362	11.5247275553602	0.000686765151526677	0.0325771437762542	Interval_46126	chr17	86651053	86651707	+	0	NA	intron (Prkce; intron 14 of 14)	-intron (Prkce; intron 14 of 14)	-102484	Epas1	Epas1	NM_010137	NA	NA	Epas1	NA	NA	NA
chr17_86709855_86710191	4.05717054714428	1.9908843907848	12.7288380371726	0.000360060178595389	0.023730372224602	Interval_46132	chr17	86709856	86710191	+	0	NA	Intergenic	Intergenic	-43841	Epas1	Epas1	NM_010137	NA	NA	Epas1	NA	NA	NA
chr17_86801532_86803121	3.14929651974586	4.23651304276086	10.0244459448926	0.00154476137044401	0.0496127681707197	Interval_46142	chr17	86801533	86803121	+	0	NA	intron (Epas1; intron 2 of 15)	-intron (Epas1; intron 2 of 15)	48463	Epas1	Epas1	NM_010137	NA	NA	Epas1	NA	NA	NA
chr17_86903652_86904761	3.51848953017608	3.99729537871891	12.1043746057949	0.000503036656403766	0.0277181948447933	Interval_46147	chr17	86903653	86904761	+	0	NA	Intergenic	Intergenic	-13141	Tmem247	Tmem247	NM_001277980	NA	NA	Tmem247	NA	NA	NA
chr17_87160400_87160738	4.65980505704894	1.34036474266171	13.6342760739879	0.000222093480460493	0.0195120803028363	Interval_46176	chr17	87160401	87160738	+	0	NA	Intergenic	Intergenic	34373	C330024C12Rik	C330024C12Rik	NR_046016	NA	NA	C330024C12Rik	NA	NA	NA
chr17_87272584_87272989	-4.98152946833537	3.81347082035714	11.5767407898533	0.000667818882077616	0.0320992316954197	Interval_46188	chr17	87272585	87272989	+	0	NA	Intergenic	Intergenic	-6840	Mcfd2	Mcfd2	NM_139295	NA	NA	Mcfd2	NA	NA	NA
chr17_87463062_87463368	-5.44125949432491	3.35447126622948	11.860113592982	0.000573490461202803	0.0300452391247925	Interval_46212	chr17	87463063	87463368	+	0	NA	Intergenic	Intergenic	-16280	Calm2	Calm2	NM_007589	NA	NA	Calm2	NA	NA	NA
chr17_87795860_87796614	3.95503358243408	3.20093314779385	14.2096757496533	0.000163527497233062	0.0171446361391951	Interval_46240	chr17	87795861	87796614	+	0	NA	intron (Kcnk12; intron 1 of 1)	-intron (Kcnk12; intron 1 of 1)	1757	Kcnk12	Kcnk12	NM_199251	NA	NA	Kcnk12	NA	NA	NA
chr17_87983114_87983804	-5.12427428882675	3.94999965127196	12.1423121644987	0.000492906284393604	0.0273910197209435	Interval_46252	chr17	87983115	87983804	+	0	NA	exon (Msh6; exon 3 of 10)	-exon (Msh6; exon 3 of 10)	8409	Msh6	Msh6	NM_010830	NA	NA	Msh6	NA	NA	NA
chr17_88556304_88556698	4.12715647974807	2.73459905709052	14.3812177573798	0.000149283936893643	0.0162694967029402	Interval_46306	chr17	88556305	88556698	+	0	NA	intron (Ppp1r21; intron 9 of 21)	-intron (Ppp1r21; intron 9 of 21)	26377	Ppp1r21	Ppp1r21	NM_028658	NA	NA	Ppp1r21	NA	NA	NA
chr17_88561161_88561528	5.2834061343314	3.04822717147434	21.5344147853513	3.47535545423662e-06	0.00349299956654274	Interval_46308	chr17	88561162	88561528	+	0	NA	intron (Ppp1r21; intron 11 of 21)	-intron (Ppp1r21; intron 11 of 21)	31221	Ppp1r21	Ppp1r21	NM_028658	NA	NA	Ppp1r21	NA	NA	NA
chr17_88562300_88562793	3.63295301873729	2.03643495625519	10.8195067709542	0.00100436241966453	0.0394778759413244	Interval_46309	chr17	88562301	88562793	+	0	NA	intron (Ppp1r21; intron 12 of 21)	-intron (Ppp1r21; intron 12 of 21)	32423	Ppp1r21	Ppp1r21	NM_028658	NA	NA	Ppp1r21	NA	NA	NA
chr17_8867677_8868186	3.64224047607241	3.45514053676681	12.5572588720968	0.000394670239509762	0.0246398684109725	Interval_42064	chr17	8867678	8868186	+	0	NA	intron (Pde10a; intron 1 of 21)	-intron (Pde10a; intron 2 of 22)	66187	Pde10a	Pde10a	NM_011866	NA	NA	Pde10a	NA	NA	NA
chr17_9137844_9138135	7.13731357226639	0.856140884591421	17.5899370530215	2.740345945279e-05	0.00798763180073222	Interval_42068	chr17	9137845	9138135	+	0	NA	Intergenic	Intergenic	30032	6530411M01Rik	6530411M01Rik	NR_027881	NA	NA	6530411M01Rik	NA	NA	NA
chr17_91876836_91877040	6.65598003787154	0.506609086337032	14.5023916175203	0.000139981712537582	0.0156856249694848	Interval_46452	chr17	91876837	91877040	+	0	NA	Intergenic	Intergenic	-784136	Nrxn1	Nrxn1	NM_020252	NA	NA	Nrxn1	NA	NA	NA
chr17_94551605_94551968	3.79427250997949	1.48058079036094	10.4527886855131	0.00122464430062085	0.0435945397609693	Interval_46541	chr17	94551606	94551968	+	0	NA	Intergenic	Intergenic	198105	Mettl4	Mettl4	NM_176917	NA	NA	Mettl4	NA	NA	NA
chr18_10572981_10574179	-4.74180357111705	5.48874591871322	12.4517868338449	0.000417592135846812	0.0253632020777429	Interval_46797	chr18	10572982	10574179	+	0	NA	intron (Esco1; intron 9 of 10)	-intron (Esco1; intron 9 of 10)	36772	Esco1	Esco1	NM_001081222	NA	NA	Esco1	NA	NA	NA
chr18_10912120_10912443	3.87279242740241	2.37675748379096	12.3908770945063	0.000431436549588013	0.0258298790023998	Interval_46814	chr18	10912121	10912443	+	0	NA	Intergenic	Intergenic	-126730	Mir1a-2	Mir1a-2	NR_029781	NA	NA	Mir1a-2	NA	NA	NA
chr18_11931505_11932099	4.48928227244557	3.8015195285367	18.0545415888222	2.14665958007026e-05	0.00708033767422089	Interval_46858	chr18	11931506	11932099	+	0	NA	intron (Cables1; intron 6 of 8)	-intron (Cables1; intron 7 of 9)	-91364	Mir1901	Mir1901	NR_035447	NA	NA	Mir1901	NA	NA	NA
chr18_12125471_12125832	4.52862827479154	3.08034424127597	17.2241313267805	3.32189911904413e-05	0.00867252058517771	Interval_46873	chr18	12125472	12125832	+	0	NA	Intergenic	Intergenic	-3198	Riok3	Riok3	NM_024182	NA	NA	Riok3	NA	NA	NA
chr18_12795483_12796227	4.60302920103353	3.05152143417654	17.7511812533674	2.51761122992352e-05	0.00769476218249842	Interval_46912	chr18	12795484	12796227	+	0	NA	intron (Osbpl1a; intron 1 of 11)	-intron (Osbpl1a; intron 4 of 14)	24052	Osbpl1a	Osbpl1a	NM_207530	NA	NA	Osbpl1a	NA	NA	NA
chr18_14653789_14654014	3.64363272871951	1.66970763926439	10.1339718409694	0.00145561413223468	0.0481495044348817	Interval_46951	chr18	14653790	14654014	+	0	NA	intron (Ss18; intron 4 of 10)	-intron (Ss18; intron 4 of 9)	29012	Ss18	Ss18	NM_001161369	NA	NA	Ss18	NA	NA	NA
chr18_14892801_14893435	3.58374591006603	1.82486145273625	10.1891313676337	0.00141270847473907	0.0474205495977922	Interval_46962	chr18	14892802	14893435	+	0	NA	intron (Taf4b; intron 14 of 14)	-intron (Taf4b; intron 14 of 14)	-95877	4933424G05Rik	4933424G05Rik	NR_045372	NA	NA	4933424G05Rik	NA	NA	NA
chr18_21642451_21643036	-5.37522447149143	4.7393057113034	13.87180576163	0.000195712552114558	0.0186655489483855	Interval_47119	chr18	21642452	21643036	+	0	NA	intron (Klhl14; intron 1 of 7)	-intron (Klhl14; intron 1 of 7)	-8821	4930426D05Rik	4930426D05Rik	NM_001271580	NA	NA	4930426D05Rik	NA	NA	NA
chr18_21654581_21655405	-4.76317996455797	4.54323028603384	11.8178381734617	0.000586659364216875	0.0303425680469379	Interval_47122	chr18	21654582	21655405	+	0	NA	intron (4930426D05Rik; intron 3 of 3)	-intron (4930426D05Rik; intron 3 of 3)	-2625	Klhl14	Klhl14	NM_001081403	NA	NA	Klhl14	NA	NA	NA
chr18_21666967_21667424	-4.87241547862493	3.71083391714559	11.1511431385251	0.000839799072017503	0.0360287630282644	Interval_47124	chr18	21666968	21667424	+	0	NA	Intergenic	Intergenic	-14828	Klhl14	Klhl14	NM_001081403	NA	NA	Klhl14	NA	NA	NA
chr18_21675432_21676684	-4.55664737040507	6.10113599563169	12.0627992750017	0.00051437995993032	0.028105426980538	Interval_47126	chr18	21675433	21676684	+	0	NA	Intergenic	Intergenic	-23690	Klhl14	Klhl14	NM_001081403	NA	NA	Klhl14	NA	NA	NA
chr18_24178611_24179357	3.66113525544727	3.50946580735332	12.7811742328373	0.000350125082948357	0.0233404812949145	Interval_47208	chr18	24178612	24179357	+	0	NA	Intergenic	Intergenic	-26360	Galnt1	Galnt1	NM_013814	NA	NA	Galnt1	NA	NA	NA
chr18_24329971_24330714	3.58365601896908	3.10283861186001	11.8352043334563	0.000581213202670013	0.0302244118482304	Interval_47217	chr18	24329972	24330714	+	0	NA	Intergenic	Intergenic	98827	Mir187	Mir187	NR_029573	NA	NA	Mir187	NA	NA	NA
chr18_24629729_24630236	3.98237091742137	2.19143125493247	12.7197177444855	0.000361820373965707	0.0237376370977037	Interval_47230	chr18	24629730	24630236	+	0	NA	intron (Elp2; intron 17 of 21)	-intron (Elp2; intron 17 of 21)	-23708	Mocos	Mocos	NM_026779	NA	NA	Mocos	NA	NA	NA
chr18_25299114_25299812	-5.1852748868085	3.11711440110082	10.8761547998779	0.000974102730937653	0.0390118813254601	Interval_47251	chr18	25299115	25299812	+	0	NA	intron (AW554918; intron 6 of 10)	-intron (AW554918; intron 6 of 10)	130443	AW554918	AW554918	NM_001033532	NA	NA	AW554918	NA	NA	NA
chr18_26918762_26919456	3.33896969573119	4.07499048198795	11.1017063894468	0.000862483248877758	0.036564783673862	Interval_47300	chr18	26918763	26919456	+	0	NA	Intergenic	Intergenic	-1165126	Celf4	Celf4	NM_133195	NA	NA	Celf4	NA	NA	NA
chr18_28282784_28283396	4.39449162957054	3.17776542007953	16.7273037383926	4.31554270177495e-05	0.00963878306690452	Interval_47316	chr18	28282785	28283396	+	0	NA	Intergenic	Intergenic	-277074	4930474G06Rik	4930474G06Rik	NR_045398	NA	NA	4930474G06Rik	NA	NA	NA
chr18_30444610_30445101	3.63197255507336	1.91529890083052	10.4995834305955	0.00119401460225232	0.0432732373662357	Interval_47345	chr18	30444611	30445101	+	0	NA	Intergenic	Intergenic	171960	Pik3c3	Pik3c3	NM_181414	NA	NA	Pik3c3	NA	NA	NA
chr18_31941555_31942102	3.68906254901367	2.80919150388148	12.0661068056129	0.000513468164341359	0.0280857144334242	Interval_47374	chr18	31941556	31942102	+	0	NA	exon (Lims2; exon 2 of 10)	-exon (Lims2; exon 2 of 10)	7807	Gpr17	Gpr17	NM_001025381	NA	NA	Gpr17	NA	NA	NA
chr18_31943331_31943803	4.38662053634798	3.24452451955962	16.8557864413305	4.03301822536302e-05	0.00938893828643087	Interval_47376	chr18	31943332	31943803	+	0	NA	exon (Gpr17; exon 2 of 2)	-exon (Gpr17; exon 2 of 2)	6069	Gpr17	Gpr17	NM_001025381	NA	NA	Gpr17	NA	NA	NA
chr18_32292916_32293495	3.92312092030549	2.36776276233344	12.702886497166	0.000365091585805539	0.023846863974967	Interval_47389	chr18	32292917	32293495	+	0	NA	Intergenic	Intergenic	52875	Ercc3	Ercc3	NM_133658	NA	NA	Ercc3	NA	NA	NA
[truncated: 1,742 more rows]

## Sheet: diff.WTvsPre-leukemic7_annot
Statistical comparison and gene annotation of ATAC-seq peaks identified from pre-BII WT and pre-leukemia7 samples
[truncated: 3,402 more rows]

## Sheet: diff.WTvsLeukemic_annot
Statistical comparison and gene annotation of ATAC-seq peaks identified from pre-BII WT and BCP-ALL 241 leukemia samples
[truncated: 27,278 more rows]

[truncated: 6 more sheets: DnMotifs.WTvsPre-leukemia 5, UpMotifs.WTvsPre-leukemia 5, DnMotifs.WTvsPre-leukemia 7, UpMotifs.WTvsPre-leukemia 7, DnMotifs.WTvsLeukemia, UpMotifs.WTvsLeukemia]
