# Supplementary material for: Trajectories from single-cells to PAX5-driven leukemia reveal PAX5-MYC interplay in vivo
Source: Leukemia. 2025 May 20;39(7):1607–26. doi: 10.1038/s41375-025-02626-2 (PMC12208885; doi:10.1038/s41375-025-02626-2)
Supplement: Supplementary file 6 — Supplementary Table 5 [file 41375_2025_2626_MOESM6_ESM.xlsx]

## Sheet: SNV indel
Supplementary Table S5
Information about single nucleotide variants (SNVs) and structural variants (SVs) displayed in Figure 7D.
Mouse ID	Chromosome	Position	Reference allele	Alternative allele	Variant allele fraction	Variant type	VEP consequence	Affected gene	Variant detected by which callers (mt2_only = Mutect2 only, strelka_only = Strelka only, both = Mutect2 and Strelka)
239	10	21154679	CTTA	C	0.171	deletion	splice_donor_variant&splice_donor_region_variant&intron_variant	Myb	strelka_only
239	10	21154682	AC	A	0.248	deletion	splice_donor_variant	Myb	mt2_only
239	10	21154683	C	A	0.157	SNV	splice_donor_variant	Myb	strelka_only
239	10	21154686	GCAGATAATTGGCAAT	G	0.229	deletion	inframe_deletion	Myb	both
239	4	44697558	C	G	0.4	SNV	missense_variant	Pax5	both
241	8	71684008	G	A	0.572	SNV	missense_variant	Jak3	both
237	15	98849587	ATGC	A	0.094	deletion	inframe_deletion	Kmt2d	mt2_only
239	15	98849587	ATGC	A	0.086	deletion	inframe_deletion	Kmt2d	mt2_only
241	15	98849587	ATGC	A	0.107	deletion	inframe_deletion	Kmt2d	mt2_only
239	11	100783771	G	T	0.292	SNV	missense_variant	Stat5b	both
241	4	101161887	C	T	0.77	SNV	missense_variant	Jak1	both
241	3	103058958	G	A	0.525	SNV	missense_variant	Nras	both
241	5	121168000	C	T	0.461	SNV	missense_variant	Ptpn11	both
237	5	121818525	C	CGG	0.425	insertion	frameshift_variant	Sh2b3	both
239	5	121828655	TC	T	0.327	deletion	frameshift_variant	Sh2b3	both
237	5	147354819	G	GGGAACTCCCACTTAAGGTCATATTCATAGTCCCTGAAGA	0.273	insertion	inframe_insertion	Flt3	mt2_only
237	5	147367040	C	T	0.14	SNV	missense_variant	Flt3	both

## Sheet: SV
Mouse ID	Chromosome	Start	End	Variant type (DEL = deletion, BND = breakend, DUP = tandem duplication)	2nd breakend	VEP consequence	Affected gene
237	4	44624046	44706200	DEL	.	splice_polypyrimidine_tract_variant&coding_sequence_variant&intron_variant&feature_truncation	Pax5
241	16	92696715	92825611	DEL	.	coding_sequence_variant&intron_variant&feature_truncation	Runx1
241	4	44653792	44820911	DEL	.	splice_polypyrimidine_tract_variant&coding_sequence_variant&5_prime_UTR_variant&intron_variant&feature_truncation	Pax5
241	X	52931312	52931312	BND	X:52934574	intron_variant	Phf6
241	X	52931313	52933477	DEL	.	splice_polypyrimidine_tract_variant&coding_sequence_variant&intron_variant&feature_truncation	Phf6
241	X	52931553	52934453	DEL	.	splice_polypyrimidine_tract_variant&coding_sequence_variant&intron_variant&feature_truncation	Phf6
241	X	52932092	52932092	BND	X:52934352	intron_variant	Phf6
241	X	52934349	52934349	BND	X:52932095	intron_variant	Phf6
241	X	52934571	52934571	BND	X:52931315	intron_variant	Phf6
241	X	52935518	52935753	DEL	.	intron_variant	Phf6
