# Supplementary material for: Trajectories from single-cells to PAX5-driven leukemia reveal PAX5-MYC interplay in vivo
Source: Leukemia. 2025 May 20;39(7):1607–26. doi: 10.1038/s41375-025-02626-2 (PMC12208885; doi:10.1038/s41375-025-02626-2)
Supplement: Supplementary file 7 — Supplementary Table 6 [file 41375_2025_2626_MOESM7_ESM.xlsx]

## Sheet: a) 237
Supplementary Table S6
Genes affected by somatic variants in Pax5+/- mice a) 237, b) 239 and c) 241 detected by whole genome sequencing (WGS). For each mouse, all genes overlapping CNVs and/or SVs, and/or affected by coding SNV/indel variants are included in the table, and the corresponding variants are listed in the columns according to the variant type. For SNVs and indels, the consequence annotation by VEP is also r…
Gene	CNV type	SV type	SNV type	Indel type
1700008P02Rik	-	-	missense_variant	-
1700074H08Rik	-	DUP	-	-
2210408I21Rik	DUP	-	-	-
2210418O10Rik	DEL	-	-	-
2410141K09Rik	-	-	missense_variant	-
2610005L07Rik	DUP	-	-	-
4930467E23Rik	DUP	-	-	-
4930517J16Rik	-	DEL	-	-
4930572O03Rik	DUP	-	-	-
4930578G10Rik	DEL	-	-	-
4931429L15Rik	-	-	missense_variant	-
5730488B01Rik	DEL	DEL	-	-
6820431F20Rik	DUP	-	-	-
9530057J20Rik	DUP	-	-	-
A530032D15Rik	DUP	-	-	-
A530040E14Rik	DUP	-	-	-
AA792892	DUP	-	-	-
Adam6a	DEL	DEL	-	-
Adam6b	DEL	DEL	-	-
Adnp	-	-	missense_variant	-
Arhgap26	DUP	DUP	-	-
Arid1a	-	-	-	inframe_deletion
Asap3	-	-	-	inframe_deletion
Aspm	-	-	missense_variant	-
Bach2	-	INS	-	-
BC080696	DUP	-	-	-
C4bp	-	-	missense_variant	-
C8a	-	-	missense_variant&splice_region_variant	-
Cadm2	-	DEL	-	-
Camsap2	-	-	missense_variant	-
Cbl	-	DEL	-	-
Ccdc93	-	-	missense_variant	-
Cckbr	-	-	missense_variant	-
Ccl19-ps1	DEL	-	-	-
Ccl19-ps2	DEL	-	-	-
Ccl21b	DEL	-	-	-
Ccl21d	DEL	-	-	-
Ccl27b	DEL	-	-	-
Ccl28	-	DUP	-	-
Cfhr2	-	-	missense_variant	-
Crb1	-	-	missense_variant	-
Crppa	-	-	missense_variant	-
Ctse	-	DEL	-	-
Dcaf12l2	-	-	missense_variant	-
Ddx59	-	-	missense_variant	-
Dnmt3b	-	-	splice_donor_variant	-
Dpp10	-	DEL	-	-
Dsel	-	-	missense_variant	-
Epb41l5	-	-	-	insertion_frameshift_variant
Ermn	-	-	-	inframe_deletion
Etnk2	-	DUP	missense_variant,stop_gained	-
F2r	-	-	-	inframe_deletion
Fam186a	-	-	missense_variant	-
Fam205a2	DEL	-	-	-
Fam205a3	DEL	-	-	-
Fam205a4	DEL	-	-	-
Fcmr	-	-	missense_variant	-
Flt3	-	-	missense_variant	inframe_insertion
Foxp1	-	-	-	inframe_deletion
Gigyf1	-	-	-	inframe_deletion
Gli2	-	-	missense_variant	-
Glrx2	-	-	missense_variant	-
Gm10354	DUP	-	-	-
Gm10376	DUP	-	-	-
Gm10377	DUP	-	-	-
Gm10538	-	-	splice_acceptor_variant&non_coding_transcript_variant	-
Gm10591	DEL	-	-	-
Gm11009	DEL	-	-	-
Gm12381	-	DEL	-	-
Gm12384	-	DUP	-	-
Gm12385	-	DUP	-	-
Gm12386	-	DUP	-	-
Gm12462	DEL	DEL	-	-
Gm13304	DEL	-	-	-
Gm13305	DEL	-	-	-
Gm13306	DEL	-	-	-
Gm14288	DEL	-	-	-
Gm14295	DEL	-	-	-
Gm14296	DEL	-	-	-
Gm14305	DEL	-	-	-
Gm14308	DEL	-	-	-
Gm14391	DEL	-	-	-
Gm14405	DEL	-	-	-
Gm14408	DEL	-	-	-
Gm14419	DEL	-	-	-
Gm14434	DEL	-	-	-
Gm14440	DEL	-	-	-
Gm15319	DUP	-	-	-
Gm16357	DEL	-	-	-
Gm16513	DUP	-	-	-
Gm16968	-	DEL	-	-
Gm17019	DUP	-	-	-
Gm17094	-	DEL	-	insertion_splice_acceptor_variant&non_coding_transcript_variant
Gm18551	-	DEL	-	-
Gm2004	DEL	-	-	-
Gm2007	DEL	-	-	-
Gm2026	DEL	-	-	-
Gm20878	DEL	-	-	-
Gm21083	DUP	-	-	-
Gm21103	DUP	-	-	-
Gm21104	DEL	-	-	-
Gm21119	DUP	-	-	-
Gm21149	DUP	-	-	-
Gm21190	DUP	-	-	-
Gm21586	DEL	-	-	-
Gm21847	DUP	-	-	-
Gm21953	DEL	-	-	-
Gm21977	DUP	-	-	-
Gm23704	-	DEL	-	-
Gm2457	DEL	-	-	-
Gm2564	DEL	-	-	-
Gm25910	-	DEL	-	-
Gm28040	-	-	-	inframe_insertion
Gm28363	-	-	missense_variant	-
Gm29258	DUP	-	-	-
Gm29801	DEL	-	-	-
Gm29804	DEL	-	-	-
Gm3015	DUP	-	-	-
Gm30275	-	DEL	-	-
Gm30335	DEL	-	-	-
Gm30417	DUP	-	-	-
Gm30613	DUP	-	-	-
Gm31727	-	-	-	deletion_splice_donor_variant&splice_donor_region_variant&intron_variant&non_coding_transcript_variant
Gm3183	DUP	-	-	-
Gm3286	DUP	-	-	-
Gm33067	DUP	-	-	-
Gm33382	DUP	-	-	-
Gm3411	DUP	-	-	-
Gm36166	DUP	-	-	-
Gm36391	DEL	-	-	-
Gm36562	DEL	-	-	-
Gm37187	-	DEL	-	-
Gm37227	-	DEL	-	-
Gm37327	-	DEL	-	-
Gm37418	-	DEL	-	-
Gm37722	-	DEL	-	-
Gm37838	-	DEL	-	-
Gm37961	-	DEL	-	-
Gm37976	-	DEL	-	-
Gm38203	-	DEL	-	-
Gm38205	-	DEL	-	-
Gm38510	DUP	-	-	-
Gm38718	DEL	-	-	-
Gm3883	DEL	-	-	-
Gm3893	DEL	-	-	-
Gm39869	DEL	-	-	-
Gm40414	-	DEL	-	-
Gm40467	DUP	-	-	-
Gm40468	DUP	-	-	-
Gm40469	DUP	-	-	-
Gm40899	DUP	-	-	-
Gm42118	DUP	-	-	-
Gm42247	DEL	-	-	-
Gm42276	DEL	-	-	-
Gm43434	-	DEL	-	-
Gm43583	-	DEL	-	-
Gm46074	DUP	-	-	-
Gm4631	DEL	-	-	-
Gm46892	DEL	-	-	-
Gm46934	DUP	-	-	-
Gm46935	DUP	-	-	-
Gm4724	DEL	-	-	-
Gm48265	-	DUP	-	-
Gm48300	-	DUP	-	-
Gm52090	DUP	-	-	-
Gm52694	DEL	-	-	-
Gm52695	DEL	-	-	-
Gm52696	DEL	-	-	-
Gm52805	DUP	-	-	-
Gm52989	DEL	-	-	-
Gm5662	DUP	-	-	-
Gm5859	DEL	-	-	-
Gm6348	DUP	-	-	-
Gm6351	DUP	-	-	-
Gm6367	DUP	-	-	-
Gm6468	DUP	-	-	-
Gm6710	DEL	-	-	-
Gm7003	-	DEL	-	-
Gm7104	DUP	-	-	-
Gm7152	DUP	-	-	-
Gm7609	DUP	-	-	-
Gm7982	DUP	-	-	-
Gm8082	DUP	-	-	-
Gm8094	DUP	-	-	-
Gm8104	DUP	-	-	-
Gm9227	-	DEL	-	-
Gm9517	-	DEL	-	-
Gm9729	-	DEL	-	-
Gm9758	DUP	-	-	-
Gpr25	-	-	missense_variant	-
Hmgcs1	-	DUP	-	-
Hrnr	-	-	missense_variant	-
Ift20	-	-	missense_variant	-
Igfn1	-	-	missense_variant	-
Ighd1-1	-	DEL	-	-
Ighd2-3	-	DEL	-	-
Ighd2-4	-	DEL	-	-
Ighd2-5	-	DEL	-	-
Ighd2-6	-	DEL	-	-
Ighd2-7	-	DEL	-	-
Ighd2-8	-	DEL	-	-
Ighd3-1	-	DEL	-	-
Ighd3-2	-	DEL	-	-
Ighd4-1	-	DEL	-	-
Ighd5-1	-	DEL	-	-
Ighd5-2	-	DEL	-	-
Ighd5-3	-	DEL	-	-
Ighd5-4	-	DEL	-	-
Ighd5-5	-	DEL	-	-
Ighd5-6	-	DEL	-	-
Ighd5-7	-	DEL	-	-
Ighd5-8	-	DEL	-	-
Ighd6-1	-	DEL	-	-
Ighd6-2	-	DEL	-	-
Ighj1	-	DEL	-	-
Ighj2	-	DEL	-	-
Ighj3	-	DEL	-	-
Ighv1-1	-	DEL	-	-
Ighv1-10	-	DEL	-	-
Ighv1-11	-	DEL	-	-
Ighv1-2	-	DEL	-	-
Ighv1-3	-	DEL	-	-
Ighv1-4	-	DEL	-	-
Ighv1-5	-	DEL	-	-
Ighv1-53	-	DEL	-	-
Ighv1-54	-	DEL	-	-
Ighv1-6	-	DEL	-	-
Ighv1-7	-	DEL	-	-
Ighv1-8	-	DEL	-	-
Ighv1-9	-	DEL	-	-
Ighv10-1	-	DEL	-	-
Ighv10-2	-	DEL	-	-
Ighv10-3	-	DEL	-	-
Ighv10-4	-	DEL	-	-
Ighv11-1	-	DEL	-	-
Ighv11-2	-	DEL	-	-
Ighv12-1	-	DEL	-	-
Ighv12-2	-	DEL	-	-
Ighv12-3	-	DEL	-	-
Ighv13-1	-	DEL	-	-
Ighv13-2	-	DEL	-	-
Ighv14-1	-	DEL	-	-
Ighv14-2	-	DEL	-	-
Ighv14-3	-	DEL	-	-
Ighv14-4	-	DEL	-	-
Ighv15-1	-	DEL	-	-
Ighv15-2	-	DEL	-	-
Ighv16-1	-	DEL	-	-
Ighv2-1	-	DEL	-	-
Ighv2-2	-	DEL	-	-
Ighv2-3	-	DEL	-	-
Ighv2-4	-	DEL	-	-
Ighv2-5	-	DEL	-	-
Ighv2-6	-	DEL	-	-
Ighv2-6-8	-	DEL	-	-
Ighv2-7	-	DEL	-	-
Ighv2-8	-	DEL	-	-
Ighv2-9	-	DEL	-	-
Ighv2-9-1	-	DEL	-	-
Ighv3-1	-	DEL	-	-
Ighv3-2	-	DEL	-	-
Ighv3-3	-	DEL	-	-
Ighv3-4	-	DEL	-	-
Ighv3-5	-	DEL	-	-
Ighv3-6	-	DEL	-	-
Ighv3-7	-	DEL	-	-
Ighv3-8	-	DEL	-	-
Ighv4-1	-	DEL	-	-
Ighv4-2	-	DEL	-	-
Ighv5-1	-	DEL	-	-
Ighv5-10	-	DEL	-	-
Ighv5-11	-	DEL	-	-
Ighv5-12	-	DEL	-	-
Ighv5-12-4	-	DEL	-	-
Ighv5-13	-	DEL	-	-
Ighv5-15	-	DEL	-	-
Ighv5-16	-	DEL	-	-
Ighv5-17	-	DEL	-	-
Ighv5-18	-	DEL	-	-
Ighv5-19	-	DEL	-	-
Ighv5-2	-	DEL	-	-
Ighv5-21	-	DEL	-	-
Ighv5-3	-	DEL	-	-
Ighv5-4	-	DEL	-	-
Ighv5-5	-	DEL	-	-
Ighv5-6	-	DEL	-	-
Ighv5-7	-	DEL	-	-
Ighv5-8	-	DEL	-	-
Ighv5-9	-	DEL	-	-
Ighv5-9-1	-	DEL	-	-
Ighv6-1	-	DEL	-	-
Ighv6-2	-	DEL	-	-
Ighv6-3	-	DEL	-	-
Ighv6-4	-	DEL	-	-
Ighv6-5	-	DEL	-	-
Ighv6-6	-	DEL	-	-
Ighv6-7	-	DEL	-	-
Ighv7-1	-	DEL	-	-
Ighv7-2	-	DEL	-	-
Ighv7-3	-	DEL	-	-
Ighv7-4	-	DEL	-	-
Ighv8-1	-	DEL	-	-
Ighv8-2	-	DEL	-	-
Ighv8-6	-	DEL	-	-
Ighv9-1	-	DEL	-	-
Ighv9-2	-	DEL	-	-
Ighv9-3	-	DEL	-	-
Ighv9-4	-	DEL	-	-
Igkv1-108	-	DEL	-	-
Igkv10-94	-	DEL	-	-
Igkv10-95	-	DEL	-	-
Igkv11-125	-	DEL	-	-
Igkv13-71-1	-	DEL	-	-
Igkv13-73-1	-	DEL	-	-
Igkv13-74-1	-	DEL	-	-
Igkv13-76	-	DEL	-	-
Igkv13-78-1	-	DEL	-	-
Igkv13-80-1	-	DEL	-	-
Igkv13-82	-	DEL	-	-
Igkv13-84	-	DEL	-	-
Igkv14-126	-	DEL	-	-
Igkv14-126-1	-	DEL	-	-
Igkv17-127	-	DEL	-	-
Igkv19-93	-	DEL	-	-
Igkv2-109	-	DEL	-	-
Igkv2-93-1	-	DEL	-	-
Igkv4-69	-	DEL	-	-
Igkv4-70	-	DEL	-	-
Igkv4-71	-	DEL	-	-
Igkv4-72	-	DEL	-	-
Igkv4-73	-	DEL	-	-
Igkv4-74	-	DEL	-	-
Igkv4-75	-	DEL	-	-
Igkv4-77	-	DEL	-	-
Igkv4-78	-	DEL	-	-
Igkv4-79	-	DEL	-	-
Igkv4-80	-	DEL	-	-
Igkv4-81	-	DEL	-	-
Igkv4-83	-	DEL	-	-
Igkv9-123	-	DEL	-	-
Igkv9-124	-	DEL	-	-
Ikbke	-	-	missense_variant	-
Il11ra2	DEL	-	-	-
Insc	-	-	-	deletion_frameshift_variant
Jakmip3	-	DEL	-	-
Kctd1	-	-	-	inframe_deletion
Kif14	-	-	missense_variant,missense_variant&splice_region_variant	-
Kiss1	-	-	-	inframe_insertion
Kmt2a	-	-	missense_variant	-
Kmt2b	-	-	-	inframe_deletion
Kmt2c	-	DEL	-	-
Kmt2d	-	-	-	inframe_deletion
Lama1	-	-	missense_variant	-
Lax1	-	-	missense_variant	-
Lgr6	-	-	missense_variant	-
LOC108169009	DEL	-	-	-
LOC115488076	DEL	-	-	-
LOC115489968	DUP	-	-	-
Mfsd4a	-	-	missense_variant	-
Mgat4e	-	-	-	inframe_deletion
Mir7094-1	DEL	DEL	-	-
Mir7094-2	DEL	DEL	-	-
Myo16	-	-	missense_variant	-
Myof	-	-	missense_variant	-
Nacad	-	-	-	inframe_deletion
Ngef	-	-	-	inframe_deletion
Ngfr	-	-	-	inframe_deletion
Nlgn2	-	-	missense_variant	-
Nlrp4e	DUP	-	-	-
Oaf	-	-	-	inframe_deletion
Obsl1	-	-	missense_variant	-
Olfr1240	-	-	missense_variant	-
Olfr1302	-	-	missense_variant	-
Olfr1506	DEL	-	-	-
Olfr1565	DEL	-	-	-
Pabpc4	-	-	-	deletion_frameshift_variant
Pax5	DEL	DEL	-	-
Pik3c2b	-	-	missense_variant	-
Pkhd1	-	-	missense_variant	-
Plekhm2	-	-	-	inframe_deletion
Pramel37	DUP	-	-	-
Pramel38	DUP	-	-	-
Pramel39	DUP	-	-	-
Pramel40	DUP	-	-	-
Pramel41	DUP	-	-	-
Pramel42	DUP	-	-	-
Pramel43	DUP	-	-	-
Pramel44	DUP	-	-	-
Pramel45	DUP	-	-	-
Pramel46	DUP	-	-	-
Pramel47	DUP	-	-	-
Pramel48	DUP	-	-	-
Pramel49	DUP	-	-	-
Prelp	-	-	missense_variant	-
Prp2	-	-	missense_variant	-
Prpmp5	-	-	missense_variant	-
Prrc2b	-	-	missense_variant	insertion_frameshift_variant
Ptpn7	-	-	missense_variant	-
Ptprv	-	-	missense_variant	-
Rab29	-	-	missense_variant	-
Rab3gap1	-	DEL	-	-
Rai1	-	-	-	insertion_frameshift_variant
Ren1	-	DUP	missense_variant&splice_region_variant,missense_variant	-
Rnpep	-	-	missense_variant	-
Ro60	-	-	missense_variant	-
Rpl26-ps3	-	DEL	-	-
Rptor	-	DEL	-	-
Samd1	-	-	-	inframe_deletion
Sctr	-	-	missense_variant	-
Serpinb2	-	-	missense_variant	-
Serpinb8	-	-	missense_variant	-
Sh2b3	-	-	-	insertion_frameshift_variant
Slc26a9	-	-	missense_variant	-
Slc35d2	-	DEL	-	-
Smad4	DEL	-	-	-
Speer4c	DUP	-	-	-
Speer4cos	DUP	-	-	-
Speer4d	DUP	-	-	-
Speer4e	DUP	-	-	-
Speer8-ps1	DUP	-	-	-
Srgap2	-	DEL	-	-
Tbc1d25	-	-	-	inframe_insertion
Thoc3	-	-	-	insertion_frameshift_variant
Thsd7b	-	-	missense_variant	-
Tmem267	-	DUP	-	-
Trdd1	-	DEL	-	-
Trdd2	-	DEL	-	-
Trdj1	-	DEL	-	-
Trdj2	-	DEL	-	-
Ttll5	-	DEL	-	-
Vmn1r173	-	-	missense_variant	-
Vmn1r77	DUP	-	-	-
Vps13d	-	-	missense_variant	-
Wipf1	-	-	missense_variant	-
Zc3h11a	-	-	missense_variant	-
Zcchc10	-	-	-	inframe_deletion
Zcchc18	-	-	missense_variant	-
Zfhx3	-	-	-	inframe_deletion
Zfp316	-	-	-	inframe_deletion
Zfp503	-	-	-	inframe_deletion
Zfp965	DEL	-	-	-
Zfp966	DEL	-	-	-
Zfp967	DEL	-	-	-
Zfp968	DEL	-	-	-
Zfp973	DEL	-	-	-

## Sheet: b) 239
Gene	CNV type	SV type	SNV type	Indel type
1700001F09Rik	DUP	-	-	-
1700008P02Rik	-	-	missense_variant	-
1700010N08Rik	DUP	-	-	-
1700074H08Rik	-	DUP	-	-
2210418O10Rik	DEL	-	-	-
2410141K09Rik	-	-	missense_variant	-
2610005L07Rik	DUP	-	-	-
4930467E23Rik	DUP	-	-	-
4930572O03Rik	DUP	-	-	-
4931429L15Rik	-	-	missense_variant	-
4933438K21Rik	DUP	-	-	-
6820431F20Rik	DUP	-	-	-
9530057J20Rik	DUP	-	-	-
AA792892	DUP	-	-	-
Adam6a	-	DEL	-	-
Adam6b	-	DEL	-	-
Adnp	-	-	missense_variant	-
Akp3	-	-	-	inframe_deletion
Araf	-	-	missense_variant	-
Arhgap26	-	DUP	-	-
Bach2	-	INS	-	-
BC080696	DUP	-	-	-
C8a	-	-	missense_variant&splice_region_variant	-
Cacna1s	-	-	missense_variant	-
Cacul1	-	-	-	inframe_deletion
Casz1	-	-	missense_variant	-
Ccdc93	-	-	missense_variant	-
Ccer1	-	-	-	inframe_deletion
Ccl28	-	DUP	-	-
Cdh7	-	-	missense_variant	-
Cdkl4	-	BND	-	-
Cfhr3	-	DEL	-	-
Chil1	-	-	missense_variant	-
Chit1	-	-	-	insertion_frameshift_variant
Ckap4	-	-	missense_variant	-
Cntnap5a	-	-	missense_variant	-
Crb1	-	-	missense_variant	-
Crppa	-	-	missense_variant	-
Cwc22	-	-	-	deletion_frameshift_variant
Cyb5r1	-	-	missense_variant	-
Cyp3a41a	DUP	-	-	-
Cyp3a41b	DUP	-	-	-
Dsel	-	-	missense_variant	-
E330014E10Rik	DUP	-	-	-
En1	-	-	missense_variant	-
Epb41l5	-	-	-	insertion_frameshift_variant
Etnk2	-	DUP	missense_variant	-
Fam72a	-	-	missense_variant	-
Fcamr	-	-	missense_variant	-
Fcmr	-	-	missense_variant	-
Gigyf1	-	-	-	inframe_deletion
Gigyf2	-	-	-	inframe_deletion
Gimap9	-	DEL	-	-
Gli2	-	-	missense_variant	-
Gm10354	DUP	-	-	-
Gm10665	DUP	-	-	-
Gm10800	-	-	missense_variant	-
Gm11009	DEL	-	-	-
Gm12381	-	DEL	-	-
Gm12384	-	DUP	-	-
Gm12385	-	DUP	-	-
Gm12386	-	DUP	-	-
Gm14288	DEL	-	-	-
Gm14295	DEL	-	-	-
Gm14296	DEL	-	-	-
Gm14305	DEL	-	-	-
Gm14308	DEL	-	-	-
Gm14391	DEL	-	-	-
Gm14405	DEL	-	-	-
Gm14408	DEL	-	-	-
Gm14412	-	-	missense_variant	-
Gm14413	DEL	-	-	-
Gm14419	DEL	-	-	-
Gm14434	DEL	-	-	-
Gm14440	DEL	-	-	-
Gm15319	DUP	-	-	-
Gm16357	DEL	-	-	-
Gm16451	DUP	-	-	-
Gm16513	DUP	-	-	-
Gm16968	-	DEL	-	-
Gm17019	DUP	-	-	-
Gm17094	-	DEL	-	-
Gm19965	-	-	missense_variant	-
Gm2004	DEL	-	-	-
Gm2007	DEL	-	-	-
Gm2026	DEL	-	-	-
Gm21083	DUP	-	-	-
Gm21103	DUP	-	-	-
Gm21119	DUP	-	-	-
Gm21136	DUP	-	-	-
Gm21149	DUP	-	-	-
Gm21154	DUP	-	-	-
Gm21162	DUP	-	-	-
Gm21190	DUP	-	-	-
Gm21847	DUP	-	-	-
Gm23704	-	DEL	-	-
Gm25910	-	DEL	-	-
Gm28453	DUP	-	-	-
Gm29087	DUP	-	-	-
Gm29106	-	-	missense_variant	-
Gm30211	-	BND	-	-
Gm30275	-	DEL	-	-
Gm30417	DUP	-	-	-
Gm30613	DUP	-	-	-
Gm3183	DUP	-	-	-
Gm31887	-	DEL	-	-
Gm32110	DUP	-	-	-
Gm33067	DUP	-	-	-
Gm3411	DUP	-	-	-
Gm36166	DUP	-	-	-
Gm36391	DEL	-	-	-
Gm37227	-	DEL	-	-
Gm37327	-	DEL	-	-
Gm39869	DEL	-	-	-
Gm40414	-	DEL	-	-
Gm40467	DUP	-	-	-
Gm40468	DUP	-	-	-
Gm40469	DUP	-	-	-
Gm40899	DUP	-	-	-
Gm42118	DUP	-	-	-
Gm42247	DEL	-	-	-
Gm42542	-	DEL	-	-
Gm42543	-	DEL	-	-
Gm43583	-	DEL	-	-
Gm43710	-	DEL	-	-
Gm43739	-	DEL	-	-
Gm44262	-	DEL	-	-
Gm4565	DUP	-	-	-
Gm4567	DUP	-	-	-
Gm46074	DUP	-	-	-
Gm4631	DEL	-	-	-
Gm46934	DUP	-	-	-
Gm46935	DUP	-	-	-
Gm4724	DEL	-	-	-
Gm48265	-	DUP	-	-
Gm48300	-	DUP	-	-
Gm52090	DUP	-	-	-
Gm52805	DUP	-	-	-
Gm5309	-	DEL	-	-
Gm5591	DUP	-	-	-
Gm5662	DUP	-	-	-
Gm5955	DUP	-	-	-
Gm6176	DUP	-	-	-
Gm6346	DUP	-	-	-
Gm6348	DUP	-	-	-
Gm6351	DUP	-	-	-
Gm6367	DUP	-	-	-
Gm6468	DUP	-	-	-
Gm6605	DUP	-	-	-
Gm6710	DEL	-	-	-
Gm6833	DUP	-	-	-
Gm7954	DUP	-	-	-
Gm7982	DUP	-	-	-
Gm8126	DUP	-	-	-
Gm8127	DUP	-	-	-
Gm8138	DUP	-	-	-
Gm8708	DUP	-	-	-
Gm9227	-	DEL	-	-
Gm9729	-	DEL	-	-
Gm9732	DUP	-	-	-
Gm9758	DUP	-	-	-
Gmpr	-	DEL	-	-
Gnptab	-	-	missense_variant	-
Gpr107	-	-	missense_variant	-
Guca1a	-	-	missense_variant	-
Hcn1	-	-	-	inframe_deletion
Hdac5	-	-	-	inframe_deletion
Herc2	-	-	missense_variant	-
Hmgcs1	-	DUP	-	-
Igfn1	-	-	missense_variant	-
Ighd1-1	-	DEL	-	-
Ighd2-3	-	DEL	-	-
Ighd2-4	-	DEL	-	-
Ighd2-5	-	DEL	-	-
Ighd2-6	-	DEL	-	-
Ighd2-7	-	DEL	-	-
Ighd2-8	-	DEL	-	-
Ighd3-1	-	DEL	-	-
Ighd3-2	-	DEL	-	-
Ighd4-1	-	DEL	-	-
Ighd5-1	-	DEL	-	-
Ighd5-2	-	DEL	-	-
Ighd5-3	-	DEL	-	-
Ighd5-4	-	DEL	-	-
Ighd5-5	-	DEL	-	-
Ighd5-6	-	DEL	-	-
Ighd5-7	-	DEL	-	-
Ighd5-8	-	DEL	-	-
Ighd6-1	-	DEL	-	-
Ighd6-2	-	DEL	-	-
Ighj1	-	DEL	-	-
Ighj2	-	DEL	-	-
Ighj3	-	DEL	-	-
Ighj4	-	DEL	-	-
Ighv1-53	-	DEL	-	-
Ighv1-54	-	DEL	-	-
Ighv2-1	-	DEL	-	-
Ighv2-2	-	DEL	-	-
Ighv5-1	-	DEL	-	-
Ighv5-2	-	DEL	-	-
Ighv8-6	-	DEL	-	-
Igkj1	-	BND	-	-
Igkv10-94	-	DEL	-	-
Igkv10-95	-	DEL	-	-
Igkv11-118	-	DEL	-	-
Igkv11-125	-	DEL	-	-
Igkv13-71-1	-	DEL	-	-
Igkv13-73-1	-	DEL	-	-
Igkv13-74-1	-	DEL	-	-
Igkv13-76	-	DEL	-	-
Igkv13-78-1	-	DEL	-	-
Igkv13-80-1	-	DEL	-	-
Igkv13-82	-	DEL	-	-
Igkv13-84	-	DEL	-	-
Igkv13-87	-	DEL	-	-
Igkv14-118-1	-	DEL	-	-
Igkv14-118-2	-	DEL	-	-
Igkv14-126	-	DEL	-	-
Igkv14-126-1	-	DEL	-	-
Igkv17-127	-	DEL	-	-
Igkv19-93	-	DEL	-	-
Igkv2-93-1	-	DEL	-	-
Igkv4-50	-	BND	-	-
Igkv4-55	-	BND	-	-
Igkv4-68	-	DEL	-	-
Igkv4-69	-	DEL	-	-
Igkv4-70	-	DEL	-	-
Igkv4-71	-	DEL	-	-
Igkv4-72	-	DEL	-	-
Igkv4-73	-	DEL	-	-
Igkv4-74	-	DEL	-	-
Igkv4-75	-	DEL	-	-
Igkv4-77	-	DEL	-	-
Igkv4-78	-	DEL	-	-
Igkv4-79	-	DEL	-	-
Igkv4-80	-	DEL	-	-
Igkv4-81	-	DEL	-	-
Igkv4-83	-	DEL	-	-
Igkv4-86	-	DEL	missense_variant	deletion_frameshift_variant
Igkv9-119	-	DEL	-	-
Igkv9-124	-	DEL	-	-
Igsf11	-	-	missense_variant	-
Jakmip3	-	DEL	-	-
Jmjd1c	-	-	missense_variant	-
Kcnn3	-	-	-	inframe_deletion
Kif14	-	-	missense_variant	-
Kmt2a	-	-	missense_variant	-
Kmt2c	-	DEL	-	-
Kmt2d	-	-	-	inframe_deletion
Lax1	-	-	missense_variant	-
Lgr6	-	-	missense_variant	-
LOC115489545	DEL	-	-	-
LOC115489968	DUP	-	-	-
Mocs2	-	-	missense_variant	-
Mup-ps12	DUP	-	-	-
Mup-ps15	DUP	-	-	-
Mup-ps16	DUP	-	-	-
Mup15	DUP	-	-	-
Mup16	DUP	-	-	-
Mup17	DUP	-	-	-
Mup18	DUP	-	-	-
Mup19	DUP	-	-	-
Mup5	DUP	-	-	-
Myb	-	-	splice_donor_variant	deletion_splice_donor_variant,inframe_deletion,deletion_splice_donor_variant&splice_donor_region_variant&intron_variant
Naip2	-	-	missense_variant	-
Ndufs6	-	-	missense_variant	-
Nlgn2	-	-	missense_variant	-
Nlrp12	-	-	missense_variant	-
Nmbr	-	-	-	deletion_splice_donor_variant&splice_donor_5th_base_variant&intron_variant
Nr5a2	-	-	missense_variant	-
Obox1	DUP	-	-	-
Obox2	DUP	-	-	-
Olfr1565	DEL	-	-	-
Pabpc4	-	-	-	deletion_frameshift_variant
Pax5	-	-	missense_variant	-
Phf21a	-	-	-	inframe_deletion
Pik3c2b	-	-	missense_variant	-
Pkhd1	-	-	missense_variant	-
Plec	-	-	missense_variant	-
Ppfia4	-	-	missense_variant	-
Ppip5k2	-	-	-	inframe_deletion
Pramel35	DUP	-	-	-
Pramel36	DUP	-	-	-
Pramel37	DUP	-	-	-
Pramel38	DUP	-	-	-
Pramel39	DUP	-	-	-
Pramel40	DUP	-	-	-
Pramel41	DUP	-	-	-
Pramel42	DUP	-	-	-
Pramel43	DUP	-	-	-
Pramel44	DUP	-	-	-
Pramel45	DUP	-	-	-
Pramel46	DUP	-	-	-
Pramel47	DUP	-	-	-
Pramel49	DUP	-	-	-
Pramel50	DUP	-	-	-
Prelp	-	-	missense_variant	-
Prpf40a	-	-	missense_variant&splice_region_variant	-
Prpmp5	-	-	missense_variant	-
Prrc2b	-	-	-	inframe_deletion
Ptprv	-	-	missense_variant,stop_lost	substitution_missense_variant
Rbbp6	-	-	-	deletion_splice_donor_variant&splice_donor_region_variant&intron_variant
Ren1	-	DUP	missense_variant&splice_region_variant,missense_variant	substitution_missense_variant,inframe_deletion
Rex2	DUP	-	-	-
Rnpep	-	-	missense_variant	-
Robo1	-	INS	-	-
Sctr	-	-	missense_variant	-
Serpinb8	-	-	missense_variant	-
Sh2b3	-	-	-	deletion_frameshift_variant
Slc9a6	-	-	stop_gained	-
Smarcc2	-	-	-	inframe_deletion
Sos1	-	BND	-	-
Speer4c	DUP	-	-	-
Speer4cos	DUP	-	-	-
Speer4d	DUP	-	-	-
Speer4e	DUP	-	-	-
Speer8-ps1	DUP	-	-	-
Stat5b	-	-	missense_variant	-
Steap3	-	-	missense_variant	-
Tchh	-	-	missense_variant	-
Tfip11	-	-	missense_variant	-
Thoc3	-	-	-	insertion_frameshift_variant
Timp2	-	-	missense_variant	-
Tmem267	-	DUP	-	-
Trdd1	-	DEL	-	-
Trgv4	-	DEL	-	-
Trgv5	-	DEL	-	-
Trgv6	-	DEL	-	-
Ttll5	-	DEL	-	-
Uba2	-	-	missense_variant	-
Vmn1r137	DUP	-	-	-
Vmn1r138	DUP	-	-	-
Vmn1r139	DUP	-	-	-
Vmn1r142	DUP	-	-	-
Vmn1r143	DUP	-	-	-
Vmn1r148	DUP	-	-	-
Vmn1r149	DUP	-	-	-
Vmn1r151	DUP	-	-	-
Vmn1r152	DUP	-	-	-
Vmn1r155	DUP	-	-	-
Vmn1r157	DUP	-	-	-
Vmn1r158	DUP	-	-	-
Vmn1r159	DUP	-	-	-
Vmn1r160	DUP	-	-	-
Vmn1r173	-	-	missense_variant	-
Vmn1r250	DUP	-	-	-
Vmn1r251	DUP	-	-	-
Vmn1r252	DUP	-	-	-
Vmn1r253	DUP	-	-	-
Vmn1r254	DUP	-	-	-
Vmn1r255	DUP	-	-	-
Vmn1r256	DUP	-	-	-
Vmn1r257	DUP	-	-	-
Vmn1r77	DUP	-	-	-
Vmn2r-ps159	-	-	missense_variant	-
Wdfy4	-	-	missense_variant	-
Zfp180	-	-	splice_donor_variant	-
Zfp651	-	-	missense_variant	-
Zfp965	DEL	-	-	-
Zfp966	DEL	-	-	-
Zfp967	DEL	-	-	-
Zfp968	DEL	-	-	-
Zfp973	DEL	-	-	-
Zfp993	DUP	-	-	-
Zp3r	-	-	missense_variant	-

## Sheet: c) 241
Gene	CNV type	SV type	SNV type	Indel type
1700008P02Rik	-	-	missense_variant	-
1700010N08Rik	DUP	-	-	-
1700074H08Rik	-	DUP	-	-
1700095A21Rik	DUP	-	-	-
2210418O10Rik	DEL	-	-	-
2410141K09Rik	-	-	missense_variant	-
4930517J16Rik	-	DEL	-	-
4930572O03Rik	DUP	-	-	-
4930578G10Rik	DEL	-	-	-
4931429L15Rik	-	-	missense_variant	-
5730488B01Rik	DEL	DEL	-	-
AA792892	DUP	-	-	-
Adam6a	DEL	DEL	-	-
Adam6b	DEL	DEL	-	-
Adgrg6	-	-	missense_variant	-
Adnp	-	-	missense_variant	-
Agpat1	-	-	-	inframe_deletion
Aplp2	-	-	missense_variant	-
Arhgap26	-	DUP	-	-
Arid3c	DEL	-	-	-
Arpin	-	INS	-	-
Bach2	-	INS	-	-
BC080696	DUP	-	-	-
Brpf1	-	-	-	inframe_insertion
Cadm2	-	DEL	-	-
Cbl	-	-	missense_variant	substitution_missense_variant
Ccer1	-	-	-	inframe_deletion
Ccl19-ps1	DEL	-	-	-
Ccl19-ps2	DEL	-	-	-
Ccl21b	DEL	-	-	-
Ccl21d	DEL	-	-	-
Ccl27a	DEL	-	-	-
Ccl27b	DEL	-	-	-
Ccl28	-	DUP	-	-
Chit1	-	-	-	deletion_frameshift_variant,insertion_frameshift_variant
Cntfr	DEL	-	-	-
Crppa	-	-	missense_variant	-
Dctn3	DEL	-	-	-
Dnaic1	DEL	-	-	-
Enho	DEL	-	-	-
Epb41l5	-	-	-	insertion_frameshift_variant
Fam205a2	DEL	-	-	-
Fam205a3	DEL	-	-	-
Fam205a4	DEL	-	-	-
Galt	DEL	-	-	-
Gigyf2	-	-	-	inframe_deletion
Gm10354	DUP	-	-	-
Gm10591	DEL	-	-	-
Gm11009	DEL	-	-	-
Gm12381	-	DEL	-	-
Gm12384	-	DUP	-	-
Gm12385	-	DUP	-	-
Gm12386	-	DUP	-	-
Gm12405	DEL	-	-	-
Gm12407	DEL	-	-	-
Gm12462	DEL	DEL	-	-
Gm12463	-	DEL	-	-
Gm13165	DUP	-	-	-
Gm13304	DEL	-	-	-
Gm13305	DEL	-	-	-
Gm13306	DEL	-	-	-
Gm14288	DEL	-	-	-
Gm14295	DEL	-	-	-
Gm14296	DEL	-	-	-
Gm14305	DEL	-	-	-
Gm14308	DEL	-	-	-
Gm14391	DEL	-	-	-
Gm14405	DEL	-	-	-
Gm14408	DEL	-	-	-
Gm14419	DEL	-	-	-
Gm14434	DEL	-	-	-
Gm14440	DEL	-	-	-
Gm16357	DEL	-	-	-
Gm16513	DUP	-	-	-
Gm16968	-	DEL	-	-
Gm17019	DUP	-	-	-
Gm17094	-	DEL	-	-
Gm2004	DEL	-	-	-
Gm2007	DEL	-	-	-
Gm2026	DEL	-	-	-
Gm20875	DUP	-	-	-
Gm20878	DEL	-	-	-
Gm21083	DUP	-	-	-
Gm21103	DUP	-	-	-
Gm21104	DEL	-	-	-
Gm21136	DUP	-	-	-
Gm21149	DUP	-	-	-
Gm21190	DUP	-	-	-
Gm21586	DEL	-	-	-
Gm21847	DUP	-	-	-
Gm21953	DEL	-	-	-
Gm23704	-	DEL	-	-
Gm2457	DEL	-	-	-
Gm2564	DEL	-	-	-
Gm25910	-	DEL	-	-
Gm29801	DEL	-	-	-
Gm29804	DEL	-	-	-
Gm30036	DEL	-	-	-
Gm30275	-	DEL	-	-
Gm30281	DEL	-	-	-
Gm30335	DEL	-	-	-
Gm30417	DUP	-	-	-
Gm30613	DUP	-	-	-
Gm30681	DUP	-	-	-
Gm3183	DUP	-	-	-
Gm3411	DUP	-	-	-
Gm36391	DEL	-	-	-
Gm36562	DEL	-	-	-
Gm37227	-	DEL	-	-
Gm37327	-	DEL	-	-
Gm38718	DEL	-	-	-
Gm3883	DEL	-	-	-
Gm3893	DEL	-	-	-
Gm39869	DEL	-	-	-
Gm40414	-	DEL	-	-
Gm42118	DUP	-	-	-
Gm42247	DEL	-	-	-
Gm42274	DEL	-	-	-
Gm42276	DEL	-	-	-
Gm42543	-	BND	-	-
Gm42715	-	-	stop_gained&NMD_transcript_variant	-
Gm4301	DEL	-	-	-
Gm4302	DEL	-	-	-
Gm4303	DEL	-	-	-
Gm4305	DEL	-	-	-
Gm4307	DEL	-	-	-
Gm4312	DEL	-	-	-
Gm43578	-	-	-	deletion_splice_acceptor_variant&non_coding_transcript_variant
Gm43583	-	DEL	-	-
Gm43739	-	DEL	-	-
Gm4631	DEL	-	-	-
Gm46892	DEL	-	-	-
Gm46934	DUP	-	-	-
Gm46935	DUP	-	-	-
Gm4724	DEL	-	-	-
Gm48265	-	DUP	-	-
Gm48300	-	DUP	-	-
Gm52090	DUP	-	-	-
Gm52694	DEL	-	-	-
Gm52695	DEL	-	-	-
Gm52696	DEL	-	-	-
Gm52805	DUP	-	-	-
Gm52989	DEL	-	-	-
Gm5309	-	DEL	-	-
Gm5662	DUP	-	-	-
Gm5859	DEL	-	-	-
Gm5955	DUP	-	-	-
Gm597	-	-	missense_variant	-
Gm6346	DUP	-	-	-
Gm6348	DUP	-	-	-
Gm6351	DUP	-	-	-
Gm6367	DUP	-	-	-
Gm6468	DUP	-	-	-
Gm6710	DEL	-	-	-
Gm7982	DUP	-	-	-
Gm9729	-	DEL	-	-
Gm9758	DUP	-	-	-
Hcn1	-	-	-	inframe_deletion
Hmgcs1	-	DUP	-	-
Ighd1-1	-	DEL	-	-
Ighd2-3	-	DEL	-	-
Ighd2-4	-	DEL	-	-
Ighd2-5	-	DEL	-	-
Ighd2-6	-	DEL	-	-
Ighd2-7	-	DEL	-	-
Ighd2-8	-	DEL	-	-
Ighd3-1	-	DEL	-	-
Ighd3-2	-	DEL	-	-
Ighd4-1	-	DEL	-	-
Ighd5-1	-	DEL	-	-
Ighd5-2	-	DEL	-	-
Ighd5-3	-	DEL	-	-
Ighd5-4	-	DEL	-	-
Ighd5-5	-	DEL	-	-
Ighd5-6	-	DEL	-	-
Ighd5-7	-	DEL	-	-
Ighd5-8	-	DEL	-	-
Ighd6-1	-	DEL	-	-
Ighd6-2	-	DEL	-	-
Ighj1	-	DEL	-	-
Ighj2	-	DEL	-	-
Ighv2-1	-	DEL	-	-
Ighv2-2	-	DEL	-	-
Ighv5-1	-	DEL	-	-
Ighv5-2	-	DEL	-	-
Ighv5-3	-	DEL	-	-
Ighv5-4	-	DEL	-	-
Ighv6-1	-	DEL	-	-
Igkv1-108	-	DEL	-	-
Igkv1-117	-	DEL	-	-
Igkv10-94	-	DEL	-	-
Igkv10-95	-	DEL	-	-
Igkv11-106	-	DEL	-	-
Igkv11-118	-	DEL	-	-
Igkv11-125	-	DEL	-	-
Igkv13-71-1	-	DEL	-	-
Igkv13-73-1	-	DEL	-	-
Igkv13-74-1	-	DEL	-	-
Igkv13-76	-	DEL	-	-
Igkv13-78-1	-	DEL	-	-
Igkv13-80-1	-	DEL	-	-
Igkv13-82	-	DEL	-	-
Igkv13-84	-	DEL	-	-
Igkv14-118-1	-	DEL	-	-
Igkv14-118-2	-	DEL	-	-
Igkv14-126	-	DEL	-	-
Igkv14-126-1	-	DEL	-	-
Igkv17-127	-	DEL	-	-
Igkv19-93	-	DEL	-	-
Igkv2-107	-	DEL	-	-
Igkv2-109	-	DEL	-	-
Igkv2-112	-	DEL	-	-
Igkv2-93-1	-	DEL	-	-
Igkv4-57	-	DEL	-	-
Igkv4-69	-	DEL	-	-
Igkv4-70	-	DEL	-	-
Igkv4-71	-	DEL,BND	missense_variant	-
Igkv4-72	-	DEL	-	-
Igkv4-73	-	DEL	-	-
Igkv4-74	-	DEL	-	-
Igkv4-75	-	DEL	-	-
Igkv4-77	-	DEL	-	-
Igkv4-78	-	DEL	-	-
Igkv4-79	-	DEL	-	-
Igkv4-80	-	DEL	missense_variant	substitution_missense_variant
Igkv4-81	-	DEL,BND	-	-
Igkv4-83	-	DEL	-	-
Igkv4-86	-	-	-	deletion_protein_altering_variant&incomplete_terminal_codon_variant
Igkv9-119	-	DEL	-	-
Igkv9-123	-	DEL	-	-
Igkv9-124	-	DEL	-	-
Igkv9-128	-	DEL	-	-
Igkv9-129	-	DEL	-	-
Il11ra1	DEL	-	-	-
Il11ra2	DEL	-	-	-
Inpp4b	-	INS	-	-
Jak1	-	-	missense_variant	-
Jak3	-	-	missense_variant	-
Kcnt2	-	-	missense_variant	-
Kmt2c	-	DEL	-	-
Kmt2d	-	-	-	inframe_deletion
Lingo2	-	-	missense_variant	-
LOC108169009	DEL	-	-	-
LOC115489968	DUP	-	-	-
Lrrc63	-	-	missense_variant	-
Mkrn1	-	-	missense_variant	-
Nolc1	-	-	-	inframe_insertion
Nras	-	-	missense_variant	-
Nsd3	-	-	-	inframe_deletion
Obox2	DUP	-	-	-
Olfr1506	DEL	-	-	-
Olfr1565	DEL	-	-	-
Olfr74	-	-	missense_variant	-
Pax5	DEL	DEL	-	-
Phf21a	-	-	-	inframe_deletion
Phf6	-	BND,DEL	-	-
Phldb3	-	-	-	insertion_frameshift_variant
Pkd1l3	-	-	missense_variant	-
Pkhd1	-	-	missense_variant	-
Plcg2	-	-	-	insertion_stop_gained&frameshift_variant
Pramel34	DUP	-	-	-
Pramel35	DUP	-	-	-
Pramel36	DUP	-	-	-
Pramel37	DUP	-	-	-
Pramel38	DUP	-	-	-
Pramel39	DUP	-	-	-
Pramel40	DUP	-	-	-
Pramel41	DUP	-	-	-
Pramel42	DUP	-	-	-
Pramel43	DUP	-	-	-
Pramel44	DUP	-	-	-
Pramel45	DUP	-	-	-
Pramel46	DUP	-	-	-
Pramel47	DUP	-	-	-
Pramel49	DUP	-	-	-
Prss47	-	-	missense_variant	-
Ptpn11	-	-	missense_variant	-
Rad54l2	-	-	-	inframe_deletion
Rpp25l	DEL	-	-	-
Runx1	DEL	DEL	-	-
Sec24b	-	-	-	inframe_deletion
Sf3a2	-	-	-	sequence_alteration_splice_donor_variant
Sigmar1	DEL	-	-	-
Sirpb1b	-	-	missense_variant	-
Speer4c	DUP	-	-	-
Speer4cos	DUP	-	-	-
Speer4d	DUP	-	-	-
Speer4e	DUP	-	-	-
Speer8-ps1	DUP	-	-	-
Srcap	-	-	stop_gained	-
Srrm4	-	-	-	inframe_deletion
St6galnac3	-	DEL	-	-
Synpo2	-	-	-	inframe_deletion
Taf2	-	-	-	inframe_deletion
Thoc3	-	-	-	insertion_frameshift_variant
Tmem267	-	DUP	-	-
Trdd1	-	DEL	-	-
Trdd2	-	DEL	-	-
Vmn1r77	DUP	-	-	-
Zc3h11a,Zc3h11a	-	-	missense_variant,missense_variant	-
Zcchc10	-	-	-	inframe_deletion
Zcchc7	DEL	DEL	-	-
Zfp180	-	-	splice_donor_variant	-
Zfp965	DEL	-	-	-
Zfp966	DEL	-	-	-
Zfp967	DEL	-	-	-
Zfp968	DEL	-	-	-
Zfp973	DEL	-	-	-
Zfp981	DUP	-	-	-
Zfp992	DUP	-	-	-
Zfp993	DUP	-	-	-
