# Supplementary material for: Trajectories from single-cells to PAX5-driven leukemia reveal PAX5-MYC interplay in vivo
Source: Leukemia. 2025 May 20;39(7):1607–26. doi: 10.1038/s41375-025-02626-2 (PMC12208885; doi:10.1038/s41375-025-02626-2)
Supplement: Supplementary file 8 — Supplementary Table 7 [file 41375_2025_2626_MOESM8_ESM.xlsx]

## Sheet: Legend
Supplementary Table S7: RSS motif matches in breakend regions of somatic SVs determined by FIMO.
Recombination signal sequences (RSS) motif matches in breakend regions of somatic structural variants (SVs) determined by FIMO.
A) RSS motif sequences used as input for the motif scanning by FIMO. First two motifs represent the consensus RSS sequences, and motif sequences 3-239 were retreived from the supplementary data from Hoolehan et al (2022).
B)-D) RSS motif matches in somatic SV breakend regions in B) 237, C) 239, and D) 241 Pax5alt mice. Each SV breakend was extended by 100 bp down- and upstream and the RSS motifs in A) scanned for matching sequences in these extended breakend regions with FIMO (Methods). Only exact sequence matches are included in the tables. Tables include information on the motif ID and sequence of the matched mo…
B)-D) RSS motif matches in somatic SV breakend regions in B) 237, C) 239, and D) 241 Pax5alt mice. Each SV breakend was extended by 100 bp down- and upstream and the RSS motifs in A) scanned for matching sequences in these extended breakend regions with FIMO (Methods). Only exact sequence matches are included in the tables. Tables include information on the motif ID and sequence of the matched mo…																		Use this if the last 3 columns will be removed

## Sheet: A) RSS motifs
Motif ID	Motif Sequence
1	CACAGTG
2	ACAAAAACC
3	CACTATGAT
4	CACAGTGCT
5	CACAGTGAT
6	CACTGTGTT
7	CACTGTGAT
8	CACGGTGAT
9	CACCGTGAT
10	CACGGTGTT
11	CACAGTGTT
12	CACTATGTT
13	CACCATGAT
14	CACGATGAT
15	CACAATGAT
16	CACCGTGTT
17	CACGTTGAT
18	CACGTTGTT
19	CACATTGAT
20	CACAATGTT
21	CACTATGCT
22	CACTATGGT
23	CACGATGTT
24	CACTGTGCT
25	CACATTGTT
26	CACCATGTT
27	CACGGTGCT
28	CACGGTATT
29	CACTGTATT
30	CACAGTGGT
31	CACTATGAA
32	CACTGTGGT
33	CACCGTGCT
34	CACTGTGAA
35	CACTGTAAT
36	CACAGTATT
37	CACGGTGAA
38	CACTACGTT
39	CACGATAAT
40	CACTTTGAT
41	CACGGTGGT
42	CACAATGGT
43	CACTTTGTT
44	CACGATGGT
45	CACTGTGTA
46	CACAGTGAA
47	CACAATGCT
48	CACCATGGT
49	CACAGTGAC
50	CACGATATT
51	CACAATATT
52	CACTATGAC
53	CACCATGCT
54	CACCGTGGT
55	CACCGTGAC
56	CACGGTAAT
57	CACGTTGAA
58	CACCGTGAA
59	CACTCTGAT
60	CACCTTGAT
61	CACTGTGAC
62	CACTATATT
63	CACCATGAC
64	CACGCTGAT
65	CACCATGAA
66	CACCTTGTT
67	CACCGTAAT
68	CACGTTAAT
69	CACGTTATT
70	CACAATGAA
71	CACTCTGTT
72	CACCGTATT
73	CACGGTGAC
74	CACTGTGTC
75	CACAGTGTA
76	CACTATGTC
77	CACGTTGCT
78	CACTACGAT
79	CACGATGAA
80	CACGTTGGT
81	CACTGTAGT
82	CACTATAAT
83	CACGGTAGT
84	CACAATAAT
85	CACAGTAAT
86	CACCGTGTG
87	CACGCTGTT
88	CACGTCGTT
89	CACCATATT
90	CACGATGCT
91	CACAGTAGT
92	CACAATGAC
93	CACATTGGT
94	CACGTCATT
95	CACTGTAAA
96	CACCATGTA
97	CACCGTGTC
98	CACAGCGTT
99	CACCGTGTA
100	CACGATGAC
101	CACGTCGAT
102	CACGGTGTA
103	CACTATAGT
104	CACGGTCTT
105	CACATTGAC
106	CACAATAGT
107	CACGACGTT
108	CACGGTGTC
109	CACCGTGAG
110	CACGGTCAT
111	CACTATGTA
112	CACTATGTG
113	CACCACGAT
114	CACGATAGT
115	CACTATGCA
116	CACGTCAAT
117	CACTGTATC
118	CACAGTCTT
119	CACAGTCAT
120	CACCATAAT
121	CACAACGTT
122	CACTGTATA
123	CACATTATT
124	CACGGTGAG
125	CACTGCGTT
126	CACAACGAT
127	CACAATGTC
128	CACTATGAG
129	CACATCGTT
130	CACTGCGAT
131	CACGGCATT
132	CACATTGAA
133	CACGGTGTG
134	CACTATAAC
135	CACGACGAT
136	CACTATACT
137	CACTGTGCA
138	CACTGTCAT
139	CACGGTAAC
140	CACTGTGTG
141	CACACTGTT
142	CACTCCGTT
143	CACTTCGAT
144	CACTTTGGT
145	CACAGTATC
146	CACAGTATA
147	CACAATCAT
148	CACAGCGAT
149	CACAATGTA
150	CACCATAGT
151	CACATTGCT
152	CACTGTAAC
153	CACTACATT
154	CACTATATA
155	CACGGTAAA
156	CACGGTTTT
157	CACTTCGTT
158	CACGACATT
159	CACTGTACT
160	CACGTTGAC
161	CACCTCGTT
162	CACGTTGTA
163	CACAATAAA
164	CACTTTGCT
165	CACAGTGTC
166	CACATCGAT
167	CACCACGTT
168	CACCCTGAT
169	CACGTTGTC
170	CACAACATT
171	CACTACGTA
172	CACAGTGTG
173	CACGGTATC
174	CACAATACT
175	CACGGCGTT
176	CACATTAAT
177	CACTATATC
178	CACCGTGCC
179	CACTGCATT
180	CACGGCGAT
181	CACAGTAAC
182	CACGATAAA
183	CACGGTGCA
184	CACAGTGCC
185	CACTGTGCC
186	CACTCTGCT
187	CACAGTACT
188	CACGATAAC
189	CACATCATT
190	CACGATGTA
191	CACTACAAT
192	CACAGCAAT
193	CACACTGGT
194	CACCGTGCA
195	CACCTTGAC
196	CACGCTATT
197	CACAGTAGC
198	CACACTGAT
199	CACTATGCC
200	CACAACAAT
201	CACACTATT
202	CACCGTAGT
203	CACGTTGAG
204	CACGGTACT
205	CACCCTGTT
206	CACAATATA
207	CACAGTATG
208	CACGGTATA
209	CACCATGTC
210	CACTGTCTT
211	CACGGTATG
212	CACGCCGTT
213	CACTACGGT
214	CACAGTGCA
215	CACCTTGGT
216	CACTATCAT
217	CACGATGCC
218	CACAGTCGT
219	CACTGTTGT
220	CACTATGGA
221	CACGATCAT
222	CACCTCGAT
223	CACAGTAAA
224	CACCGCGTT
225	CACATTGTC
226	CACTGTGGA
227	CACCGCGAT
228	CACGATGCA
229	CACTTCATT
230	CACCATGTG
231	CACTGTGCG
232	CACTCTAAT
233	CACAATGAG
234	CACTATTGT
235	CACCGTATC
236	CACGGTCGT
237	CACTCTGAC
238	CACTATAAA
239	CACGTTAAA

## Sheet: B) 237 matches
Motif ID	Motif sequence	Chromosome of breakend	Match start	Match end	Strand	FIMO score	FIMO p-value	FIMO q-value	Matched sequence	Genes	Manta event ID	Consequence	Impact	Genes
64	CACGCTGAT	chr1	124462695	124462703	-	17.2667	3.31e-06	0.193	CACGCTGAT	Dpp10	MantaDEL:10576:0:1:0:0:0	regulatory_region_ablation&regulatory_region_variant,regulatory_region_ablation&regulatory_region_variant,regulatory_region_ablation&regulatory_region_variant,intron_variant&feature_truncation	MODIFIER,MODIFIER,MODIFIER,MODIFIER	.,.,.,Dpp10
164	CACTTTGCT	chr1	127908567	127908575	+	16.9879	4.03e-06	0.078	CACTTTGCT	Rab3gap1	MantaDEL:11238:0:0:0:0:0	intron_variant	MODIFIER	Rab3gap1
86	CACCGTGTG	chr1	133346526	133346534	-	17.5455	2.72e-06	0.159	CACCGTGTG	Ren1,Etnk2	MantaDUP:TANDEM:4743:2:3:0:0:0	regulatory_region_amplification&regulatory_region_variant,regulatory_region_amplification&regulatory_region_variant,regulatory_region_amplification&regulatory_region_variant,regulatory_region_amplification&regulatory_region_variant,regulatory_region_amplification&regulatory_region_variant,regulatory_region_amplification&regulatory_region_variant,regulatory_region_amplification&regulatory_region_v…	MODIFIER,MODIFIER,MODIFIER,MODIFIER,MODIFIER,MODIFIER,MODIFIER,MODIFIER,MODIFIER,MODIFIER,HIGH,LOW	.,.,.,.,.,.,.,.,.,.,Ren1,Etnk2
170	CACAACATT	chr1	145527283	145527291	+	16.7091	4.91e-06	0.284	cacaacatt	.	MantaDEL:13986:0:1:0:0:0	intergenic_variant	MODIFIER	.
207	CACAGTATG	chr1	146382683	146382691	-	16.9879	4.03e-06	0.235	CACAGTATG	.	MantaDEL:14068:0:1:0:0:0	intergenic_variant	MODIFIER	.
216	CACTATCAT	chr12	113429517	113429525	+	16.7091	4.91e-06	0.283	CACTATCAT	Gm25747,Ighv16-1,Ighv1-11,Ighd6-1,Ighv7-2,Gm37961,Ighj1,Ighd2-4,Ighd5-1,Gm37227,Gm18551,Ighv5-15,Ighv1-3,Ighv5-11,Ighv2-6-8,Ighv1-2,Ighv14-1,Ighv9-3,Ighv13-2,Gm22175,Ighv12-1,Ighv2-7,Ighd5-5,Ighv5-2,Ighv1-1,Ighv1-10,Ighv9-1,Ighv3-1,Ighv2-9,Ighv3-3,Ighv13-1,Ighj3,Ighv5-12,Ighv11-1,Ighv2-3,Ighv2-5,Ighd3-1,Ighv2-4,Ighv10-3,Mir7094-2,Ighd2-8,Ighv2-9-1,Ighd5-4,Ighv2-6,Ighv12-2,Ighv1-9,Ighv10-1,Ighd5-8…	MantaDEL:8367:1:2:0:0:0	regulatory_region_variant,regulatory_region_ablation&regulatory_region_variant,regulatory_region_ablation&regulatory_region_variant,regulatory_region_ablation&regulatory_region_variant,regulatory_region_ablation&regulatory_region_variant,regulatory_region_ablation&regulatory_region_variant,regulatory_region_ablation&regulatory_region_variant,regulatory_region_ablation&regulatory_region_variant,re…	MODIFIER,MODIFIER,MODIFIER,MODIFIER,MODIFIER,MODIFIER,MODIFIER,MODIFIER,MODIFIER,MODIFIER,MODIFIER,MODIFIER,MODIFIER,MODIFIER,MODIFIER,MODIFIER,MODIFIER,MODIFIER,MODIFIER,MODIFIER,MODIFIER,MODIFIER,MODIFIER,MODIFIER,MODIFIER,MODIFIER,MODIFIER,MODIFIER,MODIFIER,MODIFIER,MODIFIER,MODIFIER,MODIFIER,MODIFIER,MODIFIER,MODIFIER,MODIFIER,MODIFIER,MODIFIER,MODIFIER,MODIFIER,MODIFIER,MODIFIER,MODIFIER,MOD…	.,.,.,.,.,.,.,.,.,.,.,.,.,.,.,.,.,.,.,.,.,.,.,.,.,.,.,.,.,.,.,.,.,.,.,.,.,.,.,.,.,.,.,.,.,.,.,.,.,.,.,.,.,.,.,.,.,.,.,.,.,.,.,.,.,.,.,.,.,.,.,.,.,.,.,.,.,.,.,Gm25747,Ighv16-1,Ighv1-11,Ighd6-1,Ighv7-2,Gm37961,Ighj1,Ighd2-4,Ighd5-1,Gm37227,Gm18551,Ighv5-15,Ighv1-3,Ighv5-11,Ighv2-6-8,Ighv1-2,Ighv14-1,Ighv9-3,Ighv13-2,Gm22175,Ighv12-1,Ighv2-7,Ighd5-5,Ighv5-2,Ighv1-1,Ighv1-10,Ighv9-1,Ighv3-1,Ighv2-9,I…
2	ACAAAAACC	chr12	113429545	113429553	+	16.7091	4.91e-06	0.0556	ACAAAAACC	Gm25747,Ighv16-1,Ighv1-11,Ighd6-1,Ighv7-2,Gm37961,Ighj1,Ighd2-4,Ighd5-1,Gm37227,Gm18551,Ighv5-15,Ighv1-3,Ighv5-11,Ighv2-6-8,Ighv1-2,Ighv14-1,Ighv9-3,Ighv13-2,Gm22175,Ighv12-1,Ighv2-7,Ighd5-5,Ighv5-2,Ighv1-1,Ighv1-10,Ighv9-1,Ighv3-1,Ighv2-9,Ighv3-3,Ighv13-1,Ighj3,Ighv5-12,Ighv11-1,Ighv2-3,Ighv2-5,Ighd3-1,Ighv2-4,Ighv10-3,Mir7094-2,Ighd2-8,Ighv2-9-1,Ighd5-4,Ighv2-6,Ighv12-2,Ighv1-9,Ighv10-1,Ighd5-8…	MantaDEL:8367:1:2:0:0:0	regulatory_region_variant,regulatory_region_ablation&regulatory_region_variant,regulatory_region_ablation&regulatory_region_variant,regulatory_region_ablation&regulatory_region_variant,regulatory_region_ablation&regulatory_region_variant,regulatory_region_ablation&regulatory_region_variant,regulatory_region_ablation&regulatory_region_variant,regulatory_region_ablation&regulatory_region_variant,re…	MODIFIER,MODIFIER,MODIFIER,MODIFIER,MODIFIER,MODIFIER,MODIFIER,MODIFIER,MODIFIER,MODIFIER,MODIFIER,MODIFIER,MODIFIER,MODIFIER,MODIFIER,MODIFIER,MODIFIER,MODIFIER,MODIFIER,MODIFIER,MODIFIER,MODIFIER,MODIFIER,MODIFIER,MODIFIER,MODIFIER,MODIFIER,MODIFIER,MODIFIER,MODIFIER,MODIFIER,MODIFIER,MODIFIER,MODIFIER,MODIFIER,MODIFIER,MODIFIER,MODIFIER,MODIFIER,MODIFIER,MODIFIER,MODIFIER,MODIFIER,MODIFIER,MOD…	.,.,.,.,.,.,.,.,.,.,.,.,.,.,.,.,.,.,.,.,.,.,.,.,.,.,.,.,.,.,.,.,.,.,.,.,.,.,.,.,.,.,.,.,.,.,.,.,.,.,.,.,.,.,.,.,.,.,.,.,.,.,.,.,.,.,.,.,.,.,.,.,.,.,.,.,.,.,.,Gm25747,Ighv16-1,Ighv1-11,Ighd6-1,Ighv7-2,Gm37961,Ighj1,Ighd2-4,Ighd5-1,Gm37227,Gm18551,Ighv5-15,Ighv1-3,Ighv5-11,Ighv2-6-8,Ighv1-2,Ighv14-1,Ighv9-3,Ighv13-2,Gm22175,Ighv12-1,Ighv2-7,Ighd5-5,Ighv5-2,Ighv1-1,Ighv1-10,Ighv9-1,Ighv3-1,Ighv2-9,I…
181	CACAGTAAC	chr12	113578480	113578488	+	16.9879	4.03e-06	0.234	CACAGTAAC	Ighd5-1,Ighd2-4,Ighj1,Ighd2-8,Gm37227,Ighd5-4,Ighd5-8,Ighd2-3,Ighd5-6,Gm37327,Ighd6-2,Ighd2-7,Ighd3-1,Ighv2-1,Ighd5-2,Gm25747,Ighd5-7,Ighd6-1,Ighd2-5,Ighd3-2,Adam6a,Ighv5-1,Ighj3,Ighd5-3,Gm16968,Ighj4,Ighd4-1,Ighv5-2,Ighd1-1,Gm24022,Ighj2,Gm22175,Gm24022,Ighd5-5,Adam6b,Ighd2-6	MantaDEL:8367:0:1:0:0:0	regulatory_region_variant,regulatory_region_ablation&regulatory_region_variant,regulatory_region_ablation&regulatory_region_variant,regulatory_region_ablation&regulatory_region_variant,regulatory_region_ablation&regulatory_region_variant,regulatory_region_ablation&regulatory_region_variant,regulatory_region_ablation&regulatory_region_variant,regulatory_region_ablation&regulatory_region_variant,re…	MODIFIER,MODIFIER,MODIFIER,MODIFIER,MODIFIER,MODIFIER,MODIFIER,MODIFIER,MODIFIER,MODIFIER,HIGH,HIGH,HIGH,HIGH,HIGH,HIGH,HIGH,HIGH,HIGH,HIGH,HIGH,HIGH,HIGH,HIGH,HIGH,MODIFIER,HIGH,HIGH,HIGH,HIGH,HIGH,HIGH,MODIFIER,HIGH,HIGH,MODIFIER,HIGH,HIGH,HIGH,MODIFIER,HIGH,MODIFIER,MODIFIER,HIGH,HIGH,HIGH	.,.,.,.,.,.,.,.,.,.,Ighd5-1,Ighd2-4,Ighj1,Ighd2-8,Gm37227,Ighd5-4,Ighd5-8,Ighd2-3,Ighd5-6,Gm37327,Ighd6-2,Ighd2-7,Ighd3-1,Ighv2-1,Ighd5-2,Gm25747,Ighd5-7,Ighd6-1,Ighd2-5,Ighd3-2,Adam6a,Ighv5-1,Ighj3,Ighd5-3,Gm16968,Ighj4,Ighd4-1,Ighv5-2,Ighd1-1,Gm24022,Ighj2,Gm22175,Gm24022,Ighd5-5,Adam6b,Ighd2-6
233	CACAATGAG	chr12	113578494	113578502	-	16.9879	4.03e-06	0.234	CACAATGAG	Ighd5-1,Ighd2-4,Ighj1,Ighd2-8,Gm37227,Ighd5-4,Ighd5-8,Ighd2-3,Ighd5-6,Gm37327,Ighd6-2,Ighd2-7,Ighd3-1,Ighv2-1,Ighd5-2,Gm25747,Ighd5-7,Ighd6-1,Ighd2-5,Ighd3-2,Adam6a,Ighv5-1,Ighj3,Ighd5-3,Gm16968,Ighj4,Ighd4-1,Ighv5-2,Ighd1-1,Gm24022,Ighj2,Gm22175,Gm24022,Ighd5-5,Adam6b,Ighd2-6	MantaDEL:8367:0:1:0:0:0	regulatory_region_variant,regulatory_region_ablation&regulatory_region_variant,regulatory_region_ablation&regulatory_region_variant,regulatory_region_ablation&regulatory_region_variant,regulatory_region_ablation&regulatory_region_variant,regulatory_region_ablation&regulatory_region_variant,regulatory_region_ablation&regulatory_region_variant,regulatory_region_ablation&regulatory_region_variant,re…	MODIFIER,MODIFIER,MODIFIER,MODIFIER,MODIFIER,MODIFIER,MODIFIER,MODIFIER,MODIFIER,MODIFIER,HIGH,HIGH,HIGH,HIGH,HIGH,HIGH,HIGH,HIGH,HIGH,HIGH,HIGH,HIGH,HIGH,HIGH,HIGH,MODIFIER,HIGH,HIGH,HIGH,HIGH,HIGH,HIGH,MODIFIER,HIGH,HIGH,MODIFIER,HIGH,HIGH,HIGH,MODIFIER,HIGH,MODIFIER,MODIFIER,HIGH,HIGH,HIGH	.,.,.,.,.,.,.,.,.,.,Ighd5-1,Ighd2-4,Ighj1,Ighd2-8,Gm37227,Ighd5-4,Ighd5-8,Ighd2-3,Ighd5-6,Gm37327,Ighd6-2,Ighd2-7,Ighd3-1,Ighv2-1,Ighd5-2,Gm25747,Ighd5-7,Ighd6-1,Ighd2-5,Ighd3-2,Adam6a,Ighv5-1,Ighj3,Ighd5-3,Gm16968,Ighj4,Ighd4-1,Ighv5-2,Ighd1-1,Gm24022,Ighj2,Gm22175,Gm24022,Ighd5-5,Adam6b,Ighd2-6
85	CACAGTAAT	chr12	113578510	113578518	+	16.7091	4.91e-06	0.0713	CACAGTAAT	Ighd5-1,Ighd2-4,Ighj1,Ighd2-8,Gm37227,Ighd5-4,Ighd5-8,Ighd2-3,Ighd5-6,Gm37327,Ighd6-2,Ighd2-7,Ighd3-1,Ighv2-1,Ighd5-2,Gm25747,Ighd5-7,Ighd6-1,Ighd2-5,Ighd3-2,Adam6a,Ighv5-1,Ighj3,Ighd5-3,Gm16968,Ighj4,Ighd4-1,Ighv5-2,Ighd1-1,Gm24022,Ighj2,Gm22175,Gm24022,Ighd5-5,Adam6b,Ighd2-6	MantaDEL:8367:0:1:0:0:0	regulatory_region_variant,regulatory_region_ablation&regulatory_region_variant,regulatory_region_ablation&regulatory_region_variant,regulatory_region_ablation&regulatory_region_variant,regulatory_region_ablation&regulatory_region_variant,regulatory_region_ablation&regulatory_region_variant,regulatory_region_ablation&regulatory_region_variant,regulatory_region_ablation&regulatory_region_variant,re…	MODIFIER,MODIFIER,MODIFIER,MODIFIER,MODIFIER,MODIFIER,MODIFIER,MODIFIER,MODIFIER,MODIFIER,HIGH,HIGH,HIGH,HIGH,HIGH,HIGH,HIGH,HIGH,HIGH,HIGH,HIGH,HIGH,HIGH,HIGH,HIGH,MODIFIER,HIGH,HIGH,HIGH,HIGH,HIGH,HIGH,MODIFIER,HIGH,HIGH,MODIFIER,HIGH,HIGH,HIGH,MODIFIER,HIGH,MODIFIER,MODIFIER,HIGH,HIGH,HIGH	.,.,.,.,.,.,.,.,.,.,Ighd5-1,Ighd2-4,Ighj1,Ighd2-8,Gm37227,Ighd5-4,Ighd5-8,Ighd2-3,Ighd5-6,Gm37327,Ighd6-2,Ighd2-7,Ighd3-1,Ighv2-1,Ighd5-2,Gm25747,Ighd5-7,Ighd6-1,Ighd2-5,Ighd3-2,Adam6a,Ighv5-1,Ighj3,Ighd5-3,Gm16968,Ighj4,Ighd4-1,Ighv5-2,Ighd1-1,Gm24022,Ighj2,Gm22175,Gm24022,Ighd5-5,Adam6b,Ighd2-6
4	CACAGTGCT	chr12	114612233	114612241	-	17.2667	3.31e-06	0.0966	CACAGTGCT	Gm25747,Ighv16-1,Ighv1-11,Ighd6-1,Ighv7-2,Gm37961,Ighj1,Ighd2-4,Ighd5-1,Gm37227,Gm18551,Ighv5-15,Ighv1-3,Ighv5-11,Ighv2-6-8,Ighv1-2,Ighv14-1,Ighv9-3,Ighv13-2,Gm22175,Ighv12-1,Ighv2-7,Ighd5-5,Ighv5-2,Ighv1-1,Ighv1-10,Ighv9-1,Ighv3-1,Ighv2-9,Ighv3-3,Ighv13-1,Ighj3,Ighv5-12,Ighv11-1,Ighv2-3,Ighv2-5,Ighd3-1,Ighv2-4,Ighv10-3,Mir7094-2,Ighd2-8,Ighv2-9-1,Ighd5-4,Ighv2-6,Ighv12-2,Ighv1-9,Ighv10-1,Ighd5-8…	MantaDEL:8367:1:2:0:0:0	regulatory_region_variant,regulatory_region_ablation&regulatory_region_variant,regulatory_region_ablation&regulatory_region_variant,regulatory_region_ablation&regulatory_region_variant,regulatory_region_ablation&regulatory_region_variant,regulatory_region_ablation&regulatory_region_variant,regulatory_region_ablation&regulatory_region_variant,regulatory_region_ablation&regulatory_region_variant,re…	MODIFIER,MODIFIER,MODIFIER,MODIFIER,MODIFIER,MODIFIER,MODIFIER,MODIFIER,MODIFIER,MODIFIER,MODIFIER,MODIFIER,MODIFIER,MODIFIER,MODIFIER,MODIFIER,MODIFIER,MODIFIER,MODIFIER,MODIFIER,MODIFIER,MODIFIER,MODIFIER,MODIFIER,MODIFIER,MODIFIER,MODIFIER,MODIFIER,MODIFIER,MODIFIER,MODIFIER,MODIFIER,MODIFIER,MODIFIER,MODIFIER,MODIFIER,MODIFIER,MODIFIER,MODIFIER,MODIFIER,MODIFIER,MODIFIER,MODIFIER,MODIFIER,MOD…	.,.,.,.,.,.,.,.,.,.,.,.,.,.,.,.,.,.,.,.,.,.,.,.,.,.,.,.,.,.,.,.,.,.,.,.,.,.,.,.,.,.,.,.,.,.,.,.,.,.,.,.,.,.,.,.,.,.,.,.,.,.,.,.,.,.,.,.,.,.,.,.,.,.,.,.,.,.,.,Gm25747,Ighv16-1,Ighv1-11,Ighd6-1,Ighv7-2,Gm37961,Ighj1,Ighd2-4,Ighd5-1,Gm37227,Gm18551,Ighv5-15,Ighv1-3,Ighv5-11,Ighv2-6-8,Ighv1-2,Ighv14-1,Ighv9-3,Ighv13-2,Gm22175,Ighv12-1,Ighv2-7,Ighd5-5,Ighv5-2,Ighv1-1,Ighv1-10,Ighv9-1,Ighv3-1,Ighv2-9,I…
185	CACTGTGCC	chr12	114612235	114612243	+	17.5455	2.72e-06	0.159	CACTGTGCC	Gm25747,Ighv16-1,Ighv1-11,Ighd6-1,Ighv7-2,Gm37961,Ighj1,Ighd2-4,Ighd5-1,Gm37227,Gm18551,Ighv5-15,Ighv1-3,Ighv5-11,Ighv2-6-8,Ighv1-2,Ighv14-1,Ighv9-3,Ighv13-2,Gm22175,Ighv12-1,Ighv2-7,Ighd5-5,Ighv5-2,Ighv1-1,Ighv1-10,Ighv9-1,Ighv3-1,Ighv2-9,Ighv3-3,Ighv13-1,Ighj3,Ighv5-12,Ighv11-1,Ighv2-3,Ighv2-5,Ighd3-1,Ighv2-4,Ighv10-3,Mir7094-2,Ighd2-8,Ighv2-9-1,Ighd5-4,Ighv2-6,Ighv12-2,Ighv1-9,Ighv10-1,Ighd5-8…	MantaDEL:8367:1:2:0:0:0	regulatory_region_variant,regulatory_region_ablation&regulatory_region_variant,regulatory_region_ablation&regulatory_region_variant,regulatory_region_ablation&regulatory_region_variant,regulatory_region_ablation&regulatory_region_variant,regulatory_region_ablation&regulatory_region_variant,regulatory_region_ablation&regulatory_region_variant,regulatory_region_ablation&regulatory_region_variant,re…	MODIFIER,MODIFIER,MODIFIER,MODIFIER,MODIFIER,MODIFIER,MODIFIER,MODIFIER,MODIFIER,MODIFIER,MODIFIER,MODIFIER,MODIFIER,MODIFIER,MODIFIER,MODIFIER,MODIFIER,MODIFIER,MODIFIER,MODIFIER,MODIFIER,MODIFIER,MODIFIER,MODIFIER,MODIFIER,MODIFIER,MODIFIER,MODIFIER,MODIFIER,MODIFIER,MODIFIER,MODIFIER,MODIFIER,MODIFIER,MODIFIER,MODIFIER,MODIFIER,MODIFIER,MODIFIER,MODIFIER,MODIFIER,MODIFIER,MODIFIER,MODIFIER,MOD…	.,.,.,.,.,.,.,.,.,.,.,.,.,.,.,.,.,.,.,.,.,.,.,.,.,.,.,.,.,.,.,.,.,.,.,.,.,.,.,.,.,.,.,.,.,.,.,.,.,.,.,.,.,.,.,.,.,.,.,.,.,.,.,.,.,.,.,.,.,.,.,.,.,.,.,.,.,.,.,Gm25747,Ighv16-1,Ighv1-11,Ighd6-1,Ighv7-2,Gm37961,Ighj1,Ighd2-4,Ighd5-1,Gm37227,Gm18551,Ighv5-15,Ighv1-3,Ighv5-11,Ighv2-6-8,Ighv1-2,Ighv14-1,Ighv9-3,Ighv13-2,Gm22175,Ighv12-1,Ighv2-7,Ighd5-5,Ighv5-2,Ighv1-1,Ighv1-10,Ighv9-1,Ighv3-1,Ighv2-9,I…
1	CACAGTG	chr12	114612235	114612241	-	13.4606	5.35e-05	0.15	CACAGTG	Gm25747,Ighv16-1,Ighv1-11,Ighd6-1,Ighv7-2,Gm37961,Ighj1,Ighd2-4,Ighd5-1,Gm37227,Gm18551,Ighv5-15,Ighv1-3,Ighv5-11,Ighv2-6-8,Ighv1-2,Ighv14-1,Ighv9-3,Ighv13-2,Gm22175,Ighv12-1,Ighv2-7,Ighd5-5,Ighv5-2,Ighv1-1,Ighv1-10,Ighv9-1,Ighv3-1,Ighv2-9,Ighv3-3,Ighv13-1,Ighj3,Ighv5-12,Ighv11-1,Ighv2-3,Ighv2-5,Ighd3-1,Ighv2-4,Ighv10-3,Mir7094-2,Ighd2-8,Ighv2-9-1,Ighd5-4,Ighv2-6,Ighv12-2,Ighv1-9,Ighv10-1,Ighd5-8…	MantaDEL:8367:1:2:0:0:0	regulatory_region_variant,regulatory_region_ablation&regulatory_region_variant,regulatory_region_ablation&regulatory_region_variant,regulatory_region_ablation&regulatory_region_variant,regulatory_region_ablation&regulatory_region_variant,regulatory_region_ablation&regulatory_region_variant,regulatory_region_ablation&regulatory_region_variant,regulatory_region_ablation&regulatory_region_variant,re…	MODIFIER,MODIFIER,MODIFIER,MODIFIER,MODIFIER,MODIFIER,MODIFIER,MODIFIER,MODIFIER,MODIFIER,MODIFIER,MODIFIER,MODIFIER,MODIFIER,MODIFIER,MODIFIER,MODIFIER,MODIFIER,MODIFIER,MODIFIER,MODIFIER,MODIFIER,MODIFIER,MODIFIER,MODIFIER,MODIFIER,MODIFIER,MODIFIER,MODIFIER,MODIFIER,MODIFIER,MODIFIER,MODIFIER,MODIFIER,MODIFIER,MODIFIER,MODIFIER,MODIFIER,MODIFIER,MODIFIER,MODIFIER,MODIFIER,MODIFIER,MODIFIER,MOD…	.,.,.,.,.,.,.,.,.,.,.,.,.,.,.,.,.,.,.,.,.,.,.,.,.,.,.,.,.,.,.,.,.,.,.,.,.,.,.,.,.,.,.,.,.,.,.,.,.,.,.,.,.,.,.,.,.,.,.,.,.,.,.,.,.,.,.,.,.,.,.,.,.,.,.,.,.,.,.,Gm25747,Ighv16-1,Ighv1-11,Ighd6-1,Ighv7-2,Gm37961,Ighj1,Ighd2-4,Ighd5-1,Gm37227,Gm18551,Ighv5-15,Ighv1-3,Ighv5-11,Ighv2-6-8,Ighv1-2,Ighv14-1,Ighv9-3,Ighv13-2,Gm22175,Ighv12-1,Ighv2-7,Ighd5-5,Ighv5-2,Ighv1-1,Ighv1-10,Ighv9-1,Ighv3-1,Ighv2-9,I…
85	CACAGTAAT	chr12	114612247	114612255	+	16.7091	4.91e-06	0.0713	CACAGTAAT	Gm25747,Ighv16-1,Ighv1-11,Ighd6-1,Ighv7-2,Gm37961,Ighj1,Ighd2-4,Ighd5-1,Gm37227,Gm18551,Ighv5-15,Ighv1-3,Ighv5-11,Ighv2-6-8,Ighv1-2,Ighv14-1,Ighv9-3,Ighv13-2,Gm22175,Ighv12-1,Ighv2-7,Ighd5-5,Ighv5-2,Ighv1-1,Ighv1-10,Ighv9-1,Ighv3-1,Ighv2-9,Ighv3-3,Ighv13-1,Ighj3,Ighv5-12,Ighv11-1,Ighv2-3,Ighv2-5,Ighd3-1,Ighv2-4,Ighv10-3,Mir7094-2,Ighd2-8,Ighv2-9-1,Ighd5-4,Ighv2-6,Ighv12-2,Ighv1-9,Ighv10-1,Ighd5-8…	MantaDEL:8367:1:2:0:0:0	regulatory_region_variant,regulatory_region_ablation&regulatory_region_variant,regulatory_region_ablation&regulatory_region_variant,regulatory_region_ablation&regulatory_region_variant,regulatory_region_ablation&regulatory_region_variant,regulatory_region_ablation&regulatory_region_variant,regulatory_region_ablation&regulatory_region_variant,regulatory_region_ablation&regulatory_region_variant,re…	MODIFIER,MODIFIER,MODIFIER,MODIFIER,MODIFIER,MODIFIER,MODIFIER,MODIFIER,MODIFIER,MODIFIER,MODIFIER,MODIFIER,MODIFIER,MODIFIER,MODIFIER,MODIFIER,MODIFIER,MODIFIER,MODIFIER,MODIFIER,MODIFIER,MODIFIER,MODIFIER,MODIFIER,MODIFIER,MODIFIER,MODIFIER,MODIFIER,MODIFIER,MODIFIER,MODIFIER,MODIFIER,MODIFIER,MODIFIER,MODIFIER,MODIFIER,MODIFIER,MODIFIER,MODIFIER,MODIFIER,MODIFIER,MODIFIER,MODIFIER,MODIFIER,MOD…	.,.,.,.,.,.,.,.,.,.,.,.,.,.,.,.,.,.,.,.,.,.,.,.,.,.,.,.,.,.,.,.,.,.,.,.,.,.,.,.,.,.,.,.,.,.,.,.,.,.,.,.,.,.,.,.,.,.,.,.,.,.,.,.,.,.,.,.,.,.,.,.,.,.,.,.,.,.,.,Gm25747,Ighv16-1,Ighv1-11,Ighd6-1,Ighv7-2,Gm37961,Ighj1,Ighd2-4,Ighd5-1,Gm37227,Gm18551,Ighv5-15,Ighv1-3,Ighv5-11,Ighv2-6-8,Ighv1-2,Ighv14-1,Ighv9-3,Ighv13-2,Gm22175,Ighv12-1,Ighv2-7,Ighd5-5,Ighv5-2,Ighv1-1,Ighv1-10,Ighv9-1,Ighv3-1,Ighv2-9,I…
96	CACCATGTA	chr12	114612290	114612298	+	16.9879	4.03e-06	0.235	CACCATGTA	Gm25747,Ighv16-1,Ighv1-11,Ighd6-1,Ighv7-2,Gm37961,Ighj1,Ighd2-4,Ighd5-1,Gm37227,Gm18551,Ighv5-15,Ighv1-3,Ighv5-11,Ighv2-6-8,Ighv1-2,Ighv14-1,Ighv9-3,Ighv13-2,Gm22175,Ighv12-1,Ighv2-7,Ighd5-5,Ighv5-2,Ighv1-1,Ighv1-10,Ighv9-1,Ighv3-1,Ighv2-9,Ighv3-3,Ighv13-1,Ighj3,Ighv5-12,Ighv11-1,Ighv2-3,Ighv2-5,Ighd3-1,Ighv2-4,Ighv10-3,Mir7094-2,Ighd2-8,Ighv2-9-1,Ighd5-4,Ighv2-6,Ighv12-2,Ighv1-9,Ighv10-1,Ighd5-8…	MantaDEL:8367:1:2:0:0:0	regulatory_region_variant,regulatory_region_ablation&regulatory_region_variant,regulatory_region_ablation&regulatory_region_variant,regulatory_region_ablation&regulatory_region_variant,regulatory_region_ablation&regulatory_region_variant,regulatory_region_ablation&regulatory_region_variant,regulatory_region_ablation&regulatory_region_variant,regulatory_region_ablation&regulatory_region_variant,re…	MODIFIER,MODIFIER,MODIFIER,MODIFIER,MODIFIER,MODIFIER,MODIFIER,MODIFIER,MODIFIER,MODIFIER,MODIFIER,MODIFIER,MODIFIER,MODIFIER,MODIFIER,MODIFIER,MODIFIER,MODIFIER,MODIFIER,MODIFIER,MODIFIER,MODIFIER,MODIFIER,MODIFIER,MODIFIER,MODIFIER,MODIFIER,MODIFIER,MODIFIER,MODIFIER,MODIFIER,MODIFIER,MODIFIER,MODIFIER,MODIFIER,MODIFIER,MODIFIER,MODIFIER,MODIFIER,MODIFIER,MODIFIER,MODIFIER,MODIFIER,MODIFIER,MOD…	.,.,.,.,.,.,.,.,.,.,.,.,.,.,.,.,.,.,.,.,.,.,.,.,.,.,.,.,.,.,.,.,.,.,.,.,.,.,.,.,.,.,.,.,.,.,.,.,.,.,.,.,.,.,.,.,.,.,.,.,.,.,.,.,.,.,.,.,.,.,.,.,.,.,.,.,.,.,.,Gm25747,Ighv16-1,Ighv1-11,Ighd6-1,Ighv7-2,Gm37961,Ighj1,Ighd2-4,Ighd5-1,Gm37227,Gm18551,Ighv5-15,Ighv1-3,Ighv5-11,Ighv2-6-8,Ighv1-2,Ighv14-1,Ighv9-3,Ighv13-2,Gm22175,Ighv12-1,Ighv2-7,Ighd5-5,Ighv5-2,Ighv1-1,Ighv1-10,Ighv9-1,Ighv3-1,Ighv2-9,I…
75	CACAGTGTA	chr12	114612297	114612305	-	16.9879	4.03e-06	0.235	CACAGTGTA	Gm25747,Ighv16-1,Ighv1-11,Ighd6-1,Ighv7-2,Gm37961,Ighj1,Ighd2-4,Ighd5-1,Gm37227,Gm18551,Ighv5-15,Ighv1-3,Ighv5-11,Ighv2-6-8,Ighv1-2,Ighv14-1,Ighv9-3,Ighv13-2,Gm22175,Ighv12-1,Ighv2-7,Ighd5-5,Ighv5-2,Ighv1-1,Ighv1-10,Ighv9-1,Ighv3-1,Ighv2-9,Ighv3-3,Ighv13-1,Ighj3,Ighv5-12,Ighv11-1,Ighv2-3,Ighv2-5,Ighd3-1,Ighv2-4,Ighv10-3,Mir7094-2,Ighd2-8,Ighv2-9-1,Ighd5-4,Ighv2-6,Ighv12-2,Ighv1-9,Ighv10-1,Ighd5-8…	MantaDEL:8367:1:2:0:0:0	regulatory_region_variant,regulatory_region_ablation&regulatory_region_variant,regulatory_region_ablation&regulatory_region_variant,regulatory_region_ablation&regulatory_region_variant,regulatory_region_ablation&regulatory_region_variant,regulatory_region_ablation&regulatory_region_variant,regulatory_region_ablation&regulatory_region_variant,regulatory_region_ablation&regulatory_region_variant,re…	MODIFIER,MODIFIER,MODIFIER,MODIFIER,MODIFIER,MODIFIER,MODIFIER,MODIFIER,MODIFIER,MODIFIER,MODIFIER,MODIFIER,MODIFIER,MODIFIER,MODIFIER,MODIFIER,MODIFIER,MODIFIER,MODIFIER,MODIFIER,MODIFIER,MODIFIER,MODIFIER,MODIFIER,MODIFIER,MODIFIER,MODIFIER,MODIFIER,MODIFIER,MODIFIER,MODIFIER,MODIFIER,MODIFIER,MODIFIER,MODIFIER,MODIFIER,MODIFIER,MODIFIER,MODIFIER,MODIFIER,MODIFIER,MODIFIER,MODIFIER,MODIFIER,MOD…	.,.,.,.,.,.,.,.,.,.,.,.,.,.,.,.,.,.,.,.,.,.,.,.,.,.,.,.,.,.,.,.,.,.,.,.,.,.,.,.,.,.,.,.,.,.,.,.,.,.,.,.,.,.,.,.,.,.,.,.,.,.,.,.,.,.,.,.,.,.,.,.,.,.,.,.,.,.,.,Gm25747,Ighv16-1,Ighv1-11,Ighd6-1,Ighv7-2,Gm37961,Ighj1,Ighd2-4,Ighd5-1,Gm37227,Gm18551,Ighv5-15,Ighv1-3,Ighv5-11,Ighv2-6-8,Ighv1-2,Ighv14-1,Ighv9-3,Ighv13-2,Gm22175,Ighv12-1,Ighv2-7,Ighd5-5,Ighv5-2,Ighv1-1,Ighv1-10,Ighv9-1,Ighv3-1,Ighv2-9,I…
24	CACTGTGCT	chr12	114612299	114612307	+	17.2667	3.31e-06	0.193	CACTGTGCT	Gm25747,Ighv16-1,Ighv1-11,Ighd6-1,Ighv7-2,Gm37961,Ighj1,Ighd2-4,Ighd5-1,Gm37227,Gm18551,Ighv5-15,Ighv1-3,Ighv5-11,Ighv2-6-8,Ighv1-2,Ighv14-1,Ighv9-3,Ighv13-2,Gm22175,Ighv12-1,Ighv2-7,Ighd5-5,Ighv5-2,Ighv1-1,Ighv1-10,Ighv9-1,Ighv3-1,Ighv2-9,Ighv3-3,Ighv13-1,Ighj3,Ighv5-12,Ighv11-1,Ighv2-3,Ighv2-5,Ighd3-1,Ighv2-4,Ighv10-3,Mir7094-2,Ighd2-8,Ighv2-9-1,Ighd5-4,Ighv2-6,Ighv12-2,Ighv1-9,Ighv10-1,Ighd5-8…	MantaDEL:8367:1:2:0:0:0	regulatory_region_variant,regulatory_region_ablation&regulatory_region_variant,regulatory_region_ablation&regulatory_region_variant,regulatory_region_ablation&regulatory_region_variant,regulatory_region_ablation&regulatory_region_variant,regulatory_region_ablation&regulatory_region_variant,regulatory_region_ablation&regulatory_region_variant,regulatory_region_ablation&regulatory_region_variant,re…	MODIFIER,MODIFIER,MODIFIER,MODIFIER,MODIFIER,MODIFIER,MODIFIER,MODIFIER,MODIFIER,MODIFIER,MODIFIER,MODIFIER,MODIFIER,MODIFIER,MODIFIER,MODIFIER,MODIFIER,MODIFIER,MODIFIER,MODIFIER,MODIFIER,MODIFIER,MODIFIER,MODIFIER,MODIFIER,MODIFIER,MODIFIER,MODIFIER,MODIFIER,MODIFIER,MODIFIER,MODIFIER,MODIFIER,MODIFIER,MODIFIER,MODIFIER,MODIFIER,MODIFIER,MODIFIER,MODIFIER,MODIFIER,MODIFIER,MODIFIER,MODIFIER,MOD…	.,.,.,.,.,.,.,.,.,.,.,.,.,.,.,.,.,.,.,.,.,.,.,.,.,.,.,.,.,.,.,.,.,.,.,.,.,.,.,.,.,.,.,.,.,.,.,.,.,.,.,.,.,.,.,.,.,.,.,.,.,.,.,.,.,.,.,.,.,.,.,.,.,.,.,.,.,.,.,Gm25747,Ighv16-1,Ighv1-11,Ighd6-1,Ighv7-2,Gm37961,Ighj1,Ighd2-4,Ighd5-1,Gm37227,Gm18551,Ighv5-15,Ighv1-3,Ighv5-11,Ighv2-6-8,Ighv1-2,Ighv14-1,Ighv9-3,Ighv13-2,Gm22175,Ighv12-1,Ighv2-7,Ighd5-5,Ighv5-2,Ighv1-1,Ighv1-10,Ighv9-1,Ighv3-1,Ighv2-9,I…
1	CACAGTG	chr12	114612299	114612305	-	13.4606	5.35e-05	0.15	CACAGTG	Gm25747,Ighv16-1,Ighv1-11,Ighd6-1,Ighv7-2,Gm37961,Ighj1,Ighd2-4,Ighd5-1,Gm37227,Gm18551,Ighv5-15,Ighv1-3,Ighv5-11,Ighv2-6-8,Ighv1-2,Ighv14-1,Ighv9-3,Ighv13-2,Gm22175,Ighv12-1,Ighv2-7,Ighd5-5,Ighv5-2,Ighv1-1,Ighv1-10,Ighv9-1,Ighv3-1,Ighv2-9,Ighv3-3,Ighv13-1,Ighj3,Ighv5-12,Ighv11-1,Ighv2-3,Ighv2-5,Ighd3-1,Ighv2-4,Ighv10-3,Mir7094-2,Ighd2-8,Ighv2-9-1,Ighd5-4,Ighv2-6,Ighv12-2,Ighv1-9,Ighv10-1,Ighd5-8…	MantaDEL:8367:1:2:0:0:0	regulatory_region_variant,regulatory_region_ablation&regulatory_region_variant,regulatory_region_ablation&regulatory_region_variant,regulatory_region_ablation&regulatory_region_variant,regulatory_region_ablation&regulatory_region_variant,regulatory_region_ablation&regulatory_region_variant,regulatory_region_ablation&regulatory_region_variant,regulatory_region_ablation&regulatory_region_variant,re…	MODIFIER,MODIFIER,MODIFIER,MODIFIER,MODIFIER,MODIFIER,MODIFIER,MODIFIER,MODIFIER,MODIFIER,MODIFIER,MODIFIER,MODIFIER,MODIFIER,MODIFIER,MODIFIER,MODIFIER,MODIFIER,MODIFIER,MODIFIER,MODIFIER,MODIFIER,MODIFIER,MODIFIER,MODIFIER,MODIFIER,MODIFIER,MODIFIER,MODIFIER,MODIFIER,MODIFIER,MODIFIER,MODIFIER,MODIFIER,MODIFIER,MODIFIER,MODIFIER,MODIFIER,MODIFIER,MODIFIER,MODIFIER,MODIFIER,MODIFIER,MODIFIER,MOD…	.,.,.,.,.,.,.,.,.,.,.,.,.,.,.,.,.,.,.,.,.,.,.,.,.,.,.,.,.,.,.,.,.,.,.,.,.,.,.,.,.,.,.,.,.,.,.,.,.,.,.,.,.,.,.,.,.,.,.,.,.,.,.,.,.,.,.,.,.,.,.,.,.,.,.,.,.,.,.,Gm25747,Ighv16-1,Ighv1-11,Ighd6-1,Ighv7-2,Gm37961,Ighj1,Ighd2-4,Ighd5-1,Gm37227,Gm18551,Ighv5-15,Ighv1-3,Ighv5-11,Ighv2-6-8,Ighv1-2,Ighv14-1,Ighv9-3,Ighv13-2,Gm22175,Ighv12-1,Ighv2-7,Ighd5-5,Ighv5-2,Ighv1-1,Ighv1-10,Ighv9-1,Ighv3-1,Ighv2-9,I…
199	CACTATGCC	chr13	64099660	64099668	+	17.2667	3.31e-06	0.0644	cactatgcc	Slc35d2	MantaDEL:4840:0:1:0:0:0	regulatory_region_ablation&regulatory_region_variant,regulatory_region_ablation&regulatory_region_variant,regulatory_region_ablation&regulatory_region_variant,regulatory_region_ablation&regulatory_region_variant,regulatory_region_ablation&regulatory_region_variant,splice_polypyrimidine_tract_variant&coding_sequence_variant&intron_variant&feature_truncation	MODIFIER,MODIFIER,MODIFIER,MODIFIER,MODIFIER,LOW	.,.,.,.,.,Slc35d2
49	CACAGTGAC	chr13	64113485	64113493	-	17.2667	3.31e-06	0.0961	CACAGTGAC	Slc35d2	MantaDEL:4840:0:1:0:0:0	regulatory_region_ablation&regulatory_region_variant,regulatory_region_ablation&regulatory_region_variant,regulatory_region_ablation&regulatory_region_variant,regulatory_region_ablation&regulatory_region_variant,regulatory_region_ablation&regulatory_region_variant,splice_polypyrimidine_tract_variant&coding_sequence_variant&intron_variant&feature_truncation	MODIFIER,MODIFIER,MODIFIER,MODIFIER,MODIFIER,LOW	.,.,.,.,.,Slc35d2
1	CACAGTG	chr13	64113487	64113493	-	13.4606	5.35e-05	0.15	CACAGTG	Slc35d2	MantaDEL:4840:0:1:0:0:0	regulatory_region_ablation&regulatory_region_variant,regulatory_region_ablation&regulatory_region_variant,regulatory_region_ablation&regulatory_region_variant,regulatory_region_ablation&regulatory_region_variant,regulatory_region_ablation&regulatory_region_variant,splice_polypyrimidine_tract_variant&coding_sequence_variant&intron_variant&feature_truncation	MODIFIER,MODIFIER,MODIFIER,MODIFIER,MODIFIER,LOW	.,.,.,.,.,Slc35d2
138	CACTGTCAT	chr13	119600271	119600279	-	16.9879	4.03e-06	0.233	CACTGTCAT	Gm48265,Gm48300,Ccl28,Tmem267,1700074H08Rik,Gm48342,Hmgcs1	MantaDUP:TANDEM:22:747:770:0:2:0	regulatory_region_variant,regulatory_region_amplification&regulatory_region_variant,regulatory_region_amplification&regulatory_region_variant,regulatory_region_amplification&regulatory_region_variant,regulatory_region_amplification&regulatory_region_variant,regulatory_region_amplification&regulatory_region_variant,regulatory_region_amplification&regulatory_region_variant,regulatory_region_amplifi…	MODIFIER,MODIFIER,MODIFIER,MODIFIER,MODIFIER,MODIFIER,MODIFIER,MODIFIER,MODIFIER,MODIFIER,MODIFIER,MODIFIER,MODIFIER,MODIFIER,MODIFIER,MODIFIER,MODIFIER,MODIFIER,MODIFIER,MODIFIER,MODIFIER,MODIFIER,MODIFIER,MODIFIER,MODIFIER,MODIFIER,MODIFIER,MODIFIER,MODIFIER,MODIFIER,MODIFIER,MODIFIER,MODIFIER,HIGH,HIGH,HIGH,LOW,HIGH,MODIFIER,MODIFIER	.,.,.,.,.,.,.,.,.,.,.,.,.,.,.,.,.,.,.,.,.,.,.,.,.,.,.,.,.,.,.,.,.,Gm48265,Gm48300,Ccl28,Tmem267,1700074H08Rik,Gm48342,Hmgcs1
119	CACAGTCAT	chr13	119600302	119600310	-	16.9879	4.03e-06	0.117	CACAGTCAT	Gm48265,Gm48300,Ccl28,Tmem267,1700074H08Rik,Gm48342,Hmgcs1	MantaDUP:TANDEM:22:747:770:0:2:0	regulatory_region_variant,regulatory_region_amplification&regulatory_region_variant,regulatory_region_amplification&regulatory_region_variant,regulatory_region_amplification&regulatory_region_variant,regulatory_region_amplification&regulatory_region_variant,regulatory_region_amplification&regulatory_region_variant,regulatory_region_amplification&regulatory_region_variant,regulatory_region_amplifi…	MODIFIER,MODIFIER,MODIFIER,MODIFIER,MODIFIER,MODIFIER,MODIFIER,MODIFIER,MODIFIER,MODIFIER,MODIFIER,MODIFIER,MODIFIER,MODIFIER,MODIFIER,MODIFIER,MODIFIER,MODIFIER,MODIFIER,MODIFIER,MODIFIER,MODIFIER,MODIFIER,MODIFIER,MODIFIER,MODIFIER,MODIFIER,MODIFIER,MODIFIER,MODIFIER,MODIFIER,MODIFIER,MODIFIER,HIGH,HIGH,HIGH,LOW,HIGH,MODIFIER,MODIFIER	.,.,.,.,.,.,.,.,.,.,.,.,.,.,.,.,.,.,.,.,.,.,.,.,.,.,.,.,.,.,.,.,.,Gm48265,Gm48300,Ccl28,Tmem267,1700074H08Rik,Gm48342,Hmgcs1
147	CACAATCAT	chr13	119600424	119600432	-	16.7091	4.91e-06	0.142	CACAATCAT	Gm48265,Gm48300,Ccl28,Tmem267,1700074H08Rik,Gm48342,Hmgcs1	MantaDUP:TANDEM:22:747:770:0:2:0	regulatory_region_variant,regulatory_region_amplification&regulatory_region_variant,regulatory_region_amplification&regulatory_region_variant,regulatory_region_amplification&regulatory_region_variant,regulatory_region_amplification&regulatory_region_variant,regulatory_region_amplification&regulatory_region_variant,regulatory_region_amplification&regulatory_region_variant,regulatory_region_amplifi…	MODIFIER,MODIFIER,MODIFIER,MODIFIER,MODIFIER,MODIFIER,MODIFIER,MODIFIER,MODIFIER,MODIFIER,MODIFIER,MODIFIER,MODIFIER,MODIFIER,MODIFIER,MODIFIER,MODIFIER,MODIFIER,MODIFIER,MODIFIER,MODIFIER,MODIFIER,MODIFIER,MODIFIER,MODIFIER,MODIFIER,MODIFIER,MODIFIER,MODIFIER,MODIFIER,MODIFIER,MODIFIER,MODIFIER,HIGH,HIGH,HIGH,LOW,HIGH,MODIFIER,MODIFIER	.,.,.,.,.,.,.,.,.,.,.,.,.,.,.,.,.,.,.,.,.,.,.,.,.,.,.,.,.,.,.,.,.,Gm48265,Gm48300,Ccl28,Tmem267,1700074H08Rik,Gm48342,Hmgcs1
46	CACAGTGAA	chr14	54113458	54113466	-	16.9879	4.03e-06	0.117	CACAGTGAA	Trdd2,Gm23704,Trdd1,Trdj1,Gm30275;Gm30275,Gm43434,Trdd1,Trdj1,Trdc,Trdd2,Trdj2,Gm23704	MantaDEL:3424:0:2:0:0:0;MantaDEL:3424:0:1:0:0:0	regulatory_region_ablation&regulatory_region_variant,regulatory_region_ablation&regulatory_region_variant,regulatory_region_variant,transcript_ablation,transcript_ablation,transcript_ablation,coding_sequence_variant&5_prime_UTR_variant&feature_truncation,intron_variant&non_coding_transcript_variant&feature_truncation;regulatory_region_ablation&regulatory_region_variant,regulatory_region_ablation&…	MODIFIER,MODIFIER,MODIFIER,HIGH,HIGH,HIGH,MODIFIER,MODIFIER;MODIFIER,MODIFIER,MODIFIER,MODIFIER,MODIFIER,MODIFIER,MODIFIER,MODIFIER,MODIFIER,MODIFIER,LOW,MODIFIER,HIGH,MODIFIER,HIGH,HIGH,HIGH	.,.,.,Trdd2,Gm23704,Trdd1,Trdj1,Gm30275;.,.,.,.,.,.,.,.,.,Gm30275,Gm43434,Trdd1,Trdj1,Trdc,Trdd2,Trdj2,Gm23704
7	CACTGTGAT	chr14	54113460	54113468	+	16.9879	4.03e-06	0.0783	CACTGTGAT	Trdd2,Gm23704,Trdd1,Trdj1,Gm30275;Gm30275,Gm43434,Trdd1,Trdj1,Trdc,Trdd2,Trdj2,Gm23704	MantaDEL:3424:0:2:0:0:0;MantaDEL:3424:0:1:0:0:0	regulatory_region_ablation&regulatory_region_variant,regulatory_region_ablation&regulatory_region_variant,regulatory_region_variant,transcript_ablation,transcript_ablation,transcript_ablation,coding_sequence_variant&5_prime_UTR_variant&feature_truncation,intron_variant&non_coding_transcript_variant&feature_truncation;regulatory_region_ablation&regulatory_region_variant,regulatory_region_ablation&…	MODIFIER,MODIFIER,MODIFIER,HIGH,HIGH,HIGH,MODIFIER,MODIFIER;MODIFIER,MODIFIER,MODIFIER,MODIFIER,MODIFIER,MODIFIER,MODIFIER,MODIFIER,MODIFIER,MODIFIER,LOW,MODIFIER,HIGH,MODIFIER,HIGH,HIGH,HIGH	.,.,.,Trdd2,Gm23704,Trdd1,Trdj1,Gm30275;.,.,.,.,.,.,.,.,.,Gm30275,Gm43434,Trdd1,Trdj1,Trdc,Trdd2,Trdj2,Gm23704
1	CACAGTG	chr14	54113460	54113466	-	13.4606	5.35e-05	0.15	CACAGTG	Trdd2,Gm23704,Trdd1,Trdj1,Gm30275;Gm30275,Gm43434,Trdd1,Trdj1,Trdc,Trdd2,Trdj2,Gm23704	MantaDEL:3424:0:2:0:0:0;MantaDEL:3424:0:1:0:0:0	regulatory_region_ablation&regulatory_region_variant,regulatory_region_ablation&regulatory_region_variant,regulatory_region_variant,transcript_ablation,transcript_ablation,transcript_ablation,coding_sequence_variant&5_prime_UTR_variant&feature_truncation,intron_variant&non_coding_transcript_variant&feature_truncation;regulatory_region_ablation&regulatory_region_variant,regulatory_region_ablation&…	MODIFIER,MODIFIER,MODIFIER,HIGH,HIGH,HIGH,MODIFIER,MODIFIER;MODIFIER,MODIFIER,MODIFIER,MODIFIER,MODIFIER,MODIFIER,MODIFIER,MODIFIER,MODIFIER,MODIFIER,LOW,MODIFIER,HIGH,MODIFIER,HIGH,HIGH,HIGH	.,.,.,Trdd2,Gm23704,Trdd1,Trdj1,Gm30275;.,.,.,.,.,.,.,.,.,Gm30275,Gm43434,Trdd1,Trdj1,Trdc,Trdd2,Trdj2,Gm23704
19	CACATTGAT	chr14	120049302	120049310	-	16.7091	4.91e-06	0.284	CACATTGAT	Oxgr1	MantaDEL:8490:0:1:0:0:0	regulatory_region_ablation&regulatory_region_variant,upstream_gene_variant	MODIFIER,MODIFIER	.,Oxgr1
164	CACTTTGCT	chr18	38819366	38819374	-	16.9879	4.03e-06	0.078	CACTTTGCT	Arhgap26	MantaDUP:TANDEM:2785:0:1:0:0:0	regulatory_region_amplification&regulatory_region_variant,regulatory_region_amplification&regulatory_region_variant,regulatory_region_amplification&regulatory_region_variant,regulatory_region_amplification&regulatory_region_variant,regulatory_region_amplification&regulatory_region_variant,regulatory_region_amplification&regulatory_region_variant,regulatory_region_amplification&regulatory_region_v…	MODIFIER,MODIFIER,MODIFIER,MODIFIER,MODIFIER,MODIFIER,MODIFIER,MODIFIER,MODIFIER,MODIFIER,MODIFIER	.,.,.,.,.,.,.,.,.,.,Arhgap26
230	CACCATGTG	chr4	32116767	32116775	+	17.2667	3.31e-06	0.0644	caccatgtg	.	MantaDEL:2297:0:0:0:1:0	intergenic_variant	MODIFIER	.
30	CACAGTGGT	chr4	32132033	32132041	-	17.2667	3.31e-06	0.193	CACAGTGGT	.	MantaDEL:2211:0:0:0:0:1	regulatory_region_variant,intergenic_variant	MODIFIER,MODIFIER	.,.
7	CACTGTGAT	chr4	32132035	32132043	+	16.9879	4.03e-06	0.0783	CACTGTGAT	.	MantaDEL:2211:0:0:0:0:1	regulatory_region_variant,intergenic_variant	MODIFIER,MODIFIER	.,.
1	CACAGTG	chr4	32132035	32132041	-	13.4606	5.35e-05	0.15	CACAGTG	.	MantaDEL:2211:0:0:0:0:1	regulatory_region_variant,intergenic_variant	MODIFIER,MODIFIER	.,.
230	CACCATGTG	chr4	32132240	32132248	+	17.2667	3.31e-06	0.0644	caccatgtg	.	MantaDEL:2211:0:0:0:0:1	regulatory_region_variant,intergenic_variant	MODIFIER,MODIFIER	.,.
70	CACAATGAA	chr4	38293253	38293261	+	16.7091	4.91e-06	0.139	CACAATGAA	.	MantaDEL:2891:0:0:1:0:0	intergenic_variant	MODIFIER	.
199	CACTATGCC	chr4	38427921	38427929	+	17.2667	3.31e-06	0.0644	CACTATGCC	.	MantaDEL:2904:0:0:0:0:0	regulatory_region_ablation&regulatory_region_variant,intergenic_variant	MODIFIER,MODIFIER	.,.
234	CACTATTGT	chr4	38436639	38436647	+	16.7091	4.91e-06	0.285	cactattgt	.	MantaDEL:2969:0:0:0:0:0	intergenic_variant	MODIFIER	.
70	CACAATGAA	chr4	38641806	38641814	-	16.7091	4.91e-06	0.139	CACAATGAA	Gm12381	MantaDEL:2916:0:0:1:0:1	intron_variant&non_coding_transcript_variant	MODIFIER	Gm12381
230	CACCATGTG	chr4	38983347	38983355	-	17.2667	3.31e-06	0.0644	CACCATGTG	.	MantaDEL:3091:0:0:0:0:0	intergenic_variant	MODIFIER	.
176	CACATTAAT	chr4	39146625	39146633	+	16.4303	5.98e-06	0.17	CACATTAAT	.	MantaINS:3051:0:0:1:0:0	intergenic_variant	MODIFIER	.
229	CACTTCATT	chr4	39146641	39146649	-	16.7091	4.91e-06	0.142	CACTTCATT	.	MantaINS:3051:0:0:1:0:0	intergenic_variant	MODIFIER	.
199	CACTATGCC	chr4	39220579	39220587	-	17.2667	3.31e-06	0.0644	CACTATGCC	.	MantaDEL:3068:0:0:0:0:0	intergenic_variant	MODIFIER	.
106	CACAATAGT	chr4	39658289	39658297	-	16.7091	4.91e-06	0.284	CACAATAGT	.	MantaDEL:3337:0:1:0:0:1	intergenic_variant	MODIFIER	.
49	CACAGTGAC	chr4	39755033	39755041	-	17.2667	3.31e-06	0.0961	CACAGTGAC	.	MantaDEL:3308:0:1:0:0:0	intergenic_variant	MODIFIER	.
137	CACTGTGCA	chr4	39755035	39755043	+	17.2667	3.31e-06	0.193	cactgtgca	.	MantaDEL:3308:0:1:0:0:0	intergenic_variant	MODIFIER	.
1	CACAGTG	chr4	39755035	39755041	-	13.4606	5.35e-05	0.15	CACAGTG	.	MantaDEL:3308:0:1:0:0:0	intergenic_variant	MODIFIER	.
147	CACAATCAT	chr4	39755062	39755070	+	16.7091	4.91e-06	0.142	cacaatcat	.	MantaDEL:3308:0:1:0:0:0	intergenic_variant	MODIFIER	.
165	CACAGTGTC	chr4	39780932	39780940	-	17.2667	3.31e-06	0.192	CACAGTGTC	.	MantaDEL:3321:0:1:0:0:0	intergenic_variant	MODIFIER	.
140	CACTGTGTG	chr4	39780934	39780942	+	17.2667	3.31e-06	0.048	CACTGTGTG	.	MantaDEL:3321:0:1:0:0:0	intergenic_variant	MODIFIER	.
1	CACAGTG	chr4	39780934	39780940	-	13.4606	5.35e-05	0.15	CACAGTG	.	MantaDEL:3321:0:1:0:0:0	intergenic_variant	MODIFIER	.
172	CACAGTGTG	chr5	25354422	25354430	-	17.2667	3.31e-06	0.193	CACAGTGTG	Kmt2c	MantaDEL:1721:0:1:0:0:0	splice_acceptor_variant&splice_donor_5th_base_variant&splice_polypyrimidine_tract_variant&coding_sequence_variant&intron_variant	HIGH	Kmt2c
1	CACAGTG	chr5	25354424	25354430	-	13.4606	5.35e-05	0.15	CACAGTG	Kmt2c	MantaDEL:1721:0:1:0:0:0	splice_acceptor_variant&splice_donor_5th_base_variant&splice_polypyrimidine_tract_variant&coding_sequence_variant&intron_variant	HIGH	Kmt2c
84	CACAATAAT	chr5	43095192	43095200	-	16.4303	5.98e-06	0.342	CACAATAAT	.	MantaDEL:3064:0:1:0:1:0	regulatory_region_variant,regulatory_region_variant,intergenic_variant	MODIFIER,MODIFIER,MODIFIER	.,.,.
4	CACAGTGCT	chr6	67861659	67861667	+	17.2667	3.31e-06	0.0966	CACAGTGCT	Gm25910,Igkv14-126-1,Igkv14-126,Igkv17-127,Gm9729,Igkv9-124,Igkv11-125	MantaDEL:4951:0:1:0:0:0	regulatory_region_ablation&regulatory_region_variant,regulatory_region_ablation&regulatory_region_variant,regulatory_region_ablation&regulatory_region_variant,regulatory_region_ablation&regulatory_region_variant,transcript_ablation,transcript_ablation,transcript_ablation,stop_lost&coding_sequence_variant&3_prime_UTR_variant&feature_truncation,transcript_ablation,downstream_gene_variant,transcript…	MODIFIER,MODIFIER,MODIFIER,MODIFIER,HIGH,HIGH,HIGH,HIGH,HIGH,MODIFIER,HIGH	.,.,.,.,Gm25910,Igkv14-126-1,Igkv14-126,Igkv17-127,Gm9729,Igkv9-124,Igkv11-125
1	CACAGTG	chr6	67861659	67861665	+	13.4606	5.35e-05	0.15	CACAGTG	Gm25910,Igkv14-126-1,Igkv14-126,Igkv17-127,Gm9729,Igkv9-124,Igkv11-125	MantaDEL:4951:0:1:0:0:0	regulatory_region_ablation&regulatory_region_variant,regulatory_region_ablation&regulatory_region_variant,regulatory_region_ablation&regulatory_region_variant,regulatory_region_ablation&regulatory_region_variant,transcript_ablation,transcript_ablation,transcript_ablation,stop_lost&coding_sequence_variant&3_prime_UTR_variant&feature_truncation,transcript_ablation,downstream_gene_variant,transcript…	MODIFIER,MODIFIER,MODIFIER,MODIFIER,HIGH,HIGH,HIGH,HIGH,HIGH,MODIFIER,HIGH	.,.,.,.,Gm25910,Igkv14-126-1,Igkv14-126,Igkv17-127,Gm9729,Igkv9-124,Igkv11-125
20	CACAATGTT	chr6	67913507	67913515	+	16.7091	4.91e-06	0.285	CACAATGTT	Igkv9-124,Igkv11-125,Igkv9-123	MantaDEL:4281:0:1:0:0:0	regulatory_region_variant,regulatory_region_ablation&regulatory_region_variant,transcript_ablation,transcript_ablation,stop_lost&coding_sequence_variant&3_prime_UTR_variant&feature_truncation	MODIFIER,MODIFIER,HIGH,HIGH,HIGH	.,.,Igkv9-124,Igkv11-125,Igkv9-123
5	CACAGTGAT	chr6	67942064	67942072	-	16.9879	4.03e-06	0.0261	CACAGTGAT	Gm25910,Igkv14-126-1,Igkv14-126,Igkv17-127,Gm9729,Igkv9-124,Igkv11-125	MantaDEL:4951:0:1:0:0:0	regulatory_region_ablation&regulatory_region_variant,regulatory_region_ablation&regulatory_region_variant,regulatory_region_ablation&regulatory_region_variant,regulatory_region_ablation&regulatory_region_variant,transcript_ablation,transcript_ablation,transcript_ablation,stop_lost&coding_sequence_variant&3_prime_UTR_variant&feature_truncation,transcript_ablation,downstream_gene_variant,transcript…	MODIFIER,MODIFIER,MODIFIER,MODIFIER,HIGH,HIGH,HIGH,HIGH,HIGH,MODIFIER,HIGH	.,.,.,.,Gm25910,Igkv14-126-1,Igkv14-126,Igkv17-127,Gm9729,Igkv9-124,Igkv11-125
1	CACAGTG	chr6	67942066	67942072	-	13.4606	5.35e-05	0.15	CACAGTG	Gm25910,Igkv14-126-1,Igkv14-126,Igkv17-127,Gm9729,Igkv9-124,Igkv11-125	MantaDEL:4951:0:1:0:0:0	regulatory_region_ablation&regulatory_region_variant,regulatory_region_ablation&regulatory_region_variant,regulatory_region_ablation&regulatory_region_variant,regulatory_region_ablation&regulatory_region_variant,transcript_ablation,transcript_ablation,transcript_ablation,stop_lost&coding_sequence_variant&3_prime_UTR_variant&feature_truncation,transcript_ablation,downstream_gene_variant,transcript…	MODIFIER,MODIFIER,MODIFIER,MODIFIER,HIGH,HIGH,HIGH,HIGH,HIGH,MODIFIER,HIGH	.,.,.,.,Gm25910,Igkv14-126-1,Igkv14-126,Igkv17-127,Gm9729,Igkv9-124,Igkv11-125
164	CACTTTGCT	chr6	67954183	67954191	+	16.9879	4.03e-06	0.078	CACTTTGCT	Igkv9-124,Igkv11-125,Igkv9-123	MantaDEL:4281:0:1:0:0:0	regulatory_region_variant,regulatory_region_ablation&regulatory_region_variant,transcript_ablation,transcript_ablation,stop_lost&coding_sequence_variant&3_prime_UTR_variant&feature_truncation	MODIFIER,MODIFIER,HIGH,HIGH,HIGH	.,.,Igkv9-124,Igkv11-125,Igkv9-123
5	CACAGTGAT	chr6	67954218	67954226	-	16.9879	4.03e-06	0.0261	CACAGTGAT	Igkv9-124,Igkv11-125,Igkv9-123	MantaDEL:4281:0:1:0:0:0	regulatory_region_variant,regulatory_region_ablation&regulatory_region_variant,transcript_ablation,transcript_ablation,stop_lost&coding_sequence_variant&3_prime_UTR_variant&feature_truncation	MODIFIER,MODIFIER,HIGH,HIGH,HIGH	.,.,Igkv9-124,Igkv11-125,Igkv9-123
1	CACAGTG	chr6	67954220	67954226	-	13.4606	5.35e-05	0.15	CACAGTG	Igkv9-124,Igkv11-125,Igkv9-123	MantaDEL:4281:0:1:0:0:0	regulatory_region_variant,regulatory_region_ablation&regulatory_region_variant,transcript_ablation,transcript_ablation,stop_lost&coding_sequence_variant&3_prime_UTR_variant&feature_truncation	MODIFIER,MODIFIER,HIGH,HIGH,HIGH	.,.,Igkv9-124,Igkv11-125,Igkv9-123
186	CACTCTGCT	chr6	68303096	68303104	-	17.2667	3.31e-06	0.193	CACTCTGCT	Gm42612,Igkv2-109,Igkv1-108	MantaDEL:4983:0:1:0:0:0	regulatory_region_ablation&regulatory_region_variant,downstream_gene_variant,stop_lost&coding_sequence_variant&3_prime_UTR_variant&feature_truncation,transcript_ablation	MODIFIER,MODIFIER,HIGH,HIGH	.,Gm42612,Igkv2-109,Igkv1-108
85	CACAGTAAT	chr6	68303127	68303135	-	16.7091	4.91e-06	0.0713	CACAGTAAT	Gm42612,Igkv2-109,Igkv1-108	MantaDEL:4983:0:1:0:0:0	regulatory_region_ablation&regulatory_region_variant,downstream_gene_variant,stop_lost&coding_sequence_variant&3_prime_UTR_variant&feature_truncation,transcript_ablation	MODIFIER,MODIFIER,HIGH,HIGH	.,Gm42612,Igkv2-109,Igkv1-108
198	CACACTGAT	chr6	68303158	68303166	+	16.9879	4.03e-06	0.235	CACACTGAT	Gm42612,Igkv2-109,Igkv1-108	MantaDEL:4983:0:1:0:0:0	regulatory_region_ablation&regulatory_region_variant,downstream_gene_variant,stop_lost&coding_sequence_variant&3_prime_UTR_variant&feature_truncation,transcript_ablation	MODIFIER,MODIFIER,HIGH,HIGH	.,Gm42612,Igkv2-109,Igkv1-108
5	CACAGTGAT	chr6	68312359	68312367	+	16.9879	4.03e-06	0.0261	CACAGTGAT	Gm42612,Igkv2-109,Igkv1-108	MantaDEL:4983:0:1:0:0:0	regulatory_region_ablation&regulatory_region_variant,downstream_gene_variant,stop_lost&coding_sequence_variant&3_prime_UTR_variant&feature_truncation,transcript_ablation	MODIFIER,MODIFIER,HIGH,HIGH	.,Gm42612,Igkv2-109,Igkv1-108
1	CACAGTG	chr6	68312359	68312365	+	13.4606	5.35e-05	0.15	CACAGTG	Gm42612,Igkv2-109,Igkv1-108	MantaDEL:4983:0:1:0:0:0	regulatory_region_ablation&regulatory_region_variant,downstream_gene_variant,stop_lost&coding_sequence_variant&3_prime_UTR_variant&feature_truncation,transcript_ablation	MODIFIER,MODIFIER,HIGH,HIGH	.,Gm42612,Igkv2-109,Igkv1-108
15	CACAATGAT	chr6	68680848	68680856	+	16.7091	4.91e-06	0.286	CACAATGAT	Igkv19-93,Igkv10-94,Igkv10-95,Igkv2-93-1,Gm40414	MantaDEL:4995:0:1:0:0:0	regulatory_region_variant,regulatory_region_ablation&regulatory_region_variant,regulatory_region_variant,stop_lost&coding_sequence_variant&3_prime_UTR_variant&feature_truncation,transcript_ablation,stop_lost&coding_sequence_variant&3_prime_UTR_variant&feature_truncation,transcript_ablation,transcript_ablation	MODIFIER,MODIFIER,MODIFIER,HIGH,HIGH,HIGH,HIGH,HIGH	.,.,.,Igkv19-93,Igkv10-94,Igkv10-95,Igkv2-93-1,Gm40414
2	ACAAAAACC	chr6	68736268	68736276	-	16.7091	4.91e-06	0.0556	ACAAAAACC	Igkv19-93,Igkv10-94,Igkv10-95,Igkv2-93-1,Gm40414	MantaDEL:4995:0:1:0:0:0	regulatory_region_variant,regulatory_region_ablation&regulatory_region_variant,regulatory_region_variant,stop_lost&coding_sequence_variant&3_prime_UTR_variant&feature_truncation,transcript_ablation,stop_lost&coding_sequence_variant&3_prime_UTR_variant&feature_truncation,transcript_ablation,transcript_ablation	MODIFIER,MODIFIER,MODIFIER,HIGH,HIGH,HIGH,HIGH,HIGH	.,.,.,Igkv19-93,Igkv10-94,Igkv10-95,Igkv2-93-1,Gm40414
5	CACAGTGAT	chr6	68736287	68736295	-	16.9879	4.03e-06	0.0261	CACAGTGAT	Igkv19-93,Igkv10-94,Igkv10-95,Igkv2-93-1,Gm40414	MantaDEL:4995:0:1:0:0:0	regulatory_region_variant,regulatory_region_ablation&regulatory_region_variant,regulatory_region_variant,stop_lost&coding_sequence_variant&3_prime_UTR_variant&feature_truncation,transcript_ablation,stop_lost&coding_sequence_variant&3_prime_UTR_variant&feature_truncation,transcript_ablation,transcript_ablation	MODIFIER,MODIFIER,MODIFIER,HIGH,HIGH,HIGH,HIGH,HIGH	.,.,.,Igkv19-93,Igkv10-94,Igkv10-95,Igkv2-93-1,Gm40414
1	CACAGTG	chr6	68736289	68736295	-	13.4606	5.35e-05	0.15	CACAGTG	Igkv19-93,Igkv10-94,Igkv10-95,Igkv2-93-1,Gm40414	MantaDEL:4995:0:1:0:0:0	regulatory_region_variant,regulatory_region_ablation&regulatory_region_variant,regulatory_region_variant,stop_lost&coding_sequence_variant&3_prime_UTR_variant&feature_truncation,transcript_ablation,stop_lost&coding_sequence_variant&3_prime_UTR_variant&feature_truncation,transcript_ablation,transcript_ablation	MODIFIER,MODIFIER,MODIFIER,HIGH,HIGH,HIGH,HIGH,HIGH	.,.,.,Igkv19-93,Igkv10-94,Igkv10-95,Igkv2-93-1,Gm40414
5	CACAGTGAT	chr6	68940067	68940075	+	16.9879	4.03e-06	0.0261	CACAGTGAT	Igkv4-83,Igkv4-80,Igkv13-82,Igkv13-80-1,Igkv13-84,Igkv4-81;Igkv4-77,Igkv4-79,Igkv4-75,Igkv13-84,Igkv4-81,Igkv4-73,Igkv4-83,Igkv13-74-1,Igkv4-80,Igkv4-74,Igkv13-82,Igkv13-80-1,Igkv13-76,Gm43583,Igkv4-78,Igkv13-73-1,Igkv13-78-1	MantaDEL:5047:0:3:0:0:0;MantaDEL:5047:1:3:0:0:0	regulatory_region_ablation&regulatory_region_variant,regulatory_region_ablation&regulatory_region_variant,regulatory_region_ablation&regulatory_region_variant,regulatory_region_ablation&regulatory_region_variant,regulatory_region_ablation&regulatory_region_variant,transcript_ablation,stop_lost&coding_sequence_variant&3_prime_UTR_variant&feature_truncation,transcript_ablation,transcript_ablation,s…	MODIFIER,MODIFIER,MODIFIER,MODIFIER,MODIFIER,HIGH,HIGH,HIGH,HIGH,HIGH,HIGH;MODIFIER,MODIFIER,MODIFIER,MODIFIER,MODIFIER,MODIFIER,MODIFIER,MODIFIER,MODIFIER,MODIFIER,MODIFIER,MODIFIER,HIGH,HIGH,HIGH,HIGH,HIGH,MODIFIER,HIGH,HIGH,HIGH,HIGH,HIGH,HIGH,HIGH,HIGH,HIGH,HIGH,HIGH	.,.,.,.,.,Igkv4-83,Igkv4-80,Igkv13-82,Igkv13-80-1,Igkv13-84,Igkv4-81;.,.,.,.,.,.,.,.,.,.,.,.,Igkv4-77,Igkv4-79,Igkv4-75,Igkv13-84,Igkv4-81,Igkv4-73,Igkv4-83,Igkv13-74-1,Igkv4-80,Igkv4-74,Igkv13-82,Igkv13-80-1,Igkv13-76,Gm43583,Igkv4-78,Igkv13-73-1,Igkv13-78-1
1	CACAGTG	chr6	68940067	68940073	+	13.4606	5.35e-05	0.15	CACAGTG	Igkv4-83,Igkv4-80,Igkv13-82,Igkv13-80-1,Igkv13-84,Igkv4-81;Igkv4-77,Igkv4-79,Igkv4-75,Igkv13-84,Igkv4-81,Igkv4-73,Igkv4-83,Igkv13-74-1,Igkv4-80,Igkv4-74,Igkv13-82,Igkv13-80-1,Igkv13-76,Gm43583,Igkv4-78,Igkv13-73-1,Igkv13-78-1	MantaDEL:5047:0:3:0:0:0;MantaDEL:5047:1:3:0:0:0	regulatory_region_ablation&regulatory_region_variant,regulatory_region_ablation&regulatory_region_variant,regulatory_region_ablation&regulatory_region_variant,regulatory_region_ablation&regulatory_region_variant,regulatory_region_ablation&regulatory_region_variant,transcript_ablation,stop_lost&coding_sequence_variant&3_prime_UTR_variant&feature_truncation,transcript_ablation,transcript_ablation,s…	MODIFIER,MODIFIER,MODIFIER,MODIFIER,MODIFIER,HIGH,HIGH,HIGH,HIGH,HIGH,HIGH;MODIFIER,MODIFIER,MODIFIER,MODIFIER,MODIFIER,MODIFIER,MODIFIER,MODIFIER,MODIFIER,MODIFIER,MODIFIER,MODIFIER,HIGH,HIGH,HIGH,HIGH,HIGH,MODIFIER,HIGH,HIGH,HIGH,HIGH,HIGH,HIGH,HIGH,HIGH,HIGH,HIGH,HIGH	.,.,.,.,.,Igkv4-83,Igkv4-80,Igkv13-82,Igkv13-80-1,Igkv13-84,Igkv4-81;.,.,.,.,.,.,.,.,.,.,.,.,Igkv4-77,Igkv4-79,Igkv4-75,Igkv13-84,Igkv4-81,Igkv4-73,Igkv4-83,Igkv13-74-1,Igkv4-80,Igkv4-74,Igkv13-82,Igkv13-80-1,Igkv13-76,Gm43583,Igkv4-78,Igkv13-73-1,Igkv13-78-1
2	ACAAAAACC	chr6	69016529	69016537	-	16.7091	4.91e-06	0.0556	ACAAAAACC	Igkv4-83,Igkv4-80,Igkv13-82,Igkv13-80-1,Igkv13-84,Igkv4-81	MantaDEL:5047:0:3:0:0:0	regulatory_region_ablation&regulatory_region_variant,regulatory_region_ablation&regulatory_region_variant,regulatory_region_ablation&regulatory_region_variant,regulatory_region_ablation&regulatory_region_variant,regulatory_region_ablation&regulatory_region_variant,transcript_ablation,stop_lost&coding_sequence_variant&3_prime_UTR_variant&feature_truncation,transcript_ablation,transcript_ablation,s…	MODIFIER,MODIFIER,MODIFIER,MODIFIER,MODIFIER,HIGH,HIGH,HIGH,HIGH,HIGH,HIGH	.,.,.,.,.,Igkv4-83,Igkv4-80,Igkv13-82,Igkv13-80-1,Igkv13-84,Igkv4-81
5	CACAGTGAT	chr6	69016548	69016556	-	16.9879	4.03e-06	0.0261	CACAGTGAT	Igkv4-83,Igkv4-80,Igkv13-82,Igkv13-80-1,Igkv13-84,Igkv4-81	MantaDEL:5047:0:3:0:0:0	regulatory_region_ablation&regulatory_region_variant,regulatory_region_ablation&regulatory_region_variant,regulatory_region_ablation&regulatory_region_variant,regulatory_region_ablation&regulatory_region_variant,regulatory_region_ablation&regulatory_region_variant,transcript_ablation,stop_lost&coding_sequence_variant&3_prime_UTR_variant&feature_truncation,transcript_ablation,transcript_ablation,s…	MODIFIER,MODIFIER,MODIFIER,MODIFIER,MODIFIER,HIGH,HIGH,HIGH,HIGH,HIGH,HIGH	.,.,.,.,.,Igkv4-83,Igkv4-80,Igkv13-82,Igkv13-80-1,Igkv13-84,Igkv4-81
140	CACTGTGTG	chr6	69016550	69016558	+	17.2667	3.31e-06	0.048	CACTGTGTG	Igkv4-83,Igkv4-80,Igkv13-82,Igkv13-80-1,Igkv13-84,Igkv4-81	MantaDEL:5047:0:3:0:0:0	regulatory_region_ablation&regulatory_region_variant,regulatory_region_ablation&regulatory_region_variant,regulatory_region_ablation&regulatory_region_variant,regulatory_region_ablation&regulatory_region_variant,regulatory_region_ablation&regulatory_region_variant,transcript_ablation,stop_lost&coding_sequence_variant&3_prime_UTR_variant&feature_truncation,transcript_ablation,transcript_ablation,s…	MODIFIER,MODIFIER,MODIFIER,MODIFIER,MODIFIER,HIGH,HIGH,HIGH,HIGH,HIGH,HIGH	.,.,.,.,.,Igkv4-83,Igkv4-80,Igkv13-82,Igkv13-80-1,Igkv13-84,Igkv4-81
1	CACAGTG	chr6	69016550	69016556	-	13.4606	5.35e-05	0.15	CACAGTG	Igkv4-83,Igkv4-80,Igkv13-82,Igkv13-80-1,Igkv13-84,Igkv4-81	MantaDEL:5047:0:3:0:0:0	regulatory_region_ablation&regulatory_region_variant,regulatory_region_ablation&regulatory_region_variant,regulatory_region_ablation&regulatory_region_variant,regulatory_region_ablation&regulatory_region_variant,regulatory_region_ablation&regulatory_region_variant,transcript_ablation,stop_lost&coding_sequence_variant&3_prime_UTR_variant&feature_truncation,transcript_ablation,transcript_ablation,s…	MODIFIER,MODIFIER,MODIFIER,MODIFIER,MODIFIER,HIGH,HIGH,HIGH,HIGH,HIGH,HIGH	.,.,.,.,.,Igkv4-83,Igkv4-80,Igkv13-82,Igkv13-80-1,Igkv13-84,Igkv4-81
2	ACAAAAACC	chr6	69197554	69197562	-	16.7091	4.91e-06	0.0556	ACAAAAACC	Igkv4-77,Igkv4-79,Igkv4-75,Igkv13-84,Igkv4-81,Igkv4-73,Igkv4-83,Igkv13-74-1,Igkv4-80,Igkv4-74,Igkv13-82,Igkv13-80-1,Igkv13-76,Gm43583,Igkv4-78,Igkv13-73-1,Igkv13-78-1	MantaDEL:5047:1:3:0:0:0	regulatory_region_ablation&regulatory_region_variant,regulatory_region_ablation&regulatory_region_variant,regulatory_region_ablation&regulatory_region_variant,regulatory_region_ablation&regulatory_region_variant,regulatory_region_ablation&regulatory_region_variant,regulatory_region_ablation&regulatory_region_variant,regulatory_region_ablation&regulatory_region_variant,regulatory_region_ablation&r…	MODIFIER,MODIFIER,MODIFIER,MODIFIER,MODIFIER,MODIFIER,MODIFIER,MODIFIER,MODIFIER,MODIFIER,MODIFIER,MODIFIER,HIGH,HIGH,HIGH,HIGH,HIGH,MODIFIER,HIGH,HIGH,HIGH,HIGH,HIGH,HIGH,HIGH,HIGH,HIGH,HIGH,HIGH	.,.,.,.,.,.,.,.,.,.,.,.,Igkv4-77,Igkv4-79,Igkv4-75,Igkv13-84,Igkv4-81,Igkv4-73,Igkv4-83,Igkv13-74-1,Igkv4-80,Igkv4-74,Igkv13-82,Igkv13-80-1,Igkv13-76,Gm43583,Igkv4-78,Igkv13-73-1,Igkv13-78-1
5	CACAGTGAT	chr6	69197573	69197581	-	16.9879	4.03e-06	0.0261	CACAGTGAT	Igkv4-77,Igkv4-79,Igkv4-75,Igkv13-84,Igkv4-81,Igkv4-73,Igkv4-83,Igkv13-74-1,Igkv4-80,Igkv4-74,Igkv13-82,Igkv13-80-1,Igkv13-76,Gm43583,Igkv4-78,Igkv13-73-1,Igkv13-78-1	MantaDEL:5047:1:3:0:0:0	regulatory_region_ablation&regulatory_region_variant,regulatory_region_ablation&regulatory_region_variant,regulatory_region_ablation&regulatory_region_variant,regulatory_region_ablation&regulatory_region_variant,regulatory_region_ablation&regulatory_region_variant,regulatory_region_ablation&regulatory_region_variant,regulatory_region_ablation&regulatory_region_variant,regulatory_region_ablation&r…	MODIFIER,MODIFIER,MODIFIER,MODIFIER,MODIFIER,MODIFIER,MODIFIER,MODIFIER,MODIFIER,MODIFIER,MODIFIER,MODIFIER,HIGH,HIGH,HIGH,HIGH,HIGH,MODIFIER,HIGH,HIGH,HIGH,HIGH,HIGH,HIGH,HIGH,HIGH,HIGH,HIGH,HIGH	.,.,.,.,.,.,.,.,.,.,.,.,Igkv4-77,Igkv4-79,Igkv4-75,Igkv13-84,Igkv4-81,Igkv4-73,Igkv4-83,Igkv13-74-1,Igkv4-80,Igkv4-74,Igkv13-82,Igkv13-80-1,Igkv13-76,Gm43583,Igkv4-78,Igkv13-73-1,Igkv13-78-1
140	CACTGTGTG	chr6	69197575	69197583	+	17.2667	3.31e-06	0.048	CACTGTGTG	Igkv4-77,Igkv4-79,Igkv4-75,Igkv13-84,Igkv4-81,Igkv4-73,Igkv4-83,Igkv13-74-1,Igkv4-80,Igkv4-74,Igkv13-82,Igkv13-80-1,Igkv13-76,Gm43583,Igkv4-78,Igkv13-73-1,Igkv13-78-1	MantaDEL:5047:1:3:0:0:0	regulatory_region_ablation&regulatory_region_variant,regulatory_region_ablation&regulatory_region_variant,regulatory_region_ablation&regulatory_region_variant,regulatory_region_ablation&regulatory_region_variant,regulatory_region_ablation&regulatory_region_variant,regulatory_region_ablation&regulatory_region_variant,regulatory_region_ablation&regulatory_region_variant,regulatory_region_ablation&r…	MODIFIER,MODIFIER,MODIFIER,MODIFIER,MODIFIER,MODIFIER,MODIFIER,MODIFIER,MODIFIER,MODIFIER,MODIFIER,MODIFIER,HIGH,HIGH,HIGH,HIGH,HIGH,MODIFIER,HIGH,HIGH,HIGH,HIGH,HIGH,HIGH,HIGH,HIGH,HIGH,HIGH,HIGH	.,.,.,.,.,.,.,.,.,.,.,.,Igkv4-77,Igkv4-79,Igkv4-75,Igkv13-84,Igkv4-81,Igkv4-73,Igkv4-83,Igkv13-74-1,Igkv4-80,Igkv4-74,Igkv13-82,Igkv13-80-1,Igkv13-76,Gm43583,Igkv4-78,Igkv13-73-1,Igkv13-78-1
1	CACAGTG	chr6	69197575	69197581	-	13.4606	5.35e-05	0.15	CACAGTG	Igkv4-77,Igkv4-79,Igkv4-75,Igkv13-84,Igkv4-81,Igkv4-73,Igkv4-83,Igkv13-74-1,Igkv4-80,Igkv4-74,Igkv13-82,Igkv13-80-1,Igkv13-76,Gm43583,Igkv4-78,Igkv13-73-1,Igkv13-78-1	MantaDEL:5047:1:3:0:0:0	regulatory_region_ablation&regulatory_region_variant,regulatory_region_ablation&regulatory_region_variant,regulatory_region_ablation&regulatory_region_variant,regulatory_region_ablation&regulatory_region_variant,regulatory_region_ablation&regulatory_region_variant,regulatory_region_ablation&regulatory_region_variant,regulatory_region_ablation&regulatory_region_variant,regulatory_region_ablation&r…	MODIFIER,MODIFIER,MODIFIER,MODIFIER,MODIFIER,MODIFIER,MODIFIER,MODIFIER,MODIFIER,MODIFIER,MODIFIER,MODIFIER,HIGH,HIGH,HIGH,HIGH,HIGH,MODIFIER,HIGH,HIGH,HIGH,HIGH,HIGH,HIGH,HIGH,HIGH,HIGH,HIGH,HIGH	.,.,.,.,.,.,.,.,.,.,.,.,Igkv4-77,Igkv4-79,Igkv4-75,Igkv13-84,Igkv4-81,Igkv4-73,Igkv4-83,Igkv13-74-1,Igkv4-80,Igkv4-74,Igkv13-82,Igkv13-80-1,Igkv13-76,Gm43583,Igkv4-78,Igkv13-73-1,Igkv13-78-1
119	CACAGTCAT	chr6	69199820	69199828	+	16.9879	4.03e-06	0.117	cacagtcat	Igkv4-70,Igkv4-73,Igkv13-71-1,Igkv4-72,Igkv4-69,Igkv4-68,Igkv4-71	MantaDEL:4995:3:4:0:0:0	regulatory_region_ablation&regulatory_region_variant,regulatory_region_ablation&regulatory_region_variant,transcript_ablation,upstream_gene_variant,transcript_ablation,transcript_ablation,transcript_ablation,downstream_gene_variant,transcript_ablation	MODIFIER,MODIFIER,HIGH,MODIFIER,HIGH,HIGH,HIGH,MODIFIER,HIGH	.,.,Igkv4-70,Igkv4-73,Igkv13-71-1,Igkv4-72,Igkv4-69,Igkv4-68,Igkv4-71
6	CACTGTGTT	chr6	69199840	69199848	-	16.9879	4.03e-06	0.117	CACTGTGTT	Igkv4-70,Igkv4-73,Igkv13-71-1,Igkv4-72,Igkv4-69,Igkv4-68,Igkv4-71	MantaDEL:4995:3:4:0:0:0	regulatory_region_ablation&regulatory_region_variant,regulatory_region_ablation&regulatory_region_variant,transcript_ablation,upstream_gene_variant,transcript_ablation,transcript_ablation,transcript_ablation,downstream_gene_variant,transcript_ablation	MODIFIER,MODIFIER,HIGH,MODIFIER,HIGH,HIGH,HIGH,MODIFIER,HIGH	.,.,Igkv4-70,Igkv4-73,Igkv13-71-1,Igkv4-72,Igkv4-69,Igkv4-68,Igkv4-71
184	CACAGTGCC	chr6	69199842	69199850	+	17.5455	2.72e-06	0.159	cacagtgcc	Igkv4-70,Igkv4-73,Igkv13-71-1,Igkv4-72,Igkv4-69,Igkv4-68,Igkv4-71	MantaDEL:4995:3:4:0:0:0	regulatory_region_ablation&regulatory_region_variant,regulatory_region_ablation&regulatory_region_variant,transcript_ablation,upstream_gene_variant,transcript_ablation,transcript_ablation,transcript_ablation,downstream_gene_variant,transcript_ablation	MODIFIER,MODIFIER,HIGH,MODIFIER,HIGH,HIGH,HIGH,MODIFIER,HIGH	.,.,Igkv4-70,Igkv4-73,Igkv13-71-1,Igkv4-72,Igkv4-69,Igkv4-68,Igkv4-71
1	CACAGTG	chr6	69199842	69199848	+	13.4606	5.35e-05	0.15	cacagtg	Igkv4-70,Igkv4-73,Igkv13-71-1,Igkv4-72,Igkv4-69,Igkv4-68,Igkv4-71	MantaDEL:4995:3:4:0:0:0	regulatory_region_ablation&regulatory_region_variant,regulatory_region_ablation&regulatory_region_variant,transcript_ablation,upstream_gene_variant,transcript_ablation,transcript_ablation,transcript_ablation,downstream_gene_variant,transcript_ablation	MODIFIER,MODIFIER,HIGH,MODIFIER,HIGH,HIGH,HIGH,MODIFIER,HIGH	.,.,Igkv4-70,Igkv4-73,Igkv13-71-1,Igkv4-72,Igkv4-69,Igkv4-68,Igkv4-71
2	ACAAAAACC	chr6	69304805	69304813	-	16.7091	4.91e-06	0.0556	ACAAAAACC	Igkv4-70,Igkv4-73,Igkv13-71-1,Igkv4-72,Igkv4-69,Igkv4-68,Igkv4-71	MantaDEL:4995:3:4:0:0:0	regulatory_region_ablation&regulatory_region_variant,regulatory_region_ablation&regulatory_region_variant,transcript_ablation,upstream_gene_variant,transcript_ablation,transcript_ablation,transcript_ablation,downstream_gene_variant,transcript_ablation	MODIFIER,MODIFIER,HIGH,MODIFIER,HIGH,HIGH,HIGH,MODIFIER,HIGH	.,.,Igkv4-70,Igkv4-73,Igkv13-71-1,Igkv4-72,Igkv4-69,Igkv4-68,Igkv4-71
5	CACAGTGAT	chr6	69304824	69304832	-	16.9879	4.03e-06	0.0261	CACAGTGAT	Igkv4-70,Igkv4-73,Igkv13-71-1,Igkv4-72,Igkv4-69,Igkv4-68,Igkv4-71	MantaDEL:4995:3:4:0:0:0	regulatory_region_ablation&regulatory_region_variant,regulatory_region_ablation&regulatory_region_variant,transcript_ablation,upstream_gene_variant,transcript_ablation,transcript_ablation,transcript_ablation,downstream_gene_variant,transcript_ablation	MODIFIER,MODIFIER,HIGH,MODIFIER,HIGH,HIGH,HIGH,MODIFIER,HIGH	.,.,Igkv4-70,Igkv4-73,Igkv13-71-1,Igkv4-72,Igkv4-69,Igkv4-68,Igkv4-71
140	CACTGTGTG	chr6	69304826	69304834	+	17.2667	3.31e-06	0.048	CACTGTGTG	Igkv4-70,Igkv4-73,Igkv13-71-1,Igkv4-72,Igkv4-69,Igkv4-68,Igkv4-71	MantaDEL:4995:3:4:0:0:0	regulatory_region_ablation&regulatory_region_variant,regulatory_region_ablation&regulatory_region_variant,transcript_ablation,upstream_gene_variant,transcript_ablation,transcript_ablation,transcript_ablation,downstream_gene_variant,transcript_ablation	MODIFIER,MODIFIER,HIGH,MODIFIER,HIGH,HIGH,HIGH,MODIFIER,HIGH	.,.,Igkv4-70,Igkv4-73,Igkv13-71-1,Igkv4-72,Igkv4-69,Igkv4-68,Igkv4-71
1	CACAGTG	chr6	69304826	69304832	-	13.4606	5.35e-05	0.15	CACAGTG	Igkv4-70,Igkv4-73,Igkv13-71-1,Igkv4-72,Igkv4-69,Igkv4-68,Igkv4-71	MantaDEL:4995:3:4:0:0:0	regulatory_region_ablation&regulatory_region_variant,regulatory_region_ablation&regulatory_region_variant,transcript_ablation,upstream_gene_variant,transcript_ablation,transcript_ablation,transcript_ablation,downstream_gene_variant,transcript_ablation	MODIFIER,MODIFIER,HIGH,MODIFIER,HIGH,HIGH,HIGH,MODIFIER,HIGH	.,.,Igkv4-70,Igkv4-73,Igkv13-71-1,Igkv4-72,Igkv4-69,Igkv4-68,Igkv4-71
6	CACTGTGTT	chr7	139012112	139012120	-	16.9879	4.03e-06	0.117	CACTGTGTT	Gm45613,Jakmip3	MantaDEL:10025:0:1:0:0:0	regulatory_region_ablation&regulatory_region_variant,regulatory_region_ablation&regulatory_region_variant,downstream_gene_variant,intron_variant&feature_truncation	MODIFIER,MODIFIER,MODIFIER,MODIFIER	.,.,Gm45613,Jakmip3
1	CACAGTG	chr7	139012114	139012120	+	13.4606	5.35e-05	0.15	CACAGTG	Gm45613,Jakmip3	MantaDEL:10025:0:1:0:0:0	regulatory_region_ablation&regulatory_region_variant,regulatory_region_ablation&regulatory_region_variant,downstream_gene_variant,intron_variant&feature_truncation	MODIFIER,MODIFIER,MODIFIER,MODIFIER	.,.,Gm45613,Jakmip3
219	CACTGTTGT	chr7	139014322	139014330	-	16.9879	4.03e-06	0.235	CACTGTTGT	Gm45613,Jakmip3	MantaDEL:10025:0:1:0:0:0	regulatory_region_ablation&regulatory_region_variant,regulatory_region_ablation&regulatory_region_variant,downstream_gene_variant,intron_variant&feature_truncation	MODIFIER,MODIFIER,MODIFIER,MODIFIER	.,.,Gm45613,Jakmip3
85	CACAGTAAT	chr9	44163271	44163279	+	16.7091	4.91e-06	0.0713	cacagtaat	Cbl	MantaDEL:3092:0:0:0:0:0	splice_donor_variant&splice_donor_5th_base_variant&coding_sequence_variant&intron_variant	HIGH	Cbl
232	CACTCTAAT	chr9	44163300	44163308	+	16.7091	4.91e-06	0.284	cactctaat	Cbl	MantaDEL:3092:0:0:0:0:0	splice_donor_variant&splice_donor_5th_base_variant&coding_sequence_variant&intron_variant	HIGH	Cbl

## Sheet: C) 239 matches
Motif ID	Motif sequence	Chromosome of breakend	Match start	Match end	Strand	FIMO score	FIMO p-value	FIMO q-value	Matched sequence	Genes	Manta event ID	Consequence	Impact	Genes
199	CACTATGCC	chr1	111748021	111748029	+	17.2667	3.31e-06	0.0438	cactatgcc	.	MantaDEL:8313:0:1:0:0:0	intergenic_variant	MODIFIER	.
238	CACTATAAA	chr1	111748651	111748659	+	16.4303	5.98e-06	0.31	CACTATAAA	.	MantaDEL:8313:0:1:0:0:0	intergenic_variant	MODIFIER	.
210	CACTGTCTT	chr1	113015981	113015989	+	16.9879	4.03e-06	0.211	CACTGTCTT	.	MantaDEL:8430:0:1:0:0:0	intergenic_variant	MODIFIER	.
24	CACTGTGCT	chr1	113016014	113016022	-	17.2667	3.31e-06	0.0874	CACTGTGCT	.	MantaDEL:8430:0:1:0:0:0	intergenic_variant	MODIFIER	.
1	CACAGTG	chr1	113016016	113016022	+	13.4606	5.35e-05	0.102	CACAGTG	.	MantaDEL:8430:0:1:0:0:0	intergenic_variant	MODIFIER	.
197	CACAGTAGC	chr1	114557242	114557250	+	17.2667	3.31e-06	0.175	CACAGTAGC	.	MantaDEL:8669:0:1:0:0:0	regulatory_region_ablation&regulatory_region_variant,intergenic_variant	MODIFIER,MODIFIER	.,.
105	CACATTGAC	chr1	114557276	114557284	+	16.9879	4.03e-06	0.213	CACATTGAC	.	MantaDEL:8669:0:1:0:0:0	regulatory_region_ablation&regulatory_region_variant,intergenic_variant	MODIFIER,MODIFIER	.,.
199	CACTATGCC	chr1	117239572	117239580	-	17.2667	3.31e-06	0.0438	CACTATGCC	.	MantaDEL:9009:0:1:0:0:0	intergenic_variant	MODIFIER	.
93	CACATTGGT	chr1	120570163	120570171	-	16.9879	4.03e-06	0.214	CACATTGGT	.	MantaDEL:9442:0:1:0:0:0	regulatory_region_ablation&regulatory_region_variant,regulatory_region_ablation&regulatory_region_variant,intergenic_variant	MODIFIER,MODIFIER,MODIFIER	.,.,.
86	CACCGTGTG	chr1	133346526	133346534	-	17.5455	2.72e-06	0.144	CACCGTGTG	Ren1,Etnk2	MantaDUP:TANDEM:4533:2:4:0:1:0	regulatory_region_amplification&regulatory_region_variant,regulatory_region_amplification&regulatory_region_variant,regulatory_region_amplification&regulatory_region_variant,regulatory_region_amplification&regulatory_region_variant,regulatory_region_amplification&regulatory_region_variant,regulatory_region_amplification&regulatory_region_variant,regulatory_region_amplification&regulatory_region_v…	MODIFIER,MODIFIER,MODIFIER,MODIFIER,MODIFIER,MODIFIER,MODIFIER,MODIFIER,MODIFIER,MODIFIER,HIGH,LOW	.,.,.,.,.,.,.,.,.,.,Ren1,Etnk2
198	CACACTGAT	chr1	139641046	139641054	+	16.9879	4.03e-06	0.213	cacactgat	Cfhr3	MantaDEL:12583:0:1:0:0:0	regulatory_region_variant,intron_variant&non_coding_transcript_variant&feature_truncation	MODIFIER,MODIFIER	.,Cfhr3
42	CACAATGGT	chr1	148586456	148586464	-	16.9879	4.03e-06	0.214	CACAATGGT	.	MantaDEL:13349:0:1:0:0:0	intergenic_variant	MODIFIER	.
206	CACAATATA	chr1	148586578	148586586	-	16.4303	5.98e-06	0.31	CACAATATA	.	MantaDEL:13349:0:1:0:0:0	intergenic_variant	MODIFIER	.
106	CACAATAGT	chr12	113428567	113428575	+	16.7091	4.91e-06	0.0842	CACAATAGT	Ighd5-3,Ighd3-1,Ighd6-2,Ighj1,Ighd5-1,Gm24022,Ighd2-7,Ighd5-8,Gm37327,Ighd6-1,Gm22175,Ighd2-8,Ighd5-5,Gm25747,Ighj2,Ighv2-1,Ighd5-2,Ighj3,Adam6a,Ighv5-2,Ighv5-3,Ighd2-5,Ighd4-1,Gm24022,Ighd2-6,Ighd5-7,Gm16968,Ighv5-1,Ighv2-2,Ighd2-3,Ighj4,Ighd1-1,Ighd2-4,Gm37227,Adam6b,Ighd5-4,Ighd5-6,Ighd3-2;Ighd5-6,Ighd3-2,Gm37227,Ighd2-4,Ighd5-4,Adam6b,Ighd1-1,Ighv5-1,Gm16968,Ighj4,Ighd2-3,Gm24022,Ighd4-1,Ighd…	MantaDEL:7887:0:2:0:0:0;MantaDEL:7887:0:1:0:0:0	regulatory_region_ablation&regulatory_region_variant,regulatory_region_ablation&regulatory_region_variant,regulatory_region_ablation&regulatory_region_variant,regulatory_region_ablation&regulatory_region_variant,regulatory_region_ablation&regulatory_region_variant,regulatory_region_ablation&regulatory_region_variant,regulatory_region_ablation&regulatory_region_variant,regulatory_region_ablation&r…	MODIFIER,MODIFIER,MODIFIER,MODIFIER,MODIFIER,MODIFIER,MODIFIER,MODIFIER,MODIFIER,MODIFIER,MODIFIER,HIGH,HIGH,HIGH,HIGH,HIGH,MODIFIER,HIGH,HIGH,HIGH,HIGH,MODIFIER,HIGH,HIGH,MODIFIER,HIGH,HIGH,HIGH,HIGH,HIGH,HIGH,MODIFIER,HIGH,HIGH,MODIFIER,HIGH,HIGH,HIGH,HIGH,HIGH,HIGH,MODIFIER,HIGH,HIGH,HIGH,HIGH,HIGH,HIGH,HIGH;MODIFIER,MODIFIER,MODIFIER,MODIFIER,MODIFIER,MODIFIER,MODIFIER,MODIFIER,MODIFIER,MODIF…	.,.,.,.,.,.,.,.,.,.,.,Ighd5-3,Ighd3-1,Ighd6-2,Ighj1,Ighd5-1,Gm24022,Ighd2-7,Ighd5-8,Gm37327,Ighd6-1,Gm22175,Ighd2-8,Ighd5-5,Gm25747,Ighj2,Ighv2-1,Ighd5-2,Ighj3,Adam6a,Ighv5-2,Ighv5-3,Ighd2-5,Ighd4-1,Gm24022,Ighd2-6,Ighd5-7,Gm16968,Ighv5-1,Ighv2-2,Ighd2-3,Ighj4,Ighd1-1,Ighd2-4,Gm37227,Adam6b,Ighd5-4,Ighd5-6,Ighd3-2;.,.,.,.,.,.,.,.,.,.,Ighd5-6,Ighd3-2,Gm37227,Ighd2-4,Ighd5-4,Adam6b,Ighd1-1,Ighv5-1,…
234	CACTATTGT	chr12	113428568	113428576	-	16.7091	4.91e-06	0.0867	CACTATTGT	Ighd5-3,Ighd3-1,Ighd6-2,Ighj1,Ighd5-1,Gm24022,Ighd2-7,Ighd5-8,Gm37327,Ighd6-1,Gm22175,Ighd2-8,Ighd5-5,Gm25747,Ighj2,Ighv2-1,Ighd5-2,Ighj3,Adam6a,Ighv5-2,Ighv5-3,Ighd2-5,Ighd4-1,Gm24022,Ighd2-6,Ighd5-7,Gm16968,Ighv5-1,Ighv2-2,Ighd2-3,Ighj4,Ighd1-1,Ighd2-4,Gm37227,Adam6b,Ighd5-4,Ighd5-6,Ighd3-2;Ighd5-6,Ighd3-2,Gm37227,Ighd2-4,Ighd5-4,Adam6b,Ighd1-1,Ighv5-1,Gm16968,Ighj4,Ighd2-3,Gm24022,Ighd4-1,Ighd…	MantaDEL:7887:0:2:0:0:0;MantaDEL:7887:0:1:0:0:0	regulatory_region_ablation&regulatory_region_variant,regulatory_region_ablation&regulatory_region_variant,regulatory_region_ablation&regulatory_region_variant,regulatory_region_ablation&regulatory_region_variant,regulatory_region_ablation&regulatory_region_variant,regulatory_region_ablation&regulatory_region_variant,regulatory_region_ablation&regulatory_region_variant,regulatory_region_ablation&r…	MODIFIER,MODIFIER,MODIFIER,MODIFIER,MODIFIER,MODIFIER,MODIFIER,MODIFIER,MODIFIER,MODIFIER,MODIFIER,HIGH,HIGH,HIGH,HIGH,HIGH,MODIFIER,HIGH,HIGH,HIGH,HIGH,MODIFIER,HIGH,HIGH,MODIFIER,HIGH,HIGH,HIGH,HIGH,HIGH,HIGH,MODIFIER,HIGH,HIGH,MODIFIER,HIGH,HIGH,HIGH,HIGH,HIGH,HIGH,MODIFIER,HIGH,HIGH,HIGH,HIGH,HIGH,HIGH,HIGH;MODIFIER,MODIFIER,MODIFIER,MODIFIER,MODIFIER,MODIFIER,MODIFIER,MODIFIER,MODIFIER,MODIF…	.,.,.,.,.,.,.,.,.,.,.,Ighd5-3,Ighd3-1,Ighd6-2,Ighj1,Ighd5-1,Gm24022,Ighd2-7,Ighd5-8,Gm37327,Ighd6-1,Gm22175,Ighd2-8,Ighd5-5,Gm25747,Ighj2,Ighv2-1,Ighd5-2,Ighj3,Adam6a,Ighv5-2,Ighv5-3,Ighd2-5,Ighd4-1,Gm24022,Ighd2-6,Ighd5-7,Gm16968,Ighv5-1,Ighv2-2,Ighd2-3,Ighj4,Ighd1-1,Ighd2-4,Gm37227,Adam6b,Ighd5-4,Ighd5-6,Ighd3-2;.,.,.,.,.,.,.,.,.,.,Ighd5-6,Ighd3-2,Gm37227,Ighd2-4,Ighd5-4,Adam6b,Ighd1-1,Ighv5-1,…
2	ACAAAAACC	chr12	113428596	113428604	+	16.7091	4.91e-06	0.0208	ACAAAAACC	Ighd5-3,Ighd3-1,Ighd6-2,Ighj1,Ighd5-1,Gm24022,Ighd2-7,Ighd5-8,Gm37327,Ighd6-1,Gm22175,Ighd2-8,Ighd5-5,Gm25747,Ighj2,Ighv2-1,Ighd5-2,Ighj3,Adam6a,Ighv5-2,Ighv5-3,Ighd2-5,Ighd4-1,Gm24022,Ighd2-6,Ighd5-7,Gm16968,Ighv5-1,Ighv2-2,Ighd2-3,Ighj4,Ighd1-1,Ighd2-4,Gm37227,Adam6b,Ighd5-4,Ighd5-6,Ighd3-2;Ighd5-6,Ighd3-2,Gm37227,Ighd2-4,Ighd5-4,Adam6b,Ighd1-1,Ighv5-1,Gm16968,Ighj4,Ighd2-3,Gm24022,Ighd4-1,Ighd…	MantaDEL:7887:0:2:0:0:0;MantaDEL:7887:0:1:0:0:0	regulatory_region_ablation&regulatory_region_variant,regulatory_region_ablation&regulatory_region_variant,regulatory_region_ablation&regulatory_region_variant,regulatory_region_ablation&regulatory_region_variant,regulatory_region_ablation&regulatory_region_variant,regulatory_region_ablation&regulatory_region_variant,regulatory_region_ablation&regulatory_region_variant,regulatory_region_ablation&r…	MODIFIER,MODIFIER,MODIFIER,MODIFIER,MODIFIER,MODIFIER,MODIFIER,MODIFIER,MODIFIER,MODIFIER,MODIFIER,HIGH,HIGH,HIGH,HIGH,HIGH,MODIFIER,HIGH,HIGH,HIGH,HIGH,MODIFIER,HIGH,HIGH,MODIFIER,HIGH,HIGH,HIGH,HIGH,HIGH,HIGH,MODIFIER,HIGH,HIGH,MODIFIER,HIGH,HIGH,HIGH,HIGH,HIGH,HIGH,MODIFIER,HIGH,HIGH,HIGH,HIGH,HIGH,HIGH,HIGH;MODIFIER,MODIFIER,MODIFIER,MODIFIER,MODIFIER,MODIFIER,MODIFIER,MODIFIER,MODIFIER,MODIF…	.,.,.,.,.,.,.,.,.,.,.,Ighd5-3,Ighd3-1,Ighd6-2,Ighj1,Ighd5-1,Gm24022,Ighd2-7,Ighd5-8,Gm37327,Ighd6-1,Gm22175,Ighd2-8,Ighd5-5,Gm25747,Ighj2,Ighv2-1,Ighd5-2,Ighj3,Adam6a,Ighv5-2,Ighv5-3,Ighd2-5,Ighd4-1,Gm24022,Ighd2-6,Ighd5-7,Gm16968,Ighv5-1,Ighv2-2,Ighd2-3,Ighj4,Ighd1-1,Ighd2-4,Gm37227,Adam6b,Ighd5-4,Ighd5-6,Ighd3-2;.,.,.,.,.,.,.,.,.,.,Ighd5-6,Ighd3-2,Gm37227,Ighd2-4,Ighd5-4,Adam6b,Ighd1-1,Ighv5-1,…
181	CACAGTAAC	chr12	113578480	113578488	+	16.9879	4.03e-06	0.213	CACAGTAAC	Ighd5-6,Ighd3-2,Gm37227,Ighd2-4,Ighd5-4,Adam6b,Ighd1-1,Ighv5-1,Gm16968,Ighj4,Ighd2-3,Gm24022,Ighd4-1,Ighd2-5,Ighd5-7,Ighd2-6,Ighd5-2,Ighv2-1,Ighd5-5,Gm25747,Ighj2,Gm22175,Ighd2-8,Ighv5-2,Adam6a,Ighj3,Gm37327,Ighd5-8,Ighd6-1,Ighj1,Ighd6-2,Ighd3-1,Ighd5-3,Ighd2-7,Ighd5-1,Gm24022	MantaDEL:7887:0:1:0:0:0	regulatory_region_ablation&regulatory_region_variant,regulatory_region_ablation&regulatory_region_variant,regulatory_region_ablation&regulatory_region_variant,regulatory_region_ablation&regulatory_region_variant,regulatory_region_ablation&regulatory_region_variant,regulatory_region_ablation&regulatory_region_variant,regulatory_region_ablation&regulatory_region_variant,regulatory_region_ablation&r…	MODIFIER,MODIFIER,MODIFIER,MODIFIER,MODIFIER,MODIFIER,MODIFIER,MODIFIER,MODIFIER,MODIFIER,HIGH,HIGH,HIGH,HIGH,HIGH,HIGH,HIGH,HIGH,HIGH,MODIFIER,HIGH,MODIFIER,HIGH,HIGH,HIGH,HIGH,HIGH,HIGH,HIGH,MODIFIER,HIGH,MODIFIER,HIGH,HIGH,HIGH,HIGH,HIGH,HIGH,HIGH,HIGH,HIGH,HIGH,HIGH,HIGH,HIGH,MODIFIER	.,.,.,.,.,.,.,.,.,.,Ighd5-6,Ighd3-2,Gm37227,Ighd2-4,Ighd5-4,Adam6b,Ighd1-1,Ighv5-1,Gm16968,Ighj4,Ighd2-3,Gm24022,Ighd4-1,Ighd2-5,Ighd5-7,Ighd2-6,Ighd5-2,Ighv2-1,Ighd5-5,Gm25747,Ighj2,Gm22175,Ighd2-8,Ighv5-2,Adam6a,Ighj3,Gm37327,Ighd5-8,Ighd6-1,Ighj1,Ighd6-2,Ighd3-1,Ighd5-3,Ighd2-7,Ighd5-1,Gm24022
233	CACAATGAG	chr12	113578494	113578502	-	16.9879	4.03e-06	0.212	CACAATGAG	Ighd5-6,Ighd3-2,Gm37227,Ighd2-4,Ighd5-4,Adam6b,Ighd1-1,Ighv5-1,Gm16968,Ighj4,Ighd2-3,Gm24022,Ighd4-1,Ighd2-5,Ighd5-7,Ighd2-6,Ighd5-2,Ighv2-1,Ighd5-5,Gm25747,Ighj2,Gm22175,Ighd2-8,Ighv5-2,Adam6a,Ighj3,Gm37327,Ighd5-8,Ighd6-1,Ighj1,Ighd6-2,Ighd3-1,Ighd5-3,Ighd2-7,Ighd5-1,Gm24022	MantaDEL:7887:0:1:0:0:0	regulatory_region_ablation&regulatory_region_variant,regulatory_region_ablation&regulatory_region_variant,regulatory_region_ablation&regulatory_region_variant,regulatory_region_ablation&regulatory_region_variant,regulatory_region_ablation&regulatory_region_variant,regulatory_region_ablation&regulatory_region_variant,regulatory_region_ablation&regulatory_region_variant,regulatory_region_ablation&r…	MODIFIER,MODIFIER,MODIFIER,MODIFIER,MODIFIER,MODIFIER,MODIFIER,MODIFIER,MODIFIER,MODIFIER,HIGH,HIGH,HIGH,HIGH,HIGH,HIGH,HIGH,HIGH,HIGH,MODIFIER,HIGH,MODIFIER,HIGH,HIGH,HIGH,HIGH,HIGH,HIGH,HIGH,MODIFIER,HIGH,MODIFIER,HIGH,HIGH,HIGH,HIGH,HIGH,HIGH,HIGH,HIGH,HIGH,HIGH,HIGH,HIGH,HIGH,MODIFIER	.,.,.,.,.,.,.,.,.,.,Ighd5-6,Ighd3-2,Gm37227,Ighd2-4,Ighd5-4,Adam6b,Ighd1-1,Ighv5-1,Gm16968,Ighj4,Ighd2-3,Gm24022,Ighd4-1,Ighd2-5,Ighd5-7,Ighd2-6,Ighd5-2,Ighv2-1,Ighd5-5,Gm25747,Ighj2,Gm22175,Ighd2-8,Ighv5-2,Adam6a,Ighj3,Gm37327,Ighd5-8,Ighd6-1,Ighj1,Ighd6-2,Ighd3-1,Ighd5-3,Ighd2-7,Ighd5-1,Gm24022
85	CACAGTAAT	chr12	113578510	113578518	+	16.7091	4.91e-06	0.129	CACAGTAAT	Ighd5-6,Ighd3-2,Gm37227,Ighd2-4,Ighd5-4,Adam6b,Ighd1-1,Ighv5-1,Gm16968,Ighj4,Ighd2-3,Gm24022,Ighd4-1,Ighd2-5,Ighd5-7,Ighd2-6,Ighd5-2,Ighv2-1,Ighd5-5,Gm25747,Ighj2,Gm22175,Ighd2-8,Ighv5-2,Adam6a,Ighj3,Gm37327,Ighd5-8,Ighd6-1,Ighj1,Ighd6-2,Ighd3-1,Ighd5-3,Ighd2-7,Ighd5-1,Gm24022	MantaDEL:7887:0:1:0:0:0	regulatory_region_ablation&regulatory_region_variant,regulatory_region_ablation&regulatory_region_variant,regulatory_region_ablation&regulatory_region_variant,regulatory_region_ablation&regulatory_region_variant,regulatory_region_ablation&regulatory_region_variant,regulatory_region_ablation&regulatory_region_variant,regulatory_region_ablation&regulatory_region_variant,regulatory_region_ablation&r…	MODIFIER,MODIFIER,MODIFIER,MODIFIER,MODIFIER,MODIFIER,MODIFIER,MODIFIER,MODIFIER,MODIFIER,HIGH,HIGH,HIGH,HIGH,HIGH,HIGH,HIGH,HIGH,HIGH,MODIFIER,HIGH,MODIFIER,HIGH,HIGH,HIGH,HIGH,HIGH,HIGH,HIGH,MODIFIER,HIGH,MODIFIER,HIGH,HIGH,HIGH,HIGH,HIGH,HIGH,HIGH,HIGH,HIGH,HIGH,HIGH,HIGH,HIGH,MODIFIER	.,.,.,.,.,.,.,.,.,.,Ighd5-6,Ighd3-2,Gm37227,Ighd2-4,Ighd5-4,Adam6b,Ighd1-1,Ighv5-1,Gm16968,Ighj4,Ighd2-3,Gm24022,Ighd4-1,Ighd2-5,Ighd5-7,Ighd2-6,Ighd5-2,Ighv2-1,Ighd5-5,Gm25747,Ighj2,Gm22175,Ighd2-8,Ighv5-2,Adam6a,Ighj3,Gm37327,Ighd5-8,Ighd6-1,Ighj1,Ighd6-2,Ighd3-1,Ighd5-3,Ighd2-7,Ighd5-1,Gm24022
6	CACTGTGTT	chr12	113588259	113588267	+	16.9879	4.03e-06	0.053	CACTGTGTT	Ighd5-3,Ighd3-1,Ighd6-2,Ighj1,Ighd5-1,Gm24022,Ighd2-7,Ighd5-8,Gm37327,Ighd6-1,Gm22175,Ighd2-8,Ighd5-5,Gm25747,Ighj2,Ighv2-1,Ighd5-2,Ighj3,Adam6a,Ighv5-2,Ighv5-3,Ighd2-5,Ighd4-1,Gm24022,Ighd2-6,Ighd5-7,Gm16968,Ighv5-1,Ighv2-2,Ighd2-3,Ighj4,Ighd1-1,Ighd2-4,Gm37227,Adam6b,Ighd5-4,Ighd5-6,Ighd3-2	MantaDEL:7887:0:2:0:0:0	regulatory_region_ablation&regulatory_region_variant,regulatory_region_ablation&regulatory_region_variant,regulatory_region_ablation&regulatory_region_variant,regulatory_region_ablation&regulatory_region_variant,regulatory_region_ablation&regulatory_region_variant,regulatory_region_ablation&regulatory_region_variant,regulatory_region_ablation&regulatory_region_variant,regulatory_region_ablation&r…	MODIFIER,MODIFIER,MODIFIER,MODIFIER,MODIFIER,MODIFIER,MODIFIER,MODIFIER,MODIFIER,MODIFIER,MODIFIER,HIGH,HIGH,HIGH,HIGH,HIGH,MODIFIER,HIGH,HIGH,HIGH,HIGH,MODIFIER,HIGH,HIGH,MODIFIER,HIGH,HIGH,HIGH,HIGH,HIGH,HIGH,MODIFIER,HIGH,HIGH,MODIFIER,HIGH,HIGH,HIGH,HIGH,HIGH,HIGH,MODIFIER,HIGH,HIGH,HIGH,HIGH,HIGH,HIGH,HIGH	.,.,.,.,.,.,.,.,.,.,.,Ighd5-3,Ighd3-1,Ighd6-2,Ighj1,Ighd5-1,Gm24022,Ighd2-7,Ighd5-8,Gm37327,Ighd6-1,Gm22175,Ighd2-8,Ighd5-5,Gm25747,Ighj2,Ighv2-1,Ighd5-2,Ighj3,Adam6a,Ighv5-2,Ighv5-3,Ighd2-5,Ighd4-1,Gm24022,Ighd2-6,Ighd5-7,Gm16968,Ighv5-1,Ighv2-2,Ighd2-3,Ighj4,Ighd1-1,Ighd2-4,Gm37227,Adam6b,Ighd5-4,Ighd5-6,Ighd3-2
1	CACAGTG	chr12	113588259	113588265	-	13.4606	5.35e-05	0.102	CACAGTG	Ighd5-3,Ighd3-1,Ighd6-2,Ighj1,Ighd5-1,Gm24022,Ighd2-7,Ighd5-8,Gm37327,Ighd6-1,Gm22175,Ighd2-8,Ighd5-5,Gm25747,Ighj2,Ighv2-1,Ighd5-2,Ighj3,Adam6a,Ighv5-2,Ighv5-3,Ighd2-5,Ighd4-1,Gm24022,Ighd2-6,Ighd5-7,Gm16968,Ighv5-1,Ighv2-2,Ighd2-3,Ighj4,Ighd1-1,Ighd2-4,Gm37227,Adam6b,Ighd5-4,Ighd5-6,Ighd3-2	MantaDEL:7887:0:2:0:0:0	regulatory_region_ablation&regulatory_region_variant,regulatory_region_ablation&regulatory_region_variant,regulatory_region_ablation&regulatory_region_variant,regulatory_region_ablation&regulatory_region_variant,regulatory_region_ablation&regulatory_region_variant,regulatory_region_ablation&regulatory_region_variant,regulatory_region_ablation&regulatory_region_variant,regulatory_region_ablation&r…	MODIFIER,MODIFIER,MODIFIER,MODIFIER,MODIFIER,MODIFIER,MODIFIER,MODIFIER,MODIFIER,MODIFIER,MODIFIER,HIGH,HIGH,HIGH,HIGH,HIGH,MODIFIER,HIGH,HIGH,HIGH,HIGH,MODIFIER,HIGH,HIGH,MODIFIER,HIGH,HIGH,HIGH,HIGH,HIGH,HIGH,MODIFIER,HIGH,HIGH,MODIFIER,HIGH,HIGH,HIGH,HIGH,HIGH,HIGH,MODIFIER,HIGH,HIGH,HIGH,HIGH,HIGH,HIGH,HIGH	.,.,.,.,.,.,.,.,.,.,.,Ighd5-3,Ighd3-1,Ighd6-2,Ighj1,Ighd5-1,Gm24022,Ighd2-7,Ighd5-8,Gm37327,Ighd6-1,Gm22175,Ighd2-8,Ighd5-5,Gm25747,Ighj2,Ighv2-1,Ighd5-2,Ighj3,Adam6a,Ighv5-2,Ighv5-3,Ighd2-5,Ighd4-1,Gm24022,Ighd2-6,Ighd5-7,Gm16968,Ighv5-1,Ighv2-2,Ighd2-3,Ighj4,Ighd1-1,Ighd2-4,Gm37227,Adam6b,Ighd5-4,Ighd5-6,Ighd3-2
85	CACAGTAAT	chr12	113588273	113588281	+	16.7091	4.91e-06	0.129	CACAGTAAT	Ighd5-3,Ighd3-1,Ighd6-2,Ighj1,Ighd5-1,Gm24022,Ighd2-7,Ighd5-8,Gm37327,Ighd6-1,Gm22175,Ighd2-8,Ighd5-5,Gm25747,Ighj2,Ighv2-1,Ighd5-2,Ighj3,Adam6a,Ighv5-2,Ighv5-3,Ighd2-5,Ighd4-1,Gm24022,Ighd2-6,Ighd5-7,Gm16968,Ighv5-1,Ighv2-2,Ighd2-3,Ighj4,Ighd1-1,Ighd2-4,Gm37227,Adam6b,Ighd5-4,Ighd5-6,Ighd3-2	MantaDEL:7887:0:2:0:0:0	regulatory_region_ablation&regulatory_region_variant,regulatory_region_ablation&regulatory_region_variant,regulatory_region_ablation&regulatory_region_variant,regulatory_region_ablation&regulatory_region_variant,regulatory_region_ablation&regulatory_region_variant,regulatory_region_ablation&regulatory_region_variant,regulatory_region_ablation&regulatory_region_variant,regulatory_region_ablation&r…	MODIFIER,MODIFIER,MODIFIER,MODIFIER,MODIFIER,MODIFIER,MODIFIER,MODIFIER,MODIFIER,MODIFIER,MODIFIER,HIGH,HIGH,HIGH,HIGH,HIGH,MODIFIER,HIGH,HIGH,HIGH,HIGH,MODIFIER,HIGH,HIGH,MODIFIER,HIGH,HIGH,HIGH,HIGH,HIGH,HIGH,MODIFIER,HIGH,HIGH,MODIFIER,HIGH,HIGH,HIGH,HIGH,HIGH,HIGH,MODIFIER,HIGH,HIGH,HIGH,HIGH,HIGH,HIGH,HIGH	.,.,.,.,.,.,.,.,.,.,.,Ighd5-3,Ighd3-1,Ighd6-2,Ighj1,Ighd5-1,Gm24022,Ighd2-7,Ighd5-8,Gm37327,Ighd6-1,Gm22175,Ighd2-8,Ighd5-5,Gm25747,Ighj2,Ighv2-1,Ighd5-2,Ighj3,Adam6a,Ighv5-2,Ighv5-3,Ighd2-5,Ighd4-1,Gm24022,Ighd2-6,Ighd5-7,Gm16968,Ighv5-1,Ighv2-2,Ighd2-3,Ighj4,Ighd1-1,Ighd2-4,Gm37227,Adam6b,Ighd5-4,Ighd5-6,Ighd3-2
4	CACAGTGCT	chr13	19210333	19210341	-	17.2667	3.31e-06	0.0873	CACAGTGCT	Trgv6,Trgc1,Trgj1,Trgv5,Gm31887,Trgv4	MantaDEL:1234:0:1:0:0:0	regulatory_region_ablation&regulatory_region_variant,transcript_ablation,upstream_gene_variant,upstream_gene_variant,transcript_ablation,splice_polypyrimidine_tract_variant&non_coding_transcript_exon_variant&intron_variant&feature_truncation,stop_lost&coding_sequence_variant&3_prime_UTR_variant&feature_truncation	MODIFIER,HIGH,MODIFIER,MODIFIER,HIGH,LOW,HIGH	.,Trgv6,Trgc1,Trgj1,Trgv5,Gm31887,Trgv4
7	CACTGTGAT	chr13	19210335	19210343	+	16.9879	4.03e-06	0.0712	CACTGTGAT	Trgv6,Trgc1,Trgj1,Trgv5,Gm31887,Trgv4	MantaDEL:1234:0:1:0:0:0	regulatory_region_ablation&regulatory_region_variant,transcript_ablation,upstream_gene_variant,upstream_gene_variant,transcript_ablation,splice_polypyrimidine_tract_variant&non_coding_transcript_exon_variant&intron_variant&feature_truncation,stop_lost&coding_sequence_variant&3_prime_UTR_variant&feature_truncation	MODIFIER,HIGH,MODIFIER,MODIFIER,HIGH,LOW,HIGH	.,Trgv6,Trgc1,Trgj1,Trgv5,Gm31887,Trgv4
1	CACAGTG	chr13	19210335	19210341	-	13.4606	5.35e-05	0.102	CACAGTG	Trgv6,Trgc1,Trgj1,Trgv5,Gm31887,Trgv4	MantaDEL:1234:0:1:0:0:0	regulatory_region_ablation&regulatory_region_variant,transcript_ablation,upstream_gene_variant,upstream_gene_variant,transcript_ablation,splice_polypyrimidine_tract_variant&non_coding_transcript_exon_variant&intron_variant&feature_truncation,stop_lost&coding_sequence_variant&3_prime_UTR_variant&feature_truncation	MODIFIER,HIGH,MODIFIER,MODIFIER,HIGH,LOW,HIGH	.,Trgv6,Trgc1,Trgj1,Trgv5,Gm31887,Trgv4
30	CACAGTGGT	chr13	45511431	45511439	+	17.2667	3.31e-06	0.0438	CACAGTGGT	Gmpr	MantaDEL:3233:0:1:0:0:0	regulatory_region_variant,intron_variant	MODIFIER,MODIFIER	.,Gmpr
1	CACAGTG	chr13	45511431	45511437	+	13.4606	5.35e-05	0.102	CACAGTG	Gmpr	MantaDEL:3233:0:1:0:0:0	regulatory_region_variant,intron_variant	MODIFIER,MODIFIER	.,Gmpr
138	CACTGTCAT	chr13	119600271	119600279	-	16.9879	4.03e-06	0.106	CACTGTCAT	Hmgcs1,Gm48342,1700074H08Rik,Ccl28,Tmem267,Gm48300,Gm48265	MantaDUP:TANDEM:19:448:503:0:2:0	regulatory_region_variant,regulatory_region_amplification&regulatory_region_variant,regulatory_region_amplification&regulatory_region_variant,regulatory_region_amplification&regulatory_region_variant,regulatory_region_amplification&regulatory_region_variant,regulatory_region_amplification&regulatory_region_variant,regulatory_region_amplification&regulatory_region_variant,regulatory_region_amplifi…	MODIFIER,MODIFIER,MODIFIER,MODIFIER,MODIFIER,MODIFIER,MODIFIER,MODIFIER,MODIFIER,MODIFIER,MODIFIER,MODIFIER,MODIFIER,MODIFIER,MODIFIER,MODIFIER,MODIFIER,MODIFIER,MODIFIER,MODIFIER,MODIFIER,MODIFIER,MODIFIER,MODIFIER,MODIFIER,MODIFIER,MODIFIER,MODIFIER,MODIFIER,MODIFIER,MODIFIER,MODIFIER,MODIFIER,MODIFIER,MODIFIER,HIGH,HIGH,LOW,HIGH,HIGH	.,.,.,.,.,.,.,.,.,.,.,.,.,.,.,.,.,.,.,.,.,.,.,.,.,.,.,.,.,.,.,.,.,Hmgcs1,Gm48342,1700074H08Rik,Ccl28,Tmem267,Gm48300,Gm48265
119	CACAGTCAT	chr13	119600302	119600310	-	16.9879	4.03e-06	0.106	CACAGTCAT	Hmgcs1,Gm48342,1700074H08Rik,Ccl28,Tmem267,Gm48300,Gm48265	MantaDUP:TANDEM:19:448:503:0:2:0	regulatory_region_variant,regulatory_region_amplification&regulatory_region_variant,regulatory_region_amplification&regulatory_region_variant,regulatory_region_amplification&regulatory_region_variant,regulatory_region_amplification&regulatory_region_variant,regulatory_region_amplification&regulatory_region_variant,regulatory_region_amplification&regulatory_region_variant,regulatory_region_amplifi…	MODIFIER,MODIFIER,MODIFIER,MODIFIER,MODIFIER,MODIFIER,MODIFIER,MODIFIER,MODIFIER,MODIFIER,MODIFIER,MODIFIER,MODIFIER,MODIFIER,MODIFIER,MODIFIER,MODIFIER,MODIFIER,MODIFIER,MODIFIER,MODIFIER,MODIFIER,MODIFIER,MODIFIER,MODIFIER,MODIFIER,MODIFIER,MODIFIER,MODIFIER,MODIFIER,MODIFIER,MODIFIER,MODIFIER,MODIFIER,MODIFIER,HIGH,HIGH,LOW,HIGH,HIGH	.,.,.,.,.,.,.,.,.,.,.,.,.,.,.,.,.,.,.,.,.,.,.,.,.,.,.,.,.,.,.,.,.,Hmgcs1,Gm48342,1700074H08Rik,Ccl28,Tmem267,Gm48300,Gm48265
147	CACAATCAT	chr13	119600424	119600432	-	16.7091	4.91e-06	0.129	CACAATCAT	Hmgcs1,Gm48342,1700074H08Rik,Ccl28,Tmem267,Gm48300,Gm48265	MantaDUP:TANDEM:19:448:503:0:2:0	regulatory_region_variant,regulatory_region_amplification&regulatory_region_variant,regulatory_region_amplification&regulatory_region_variant,regulatory_region_amplification&regulatory_region_variant,regulatory_region_amplification&regulatory_region_variant,regulatory_region_amplification&regulatory_region_variant,regulatory_region_amplification&regulatory_region_variant,regulatory_region_amplifi…	MODIFIER,MODIFIER,MODIFIER,MODIFIER,MODIFIER,MODIFIER,MODIFIER,MODIFIER,MODIFIER,MODIFIER,MODIFIER,MODIFIER,MODIFIER,MODIFIER,MODIFIER,MODIFIER,MODIFIER,MODIFIER,MODIFIER,MODIFIER,MODIFIER,MODIFIER,MODIFIER,MODIFIER,MODIFIER,MODIFIER,MODIFIER,MODIFIER,MODIFIER,MODIFIER,MODIFIER,MODIFIER,MODIFIER,MODIFIER,MODIFIER,HIGH,HIGH,LOW,HIGH,HIGH	.,.,.,.,.,.,.,.,.,.,.,.,.,.,.,.,.,.,.,.,.,.,.,.,.,.,.,.,.,.,.,.,.,Hmgcs1,Gm48342,1700074H08Rik,Ccl28,Tmem267,Gm48300,Gm48265
46	CACAGTGAA	chr14	54113458	54113466	-	16.9879	4.03e-06	0.167	CACAGTGAA	Trdd2,Gm23704,Trdd1,Trdj1,Gm30275	MantaDEL:3327:0:1:0:0:0	regulatory_region_ablation&regulatory_region_variant,regulatory_region_ablation&regulatory_region_variant,upstream_gene_variant,transcript_ablation,stop_lost&coding_sequence_variant&3_prime_UTR_variant&feature_truncation,upstream_gene_variant,intron_variant&non_coding_transcript_variant&feature_truncation	MODIFIER,MODIFIER,MODIFIER,HIGH,HIGH,MODIFIER,MODIFIER	.,.,Trdd2,Gm23704,Trdd1,Trdj1,Gm30275
7	CACTGTGAT	chr14	54113460	54113468	+	16.9879	4.03e-06	0.0712	CACTGTGAT	Trdd2,Gm23704,Trdd1,Trdj1,Gm30275	MantaDEL:3327:0:1:0:0:0	regulatory_region_ablation&regulatory_region_variant,regulatory_region_ablation&regulatory_region_variant,upstream_gene_variant,transcript_ablation,stop_lost&coding_sequence_variant&3_prime_UTR_variant&feature_truncation,upstream_gene_variant,intron_variant&non_coding_transcript_variant&feature_truncation	MODIFIER,MODIFIER,MODIFIER,HIGH,HIGH,MODIFIER,MODIFIER	.,.,Trdd2,Gm23704,Trdd1,Trdj1,Gm30275
1	CACAGTG	chr14	54113460	54113466	-	13.4606	5.35e-05	0.102	CACAGTG	Trdd2,Gm23704,Trdd1,Trdj1,Gm30275	MantaDEL:3327:0:1:0:0:0	regulatory_region_ablation&regulatory_region_variant,regulatory_region_ablation&regulatory_region_variant,upstream_gene_variant,transcript_ablation,stop_lost&coding_sequence_variant&3_prime_UTR_variant&feature_truncation,upstream_gene_variant,intron_variant&non_coding_transcript_variant&feature_truncation	MODIFIER,MODIFIER,MODIFIER,HIGH,HIGH,MODIFIER,MODIFIER	.,.,Trdd2,Gm23704,Trdd1,Trdj1,Gm30275
27	CACGGTGCT	chr14	54122216	54122224	-	17.5455	2.72e-06	0.144	CACGGTGCT	Trdd2,Gm23704,Trdd1,Trdj1,Gm30275	MantaDEL:3327:0:1:0:0:0	regulatory_region_ablation&regulatory_region_variant,regulatory_region_ablation&regulatory_region_variant,upstream_gene_variant,transcript_ablation,stop_lost&coding_sequence_variant&3_prime_UTR_variant&feature_truncation,upstream_gene_variant,intron_variant&non_coding_transcript_variant&feature_truncation	MODIFIER,MODIFIER,MODIFIER,HIGH,HIGH,MODIFIER,MODIFIER	.,.,Trdd2,Gm23704,Trdd1,Trdj1,Gm30275
9	CACCGTGAT	chr14	54122218	54122226	+	17.2667	3.31e-06	0.175	CACCGTGAT	Trdd2,Gm23704,Trdd1,Trdj1,Gm30275	MantaDEL:3327:0:1:0:0:0	regulatory_region_ablation&regulatory_region_variant,regulatory_region_ablation&regulatory_region_variant,upstream_gene_variant,transcript_ablation,stop_lost&coding_sequence_variant&3_prime_UTR_variant&feature_truncation,upstream_gene_variant,intron_variant&non_coding_transcript_variant&feature_truncation	MODIFIER,MODIFIER,MODIFIER,HIGH,HIGH,MODIFIER,MODIFIER	.,.,Trdd2,Gm23704,Trdd1,Trdj1,Gm30275
24	CACTGTGCT	chr14	54122239	54122247	-	17.2667	3.31e-06	0.0874	CACTGTGCT	Trdd2,Gm23704,Trdd1,Trdj1,Gm30275	MantaDEL:3327:0:1:0:0:0	regulatory_region_ablation&regulatory_region_variant,regulatory_region_ablation&regulatory_region_variant,upstream_gene_variant,transcript_ablation,stop_lost&coding_sequence_variant&3_prime_UTR_variant&feature_truncation,upstream_gene_variant,intron_variant&non_coding_transcript_variant&feature_truncation	MODIFIER,MODIFIER,MODIFIER,HIGH,HIGH,MODIFIER,MODIFIER	.,.,Trdd2,Gm23704,Trdd1,Trdj1,Gm30275
11	CACAGTGTT	chr14	54122241	54122249	+	16.9879	4.03e-06	0.108	CACAGTGTT	Trdd2,Gm23704,Trdd1,Trdj1,Gm30275	MantaDEL:3327:0:1:0:0:0	regulatory_region_ablation&regulatory_region_variant,regulatory_region_ablation&regulatory_region_variant,upstream_gene_variant,transcript_ablation,stop_lost&coding_sequence_variant&3_prime_UTR_variant&feature_truncation,upstream_gene_variant,intron_variant&non_coding_transcript_variant&feature_truncation	MODIFIER,MODIFIER,MODIFIER,HIGH,HIGH,MODIFIER,MODIFIER	.,.,Trdd2,Gm23704,Trdd1,Trdj1,Gm30275
1	CACAGTG	chr14	54122241	54122247	+	13.4606	5.35e-05	0.102	CACAGTG	Trdd2,Gm23704,Trdd1,Trdj1,Gm30275	MantaDEL:3327:0:1:0:0:0	regulatory_region_ablation&regulatory_region_variant,regulatory_region_ablation&regulatory_region_variant,upstream_gene_variant,transcript_ablation,stop_lost&coding_sequence_variant&3_prime_UTR_variant&feature_truncation,upstream_gene_variant,intron_variant&non_coding_transcript_variant&feature_truncation	MODIFIER,MODIFIER,MODIFIER,HIGH,HIGH,MODIFIER,MODIFIER	.,.,Trdd2,Gm23704,Trdd1,Trdj1,Gm30275
36	CACAGTATT	chr17	80442981	80442989	+	16.7091	4.91e-06	0.126	CACAGTATT	Sos1;Sos1	MantaBND:5862:0:2:1:0:0:1;MantaBND:5862:0:2:0:0:0:0	intron_variant;intron_variant	MODIFIER;MODIFIER	Sos1;Sos1
164	CACTTTGCT	chr18	38819366	38819374	-	16.9879	4.03e-06	0.105	CACTTTGCT	Arhgap26	MantaDUP:TANDEM:2624:0:1:0:0:0	regulatory_region_amplification&regulatory_region_variant,regulatory_region_amplification&regulatory_region_variant,regulatory_region_amplification&regulatory_region_variant,regulatory_region_amplification&regulatory_region_variant,regulatory_region_amplification&regulatory_region_variant,regulatory_region_amplification&regulatory_region_variant,regulatory_region_amplification&regulatory_region_v…	MODIFIER,MODIFIER,MODIFIER,MODIFIER,MODIFIER,MODIFIER,MODIFIER,MODIFIER,MODIFIER,MODIFIER,MODIFIER	.,.,.,.,.,.,.,.,.,.,Arhgap26
230	CACCATGTG	chr4	32116767	32116775	+	17.2667	3.31e-06	0.0585	caccatgtg	.	MantaDEL:2170:0:1:0:0:0	intergenic_variant	MODIFIER	.
30	CACAGTGGT	chr4	32132033	32132041	-	17.2667	3.31e-06	0.0438	CACAGTGGT	.	MantaDEL:2096:0:0:0:0:1	regulatory_region_variant,intergenic_variant	MODIFIER,MODIFIER	.,.
7	CACTGTGAT	chr4	32132035	32132043	+	16.9879	4.03e-06	0.0712	CACTGTGAT	.	MantaDEL:2096:0:0:0:0:1	regulatory_region_variant,intergenic_variant	MODIFIER,MODIFIER	.,.
1	CACAGTG	chr4	32132035	32132041	-	13.4606	5.35e-05	0.102	CACAGTG	.	MantaDEL:2096:0:0:0:0:1	regulatory_region_variant,intergenic_variant	MODIFIER,MODIFIER	.,.
230	CACCATGTG	chr4	32132240	32132248	+	17.2667	3.31e-06	0.0585	caccatgtg	.	MantaDEL:2096:0:0:0:0:1	regulatory_region_variant,intergenic_variant	MODIFIER,MODIFIER	.,.
35	CACTGTAAT	chr4	32185440	32185448	+	16.7091	4.91e-06	0.26	CACTGTAAT	.	MantaDEL:2198:0:0:0:0:0	intergenic_variant	MODIFIER	.
70	CACAATGAA	chr4	38293253	38293261	+	16.7091	4.91e-06	0.129	CACAATGAA	.	MantaDEL:2702:0:0:0:0:0	intergenic_variant	MODIFIER	.
199	CACTATGCC	chr4	38427921	38427929	+	17.2667	3.31e-06	0.0438	CACTATGCC	.	MantaDEL:2788:0:0:0:0:0	regulatory_region_ablation&regulatory_region_variant,intergenic_variant	MODIFIER,MODIFIER	.,.
234	CACTATTGT	chr4	38436639	38436647	+	16.7091	4.91e-06	0.0867	cactattgt	.	MantaDEL:2816:0:0:0:0:0	intergenic_variant	MODIFIER	.
70	CACAATGAA	chr4	38641806	38641814	-	16.7091	4.91e-06	0.129	CACAATGAA	Gm12381	MantaDEL:2843:0:0:0:0:1	intron_variant&non_coding_transcript_variant	MODIFIER	Gm12381
230	CACCATGTG	chr4	38983347	38983355	-	17.2667	3.31e-06	0.0585	CACCATGTG	.	MantaDEL:2877:0:0:0:0:0	intergenic_variant	MODIFIER	.
176	CACATTAAT	chr4	39146625	39146633	+	16.4303	5.98e-06	0.155	CACATTAAT	.	MantaINS:2963:0:0:0:0:0	intergenic_variant	MODIFIER	.
229	CACTTCATT	chr4	39146641	39146649	-	16.7091	4.91e-06	0.129	CACTTCATT	.	MantaINS:2963:0:0:0:0:0	intergenic_variant	MODIFIER	.
199	CACTATGCC	chr4	39220579	39220587	-	17.2667	3.31e-06	0.0438	CACTATGCC	.	MantaDEL:2975:0:0:0:0:0	intergenic_variant	MODIFIER	.
106	CACAATAGT	chr4	39658289	39658297	-	16.7091	4.91e-06	0.0842	CACAATAGT	.	MantaDEL:3184:0:1:0:0:1	intergenic_variant	MODIFIER	.
49	CACAGTGAC	chr4	39755033	39755041	-	17.2667	3.31e-06	0.0874	CACAGTGAC	.	MantaDEL:3096:0:1:0:0:0	intergenic_variant	MODIFIER	.
137	CACTGTGCA	chr4	39755035	39755043	+	17.2667	3.31e-06	0.175	cactgtgca	.	MantaDEL:3096:0:1:0:0:0	intergenic_variant	MODIFIER	.
1	CACAGTG	chr4	39755035	39755041	-	13.4606	5.35e-05	0.102	CACAGTG	.	MantaDEL:3096:0:1:0:0:0	intergenic_variant	MODIFIER	.
147	CACAATCAT	chr4	39755062	39755070	+	16.7091	4.91e-06	0.129	cacaatcat	.	MantaDEL:3096:0:1:0:0:0	intergenic_variant	MODIFIER	.
165	CACAGTGTC	chr4	39780932	39780940	-	17.2667	3.31e-06	0.174	CACAGTGTC	.	MantaDEL:3176:0:1:0:0:0	intergenic_variant	MODIFIER	.
140	CACTGTGTG	chr4	39780934	39780942	+	17.2667	3.31e-06	0.0249	CACTGTGTG	.	MantaDEL:3176:0:1:0:0:0	intergenic_variant	MODIFIER	.
1	CACAGTG	chr4	39780934	39780940	-	13.4606	5.35e-05	0.102	CACAGTG	.	MantaDEL:3176:0:1:0:0:0	intergenic_variant	MODIFIER	.
172	CACAGTGTG	chr5	25354422	25354430	-	17.2667	3.31e-06	0.175	CACAGTGTG	Kmt2c	MantaDEL:1676:0:1:0:0:0	splice_acceptor_variant&splice_donor_5th_base_variant&splice_polypyrimidine_tract_variant&coding_sequence_variant&intron_variant	HIGH	Kmt2c
1	CACAGTG	chr5	25354424	25354430	-	13.4606	5.35e-05	0.102	CACAGTG	Kmt2c	MantaDEL:1676:0:1:0:0:0	splice_acceptor_variant&splice_donor_5th_base_variant&splice_polypyrimidine_tract_variant&coding_sequence_variant&intron_variant	HIGH	Kmt2c
136	CACTATACT	chr6	48660994	48661002	-	16.7091	4.91e-06	0.26	CACTATACT	Gimap9,Gimap8,Gm44262	MantaDEL:3301:0:1:0:0:0	regulatory_region_ablation&regulatory_region_variant,regulatory_region_ablation&regulatory_region_variant,regulatory_region_variant,5_prime_UTR_variant&intron_variant&feature_truncation,downstream_gene_variant,transcript_ablation	MODIFIER,MODIFIER,MODIFIER,MODIFIER,MODIFIER,HIGH	.,.,.,Gimap9,Gimap8,Gm44262
138	CACTGTCAT	chr6	48661091	48661099	+	16.9879	4.03e-06	0.106	cactgtcat	Gimap9,Gimap8,Gm44262	MantaDEL:3301:0:1:0:0:0	regulatory_region_ablation&regulatory_region_variant,regulatory_region_ablation&regulatory_region_variant,regulatory_region_variant,5_prime_UTR_variant&intron_variant&feature_truncation,downstream_gene_variant,transcript_ablation	MODIFIER,MODIFIER,MODIFIER,MODIFIER,MODIFIER,HIGH	.,.,.,Gimap9,Gimap8,Gm44262
174	CACAATACT	chr6	48676329	48676337	-	16.7091	4.91e-06	0.26	CACAATACT	Gimap9,Gimap8,Gm44262	MantaDEL:3301:0:1:0:0:0	regulatory_region_ablation&regulatory_region_variant,regulatory_region_ablation&regulatory_region_variant,regulatory_region_variant,5_prime_UTR_variant&intron_variant&feature_truncation,downstream_gene_variant,transcript_ablation	MODIFIER,MODIFIER,MODIFIER,MODIFIER,MODIFIER,HIGH	.,.,.,Gimap9,Gimap8,Gm44262
4	CACAGTGCT	chr6	67861659	67861667	+	17.2667	3.31e-06	0.0873	CACAGTGCT	Gm25910,Igkv14-126-1,Igkv14-126,Igkv9-123,Igkv9-124,Igkv17-127,Gm9729,Igkv11-125	MantaDEL:4640:0:1:0:0:0	regulatory_region_ablation&regulatory_region_variant,regulatory_region_ablation&regulatory_region_variant,regulatory_region_ablation&regulatory_region_variant,regulatory_region_ablation&regulatory_region_variant,regulatory_region_ablation&regulatory_region_variant,transcript_ablation,transcript_ablation,transcript_ablation,downstream_gene_variant,transcript_ablation,stop_lost&coding_sequence_vari…	MODIFIER,MODIFIER,MODIFIER,MODIFIER,MODIFIER,HIGH,HIGH,HIGH,MODIFIER,HIGH,HIGH,HIGH,HIGH	.,.,.,.,.,Gm25910,Igkv14-126-1,Igkv14-126,Igkv9-123,Igkv9-124,Igkv17-127,Gm9729,Igkv11-125
1	CACAGTG	chr6	67861659	67861665	+	13.4606	5.35e-05	0.102	CACAGTG	Gm25910,Igkv14-126-1,Igkv14-126,Igkv9-123,Igkv9-124,Igkv17-127,Gm9729,Igkv11-125	MantaDEL:4640:0:1:0:0:0	regulatory_region_ablation&regulatory_region_variant,regulatory_region_ablation&regulatory_region_variant,regulatory_region_ablation&regulatory_region_variant,regulatory_region_ablation&regulatory_region_variant,regulatory_region_ablation&regulatory_region_variant,transcript_ablation,transcript_ablation,transcript_ablation,downstream_gene_variant,transcript_ablation,stop_lost&coding_sequence_vari…	MODIFIER,MODIFIER,MODIFIER,MODIFIER,MODIFIER,HIGH,HIGH,HIGH,MODIFIER,HIGH,HIGH,HIGH,HIGH	.,.,.,.,.,Gm25910,Igkv14-126-1,Igkv14-126,Igkv9-123,Igkv9-124,Igkv17-127,Gm9729,Igkv11-125
164	CACTTTGCT	chr6	67954183	67954191	+	16.9879	4.03e-06	0.105	CACTTTGCT	Gm25910,Igkv14-126-1,Igkv14-126,Igkv9-123,Igkv9-124,Igkv17-127,Gm9729,Igkv11-125	MantaDEL:4640:0:1:0:0:0	regulatory_region_ablation&regulatory_region_variant,regulatory_region_ablation&regulatory_region_variant,regulatory_region_ablation&regulatory_region_variant,regulatory_region_ablation&regulatory_region_variant,regulatory_region_ablation&regulatory_region_variant,transcript_ablation,transcript_ablation,transcript_ablation,downstream_gene_variant,transcript_ablation,stop_lost&coding_sequence_vari…	MODIFIER,MODIFIER,MODIFIER,MODIFIER,MODIFIER,HIGH,HIGH,HIGH,MODIFIER,HIGH,HIGH,HIGH,HIGH	.,.,.,.,.,Gm25910,Igkv14-126-1,Igkv14-126,Igkv9-123,Igkv9-124,Igkv17-127,Gm9729,Igkv11-125
5	CACAGTGAT	chr6	67954218	67954226	-	16.9879	4.03e-06	0.0176	CACAGTGAT	Gm25910,Igkv14-126-1,Igkv14-126,Igkv9-123,Igkv9-124,Igkv17-127,Gm9729,Igkv11-125	MantaDEL:4640:0:1:0:0:0	regulatory_region_ablation&regulatory_region_variant,regulatory_region_ablation&regulatory_region_variant,regulatory_region_ablation&regulatory_region_variant,regulatory_region_ablation&regulatory_region_variant,regulatory_region_ablation&regulatory_region_variant,transcript_ablation,transcript_ablation,transcript_ablation,downstream_gene_variant,transcript_ablation,stop_lost&coding_sequence_vari…	MODIFIER,MODIFIER,MODIFIER,MODIFIER,MODIFIER,HIGH,HIGH,HIGH,MODIFIER,HIGH,HIGH,HIGH,HIGH	.,.,.,.,.,Gm25910,Igkv14-126-1,Igkv14-126,Igkv9-123,Igkv9-124,Igkv17-127,Gm9729,Igkv11-125
1	CACAGTG	chr6	67954220	67954226	-	13.4606	5.35e-05	0.102	CACAGTG	Gm25910,Igkv14-126-1,Igkv14-126,Igkv9-123,Igkv9-124,Igkv17-127,Gm9729,Igkv11-125	MantaDEL:4640:0:1:0:0:0	regulatory_region_ablation&regulatory_region_variant,regulatory_region_ablation&regulatory_region_variant,regulatory_region_ablation&regulatory_region_variant,regulatory_region_ablation&regulatory_region_variant,regulatory_region_ablation&regulatory_region_variant,transcript_ablation,transcript_ablation,transcript_ablation,downstream_gene_variant,transcript_ablation,stop_lost&coding_sequence_vari…	MODIFIER,MODIFIER,MODIFIER,MODIFIER,MODIFIER,HIGH,HIGH,HIGH,MODIFIER,HIGH,HIGH,HIGH,HIGH	.,.,.,.,.,Gm25910,Igkv14-126-1,Igkv14-126,Igkv9-123,Igkv9-124,Igkv17-127,Gm9729,Igkv11-125
5	CACAGTGAT	chr6	68050456	68050464	+	16.9879	4.03e-06	0.0176	CACAGTGAT	Igkv9-120,Igkv9-119,Igkv11-118,Igkv1-117,Gm5309,Gm43739,Igkv14-118-1,Igkv14-118-2	MantaDEL:4614:0:1:0:0:0	regulatory_region_ablation&regulatory_region_variant,regulatory_region_ablation&regulatory_region_variant,regulatory_region_ablation&regulatory_region_variant,regulatory_region_variant,downstream_gene_variant,transcript_ablation,transcript_ablation,upstream_gene_variant,transcript_ablation,transcript_ablation,transcript_ablation,transcript_ablation	MODIFIER,MODIFIER,MODIFIER,MODIFIER,MODIFIER,HIGH,HIGH,MODIFIER,HIGH,HIGH,HIGH,HIGH	.,.,.,.,Igkv9-120,Igkv9-119,Igkv11-118,Igkv1-117,Gm5309,Gm43739,Igkv14-118-1,Igkv14-118-2
1	CACAGTG	chr6	68050456	68050462	+	13.4606	5.35e-05	0.102	CACAGTG	Igkv9-120,Igkv9-119,Igkv11-118,Igkv1-117,Gm5309,Gm43739,Igkv14-118-1,Igkv14-118-2	MantaDEL:4614:0:1:0:0:0	regulatory_region_ablation&regulatory_region_variant,regulatory_region_ablation&regulatory_region_variant,regulatory_region_ablation&regulatory_region_variant,regulatory_region_variant,downstream_gene_variant,transcript_ablation,transcript_ablation,upstream_gene_variant,transcript_ablation,transcript_ablation,transcript_ablation,transcript_ablation	MODIFIER,MODIFIER,MODIFIER,MODIFIER,MODIFIER,HIGH,HIGH,MODIFIER,HIGH,HIGH,HIGH,HIGH	.,.,.,.,Igkv9-120,Igkv9-119,Igkv11-118,Igkv1-117,Gm5309,Gm43739,Igkv14-118-1,Igkv14-118-2
15	CACAATGAT	chr6	68680848	68680856	+	16.7091	4.91e-06	0.244	CACAATGAT	Igkv2-93-1,Igkv10-94,Gm40414,Igkv19-93,Igkv10-95	MantaDEL:4699:0:1:1:0:0	regulatory_region_variant,regulatory_region_ablation&regulatory_region_variant,regulatory_region_variant,transcript_ablation,transcript_ablation,transcript_ablation,stop_lost&coding_sequence_variant&3_prime_UTR_variant&feature_truncation,stop_lost&coding_sequence_variant&3_prime_UTR_variant&feature_truncation	MODIFIER,MODIFIER,MODIFIER,HIGH,HIGH,HIGH,HIGH,HIGH	.,.,.,Igkv2-93-1,Igkv10-94,Gm40414,Igkv19-93,Igkv10-95
2	ACAAAAACC	chr6	68736268	68736276	-	16.7091	4.91e-06	0.0208	ACAAAAACC	Igkv2-93-1,Igkv10-94,Gm40414,Igkv19-93,Igkv10-95	MantaDEL:4699:0:1:1:0:0	regulatory_region_variant,regulatory_region_ablation&regulatory_region_variant,regulatory_region_variant,transcript_ablation,transcript_ablation,transcript_ablation,stop_lost&coding_sequence_variant&3_prime_UTR_variant&feature_truncation,stop_lost&coding_sequence_variant&3_prime_UTR_variant&feature_truncation	MODIFIER,MODIFIER,MODIFIER,HIGH,HIGH,HIGH,HIGH,HIGH	.,.,.,Igkv2-93-1,Igkv10-94,Gm40414,Igkv19-93,Igkv10-95
5	CACAGTGAT	chr6	68736287	68736295	-	16.9879	4.03e-06	0.0176	CACAGTGAT	Igkv2-93-1,Igkv10-94,Gm40414,Igkv19-93,Igkv10-95	MantaDEL:4699:0:1:1:0:0	regulatory_region_variant,regulatory_region_ablation&regulatory_region_variant,regulatory_region_variant,transcript_ablation,transcript_ablation,transcript_ablation,stop_lost&coding_sequence_variant&3_prime_UTR_variant&feature_truncation,stop_lost&coding_sequence_variant&3_prime_UTR_variant&feature_truncation	MODIFIER,MODIFIER,MODIFIER,HIGH,HIGH,HIGH,HIGH,HIGH	.,.,.,Igkv2-93-1,Igkv10-94,Gm40414,Igkv19-93,Igkv10-95
1	CACAGTG	chr6	68736289	68736295	-	13.4606	5.35e-05	0.102	CACAGTG	Igkv2-93-1,Igkv10-94,Gm40414,Igkv19-93,Igkv10-95	MantaDEL:4699:0:1:1:0:0	regulatory_region_variant,regulatory_region_ablation&regulatory_region_variant,regulatory_region_variant,transcript_ablation,transcript_ablation,transcript_ablation,stop_lost&coding_sequence_variant&3_prime_UTR_variant&feature_truncation,stop_lost&coding_sequence_variant&3_prime_UTR_variant&feature_truncation	MODIFIER,MODIFIER,MODIFIER,HIGH,HIGH,HIGH,HIGH,HIGH	.,.,.,Igkv2-93-1,Igkv10-94,Gm40414,Igkv19-93,Igkv10-95
63	CACCATGAC	chr6	68878922	68878930	+	17.2667	3.31e-06	0.175	caccatgac	Gm43710,Gm42539,Igkv13-87,Gm42542,Igkv4-86,Gm42543	MantaDEL:4739:0:1:0:0:0	regulatory_region_ablation&regulatory_region_variant,transcript_ablation,upstream_gene_variant,transcript_ablation,transcript_ablation,stop_lost&coding_sequence_variant&3_prime_UTR_variant&feature_truncation,transcript_ablation	MODIFIER,HIGH,MODIFIER,HIGH,HIGH,HIGH,HIGH	.,Gm43710,Gm42539,Igkv13-87,Gm42542,Igkv4-86,Gm42543
49	CACAGTGAC	chr6	68879009	68879017	-	17.2667	3.31e-06	0.0874	CACAGTGAC	Gm43710,Gm42539,Igkv13-87,Gm42542,Igkv4-86,Gm42543	MantaDEL:4739:0:1:0:0:0	regulatory_region_ablation&regulatory_region_variant,transcript_ablation,upstream_gene_variant,transcript_ablation,transcript_ablation,stop_lost&coding_sequence_variant&3_prime_UTR_variant&feature_truncation,transcript_ablation	MODIFIER,HIGH,MODIFIER,HIGH,HIGH,HIGH,HIGH	.,Gm43710,Gm42539,Igkv13-87,Gm42542,Igkv4-86,Gm42543
6	CACTGTGTT	chr6	68879011	68879019	+	16.9879	4.03e-06	0.053	cactgtgtt	Gm43710,Gm42539,Igkv13-87,Gm42542,Igkv4-86,Gm42543	MantaDEL:4739:0:1:0:0:0	regulatory_region_ablation&regulatory_region_variant,transcript_ablation,upstream_gene_variant,transcript_ablation,transcript_ablation,stop_lost&coding_sequence_variant&3_prime_UTR_variant&feature_truncation,transcript_ablation	MODIFIER,HIGH,MODIFIER,HIGH,HIGH,HIGH,HIGH	.,Gm43710,Gm42539,Igkv13-87,Gm42542,Igkv4-86,Gm42543
1	CACAGTG	chr6	68879011	68879017	-	13.4606	5.35e-05	0.102	CACAGTG	Gm43710,Gm42539,Igkv13-87,Gm42542,Igkv4-86,Gm42543	MantaDEL:4739:0:1:0:0:0	regulatory_region_ablation&regulatory_region_variant,transcript_ablation,upstream_gene_variant,transcript_ablation,transcript_ablation,stop_lost&coding_sequence_variant&3_prime_UTR_variant&feature_truncation,transcript_ablation	MODIFIER,HIGH,MODIFIER,HIGH,HIGH,HIGH,HIGH	.,Gm43710,Gm42539,Igkv13-87,Gm42542,Igkv4-86,Gm42543
2	ACAAAAACC	chr6	68910382	68910390	-	16.7091	4.91e-06	0.0208	ACAAAAACC	Gm43710,Gm42539,Igkv13-87,Gm42542,Igkv4-86,Gm42543	MantaDEL:4739:0:1:0:0:0	regulatory_region_ablation&regulatory_region_variant,transcript_ablation,upstream_gene_variant,transcript_ablation,transcript_ablation,stop_lost&coding_sequence_variant&3_prime_UTR_variant&feature_truncation,transcript_ablation	MODIFIER,HIGH,MODIFIER,HIGH,HIGH,HIGH,HIGH	.,Gm43710,Gm42539,Igkv13-87,Gm42542,Igkv4-86,Gm42543
5	CACAGTGAT	chr6	68910401	68910409	-	16.9879	4.03e-06	0.0176	CACAGTGAT	Gm43710,Gm42539,Igkv13-87,Gm42542,Igkv4-86,Gm42543	MantaDEL:4739:0:1:0:0:0	regulatory_region_ablation&regulatory_region_variant,transcript_ablation,upstream_gene_variant,transcript_ablation,transcript_ablation,stop_lost&coding_sequence_variant&3_prime_UTR_variant&feature_truncation,transcript_ablation	MODIFIER,HIGH,MODIFIER,HIGH,HIGH,HIGH,HIGH	.,Gm43710,Gm42539,Igkv13-87,Gm42542,Igkv4-86,Gm42543
45	CACTGTGTA	chr6	68910403	68910411	+	16.9879	4.03e-06	0.213	CACTGTGTA	Gm43710,Gm42539,Igkv13-87,Gm42542,Igkv4-86,Gm42543	MantaDEL:4739:0:1:0:0:0	regulatory_region_ablation&regulatory_region_variant,transcript_ablation,upstream_gene_variant,transcript_ablation,transcript_ablation,stop_lost&coding_sequence_variant&3_prime_UTR_variant&feature_truncation,transcript_ablation	MODIFIER,HIGH,MODIFIER,HIGH,HIGH,HIGH,HIGH	.,Gm43710,Gm42539,Igkv13-87,Gm42542,Igkv4-86,Gm42543
1	CACAGTG	chr6	68910403	68910409	-	13.4606	5.35e-05	0.102	CACAGTG	Gm43710,Gm42539,Igkv13-87,Gm42542,Igkv4-86,Gm42543	MantaDEL:4739:0:1:0:0:0	regulatory_region_ablation&regulatory_region_variant,transcript_ablation,upstream_gene_variant,transcript_ablation,transcript_ablation,stop_lost&coding_sequence_variant&3_prime_UTR_variant&feature_truncation,transcript_ablation	MODIFIER,HIGH,MODIFIER,HIGH,HIGH,HIGH,HIGH	.,Gm43710,Gm42539,Igkv13-87,Gm42542,Igkv4-86,Gm42543
5	CACAGTGAT	chr6	68940067	68940075	+	16.9879	4.03e-06	0.0176	CACAGTGAT	Igkv4-74,Gm43583,Igkv13-80-1,Igkv13-74-1,Igkv13-76,Igkv4-78,Igkv4-79,Igkv4-81,Igkv4-73,Igkv13-73-1,Igkv13-82,Igkv4-75,Igkv13-78-1,Igkv13-84,Igkv4-83,Igkv4-80,Igkv4-77;Igkv4-81,Igkv13-80-1,Igkv13-84,Igkv4-83,Igkv4-80,Igkv13-82	MantaDEL:4747:0:1:0:0:0;MantaDEL:4747:0:2:0:0:0	regulatory_region_ablation&regulatory_region_variant,regulatory_region_ablation&regulatory_region_variant,regulatory_region_ablation&regulatory_region_variant,regulatory_region_ablation&regulatory_region_variant,regulatory_region_ablation&regulatory_region_variant,regulatory_region_ablation&regulatory_region_variant,regulatory_region_ablation&regulatory_region_variant,regulatory_region_ablation&r…	MODIFIER,MODIFIER,MODIFIER,MODIFIER,MODIFIER,MODIFIER,MODIFIER,MODIFIER,MODIFIER,MODIFIER,MODIFIER,MODIFIER,HIGH,HIGH,HIGH,HIGH,HIGH,HIGH,HIGH,HIGH,MODIFIER,HIGH,HIGH,HIGH,HIGH,HIGH,HIGH,HIGH,HIGH;MODIFIER,MODIFIER,MODIFIER,MODIFIER,MODIFIER,HIGH,HIGH,MODIFIER,HIGH,HIGH,HIGH	.,.,.,.,.,.,.,.,.,.,.,.,Igkv4-74,Gm43583,Igkv13-80-1,Igkv13-74-1,Igkv13-76,Igkv4-78,Igkv4-79,Igkv4-81,Igkv4-73,Igkv13-73-1,Igkv13-82,Igkv4-75,Igkv13-78-1,Igkv13-84,Igkv4-83,Igkv4-80,Igkv4-77;.,.,.,.,.,Igkv4-81,Igkv13-80-1,Igkv13-84,Igkv4-83,Igkv4-80,Igkv13-82
1	CACAGTG	chr6	68940067	68940073	+	13.4606	5.35e-05	0.102	CACAGTG	Igkv4-74,Gm43583,Igkv13-80-1,Igkv13-74-1,Igkv13-76,Igkv4-78,Igkv4-79,Igkv4-81,Igkv4-73,Igkv13-73-1,Igkv13-82,Igkv4-75,Igkv13-78-1,Igkv13-84,Igkv4-83,Igkv4-80,Igkv4-77;Igkv4-81,Igkv13-80-1,Igkv13-84,Igkv4-83,Igkv4-80,Igkv13-82	MantaDEL:4747:0:1:0:0:0;MantaDEL:4747:0:2:0:0:0	regulatory_region_ablation&regulatory_region_variant,regulatory_region_ablation&regulatory_region_variant,regulatory_region_ablation&regulatory_region_variant,regulatory_region_ablation&regulatory_region_variant,regulatory_region_ablation&regulatory_region_variant,regulatory_region_ablation&regulatory_region_variant,regulatory_region_ablation&regulatory_region_variant,regulatory_region_ablation&r…	MODIFIER,MODIFIER,MODIFIER,MODIFIER,MODIFIER,MODIFIER,MODIFIER,MODIFIER,MODIFIER,MODIFIER,MODIFIER,MODIFIER,HIGH,HIGH,HIGH,HIGH,HIGH,HIGH,HIGH,HIGH,MODIFIER,HIGH,HIGH,HIGH,HIGH,HIGH,HIGH,HIGH,HIGH;MODIFIER,MODIFIER,MODIFIER,MODIFIER,MODIFIER,HIGH,HIGH,MODIFIER,HIGH,HIGH,HIGH	.,.,.,.,.,.,.,.,.,.,.,.,Igkv4-74,Gm43583,Igkv13-80-1,Igkv13-74-1,Igkv13-76,Igkv4-78,Igkv4-79,Igkv4-81,Igkv4-73,Igkv13-73-1,Igkv13-82,Igkv4-75,Igkv13-78-1,Igkv13-84,Igkv4-83,Igkv4-80,Igkv4-77;.,.,.,.,.,Igkv4-81,Igkv13-80-1,Igkv13-84,Igkv4-83,Igkv4-80,Igkv13-82
2	ACAAAAACC	chr6	69016529	69016537	-	16.7091	4.91e-06	0.0208	ACAAAAACC	Igkv4-81,Igkv13-80-1,Igkv13-84,Igkv4-83,Igkv4-80,Igkv13-82	MantaDEL:4747:0:2:0:0:0	regulatory_region_ablation&regulatory_region_variant,regulatory_region_ablation&regulatory_region_variant,regulatory_region_ablation&regulatory_region_variant,regulatory_region_ablation&regulatory_region_variant,regulatory_region_ablation&regulatory_region_variant,transcript_ablation,transcript_ablation,downstream_gene_variant,transcript_ablation,stop_lost&coding_sequence_variant&3_prime_UTR_vari…	MODIFIER,MODIFIER,MODIFIER,MODIFIER,MODIFIER,HIGH,HIGH,MODIFIER,HIGH,HIGH,HIGH	.,.,.,.,.,Igkv4-81,Igkv13-80-1,Igkv13-84,Igkv4-83,Igkv4-80,Igkv13-82
5	CACAGTGAT	chr6	69016548	69016556	-	16.9879	4.03e-06	0.0176	CACAGTGAT	Igkv4-81,Igkv13-80-1,Igkv13-84,Igkv4-83,Igkv4-80,Igkv13-82	MantaDEL:4747:0:2:0:0:0	regulatory_region_ablation&regulatory_region_variant,regulatory_region_ablation&regulatory_region_variant,regulatory_region_ablation&regulatory_region_variant,regulatory_region_ablation&regulatory_region_variant,regulatory_region_ablation&regulatory_region_variant,transcript_ablation,transcript_ablation,downstream_gene_variant,transcript_ablation,stop_lost&coding_sequence_variant&3_prime_UTR_vari…	MODIFIER,MODIFIER,MODIFIER,MODIFIER,MODIFIER,HIGH,HIGH,MODIFIER,HIGH,HIGH,HIGH	.,.,.,.,.,Igkv4-81,Igkv13-80-1,Igkv13-84,Igkv4-83,Igkv4-80,Igkv13-82
140	CACTGTGTG	chr6	69016550	69016558	+	17.2667	3.31e-06	0.0249	CACTGTGTG	Igkv4-81,Igkv13-80-1,Igkv13-84,Igkv4-83,Igkv4-80,Igkv13-82	MantaDEL:4747:0:2:0:0:0	regulatory_region_ablation&regulatory_region_variant,regulatory_region_ablation&regulatory_region_variant,regulatory_region_ablation&regulatory_region_variant,regulatory_region_ablation&regulatory_region_variant,regulatory_region_ablation&regulatory_region_variant,transcript_ablation,transcript_ablation,downstream_gene_variant,transcript_ablation,stop_lost&coding_sequence_variant&3_prime_UTR_vari…	MODIFIER,MODIFIER,MODIFIER,MODIFIER,MODIFIER,HIGH,HIGH,MODIFIER,HIGH,HIGH,HIGH	.,.,.,.,.,Igkv4-81,Igkv13-80-1,Igkv13-84,Igkv4-83,Igkv4-80,Igkv13-82
1	CACAGTG	chr6	69016550	69016556	-	13.4606	5.35e-05	0.102	CACAGTG	Igkv4-81,Igkv13-80-1,Igkv13-84,Igkv4-83,Igkv4-80,Igkv13-82	MantaDEL:4747:0:2:0:0:0	regulatory_region_ablation&regulatory_region_variant,regulatory_region_ablation&regulatory_region_variant,regulatory_region_ablation&regulatory_region_variant,regulatory_region_ablation&regulatory_region_variant,regulatory_region_ablation&regulatory_region_variant,transcript_ablation,transcript_ablation,downstream_gene_variant,transcript_ablation,stop_lost&coding_sequence_variant&3_prime_UTR_vari…	MODIFIER,MODIFIER,MODIFIER,MODIFIER,MODIFIER,HIGH,HIGH,MODIFIER,HIGH,HIGH,HIGH	.,.,.,.,.,Igkv4-81,Igkv13-80-1,Igkv13-84,Igkv4-83,Igkv4-80,Igkv13-82
2	ACAAAAACC	chr6	69197554	69197562	-	16.7091	4.91e-06	0.0208	ACAAAAACC	Igkv4-74,Gm43583,Igkv13-80-1,Igkv13-74-1,Igkv13-76,Igkv4-78,Igkv4-79,Igkv4-81,Igkv4-73,Igkv13-73-1,Igkv13-82,Igkv4-75,Igkv13-78-1,Igkv13-84,Igkv4-83,Igkv4-80,Igkv4-77;Igkv4-73	MantaDEL:4747:0:1:0:0:0;MantaDEL:4778:0:0:0:0:0	regulatory_region_ablation&regulatory_region_variant,regulatory_region_ablation&regulatory_region_variant,regulatory_region_ablation&regulatory_region_variant,regulatory_region_ablation&regulatory_region_variant,regulatory_region_ablation&regulatory_region_variant,regulatory_region_ablation&regulatory_region_variant,regulatory_region_ablation&regulatory_region_variant,regulatory_region_ablation&r…	MODIFIER,MODIFIER,MODIFIER,MODIFIER,MODIFIER,MODIFIER,MODIFIER,MODIFIER,MODIFIER,MODIFIER,MODIFIER,MODIFIER,HIGH,HIGH,HIGH,HIGH,HIGH,HIGH,HIGH,HIGH,MODIFIER,HIGH,HIGH,HIGH,HIGH,HIGH,HIGH,HIGH,HIGH;HIGH	.,.,.,.,.,.,.,.,.,.,.,.,Igkv4-74,Gm43583,Igkv13-80-1,Igkv13-74-1,Igkv13-76,Igkv4-78,Igkv4-79,Igkv4-81,Igkv4-73,Igkv13-73-1,Igkv13-82,Igkv4-75,Igkv13-78-1,Igkv13-84,Igkv4-83,Igkv4-80,Igkv4-77;Igkv4-73
5	CACAGTGAT	chr6	69197573	69197581	-	16.9879	4.03e-06	0.0176	CACAGTGAT	Igkv4-74,Gm43583,Igkv13-80-1,Igkv13-74-1,Igkv13-76,Igkv4-78,Igkv4-79,Igkv4-81,Igkv4-73,Igkv13-73-1,Igkv13-82,Igkv4-75,Igkv13-78-1,Igkv13-84,Igkv4-83,Igkv4-80,Igkv4-77;Igkv4-73	MantaDEL:4747:0:1:0:0:0;MantaDEL:4778:0:0:0:0:0	regulatory_region_ablation&regulatory_region_variant,regulatory_region_ablation&regulatory_region_variant,regulatory_region_ablation&regulatory_region_variant,regulatory_region_ablation&regulatory_region_variant,regulatory_region_ablation&regulatory_region_variant,regulatory_region_ablation&regulatory_region_variant,regulatory_region_ablation&regulatory_region_variant,regulatory_region_ablation&r…	MODIFIER,MODIFIER,MODIFIER,MODIFIER,MODIFIER,MODIFIER,MODIFIER,MODIFIER,MODIFIER,MODIFIER,MODIFIER,MODIFIER,HIGH,HIGH,HIGH,HIGH,HIGH,HIGH,HIGH,HIGH,MODIFIER,HIGH,HIGH,HIGH,HIGH,HIGH,HIGH,HIGH,HIGH;HIGH	.,.,.,.,.,.,.,.,.,.,.,.,Igkv4-74,Gm43583,Igkv13-80-1,Igkv13-74-1,Igkv13-76,Igkv4-78,Igkv4-79,Igkv4-81,Igkv4-73,Igkv13-73-1,Igkv13-82,Igkv4-75,Igkv13-78-1,Igkv13-84,Igkv4-83,Igkv4-80,Igkv4-77;Igkv4-73
140	CACTGTGTG	chr6	69197575	69197583	+	17.2667	3.31e-06	0.0249	CACTGTGTG	Igkv4-74,Gm43583,Igkv13-80-1,Igkv13-74-1,Igkv13-76,Igkv4-78,Igkv4-79,Igkv4-81,Igkv4-73,Igkv13-73-1,Igkv13-82,Igkv4-75,Igkv13-78-1,Igkv13-84,Igkv4-83,Igkv4-80,Igkv4-77;Igkv4-73	MantaDEL:4747:0:1:0:0:0;MantaDEL:4778:0:0:0:0:0	regulatory_region_ablation&regulatory_region_variant,regulatory_region_ablation&regulatory_region_variant,regulatory_region_ablation&regulatory_region_variant,regulatory_region_ablation&regulatory_region_variant,regulatory_region_ablation&regulatory_region_variant,regulatory_region_ablation&regulatory_region_variant,regulatory_region_ablation&regulatory_region_variant,regulatory_region_ablation&r…	MODIFIER,MODIFIER,MODIFIER,MODIFIER,MODIFIER,MODIFIER,MODIFIER,MODIFIER,MODIFIER,MODIFIER,MODIFIER,MODIFIER,HIGH,HIGH,HIGH,HIGH,HIGH,HIGH,HIGH,HIGH,MODIFIER,HIGH,HIGH,HIGH,HIGH,HIGH,HIGH,HIGH,HIGH;HIGH	.,.,.,.,.,.,.,.,.,.,.,.,Igkv4-74,Gm43583,Igkv13-80-1,Igkv13-74-1,Igkv13-76,Igkv4-78,Igkv4-79,Igkv4-81,Igkv4-73,Igkv13-73-1,Igkv13-82,Igkv4-75,Igkv13-78-1,Igkv13-84,Igkv4-83,Igkv4-80,Igkv4-77;Igkv4-73
1	CACAGTG	chr6	69197575	69197581	-	13.4606	5.35e-05	0.102	CACAGTG	Igkv4-74,Gm43583,Igkv13-80-1,Igkv13-74-1,Igkv13-76,Igkv4-78,Igkv4-79,Igkv4-81,Igkv4-73,Igkv13-73-1,Igkv13-82,Igkv4-75,Igkv13-78-1,Igkv13-84,Igkv4-83,Igkv4-80,Igkv4-77;Igkv4-73	MantaDEL:4747:0:1:0:0:0;MantaDEL:4778:0:0:0:0:0	regulatory_region_ablation&regulatory_region_variant,regulatory_region_ablation&regulatory_region_variant,regulatory_region_ablation&regulatory_region_variant,regulatory_region_ablation&regulatory_region_variant,regulatory_region_ablation&regulatory_region_variant,regulatory_region_ablation&regulatory_region_variant,regulatory_region_ablation&regulatory_region_variant,regulatory_region_ablation&r…	MODIFIER,MODIFIER,MODIFIER,MODIFIER,MODIFIER,MODIFIER,MODIFIER,MODIFIER,MODIFIER,MODIFIER,MODIFIER,MODIFIER,HIGH,HIGH,HIGH,HIGH,HIGH,HIGH,HIGH,HIGH,MODIFIER,HIGH,HIGH,HIGH,HIGH,HIGH,HIGH,HIGH,HIGH;HIGH	.,.,.,.,.,.,.,.,.,.,.,.,Igkv4-74,Gm43583,Igkv13-80-1,Igkv13-74-1,Igkv13-76,Igkv4-78,Igkv4-79,Igkv4-81,Igkv4-73,Igkv13-73-1,Igkv13-82,Igkv4-75,Igkv13-78-1,Igkv13-84,Igkv4-83,Igkv4-80,Igkv4-77;Igkv4-73
119	CACAGTCAT	chr6	69199820	69199828	+	16.9879	4.03e-06	0.106	cacagtcat	Igkv4-68,Igkv13-71-1,Igkv4-72,Igkv4-70,Igkv4-73,Igkv4-69,Igkv4-71	MantaDEL:4755:0:1:0:0:0	regulatory_region_ablation&regulatory_region_variant,regulatory_region_ablation&regulatory_region_variant,stop_lost&coding_sequence_variant&3_prime_UTR_variant&feature_truncation,transcript_ablation,transcript_ablation,transcript_ablation,upstream_gene_variant,transcript_ablation,transcript_ablation	MODIFIER,MODIFIER,HIGH,HIGH,HIGH,HIGH,MODIFIER,HIGH,HIGH	.,.,Igkv4-68,Igkv13-71-1,Igkv4-72,Igkv4-70,Igkv4-73,Igkv4-69,Igkv4-71
6	CACTGTGTT	chr6	69199840	69199848	-	16.9879	4.03e-06	0.053	CACTGTGTT	Igkv4-68,Igkv13-71-1,Igkv4-72,Igkv4-70,Igkv4-73,Igkv4-69,Igkv4-71	MantaDEL:4755:0:1:0:0:0	regulatory_region_ablation&regulatory_region_variant,regulatory_region_ablation&regulatory_region_variant,stop_lost&coding_sequence_variant&3_prime_UTR_variant&feature_truncation,transcript_ablation,transcript_ablation,transcript_ablation,upstream_gene_variant,transcript_ablation,transcript_ablation	MODIFIER,MODIFIER,HIGH,HIGH,HIGH,HIGH,MODIFIER,HIGH,HIGH	.,.,Igkv4-68,Igkv13-71-1,Igkv4-72,Igkv4-70,Igkv4-73,Igkv4-69,Igkv4-71
184	CACAGTGCC	chr6	69199842	69199850	+	17.5455	2.72e-06	0.144	cacagtgcc	Igkv4-68,Igkv13-71-1,Igkv4-72,Igkv4-70,Igkv4-73,Igkv4-69,Igkv4-71	MantaDEL:4755:0:1:0:0:0	regulatory_region_ablation&regulatory_region_variant,regulatory_region_ablation&regulatory_region_variant,stop_lost&coding_sequence_variant&3_prime_UTR_variant&feature_truncation,transcript_ablation,transcript_ablation,transcript_ablation,upstream_gene_variant,transcript_ablation,transcript_ablation	MODIFIER,MODIFIER,HIGH,HIGH,HIGH,HIGH,MODIFIER,HIGH,HIGH	.,.,Igkv4-68,Igkv13-71-1,Igkv4-72,Igkv4-70,Igkv4-73,Igkv4-69,Igkv4-71
1	CACAGTG	chr6	69199842	69199848	+	13.4606	5.35e-05	0.102	cacagtg	Igkv4-68,Igkv13-71-1,Igkv4-72,Igkv4-70,Igkv4-73,Igkv4-69,Igkv4-71	MantaDEL:4755:0:1:0:0:0	regulatory_region_ablation&regulatory_region_variant,regulatory_region_ablation&regulatory_region_variant,stop_lost&coding_sequence_variant&3_prime_UTR_variant&feature_truncation,transcript_ablation,transcript_ablation,transcript_ablation,upstream_gene_variant,transcript_ablation,transcript_ablation	MODIFIER,MODIFIER,HIGH,HIGH,HIGH,HIGH,MODIFIER,HIGH,HIGH	.,.,Igkv4-68,Igkv13-71-1,Igkv4-72,Igkv4-70,Igkv4-73,Igkv4-69,Igkv4-71
2	ACAAAAACC	chr6	69304805	69304813	-	16.7091	4.91e-06	0.0208	ACAAAAACC	Igkv4-68,Igkv13-71-1,Igkv4-72,Igkv4-70,Igkv4-73,Igkv4-69,Igkv4-71	MantaDEL:4755:0:1:0:0:0	regulatory_region_ablation&regulatory_region_variant,regulatory_region_ablation&regulatory_region_variant,stop_lost&coding_sequence_variant&3_prime_UTR_variant&feature_truncation,transcript_ablation,transcript_ablation,transcript_ablation,upstream_gene_variant,transcript_ablation,transcript_ablation	MODIFIER,MODIFIER,HIGH,HIGH,HIGH,HIGH,MODIFIER,HIGH,HIGH	.,.,Igkv4-68,Igkv13-71-1,Igkv4-72,Igkv4-70,Igkv4-73,Igkv4-69,Igkv4-71
5	CACAGTGAT	chr6	69304824	69304832	-	16.9879	4.03e-06	0.0176	CACAGTGAT	Igkv4-68,Igkv13-71-1,Igkv4-72,Igkv4-70,Igkv4-73,Igkv4-69,Igkv4-71	MantaDEL:4755:0:1:0:0:0	regulatory_region_ablation&regulatory_region_variant,regulatory_region_ablation&regulatory_region_variant,stop_lost&coding_sequence_variant&3_prime_UTR_variant&feature_truncation,transcript_ablation,transcript_ablation,transcript_ablation,upstream_gene_variant,transcript_ablation,transcript_ablation	MODIFIER,MODIFIER,HIGH,HIGH,HIGH,HIGH,MODIFIER,HIGH,HIGH	.,.,Igkv4-68,Igkv13-71-1,Igkv4-72,Igkv4-70,Igkv4-73,Igkv4-69,Igkv4-71
140	CACTGTGTG	chr6	69304826	69304834	+	17.2667	3.31e-06	0.0249	CACTGTGTG	Igkv4-68,Igkv13-71-1,Igkv4-72,Igkv4-70,Igkv4-73,Igkv4-69,Igkv4-71	MantaDEL:4755:0:1:0:0:0	regulatory_region_ablation&regulatory_region_variant,regulatory_region_ablation&regulatory_region_variant,stop_lost&coding_sequence_variant&3_prime_UTR_variant&feature_truncation,transcript_ablation,transcript_ablation,transcript_ablation,upstream_gene_variant,transcript_ablation,transcript_ablation	MODIFIER,MODIFIER,HIGH,HIGH,HIGH,HIGH,MODIFIER,HIGH,HIGH	.,.,Igkv4-68,Igkv13-71-1,Igkv4-72,Igkv4-70,Igkv4-73,Igkv4-69,Igkv4-71
1	CACAGTG	chr6	69304826	69304832	-	13.4606	5.35e-05	0.102	CACAGTG	Igkv4-68,Igkv13-71-1,Igkv4-72,Igkv4-70,Igkv4-73,Igkv4-69,Igkv4-71	MantaDEL:4755:0:1:0:0:0	regulatory_region_ablation&regulatory_region_variant,regulatory_region_ablation&regulatory_region_variant,stop_lost&coding_sequence_variant&3_prime_UTR_variant&feature_truncation,transcript_ablation,transcript_ablation,transcript_ablation,upstream_gene_variant,transcript_ablation,transcript_ablation	MODIFIER,MODIFIER,HIGH,HIGH,HIGH,HIGH,MODIFIER,HIGH,HIGH	.,.,Igkv4-68,Igkv13-71-1,Igkv4-72,Igkv4-70,Igkv4-73,Igkv4-69,Igkv4-71
2	ACAAAAACC	chr6	69607246	69607254	-	16.7091	4.91e-06	0.0208	ACAAAAACC	Igkv4-55	MantaBND:4753:2:4:0:0:0:1	coding_sequence_variant	MODIFIER	Igkv4-55
5	CACAGTGAT	chr6	69607265	69607273	-	16.9879	4.03e-06	0.0176	CACAGTGAT	Igkv4-55	MantaBND:4753:2:4:0:0:0:1	coding_sequence_variant	MODIFIER	Igkv4-55
140	CACTGTGTG	chr6	69607267	69607275	+	17.2667	3.31e-06	0.0249	CACTGTGTG	Igkv4-55	MantaBND:4753:2:4:0:0:0:1	coding_sequence_variant	MODIFIER	Igkv4-55
1	CACAGTG	chr6	69607267	69607273	-	13.4606	5.35e-05	0.102	CACAGTG	Igkv4-55	MantaBND:4753:2:4:0:0:0:1	coding_sequence_variant	MODIFIER	Igkv4-55
2	ACAAAAACC	chr6	69700738	69700746	-	16.7091	4.91e-06	0.0208	ACAAAAACC	Igkv4-50	MantaBND:4753:2:3:0:0:0:0	coding_sequence_variant	MODIFIER	Igkv4-50
5	CACAGTGAT	chr6	69700757	69700765	-	16.9879	4.03e-06	0.0176	CACAGTGAT	Igkv4-50	MantaBND:4753:2:3:0:0:0:0	coding_sequence_variant	MODIFIER	Igkv4-50
140	CACTGTGTG	chr6	69700759	69700767	+	17.2667	3.31e-06	0.0249	CACTGTGTG	Igkv4-50	MantaBND:4753:2:3:0:0:0:0	coding_sequence_variant	MODIFIER	Igkv4-50
1	CACAGTG	chr6	69700759	69700765	-	13.4606	5.35e-05	0.102	CACAGTG	Igkv4-50	MantaBND:4753:2:3:0:0:0:0	coding_sequence_variant	MODIFIER	Igkv4-50
2	ACAAAAACC	chr6	70722522	70722530	-	16.7091	4.91e-06	0.0208	ACAAAAACC	Gm30211,Igkj1,Igkj5,Igkj2,Igkj4,Igkc,Igkj3;Igkj1,Gm30211,Igkj5,Igkj4,Igkj2,Igkj3,Igkc	MantaBND:4753:2:4:0:0:0:0;MantaBND:4753:2:3:0:0:0:1	regulatory_region_variant,intron_variant&non_coding_transcript_variant,coding_sequence_variant,upstream_gene_variant,upstream_gene_variant,upstream_gene_variant,upstream_gene_variant,upstream_gene_variant;regulatory_region_variant,coding_sequence_variant,intron_variant&non_coding_transcript_variant,upstream_gene_variant,upstream_gene_variant,upstream_gene_variant,upstream_gene_variant,upstream_ge…	MODIFIER,MODIFIER,MODIFIER,MODIFIER,MODIFIER,MODIFIER,MODIFIER,MODIFIER;MODIFIER,MODIFIER,MODIFIER,MODIFIER,MODIFIER,MODIFIER,MODIFIER,MODIFIER	.,Gm30211,Igkj1,Igkj5,Igkj2,Igkj4,Igkc,Igkj3;.,Igkj1,Gm30211,Igkj5,Igkj4,Igkj2,Igkj3,Igkc
30	CACAGTGGT	chr6	70722552	70722560	-	17.2667	3.31e-06	0.0438	CACAGTGGT	Gm30211,Igkj1,Igkj5,Igkj2,Igkj4,Igkc,Igkj3;Igkj1,Gm30211,Igkj5,Igkj4,Igkj2,Igkj3,Igkc	MantaBND:4753:2:4:0:0:0:0;MantaBND:4753:2:3:0:0:0:1	regulatory_region_variant,intron_variant&non_coding_transcript_variant,coding_sequence_variant,upstream_gene_variant,upstream_gene_variant,upstream_gene_variant,upstream_gene_variant,upstream_gene_variant;regulatory_region_variant,coding_sequence_variant,intron_variant&non_coding_transcript_variant,upstream_gene_variant,upstream_gene_variant,upstream_gene_variant,upstream_gene_variant,upstream_ge…	MODIFIER,MODIFIER,MODIFIER,MODIFIER,MODIFIER,MODIFIER,MODIFIER,MODIFIER;MODIFIER,MODIFIER,MODIFIER,MODIFIER,MODIFIER,MODIFIER,MODIFIER,MODIFIER	.,Gm30211,Igkj1,Igkj5,Igkj2,Igkj4,Igkc,Igkj3;.,Igkj1,Gm30211,Igkj5,Igkj4,Igkj2,Igkj3,Igkc
32	CACTGTGGT	chr6	70722554	70722562	+	17.2667	3.31e-06	0.0876	CACTGTGGT	Gm30211,Igkj1,Igkj5,Igkj2,Igkj4,Igkc,Igkj3;Igkj1,Gm30211,Igkj5,Igkj4,Igkj2,Igkj3,Igkc	MantaBND:4753:2:4:0:0:0:0;MantaBND:4753:2:3:0:0:0:1	regulatory_region_variant,intron_variant&non_coding_transcript_variant,coding_sequence_variant,upstream_gene_variant,upstream_gene_variant,upstream_gene_variant,upstream_gene_variant,upstream_gene_variant;regulatory_region_variant,coding_sequence_variant,intron_variant&non_coding_transcript_variant,upstream_gene_variant,upstream_gene_variant,upstream_gene_variant,upstream_gene_variant,upstream_ge…	MODIFIER,MODIFIER,MODIFIER,MODIFIER,MODIFIER,MODIFIER,MODIFIER,MODIFIER;MODIFIER,MODIFIER,MODIFIER,MODIFIER,MODIFIER,MODIFIER,MODIFIER,MODIFIER	.,Gm30211,Igkj1,Igkj5,Igkj2,Igkj4,Igkc,Igkj3;.,Igkj1,Gm30211,Igkj5,Igkj4,Igkj2,Igkj3,Igkc
1	CACAGTG	chr6	70722554	70722560	-	13.4606	5.35e-05	0.102	CACAGTG	Gm30211,Igkj1,Igkj5,Igkj2,Igkj4,Igkc,Igkj3;Igkj1,Gm30211,Igkj5,Igkj4,Igkj2,Igkj3,Igkc	MantaBND:4753:2:4:0:0:0:0;MantaBND:4753:2:3:0:0:0:1	regulatory_region_variant,intron_variant&non_coding_transcript_variant,coding_sequence_variant,upstream_gene_variant,upstream_gene_variant,upstream_gene_variant,upstream_gene_variant,upstream_gene_variant;regulatory_region_variant,coding_sequence_variant,intron_variant&non_coding_transcript_variant,upstream_gene_variant,upstream_gene_variant,upstream_gene_variant,upstream_gene_variant,upstream_ge…	MODIFIER,MODIFIER,MODIFIER,MODIFIER,MODIFIER,MODIFIER,MODIFIER,MODIFIER;MODIFIER,MODIFIER,MODIFIER,MODIFIER,MODIFIER,MODIFIER,MODIFIER,MODIFIER	.,Gm30211,Igkj1,Igkj5,Igkj2,Igkj4,Igkc,Igkj3;.,Igkj1,Gm30211,Igkj5,Igkj4,Igkj2,Igkj3,Igkc
6	CACTGTGTT	chr7	139012112	139012120	-	16.9879	4.03e-06	0.053	CACTGTGTT	Gm45613,Jakmip3	MantaDEL:9542:0:1:0:0:0	regulatory_region_ablation&regulatory_region_variant,regulatory_region_ablation&regulatory_region_variant,downstream_gene_variant,intron_variant&feature_truncation	MODIFIER,MODIFIER,MODIFIER,MODIFIER	.,.,Gm45613,Jakmip3
1	CACAGTG	chr7	139012114	139012120	+	13.4606	5.35e-05	0.102	CACAGTG	Gm45613,Jakmip3	MantaDEL:9542:0:1:0:0:0	regulatory_region_ablation&regulatory_region_variant,regulatory_region_ablation&regulatory_region_variant,downstream_gene_variant,intron_variant&feature_truncation	MODIFIER,MODIFIER,MODIFIER,MODIFIER	.,.,Gm45613,Jakmip3
219	CACTGTTGT	chr7	139014322	139014330	-	16.9879	4.03e-06	0.213	CACTGTTGT	Gm45613,Jakmip3	MantaDEL:9542:0:1:0:0:0	regulatory_region_ablation&regulatory_region_variant,regulatory_region_ablation&regulatory_region_variant,downstream_gene_variant,intron_variant&feature_truncation	MODIFIER,MODIFIER,MODIFIER,MODIFIER	.,.,Gm45613,Jakmip3

## Sheet: D) 241 matches
Motif ID	Motif sequence	Chromosome of breakend	Match start	Match end	Strand	FIMO score	FIMO p-value	FIMO q-value	Matched sequence	Genes	Manta event ID	Consequence	Impact	Genes
216	CACTATCAT	chr12	113429517	113429525	+	16.7091	4.91e-06	0.272	CACTATCAT	Ighv5-3,Ighd2-6,Ighd5-1,Ighd2-3,Ighd5-3,Ighv2-2,Gm24022,Ighj3,Ighj1,Ighv5-1,Gm22175,Gm37227,Ighv5-4,Ighv2-1,Ighd2-8,Ighd2-7,Gm24022,Adam6b,Ighv2-3,Ighd5-5,Ighd3-1,Ighd4-1,Ighd5-7,Adam6a,Ighv6-1,Gm37327,Ighv5-5,Ighd2-5,Ighd5-4,Ighd6-2,Ighd6-1,Ighd5-6,Gm25747,Ighd5-2,Ighj2,Ighd3-2,Ighd1-1,Ighv5-2,Ighd2-4,Ighj4,Ighd5-8,Gm16968	MantaDEL:7980:0:2:0:0:0	regulatory_region_variant,regulatory_region_ablation&regulatory_region_variant,regulatory_region_ablation&regulatory_region_variant,regulatory_region_ablation&regulatory_region_variant,regulatory_region_ablation&regulatory_region_variant,regulatory_region_ablation&regulatory_region_variant,regulatory_region_ablation&regulatory_region_variant,regulatory_region_ablation&regulatory_region_variant,re…	MODIFIER,MODIFIER,MODIFIER,MODIFIER,MODIFIER,MODIFIER,MODIFIER,MODIFIER,MODIFIER,MODIFIER,MODIFIER,MODIFIER,MODIFIER,MODIFIER,HIGH,HIGH,HIGH,HIGH,HIGH,HIGH,MODIFIER,MODIFIER,HIGH,HIGH,MODIFIER,HIGH,HIGH,HIGH,HIGH,HIGH,MODIFIER,HIGH,MODIFIER,HIGH,HIGH,HIGH,HIGH,HIGH,HIGH,HIGH,MODIFIER,HIGH,HIGH,HIGH,HIGH,HIGH,MODIFIER,HIGH,MODIFIER,HIGH,HIGH,HIGH,HIGH,MODIFIER,HIGH,HIGH	.,.,.,.,.,.,.,.,.,.,.,.,.,.,Ighv5-3,Ighd2-6,Ighd5-1,Ighd2-3,Ighd5-3,Ighv2-2,Gm24022,Ighj3,Ighj1,Ighv5-1,Gm22175,Gm37227,Ighv5-4,Ighv2-1,Ighd2-8,Ighd2-7,Gm24022,Adam6b,Ighv2-3,Ighd5-5,Ighd3-1,Ighd4-1,Ighd5-7,Adam6a,Ighv6-1,Gm37327,Ighv5-5,Ighd2-5,Ighd5-4,Ighd6-2,Ighd6-1,Ighd5-6,Gm25747,Ighd5-2,Ighj2,Ighd3-2,Ighd1-1,Ighv5-2,Ighd2-4,Ighj4,Ighd5-8,Gm16968
2	ACAAAAACC	chr12	113429545	113429553	+	16.7091	4.91e-06	0.0139	ACAAAAACC	Ighv5-3,Ighd2-6,Ighd5-1,Ighd2-3,Ighd5-3,Ighv2-2,Gm24022,Ighj3,Ighj1,Ighv5-1,Gm22175,Gm37227,Ighv5-4,Ighv2-1,Ighd2-8,Ighd2-7,Gm24022,Adam6b,Ighv2-3,Ighd5-5,Ighd3-1,Ighd4-1,Ighd5-7,Adam6a,Ighv6-1,Gm37327,Ighv5-5,Ighd2-5,Ighd5-4,Ighd6-2,Ighd6-1,Ighd5-6,Gm25747,Ighd5-2,Ighj2,Ighd3-2,Ighd1-1,Ighv5-2,Ighd2-4,Ighj4,Ighd5-8,Gm16968	MantaDEL:7980:0:2:0:0:0	regulatory_region_variant,regulatory_region_ablation&regulatory_region_variant,regulatory_region_ablation&regulatory_region_variant,regulatory_region_ablation&regulatory_region_variant,regulatory_region_ablation&regulatory_region_variant,regulatory_region_ablation&regulatory_region_variant,regulatory_region_ablation&regulatory_region_variant,regulatory_region_ablation&regulatory_region_variant,re…	MODIFIER,MODIFIER,MODIFIER,MODIFIER,MODIFIER,MODIFIER,MODIFIER,MODIFIER,MODIFIER,MODIFIER,MODIFIER,MODIFIER,MODIFIER,MODIFIER,HIGH,HIGH,HIGH,HIGH,HIGH,HIGH,MODIFIER,MODIFIER,HIGH,HIGH,MODIFIER,HIGH,HIGH,HIGH,HIGH,HIGH,MODIFIER,HIGH,MODIFIER,HIGH,HIGH,HIGH,HIGH,HIGH,HIGH,HIGH,MODIFIER,HIGH,HIGH,HIGH,HIGH,HIGH,MODIFIER,HIGH,MODIFIER,HIGH,HIGH,HIGH,HIGH,MODIFIER,HIGH,HIGH	.,.,.,.,.,.,.,.,.,.,.,.,.,.,Ighv5-3,Ighd2-6,Ighd5-1,Ighd2-3,Ighd5-3,Ighv2-2,Gm24022,Ighj3,Ighj1,Ighv5-1,Gm22175,Gm37227,Ighv5-4,Ighv2-1,Ighd2-8,Ighd2-7,Gm24022,Adam6b,Ighv2-3,Ighd5-5,Ighd3-1,Ighd4-1,Ighd5-7,Adam6a,Ighv6-1,Gm37327,Ighv5-5,Ighd2-5,Ighd5-4,Ighd6-2,Ighd6-1,Ighd5-6,Gm25747,Ighd5-2,Ighj2,Ighd3-2,Ighd1-1,Ighv5-2,Ighd2-4,Ighj4,Ighd5-8,Gm16968
6	CACTGTGTT	chr12	113588259	113588267	+	16.9879	4.03e-06	0.0744	CACTGTGTT	Ighd2-4,Ighj4,Ighd3-2,Ighd1-1,Ighv5-2,Ighd5-8,Gm16968,Ighd2-5,Adam6a,Ighd5-7,Gm37327,Ighd5-2,Ighj2,Ighd5-4,Ighd6-1,Ighd6-2,Gm25747,Ighd5-6,Adam6b,Ighd5-5,Ighd3-1,Ighd4-1,Ighj1,Ighd2-6,Ighv5-3,Ighd2-3,Ighd5-1,Ighv2-2,Ighd5-3,Gm24022,Ighj3,Gm24022,Ighd2-7,Ighv5-1,Gm22175,Gm37227,Ighv2-1,Ighd2-8	MantaDEL:7980:0:1:0:0:0	regulatory_region_variant,regulatory_region_ablation&regulatory_region_variant,regulatory_region_ablation&regulatory_region_variant,regulatory_region_ablation&regulatory_region_variant,regulatory_region_ablation&regulatory_region_variant,regulatory_region_ablation&regulatory_region_variant,regulatory_region_ablation&regulatory_region_variant,regulatory_region_ablation&regulatory_region_variant,re…	MODIFIER,MODIFIER,MODIFIER,MODIFIER,MODIFIER,MODIFIER,MODIFIER,MODIFIER,MODIFIER,MODIFIER,MODIFIER,HIGH,MODIFIER,HIGH,HIGH,HIGH,HIGH,HIGH,HIGH,HIGH,HIGH,HIGH,HIGH,HIGH,HIGH,HIGH,HIGH,MODIFIER,HIGH,HIGH,HIGH,HIGH,HIGH,HIGH,HIGH,MODIFIER,HIGH,HIGH,HIGH,HIGH,MODIFIER,MODIFIER,MODIFIER,HIGH,HIGH,MODIFIER,HIGH,HIGH,HIGH	.,.,.,.,.,.,.,.,.,.,.,Ighd2-4,Ighj4,Ighd3-2,Ighd1-1,Ighv5-2,Ighd5-8,Gm16968,Ighd2-5,Adam6a,Ighd5-7,Gm37327,Ighd5-2,Ighj2,Ighd5-4,Ighd6-1,Ighd6-2,Gm25747,Ighd5-6,Adam6b,Ighd5-5,Ighd3-1,Ighd4-1,Ighj1,Ighd2-6,Ighv5-3,Ighd2-3,Ighd5-1,Ighv2-2,Ighd5-3,Gm24022,Ighj3,Gm24022,Ighd2-7,Ighv5-1,Gm22175,Gm37227,Ighv2-1,Ighd2-8
1	CACAGTG	chr12	113588259	113588265	-	13.4606	5.35e-05	0.0856	CACAGTG	Ighd2-4,Ighj4,Ighd3-2,Ighd1-1,Ighv5-2,Ighd5-8,Gm16968,Ighd2-5,Adam6a,Ighd5-7,Gm37327,Ighd5-2,Ighj2,Ighd5-4,Ighd6-1,Ighd6-2,Gm25747,Ighd5-6,Adam6b,Ighd5-5,Ighd3-1,Ighd4-1,Ighj1,Ighd2-6,Ighv5-3,Ighd2-3,Ighd5-1,Ighv2-2,Ighd5-3,Gm24022,Ighj3,Gm24022,Ighd2-7,Ighv5-1,Gm22175,Gm37227,Ighv2-1,Ighd2-8	MantaDEL:7980:0:1:0:0:0	regulatory_region_variant,regulatory_region_ablation&regulatory_region_variant,regulatory_region_ablation&regulatory_region_variant,regulatory_region_ablation&regulatory_region_variant,regulatory_region_ablation&regulatory_region_variant,regulatory_region_ablation&regulatory_region_variant,regulatory_region_ablation&regulatory_region_variant,regulatory_region_ablation&regulatory_region_variant,re…	MODIFIER,MODIFIER,MODIFIER,MODIFIER,MODIFIER,MODIFIER,MODIFIER,MODIFIER,MODIFIER,MODIFIER,MODIFIER,HIGH,MODIFIER,HIGH,HIGH,HIGH,HIGH,HIGH,HIGH,HIGH,HIGH,HIGH,HIGH,HIGH,HIGH,HIGH,HIGH,MODIFIER,HIGH,HIGH,HIGH,HIGH,HIGH,HIGH,HIGH,MODIFIER,HIGH,HIGH,HIGH,HIGH,MODIFIER,MODIFIER,MODIFIER,HIGH,HIGH,MODIFIER,HIGH,HIGH,HIGH	.,.,.,.,.,.,.,.,.,.,.,Ighd2-4,Ighj4,Ighd3-2,Ighd1-1,Ighv5-2,Ighd5-8,Gm16968,Ighd2-5,Adam6a,Ighd5-7,Gm37327,Ighd5-2,Ighj2,Ighd5-4,Ighd6-1,Ighd6-2,Gm25747,Ighd5-6,Adam6b,Ighd5-5,Ighd3-1,Ighd4-1,Ighj1,Ighd2-6,Ighv5-3,Ighd2-3,Ighd5-1,Ighv2-2,Ighd5-3,Gm24022,Ighj3,Gm24022,Ighd2-7,Ighv5-1,Gm22175,Gm37227,Ighv2-1,Ighd2-8
85	CACAGTAAT	chr12	113588273	113588281	+	16.7091	4.91e-06	0.0912	CACAGTAAT	Ighd2-4,Ighj4,Ighd3-2,Ighd1-1,Ighv5-2,Ighd5-8,Gm16968,Ighd2-5,Adam6a,Ighd5-7,Gm37327,Ighd5-2,Ighj2,Ighd5-4,Ighd6-1,Ighd6-2,Gm25747,Ighd5-6,Adam6b,Ighd5-5,Ighd3-1,Ighd4-1,Ighj1,Ighd2-6,Ighv5-3,Ighd2-3,Ighd5-1,Ighv2-2,Ighd5-3,Gm24022,Ighj3,Gm24022,Ighd2-7,Ighv5-1,Gm22175,Gm37227,Ighv2-1,Ighd2-8	MantaDEL:7980:0:1:0:0:0	regulatory_region_variant,regulatory_region_ablation&regulatory_region_variant,regulatory_region_ablation&regulatory_region_variant,regulatory_region_ablation&regulatory_region_variant,regulatory_region_ablation&regulatory_region_variant,regulatory_region_ablation&regulatory_region_variant,regulatory_region_ablation&regulatory_region_variant,regulatory_region_ablation&regulatory_region_variant,re…	MODIFIER,MODIFIER,MODIFIER,MODIFIER,MODIFIER,MODIFIER,MODIFIER,MODIFIER,MODIFIER,MODIFIER,MODIFIER,HIGH,MODIFIER,HIGH,HIGH,HIGH,HIGH,HIGH,HIGH,HIGH,HIGH,HIGH,HIGH,HIGH,HIGH,HIGH,HIGH,MODIFIER,HIGH,HIGH,HIGH,HIGH,HIGH,HIGH,HIGH,MODIFIER,HIGH,HIGH,HIGH,HIGH,MODIFIER,MODIFIER,MODIFIER,HIGH,HIGH,MODIFIER,HIGH,HIGH,HIGH	.,.,.,.,.,.,.,.,.,.,.,Ighd2-4,Ighj4,Ighd3-2,Ighd1-1,Ighv5-2,Ighd5-8,Gm16968,Ighd2-5,Adam6a,Ighd5-7,Gm37327,Ighd5-2,Ighj2,Ighd5-4,Ighd6-1,Ighd6-2,Gm25747,Ighd5-6,Adam6b,Ighd5-5,Ighd3-1,Ighd4-1,Ighj1,Ighd2-6,Ighv5-3,Ighd2-3,Ighd5-1,Ighv2-2,Ighd5-3,Gm24022,Ighj3,Gm24022,Ighd2-7,Ighv5-1,Gm22175,Gm37227,Ighv2-1,Ighd2-8
233	CACAATGAG	chr12	113611174	113611182	-	16.9879	4.03e-06	0.226	CACAATGAG	Ighv5-3,Ighd2-6,Ighd5-1,Ighd2-3,Ighd5-3,Ighv2-2,Gm24022,Ighj3,Ighj1,Ighv5-1,Gm22175,Gm37227,Ighv5-4,Ighv2-1,Ighd2-8,Ighd2-7,Gm24022,Adam6b,Ighv2-3,Ighd5-5,Ighd3-1,Ighd4-1,Ighd5-7,Adam6a,Ighv6-1,Gm37327,Ighv5-5,Ighd2-5,Ighd5-4,Ighd6-2,Ighd6-1,Ighd5-6,Gm25747,Ighd5-2,Ighj2,Ighd3-2,Ighd1-1,Ighv5-2,Ighd2-4,Ighj4,Ighd5-8,Gm16968	MantaDEL:7980:0:2:0:0:0	regulatory_region_variant,regulatory_region_ablation&regulatory_region_variant,regulatory_region_ablation&regulatory_region_variant,regulatory_region_ablation&regulatory_region_variant,regulatory_region_ablation&regulatory_region_variant,regulatory_region_ablation&regulatory_region_variant,regulatory_region_ablation&regulatory_region_variant,regulatory_region_ablation&regulatory_region_variant,re…	MODIFIER,MODIFIER,MODIFIER,MODIFIER,MODIFIER,MODIFIER,MODIFIER,MODIFIER,MODIFIER,MODIFIER,MODIFIER,MODIFIER,MODIFIER,MODIFIER,HIGH,HIGH,HIGH,HIGH,HIGH,HIGH,MODIFIER,MODIFIER,HIGH,HIGH,MODIFIER,HIGH,HIGH,HIGH,HIGH,HIGH,MODIFIER,HIGH,MODIFIER,HIGH,HIGH,HIGH,HIGH,HIGH,HIGH,HIGH,MODIFIER,HIGH,HIGH,HIGH,HIGH,HIGH,MODIFIER,HIGH,MODIFIER,HIGH,HIGH,HIGH,HIGH,MODIFIER,HIGH,HIGH	.,.,.,.,.,.,.,.,.,.,.,.,.,.,Ighv5-3,Ighd2-6,Ighd5-1,Ighd2-3,Ighd5-3,Ighv2-2,Gm24022,Ighj3,Ighj1,Ighv5-1,Gm22175,Gm37227,Ighv5-4,Ighv2-1,Ighd2-8,Ighd2-7,Gm24022,Adam6b,Ighv2-3,Ighd5-5,Ighd3-1,Ighd4-1,Ighd5-7,Adam6a,Ighv6-1,Gm37327,Ighv5-5,Ighd2-5,Ighd5-4,Ighd6-2,Ighd6-1,Ighd5-6,Gm25747,Ighd5-2,Ighj2,Ighd3-2,Ighd1-1,Ighv5-2,Ighd2-4,Ighj4,Ighd5-8,Gm16968
91	CACAGTAGT	chr12	113611190	113611198	+	16.9879	4.03e-06	0.226	CACAGTAGT	Ighv5-3,Ighd2-6,Ighd5-1,Ighd2-3,Ighd5-3,Ighv2-2,Gm24022,Ighj3,Ighj1,Ighv5-1,Gm22175,Gm37227,Ighv5-4,Ighv2-1,Ighd2-8,Ighd2-7,Gm24022,Adam6b,Ighv2-3,Ighd5-5,Ighd3-1,Ighd4-1,Ighd5-7,Adam6a,Ighv6-1,Gm37327,Ighv5-5,Ighd2-5,Ighd5-4,Ighd6-2,Ighd6-1,Ighd5-6,Gm25747,Ighd5-2,Ighj2,Ighd3-2,Ighd1-1,Ighv5-2,Ighd2-4,Ighj4,Ighd5-8,Gm16968	MantaDEL:7980:0:2:0:0:0	regulatory_region_variant,regulatory_region_ablation&regulatory_region_variant,regulatory_region_ablation&regulatory_region_variant,regulatory_region_ablation&regulatory_region_variant,regulatory_region_ablation&regulatory_region_variant,regulatory_region_ablation&regulatory_region_variant,regulatory_region_ablation&regulatory_region_variant,regulatory_region_ablation&regulatory_region_variant,re…	MODIFIER,MODIFIER,MODIFIER,MODIFIER,MODIFIER,MODIFIER,MODIFIER,MODIFIER,MODIFIER,MODIFIER,MODIFIER,MODIFIER,MODIFIER,MODIFIER,HIGH,HIGH,HIGH,HIGH,HIGH,HIGH,MODIFIER,MODIFIER,HIGH,HIGH,MODIFIER,HIGH,HIGH,HIGH,HIGH,HIGH,MODIFIER,HIGH,MODIFIER,HIGH,HIGH,HIGH,HIGH,HIGH,HIGH,HIGH,MODIFIER,HIGH,HIGH,HIGH,HIGH,HIGH,MODIFIER,HIGH,MODIFIER,HIGH,HIGH,HIGH,HIGH,MODIFIER,HIGH,HIGH	.,.,.,.,.,.,.,.,.,.,.,.,.,.,Ighv5-3,Ighd2-6,Ighd5-1,Ighd2-3,Ighd5-3,Ighv2-2,Gm24022,Ighj3,Ighj1,Ighv5-1,Gm22175,Gm37227,Ighv5-4,Ighv2-1,Ighd2-8,Ighd2-7,Gm24022,Adam6b,Ighv2-3,Ighd5-5,Ighd3-1,Ighd4-1,Ighd5-7,Adam6a,Ighv6-1,Gm37327,Ighv5-5,Ighd2-5,Ighd5-4,Ighd6-2,Ighd6-1,Ighd5-6,Gm25747,Ighd5-2,Ighj2,Ighd3-2,Ighd1-1,Ighv5-2,Ighd2-4,Ighj4,Ighd5-8,Gm16968
138	CACTGTCAT	chr13	119600271	119600279	-	16.9879	4.03e-06	0.224	CACTGTCAT	1700074H08Rik,Tmem267,Hmgcs1,Gm48342,Ccl28,Gm48265,Gm48300	MantaDUP:TANDEM:23:649:668:0:3:0	regulatory_region_variant,regulatory_region_amplification&regulatory_region_variant,regulatory_region_amplification&regulatory_region_variant,regulatory_region_amplification&regulatory_region_variant,regulatory_region_amplification&regulatory_region_variant,regulatory_region_amplification&regulatory_region_variant,regulatory_region_amplification&regulatory_region_variant,regulatory_region_amplifi…	MODIFIER,MODIFIER,MODIFIER,MODIFIER,MODIFIER,MODIFIER,MODIFIER,MODIFIER,MODIFIER,MODIFIER,MODIFIER,MODIFIER,MODIFIER,MODIFIER,MODIFIER,MODIFIER,MODIFIER,MODIFIER,MODIFIER,MODIFIER,MODIFIER,MODIFIER,MODIFIER,MODIFIER,MODIFIER,MODIFIER,MODIFIER,MODIFIER,MODIFIER,MODIFIER,MODIFIER,MODIFIER,MODIFIER,HIGH,LOW,MODIFIER,MODIFIER,HIGH,HIGH,HIGH	.,.,.,.,.,.,.,.,.,.,.,.,.,.,.,.,.,.,.,.,.,.,.,.,.,.,.,.,.,.,.,.,.,1700074H08Rik,Tmem267,Hmgcs1,Gm48342,Ccl28,Gm48265,Gm48300
119	CACAGTCAT	chr13	119600302	119600310	-	16.9879	4.03e-06	0.0747	CACAGTCAT	1700074H08Rik,Tmem267,Hmgcs1,Gm48342,Ccl28,Gm48265,Gm48300	MantaDUP:TANDEM:23:649:668:0:3:0	regulatory_region_variant,regulatory_region_amplification&regulatory_region_variant,regulatory_region_amplification&regulatory_region_variant,regulatory_region_amplification&regulatory_region_variant,regulatory_region_amplification&regulatory_region_variant,regulatory_region_amplification&regulatory_region_variant,regulatory_region_amplification&regulatory_region_variant,regulatory_region_amplifi…	MODIFIER,MODIFIER,MODIFIER,MODIFIER,MODIFIER,MODIFIER,MODIFIER,MODIFIER,MODIFIER,MODIFIER,MODIFIER,MODIFIER,MODIFIER,MODIFIER,MODIFIER,MODIFIER,MODIFIER,MODIFIER,MODIFIER,MODIFIER,MODIFIER,MODIFIER,MODIFIER,MODIFIER,MODIFIER,MODIFIER,MODIFIER,MODIFIER,MODIFIER,MODIFIER,MODIFIER,MODIFIER,MODIFIER,HIGH,LOW,MODIFIER,MODIFIER,HIGH,HIGH,HIGH	.,.,.,.,.,.,.,.,.,.,.,.,.,.,.,.,.,.,.,.,.,.,.,.,.,.,.,.,.,.,.,.,.,1700074H08Rik,Tmem267,Hmgcs1,Gm48342,Ccl28,Gm48265,Gm48300
147	CACAATCAT	chr13	119600424	119600432	-	16.7091	4.91e-06	0.135	CACAATCAT	1700074H08Rik,Tmem267,Hmgcs1,Gm48342,Ccl28,Gm48265,Gm48300	MantaDUP:TANDEM:23:649:668:0:3:0	regulatory_region_variant,regulatory_region_amplification&regulatory_region_variant,regulatory_region_amplification&regulatory_region_variant,regulatory_region_amplification&regulatory_region_variant,regulatory_region_amplification&regulatory_region_variant,regulatory_region_amplification&regulatory_region_variant,regulatory_region_amplification&regulatory_region_variant,regulatory_region_amplifi…	MODIFIER,MODIFIER,MODIFIER,MODIFIER,MODIFIER,MODIFIER,MODIFIER,MODIFIER,MODIFIER,MODIFIER,MODIFIER,MODIFIER,MODIFIER,MODIFIER,MODIFIER,MODIFIER,MODIFIER,MODIFIER,MODIFIER,MODIFIER,MODIFIER,MODIFIER,MODIFIER,MODIFIER,MODIFIER,MODIFIER,MODIFIER,MODIFIER,MODIFIER,MODIFIER,MODIFIER,MODIFIER,MODIFIER,HIGH,LOW,MODIFIER,MODIFIER,HIGH,HIGH,HIGH	.,.,.,.,.,.,.,.,.,.,.,.,.,.,.,.,.,.,.,.,.,.,.,.,.,.,.,.,.,.,.,.,.,1700074H08Rik,Tmem267,Hmgcs1,Gm48342,Ccl28,Gm48265,Gm48300
46	CACAGTGAA	chr14	54113458	54113466	-	16.9879	4.03e-06	0.118	CACAGTGAA	Trdj1,Gm23704,Trdd1,Trdd2,Gm30275	MantaDEL:3275:0:2:0:0:0	regulatory_region_ablation&regulatory_region_variant,regulatory_region_ablation&regulatory_region_variant,regulatory_region_variant,upstream_gene_variant,transcript_ablation,transcript_ablation,transcript_ablation,intron_variant&non_coding_transcript_variant&feature_truncation	MODIFIER,MODIFIER,MODIFIER,MODIFIER,HIGH,HIGH,HIGH,MODIFIER	.,.,.,Trdj1,Gm23704,Trdd1,Trdd2,Gm30275
7	CACTGTGAT	chr14	54113460	54113468	+	16.9879	4.03e-06	0.107	CACTGTGAT	Trdj1,Gm23704,Trdd1,Trdd2,Gm30275	MantaDEL:3275:0:2:0:0:0	regulatory_region_ablation&regulatory_region_variant,regulatory_region_ablation&regulatory_region_variant,regulatory_region_variant,upstream_gene_variant,transcript_ablation,transcript_ablation,transcript_ablation,intron_variant&non_coding_transcript_variant&feature_truncation	MODIFIER,MODIFIER,MODIFIER,MODIFIER,HIGH,HIGH,HIGH,MODIFIER	.,.,.,Trdj1,Gm23704,Trdd1,Trdd2,Gm30275
1	CACAGTG	chr14	54113460	54113466	-	13.4606	5.35e-05	0.0856	CACAGTG	Trdj1,Gm23704,Trdd1,Trdd2,Gm30275	MantaDEL:3275:0:2:0:0:0	regulatory_region_ablation&regulatory_region_variant,regulatory_region_ablation&regulatory_region_variant,regulatory_region_variant,upstream_gene_variant,transcript_ablation,transcript_ablation,transcript_ablation,intron_variant&non_coding_transcript_variant&feature_truncation	MODIFIER,MODIFIER,MODIFIER,MODIFIER,HIGH,HIGH,HIGH,MODIFIER	.,.,.,Trdj1,Gm23704,Trdd1,Trdd2,Gm30275
4	CACAGTGCT	chr16	92825597	92825605	-	17.2667	3.31e-06	0.0618	CACAGTGCT	Runx1	MantaDEL:6820:0:1:0:0:0	regulatory_region_variant,regulatory_region_ablation&regulatory_region_variant,regulatory_region_ablation&regulatory_region_variant,regulatory_region_ablation&regulatory_region_variant,regulatory_region_ablation&regulatory_region_variant,regulatory_region_ablation&regulatory_region_variant,regulatory_region_ablation&regulatory_region_variant,regulatory_region_ablation&regulatory_region_variant,re…	MODIFIER,MODIFIER,MODIFIER,MODIFIER,MODIFIER,MODIFIER,MODIFIER,MODIFIER,MODIFIER,MODIFIER,MODIFIER,MODIFIER,MODIFIER,MODIFIER,MODIFIER,MODIFIER,MODIFIER,MODIFIER,MODIFIER,MODIFIER,MODIFIER,MODIFIER,MODIFIER,MODIFIER,MODIFIER,MODIFIER,MODIFIER,MODIFIER,MODIFIER,MODIFIER,MODIFIER,MODIFIER,MODIFIER,MODIFIER,MODIFIER	.,.,.,.,.,.,.,.,.,.,.,.,.,.,.,.,.,.,.,.,.,.,.,.,.,.,.,.,.,.,.,.,.,.,Runx1
226	CACTGTGGA	chr16	92825599	92825607	+	17.2667	3.31e-06	0.0927	CACTGTGGA	Runx1	MantaDEL:6820:0:1:0:0:0	regulatory_region_variant,regulatory_region_ablation&regulatory_region_variant,regulatory_region_ablation&regulatory_region_variant,regulatory_region_ablation&regulatory_region_variant,regulatory_region_ablation&regulatory_region_variant,regulatory_region_ablation&regulatory_region_variant,regulatory_region_ablation&regulatory_region_variant,regulatory_region_ablation&regulatory_region_variant,re…	MODIFIER,MODIFIER,MODIFIER,MODIFIER,MODIFIER,MODIFIER,MODIFIER,MODIFIER,MODIFIER,MODIFIER,MODIFIER,MODIFIER,MODIFIER,MODIFIER,MODIFIER,MODIFIER,MODIFIER,MODIFIER,MODIFIER,MODIFIER,MODIFIER,MODIFIER,MODIFIER,MODIFIER,MODIFIER,MODIFIER,MODIFIER,MODIFIER,MODIFIER,MODIFIER,MODIFIER,MODIFIER,MODIFIER,MODIFIER,MODIFIER	.,.,.,.,.,.,.,.,.,.,.,.,.,.,.,.,.,.,.,.,.,.,.,.,.,.,.,.,.,.,.,.,.,.,Runx1
1	CACAGTG	chr16	92825599	92825605	-	13.4606	5.35e-05	0.0856	CACAGTG	Runx1	MantaDEL:6820:0:1:0:0:0	regulatory_region_variant,regulatory_region_ablation&regulatory_region_variant,regulatory_region_ablation&regulatory_region_variant,regulatory_region_ablation&regulatory_region_variant,regulatory_region_ablation&regulatory_region_variant,regulatory_region_ablation&regulatory_region_variant,regulatory_region_ablation&regulatory_region_variant,regulatory_region_ablation&regulatory_region_variant,re…	MODIFIER,MODIFIER,MODIFIER,MODIFIER,MODIFIER,MODIFIER,MODIFIER,MODIFIER,MODIFIER,MODIFIER,MODIFIER,MODIFIER,MODIFIER,MODIFIER,MODIFIER,MODIFIER,MODIFIER,MODIFIER,MODIFIER,MODIFIER,MODIFIER,MODIFIER,MODIFIER,MODIFIER,MODIFIER,MODIFIER,MODIFIER,MODIFIER,MODIFIER,MODIFIER,MODIFIER,MODIFIER,MODIFIER,MODIFIER,MODIFIER	.,.,.,.,.,.,.,.,.,.,.,.,.,.,.,.,.,.,.,.,.,.,.,.,.,.,.,.,.,.,.,.,.,.,Runx1
164	CACTTTGCT	chr18	38819366	38819374	-	16.9879	4.03e-06	0.113	CACTTTGCT	Arhgap26	MantaDUP:TANDEM:2709:0:1:0:0:0	regulatory_region_amplification&regulatory_region_variant,regulatory_region_amplification&regulatory_region_variant,regulatory_region_amplification&regulatory_region_variant,regulatory_region_amplification&regulatory_region_variant,regulatory_region_amplification&regulatory_region_variant,regulatory_region_amplification&regulatory_region_variant,regulatory_region_amplification&regulatory_region_v…	MODIFIER,MODIFIER,MODIFIER,MODIFIER,MODIFIER,MODIFIER,MODIFIER,MODIFIER,MODIFIER,MODIFIER,MODIFIER	.,.,.,.,.,.,.,.,.,.,Arhgap26
230	CACCATGTG	chr4	32116767	32116775	+	17.2667	3.31e-06	0.0618	caccatgtg	.	MantaDEL:2137:0:0:0:0:0	intergenic_variant	MODIFIER	.
30	CACAGTGGT	chr4	32132033	32132041	-	17.2667	3.31e-06	0.167	CACAGTGGT	.	MantaDEL:2119:0:0:0:0:1	regulatory_region_variant,intergenic_variant	MODIFIER,MODIFIER	.,.
7	CACTGTGAT	chr4	32132035	32132043	+	16.9879	4.03e-06	0.107	CACTGTGAT	.	MantaDEL:2119:0:0:0:0:1	regulatory_region_variant,intergenic_variant	MODIFIER,MODIFIER	.,.
1	CACAGTG	chr4	32132035	32132041	-	13.4606	5.35e-05	0.0856	CACAGTG	.	MantaDEL:2119:0:0:0:0:1	regulatory_region_variant,intergenic_variant	MODIFIER,MODIFIER	.,.
230	CACCATGTG	chr4	32132240	32132248	+	17.2667	3.31e-06	0.0618	caccatgtg	.	MantaDEL:2119:0:0:0:0:1	regulatory_region_variant,intergenic_variant	MODIFIER,MODIFIER	.,.
35	CACTGTAAT	chr4	32185440	32185448	+	16.7091	4.91e-06	0.274	CACTGTAAT	.	MantaDEL:2204:0:0:0:0:0	intergenic_variant	MODIFIER	.
70	CACAATGAA	chr4	38293253	38293261	+	16.7091	4.91e-06	0.136	CACAATGAA	.	MantaDEL:2783:0:0:0:0:0	intergenic_variant	MODIFIER	.
199	CACTATGCC	chr4	38427921	38427929	+	17.2667	3.31e-06	0.0928	CACTATGCC	.	MantaDEL:2788:0:0:2:0:0	regulatory_region_ablation&regulatory_region_variant,intergenic_variant	MODIFIER,MODIFIER	.,.
234	CACTATTGT	chr4	38436639	38436647	+	16.7091	4.91e-06	0.275	cactattgt	.	MantaDEL:2824:0:0:0:1:0	intergenic_variant	MODIFIER	.
70	CACAATGAA	chr4	38641806	38641814	-	16.7091	4.91e-06	0.136	CACAATGAA	Gm12381	MantaDEL:2701:0:0:0:0:1	intron_variant&non_coding_transcript_variant	MODIFIER	Gm12381
230	CACCATGTG	chr4	38983347	38983355	-	17.2667	3.31e-06	0.0618	CACCATGTG	.	MantaDEL:2964:0:0:0:0:0	intergenic_variant	MODIFIER	.
176	CACATTAAT	chr4	39146625	39146633	+	16.4303	5.98e-06	0.159	CACATTAAT	.	MantaINS:2911:0:0:0:0:0	intergenic_variant	MODIFIER	.
229	CACTTCATT	chr4	39146641	39146649	-	16.7091	4.91e-06	0.132	CACTTCATT	.	MantaINS:2911:0:0:0:0:0	intergenic_variant	MODIFIER	.
199	CACTATGCC	chr4	39220579	39220587	-	17.2667	3.31e-06	0.0928	CACTATGCC	.	MantaDEL:3016:0:0:0:0:0	intergenic_variant	MODIFIER	.
106	CACAATAGT	chr4	39658289	39658297	-	16.7091	4.91e-06	0.274	CACAATAGT	.	MantaDEL:3200:0:1:0:0:1	intergenic_variant	MODIFIER	.
49	CACAGTGAC	chr4	39755033	39755041	-	17.2667	3.31e-06	0.161	CACAGTGAC	.	MantaDEL:3183:0:1:0:0:0	intergenic_variant	MODIFIER	.
137	CACTGTGCA	chr4	39755035	39755043	+	17.2667	3.31e-06	0.185	cactgtgca	.	MantaDEL:3183:0:1:0:0:0	intergenic_variant	MODIFIER	.
1	CACAGTG	chr4	39755035	39755041	-	13.4606	5.35e-05	0.0856	CACAGTG	.	MantaDEL:3183:0:1:0:0:0	intergenic_variant	MODIFIER	.
147	CACAATCAT	chr4	39755062	39755070	+	16.7091	4.91e-06	0.135	cacaatcat	.	MantaDEL:3183:0:1:0:0:0	intergenic_variant	MODIFIER	.
165	CACAGTGTC	chr4	39780932	39780940	-	17.2667	3.31e-06	0.184	CACAGTGTC	.	MantaDEL:3187:0:1:0:0:0	intergenic_variant	MODIFIER	.
140	CACTGTGTG	chr4	39780934	39780942	+	17.2667	3.31e-06	0.0115	CACTGTGTG	.	MantaDEL:3187:0:1:0:0:0	intergenic_variant	MODIFIER	.
1	CACAGTG	chr4	39780934	39780940	-	13.4606	5.35e-05	0.0856	CACAGTG	.	MantaDEL:3187:0:1:0:0:0	intergenic_variant	MODIFIER	.
223	CACAGTAAA	chr4	44653754	44653762	+	16.7091	4.91e-06	0.271	cacagtaaa	Gm12463,4930517J16Rik,Pax5,Zcchc7,Gm12462,5730488B01Rik	MantaDEL:4232:0:1:0:0:0	regulatory_region_ablation&regulatory_region_variant,regulatory_region_ablation&regulatory_region_variant,regulatory_region_ablation&regulatory_region_variant,regulatory_region_ablation&regulatory_region_variant,regulatory_region_ablation&regulatory_region_variant,regulatory_region_ablation&regulatory_region_variant,regulatory_region_ablation&regulatory_region_variant,regulatory_region_ablation&r…	MODIFIER,MODIFIER,MODIFIER,MODIFIER,MODIFIER,MODIFIER,MODIFIER,MODIFIER,MODIFIER,MODIFIER,MODIFIER,MODIFIER,MODIFIER,MODIFIER,MODIFIER,MODIFIER,MODIFIER,MODIFIER,MODIFIER,MODIFIER,MODIFIER,MODIFIER,MODIFIER,MODIFIER,MODIFIER,MODIFIER,MODIFIER,MODIFIER,MODIFIER,HIGH,HIGH,LOW,LOW,HIGH,HIGH	.,.,.,.,.,.,.,.,.,.,.,.,.,.,.,.,.,.,.,.,.,.,.,.,.,.,.,.,.,Gm12463,4930517J16Rik,Pax5,Zcchc7,Gm12462,5730488B01Rik
172	CACAGTGTG	chr5	25354422	25354430	-	17.2667	3.31e-06	0.0888	CACAGTGTG	Kmt2c	MantaDEL:1570:2:3:0:0:0	splice_acceptor_variant&splice_donor_5th_base_variant&splice_polypyrimidine_tract_variant&coding_sequence_variant&intron_variant	HIGH	Kmt2c
1	CACAGTG	chr5	25354424	25354430	-	13.4606	5.35e-05	0.0856	CACAGTG	Kmt2c	MantaDEL:1570:2:3:0:0:0	splice_acceptor_variant&splice_donor_5th_base_variant&splice_polypyrimidine_tract_variant&coding_sequence_variant&intron_variant	HIGH	Kmt2c
5	CACAGTGAT	chr6	67840266	67840274	+	16.9879	4.03e-06	0.00982	CACAGTGAT	Igkv11-125,Igkv9-128,Gm9729,Gm25910,Igkv17-127,Igkv9-124,Igkv9-123,Igkv9-129,Igkv14-126,Igkv14-126-1	MantaDEL:4063:0:1:0:1:0	regulatory_region_ablation&regulatory_region_variant,regulatory_region_ablation&regulatory_region_variant,regulatory_region_ablation&regulatory_region_variant,regulatory_region_ablation&regulatory_region_variant,regulatory_region_ablation&regulatory_region_variant,regulatory_region_ablation&regulatory_region_variant,regulatory_region_ablation&regulatory_region_variant,transcript_ablation,transcri…	MODIFIER,MODIFIER,MODIFIER,MODIFIER,MODIFIER,MODIFIER,MODIFIER,HIGH,HIGH,HIGH,HIGH,HIGH,HIGH,HIGH,HIGH,HIGH,HIGH	.,.,.,.,.,.,.,Igkv11-125,Igkv9-128,Gm9729,Gm25910,Igkv17-127,Igkv9-124,Igkv9-123,Igkv9-129,Igkv14-126,Igkv14-126-1
1	CACAGTG	chr6	67840266	67840272	+	13.4606	5.35e-05	0.0856	CACAGTG	Igkv11-125,Igkv9-128,Gm9729,Gm25910,Igkv17-127,Igkv9-124,Igkv9-123,Igkv9-129,Igkv14-126,Igkv14-126-1	MantaDEL:4063:0:1:0:1:0	regulatory_region_ablation&regulatory_region_variant,regulatory_region_ablation&regulatory_region_variant,regulatory_region_ablation&regulatory_region_variant,regulatory_region_ablation&regulatory_region_variant,regulatory_region_ablation&regulatory_region_variant,regulatory_region_ablation&regulatory_region_variant,regulatory_region_ablation&regulatory_region_variant,transcript_ablation,transcri…	MODIFIER,MODIFIER,MODIFIER,MODIFIER,MODIFIER,MODIFIER,MODIFIER,HIGH,HIGH,HIGH,HIGH,HIGH,HIGH,HIGH,HIGH,HIGH,HIGH	.,.,.,.,.,.,.,Igkv11-125,Igkv9-128,Gm9729,Gm25910,Igkv17-127,Igkv9-124,Igkv9-123,Igkv9-129,Igkv14-126,Igkv14-126-1
5	CACAGTGAT	chr6	67914052	67914060	+	16.9879	4.03e-06	0.00982	CACAGTGAT	Igkv11-125,Igkv9-124	MantaDEL:4665:0:1:0:0:0	regulatory_region_variant,stop_lost&coding_sequence_variant&3_prime_UTR_variant&feature_truncation,downstream_gene_variant	MODIFIER,HIGH,MODIFIER	.,Igkv11-125,Igkv9-124
1	CACAGTG	chr6	67914052	67914058	+	13.4606	5.35e-05	0.0856	CACAGTG	Igkv11-125,Igkv9-124	MantaDEL:4665:0:1:0:0:0	regulatory_region_variant,stop_lost&coding_sequence_variant&3_prime_UTR_variant&feature_truncation,downstream_gene_variant	MODIFIER,HIGH,MODIFIER	.,Igkv11-125,Igkv9-124
5	CACAGTGAT	chr6	67942064	67942072	-	16.9879	4.03e-06	0.00982	CACAGTGAT	Igkv11-125,Igkv9-124	MantaDEL:4665:0:1:0:0:0	regulatory_region_variant,stop_lost&coding_sequence_variant&3_prime_UTR_variant&feature_truncation,downstream_gene_variant	MODIFIER,HIGH,MODIFIER	.,Igkv11-125,Igkv9-124
1	CACAGTG	chr6	67942066	67942072	-	13.4606	5.35e-05	0.0856	CACAGTG	Igkv11-125,Igkv9-124	MantaDEL:4665:0:1:0:0:0	regulatory_region_variant,stop_lost&coding_sequence_variant&3_prime_UTR_variant&feature_truncation,downstream_gene_variant	MODIFIER,HIGH,MODIFIER	.,Igkv11-125,Igkv9-124
164	CACTTTGCT	chr6	67954183	67954191	+	16.9879	4.03e-06	0.113	CACTTTGCT	Igkv11-125,Igkv9-128,Gm9729,Gm25910,Igkv17-127,Igkv9-124,Igkv9-123,Igkv9-129,Igkv14-126,Igkv14-126-1	MantaDEL:4063:0:1:0:1:0	regulatory_region_ablation&regulatory_region_variant,regulatory_region_ablation&regulatory_region_variant,regulatory_region_ablation&regulatory_region_variant,regulatory_region_ablation&regulatory_region_variant,regulatory_region_ablation&regulatory_region_variant,regulatory_region_ablation&regulatory_region_variant,regulatory_region_ablation&regulatory_region_variant,transcript_ablation,transcri…	MODIFIER,MODIFIER,MODIFIER,MODIFIER,MODIFIER,MODIFIER,MODIFIER,HIGH,HIGH,HIGH,HIGH,HIGH,HIGH,HIGH,HIGH,HIGH,HIGH	.,.,.,.,.,.,.,Igkv11-125,Igkv9-128,Gm9729,Gm25910,Igkv17-127,Igkv9-124,Igkv9-123,Igkv9-129,Igkv14-126,Igkv14-126-1
5	CACAGTGAT	chr6	67954218	67954226	-	16.9879	4.03e-06	0.00982	CACAGTGAT	Igkv11-125,Igkv9-128,Gm9729,Gm25910,Igkv17-127,Igkv9-124,Igkv9-123,Igkv9-129,Igkv14-126,Igkv14-126-1	MantaDEL:4063:0:1:0:1:0	regulatory_region_ablation&regulatory_region_variant,regulatory_region_ablation&regulatory_region_variant,regulatory_region_ablation&regulatory_region_variant,regulatory_region_ablation&regulatory_region_variant,regulatory_region_ablation&regulatory_region_variant,regulatory_region_ablation&regulatory_region_variant,regulatory_region_ablation&regulatory_region_variant,transcript_ablation,transcri…	MODIFIER,MODIFIER,MODIFIER,MODIFIER,MODIFIER,MODIFIER,MODIFIER,HIGH,HIGH,HIGH,HIGH,HIGH,HIGH,HIGH,HIGH,HIGH,HIGH	.,.,.,.,.,.,.,Igkv11-125,Igkv9-128,Gm9729,Gm25910,Igkv17-127,Igkv9-124,Igkv9-123,Igkv9-129,Igkv14-126,Igkv14-126-1
1	CACAGTG	chr6	67954220	67954226	-	13.4606	5.35e-05	0.0856	CACAGTG	Igkv11-125,Igkv9-128,Gm9729,Gm25910,Igkv17-127,Igkv9-124,Igkv9-123,Igkv9-129,Igkv14-126,Igkv14-126-1	MantaDEL:4063:0:1:0:1:0	regulatory_region_ablation&regulatory_region_variant,regulatory_region_ablation&regulatory_region_variant,regulatory_region_ablation&regulatory_region_variant,regulatory_region_ablation&regulatory_region_variant,regulatory_region_ablation&regulatory_region_variant,regulatory_region_ablation&regulatory_region_variant,regulatory_region_ablation&regulatory_region_variant,transcript_ablation,transcri…	MODIFIER,MODIFIER,MODIFIER,MODIFIER,MODIFIER,MODIFIER,MODIFIER,HIGH,HIGH,HIGH,HIGH,HIGH,HIGH,HIGH,HIGH,HIGH,HIGH	.,.,.,.,.,.,.,Igkv11-125,Igkv9-128,Gm9729,Gm25910,Igkv17-127,Igkv9-124,Igkv9-123,Igkv9-129,Igkv14-126,Igkv14-126-1
5	CACAGTGAT	chr6	68056810	68056818	+	16.9879	4.03e-06	0.00982	CACAGTGAT	Igkv1-117,Gm43739,Igkv14-118-1,Gm5309,Igkv9-119,Igkv14-118-2,Igkv11-118	MantaDEL:4624:0:1:0:0:0	regulatory_region_ablation&regulatory_region_variant,regulatory_region_ablation&regulatory_region_variant,regulatory_region_ablation&regulatory_region_variant,regulatory_region_ablation&regulatory_region_variant,transcript_ablation,transcript_ablation,transcript_ablation,transcript_ablation,non_coding_transcript_exon_variant&feature_truncation,transcript_ablation,transcript_ablation	MODIFIER,MODIFIER,MODIFIER,MODIFIER,HIGH,HIGH,HIGH,HIGH,MODIFIER,HIGH,HIGH	.,.,.,.,Igkv1-117,Gm43739,Igkv14-118-1,Gm5309,Igkv9-119,Igkv14-118-2,Igkv11-118
1	CACAGTG	chr6	68056810	68056816	+	13.4606	5.35e-05	0.0856	CACAGTG	Igkv1-117,Gm43739,Igkv14-118-1,Gm5309,Igkv9-119,Igkv14-118-2,Igkv11-118	MantaDEL:4624:0:1:0:0:0	regulatory_region_ablation&regulatory_region_variant,regulatory_region_ablation&regulatory_region_variant,regulatory_region_ablation&regulatory_region_variant,regulatory_region_ablation&regulatory_region_variant,transcript_ablation,transcript_ablation,transcript_ablation,transcript_ablation,non_coding_transcript_exon_variant&feature_truncation,transcript_ablation,transcript_ablation	MODIFIER,MODIFIER,MODIFIER,MODIFIER,HIGH,HIGH,HIGH,HIGH,MODIFIER,HIGH,HIGH	.,.,.,.,Igkv1-117,Gm43739,Igkv14-118-1,Gm5309,Igkv9-119,Igkv14-118-2,Igkv11-118
226	CACTGTGGA	chr6	68220704	68220712	-	17.2667	3.31e-06	0.0927	CACTGTGGA	Igkv2-112,Igkv14-111,Gm25436	MantaDEL:4747:0:1:0:0:0	regulatory_region_ablation&regulatory_region_variant,regulatory_region_ablation&regulatory_region_variant,regulatory_region_ablation&regulatory_region_variant,regulatory_region_variant,stop_lost&coding_sequence_variant&3_prime_UTR_variant&feature_truncation,upstream_gene_variant,downstream_gene_variant	MODIFIER,MODIFIER,MODIFIER,MODIFIER,HIGH,MODIFIER,MODIFIER	.,.,.,.,Igkv2-112,Igkv14-111,Gm25436
5	CACAGTGAT	chr6	68220706	68220714	+	16.9879	4.03e-06	0.00982	CACAGTGAT	Igkv2-112,Igkv14-111,Gm25436	MantaDEL:4747:0:1:0:0:0	regulatory_region_ablation&regulatory_region_variant,regulatory_region_ablation&regulatory_region_variant,regulatory_region_ablation&regulatory_region_variant,regulatory_region_variant,stop_lost&coding_sequence_variant&3_prime_UTR_variant&feature_truncation,upstream_gene_variant,downstream_gene_variant	MODIFIER,MODIFIER,MODIFIER,MODIFIER,HIGH,MODIFIER,MODIFIER	.,.,.,.,Igkv2-112,Igkv14-111,Gm25436
1	CACAGTG	chr6	68220706	68220712	+	13.4606	5.35e-05	0.0856	CACAGTG	Igkv2-112,Igkv14-111,Gm25436	MantaDEL:4747:0:1:0:0:0	regulatory_region_ablation&regulatory_region_variant,regulatory_region_ablation&regulatory_region_variant,regulatory_region_ablation&regulatory_region_variant,regulatory_region_variant,stop_lost&coding_sequence_variant&3_prime_UTR_variant&feature_truncation,upstream_gene_variant,downstream_gene_variant	MODIFIER,MODIFIER,MODIFIER,MODIFIER,HIGH,MODIFIER,MODIFIER	.,.,.,.,Igkv2-112,Igkv14-111,Gm25436
2	ACAAAAACC	chr6	68220725	68220733	+	16.7091	4.91e-06	0.0139	ACAAAAACC	Igkv2-112,Igkv14-111,Gm25436	MantaDEL:4747:0:1:0:0:0	regulatory_region_ablation&regulatory_region_variant,regulatory_region_ablation&regulatory_region_variant,regulatory_region_ablation&regulatory_region_variant,regulatory_region_variant,stop_lost&coding_sequence_variant&3_prime_UTR_variant&feature_truncation,upstream_gene_variant,downstream_gene_variant	MODIFIER,MODIFIER,MODIFIER,MODIFIER,HIGH,MODIFIER,MODIFIER	.,.,.,.,Igkv2-112,Igkv14-111,Gm25436
186	CACTCTGCT	chr6	68303096	68303104	-	17.2667	3.31e-06	0.0617	CACTCTGCT	Igkv2-107,Igkv11-106,Igkv2-105,Igkv2-109,Igkv1-108,Gm42612;Gm42612,Igkv2-109,Igkv1-108	MantaDEL:4698:0:1:0:0:0;MantaDEL:4698:0:2:0:0:0	regulatory_region_ablation&regulatory_region_variant,regulatory_region_ablation&regulatory_region_variant,regulatory_region_ablation&regulatory_region_variant,transcript_ablation,transcript_ablation,upstream_gene_variant,stop_lost&coding_sequence_variant&3_prime_UTR_variant&feature_truncation,transcript_ablation,downstream_gene_variant;regulatory_region_ablation&regulatory_region_variant,downstre…	MODIFIER,MODIFIER,MODIFIER,HIGH,HIGH,MODIFIER,HIGH,HIGH,MODIFIER;MODIFIER,MODIFIER,HIGH,HIGH	.,.,.,Igkv2-107,Igkv11-106,Igkv2-105,Igkv2-109,Igkv1-108,Gm42612;.,Gm42612,Igkv2-109,Igkv1-108
85	CACAGTAAT	chr6	68303127	68303135	-	16.7091	4.91e-06	0.0912	CACAGTAAT	Igkv2-107,Igkv11-106,Igkv2-105,Igkv2-109,Igkv1-108,Gm42612;Gm42612,Igkv2-109,Igkv1-108	MantaDEL:4698:0:1:0:0:0;MantaDEL:4698:0:2:0:0:0	regulatory_region_ablation&regulatory_region_variant,regulatory_region_ablation&regulatory_region_variant,regulatory_region_ablation&regulatory_region_variant,transcript_ablation,transcript_ablation,upstream_gene_variant,stop_lost&coding_sequence_variant&3_prime_UTR_variant&feature_truncation,transcript_ablation,downstream_gene_variant;regulatory_region_ablation&regulatory_region_variant,downstre…	MODIFIER,MODIFIER,MODIFIER,HIGH,HIGH,MODIFIER,HIGH,HIGH,MODIFIER;MODIFIER,MODIFIER,HIGH,HIGH	.,.,.,Igkv2-107,Igkv11-106,Igkv2-105,Igkv2-109,Igkv1-108,Gm42612;.,Gm42612,Igkv2-109,Igkv1-108
198	CACACTGAT	chr6	68303158	68303166	+	16.9879	4.03e-06	0.113	CACACTGAT	Igkv2-107,Igkv11-106,Igkv2-105,Igkv2-109,Igkv1-108,Gm42612;Gm42612,Igkv2-109,Igkv1-108	MantaDEL:4698:0:1:0:0:0;MantaDEL:4698:0:2:0:0:0	regulatory_region_ablation&regulatory_region_variant,regulatory_region_ablation&regulatory_region_variant,regulatory_region_ablation&regulatory_region_variant,transcript_ablation,transcript_ablation,upstream_gene_variant,stop_lost&coding_sequence_variant&3_prime_UTR_variant&feature_truncation,transcript_ablation,downstream_gene_variant;regulatory_region_ablation&regulatory_region_variant,downstre…	MODIFIER,MODIFIER,MODIFIER,HIGH,HIGH,MODIFIER,HIGH,HIGH,MODIFIER;MODIFIER,MODIFIER,HIGH,HIGH	.,.,.,Igkv2-107,Igkv11-106,Igkv2-105,Igkv2-109,Igkv1-108,Gm42612;.,Gm42612,Igkv2-109,Igkv1-108
2	ACAAAAACC	chr6	68344000	68344008	-	16.7091	4.91e-06	0.0139	ACAAAAACC	Igkv2-107,Igkv11-106,Igkv2-105,Igkv2-109,Igkv1-108,Gm42612	MantaDEL:4698:0:1:0:0:0	regulatory_region_ablation&regulatory_region_variant,regulatory_region_ablation&regulatory_region_variant,regulatory_region_ablation&regulatory_region_variant,transcript_ablation,transcript_ablation,upstream_gene_variant,stop_lost&coding_sequence_variant&3_prime_UTR_variant&feature_truncation,transcript_ablation,downstream_gene_variant	MODIFIER,MODIFIER,MODIFIER,HIGH,HIGH,MODIFIER,HIGH,HIGH,MODIFIER	.,.,.,Igkv2-107,Igkv11-106,Igkv2-105,Igkv2-109,Igkv1-108,Gm42612
15	CACAATGAT	chr6	68680848	68680856	+	16.7091	4.91e-06	0.158	CACAATGAT	Igkv19-93,Igkv2-93-1,Gm40414,Igkv10-94,Igkv10-95	MantaDEL:4784:0:1:0:0:0	regulatory_region_variant,regulatory_region_ablation&regulatory_region_variant,regulatory_region_variant,stop_lost&coding_sequence_variant&3_prime_UTR_variant&feature_truncation,transcript_ablation,transcript_ablation,transcript_ablation,stop_lost&coding_sequence_variant&3_prime_UTR_variant&feature_truncation	MODIFIER,MODIFIER,MODIFIER,HIGH,HIGH,HIGH,HIGH,HIGH	.,.,.,Igkv19-93,Igkv2-93-1,Gm40414,Igkv10-94,Igkv10-95
2	ACAAAAACC	chr6	68736268	68736276	-	16.7091	4.91e-06	0.0139	ACAAAAACC	Igkv19-93,Igkv2-93-1,Gm40414,Igkv10-94,Igkv10-95	MantaDEL:4784:0:1:0:0:0	regulatory_region_variant,regulatory_region_ablation&regulatory_region_variant,regulatory_region_variant,stop_lost&coding_sequence_variant&3_prime_UTR_variant&feature_truncation,transcript_ablation,transcript_ablation,transcript_ablation,stop_lost&coding_sequence_variant&3_prime_UTR_variant&feature_truncation	MODIFIER,MODIFIER,MODIFIER,HIGH,HIGH,HIGH,HIGH,HIGH	.,.,.,Igkv19-93,Igkv2-93-1,Gm40414,Igkv10-94,Igkv10-95
5	CACAGTGAT	chr6	68736287	68736295	-	16.9879	4.03e-06	0.00982	CACAGTGAT	Igkv19-93,Igkv2-93-1,Gm40414,Igkv10-94,Igkv10-95	MantaDEL:4784:0:1:0:0:0	regulatory_region_variant,regulatory_region_ablation&regulatory_region_variant,regulatory_region_variant,stop_lost&coding_sequence_variant&3_prime_UTR_variant&feature_truncation,transcript_ablation,transcript_ablation,transcript_ablation,stop_lost&coding_sequence_variant&3_prime_UTR_variant&feature_truncation	MODIFIER,MODIFIER,MODIFIER,HIGH,HIGH,HIGH,HIGH,HIGH	.,.,.,Igkv19-93,Igkv2-93-1,Gm40414,Igkv10-94,Igkv10-95
1	CACAGTG	chr6	68736289	68736295	-	13.4606	5.35e-05	0.0856	CACAGTG	Igkv19-93,Igkv2-93-1,Gm40414,Igkv10-94,Igkv10-95	MantaDEL:4784:0:1:0:0:0	regulatory_region_variant,regulatory_region_ablation&regulatory_region_variant,regulatory_region_variant,stop_lost&coding_sequence_variant&3_prime_UTR_variant&feature_truncation,transcript_ablation,transcript_ablation,transcript_ablation,stop_lost&coding_sequence_variant&3_prime_UTR_variant&feature_truncation	MODIFIER,MODIFIER,MODIFIER,HIGH,HIGH,HIGH,HIGH,HIGH	.,.,.,Igkv19-93,Igkv2-93-1,Gm40414,Igkv10-94,Igkv10-95
5	CACAGTGAT	chr6	68880168	68880176	-	16.9879	4.03e-06	0.00982	CACAGTGAT	Gm42539,Gm42543;Gm42543,Gm42539	MantaBND:4788:0:1:0:0:0:1;MantaBND:4788:0:1:1:0:0:0	upstream_gene_variant,coding_sequence_variant;coding_sequence_variant,upstream_gene_variant	MODIFIER,MODIFIER;MODIFIER,MODIFIER	Gm42539,Gm42543;Gm42543,Gm42539
1	CACAGTG	chr6	68880170	68880176	-	13.4606	5.35e-05	0.0856	CACAGTG	Gm42539,Gm42543;Gm42543,Gm42539	MantaBND:4788:0:1:0:0:0:1;MantaBND:4788:0:1:1:0:0:0	upstream_gene_variant,coding_sequence_variant;coding_sequence_variant,upstream_gene_variant	MODIFIER,MODIFIER;MODIFIER,MODIFIER	Gm42539,Gm42543;Gm42543,Gm42539
5	CACAGTGAT	chr6	68940067	68940075	+	16.9879	4.03e-06	0.00982	CACAGTGAT	Igkv13-82,Igkv4-80,Igkv4-83,Igkv13-80-1,Igkv4-81,Igkv13-84	MantaDEL:4811:0:2:0:0:0	regulatory_region_ablation&regulatory_region_variant,regulatory_region_ablation&regulatory_region_variant,regulatory_region_ablation&regulatory_region_variant,regulatory_region_ablation&regulatory_region_variant,regulatory_region_ablation&regulatory_region_variant,transcript_ablation,stop_lost&coding_sequence_variant&3_prime_UTR_variant&feature_truncation,transcript_ablation,transcript_ablation,t…	MODIFIER,MODIFIER,MODIFIER,MODIFIER,MODIFIER,HIGH,HIGH,HIGH,HIGH,HIGH,HIGH	.,.,.,.,.,Igkv13-82,Igkv4-80,Igkv4-83,Igkv13-80-1,Igkv4-81,Igkv13-84
1	CACAGTG	chr6	68940067	68940073	+	13.4606	5.35e-05	0.0856	CACAGTG	Igkv13-82,Igkv4-80,Igkv4-83,Igkv13-80-1,Igkv4-81,Igkv13-84	MantaDEL:4811:0:2:0:0:0	regulatory_region_ablation&regulatory_region_variant,regulatory_region_ablation&regulatory_region_variant,regulatory_region_ablation&regulatory_region_variant,regulatory_region_ablation&regulatory_region_variant,regulatory_region_ablation&regulatory_region_variant,transcript_ablation,stop_lost&coding_sequence_variant&3_prime_UTR_variant&feature_truncation,transcript_ablation,transcript_ablation,t…	MODIFIER,MODIFIER,MODIFIER,MODIFIER,MODIFIER,HIGH,HIGH,HIGH,HIGH,HIGH,HIGH	.,.,.,.,.,Igkv13-82,Igkv4-80,Igkv4-83,Igkv13-80-1,Igkv4-81,Igkv13-84
2	ACAAAAACC	chr6	68990729	68990737	-	16.7091	4.91e-06	0.0139	ACAAAAACC	Igkv4-81;Igkv4-81	MantaBND:4788:0:1:0:0:0:0;MantaBND:4788:0:1:1:0:0:1	coding_sequence_variant;coding_sequence_variant	MODIFIER;MODIFIER	Igkv4-81;Igkv4-81
5	CACAGTGAT	chr6	68990748	68990756	-	16.9879	4.03e-06	0.00982	CACAGTGAT	Igkv4-81;Igkv4-81	MantaBND:4788:0:1:0:0:0:0;MantaBND:4788:0:1:1:0:0:1	coding_sequence_variant;coding_sequence_variant	MODIFIER;MODIFIER	Igkv4-81;Igkv4-81
140	CACTGTGTG	chr6	68990750	68990758	+	17.2667	3.31e-06	0.0115	CACTGTGTG	Igkv4-81;Igkv4-81	MantaBND:4788:0:1:0:0:0:0;MantaBND:4788:0:1:1:0:0:1	coding_sequence_variant;coding_sequence_variant	MODIFIER;MODIFIER	Igkv4-81;Igkv4-81
1	CACAGTG	chr6	68990750	68990756	-	13.4606	5.35e-05	0.0856	CACAGTG	Igkv4-81;Igkv4-81	MantaBND:4788:0:1:0:0:0:0;MantaBND:4788:0:1:1:0:0:1	coding_sequence_variant;coding_sequence_variant	MODIFIER;MODIFIER	Igkv4-81;Igkv4-81
2	ACAAAAACC	chr6	69016529	69016537	-	16.7091	4.91e-06	0.0139	ACAAAAACC	Igkv13-82,Igkv4-80,Igkv4-83,Igkv13-80-1,Igkv4-81,Igkv13-84;Igkv13-78-1,Igkv4-78,Igkv4-79,Igkv4-80	MantaDEL:4811:0:2:0:0:0;MantaDEL:4811:0:1:0:0:0	regulatory_region_ablation&regulatory_region_variant,regulatory_region_ablation&regulatory_region_variant,regulatory_region_ablation&regulatory_region_variant,regulatory_region_ablation&regulatory_region_variant,regulatory_region_ablation&regulatory_region_variant,transcript_ablation,stop_lost&coding_sequence_variant&3_prime_UTR_variant&feature_truncation,transcript_ablation,transcript_ablation,t…	MODIFIER,MODIFIER,MODIFIER,MODIFIER,MODIFIER,HIGH,HIGH,HIGH,HIGH,HIGH,HIGH;MODIFIER,MODIFIER,HIGH,HIGH,HIGH,HIGH	.,.,.,.,.,Igkv13-82,Igkv4-80,Igkv4-83,Igkv13-80-1,Igkv4-81,Igkv13-84;.,.,Igkv13-78-1,Igkv4-78,Igkv4-79,Igkv4-80
5	CACAGTGAT	chr6	69016548	69016556	-	16.9879	4.03e-06	0.00982	CACAGTGAT	Igkv13-82,Igkv4-80,Igkv4-83,Igkv13-80-1,Igkv4-81,Igkv13-84;Igkv13-78-1,Igkv4-78,Igkv4-79,Igkv4-80	MantaDEL:4811:0:2:0:0:0;MantaDEL:4811:0:1:0:0:0	regulatory_region_ablation&regulatory_region_variant,regulatory_region_ablation&regulatory_region_variant,regulatory_region_ablation&regulatory_region_variant,regulatory_region_ablation&regulatory_region_variant,regulatory_region_ablation&regulatory_region_variant,transcript_ablation,stop_lost&coding_sequence_variant&3_prime_UTR_variant&feature_truncation,transcript_ablation,transcript_ablation,t…	MODIFIER,MODIFIER,MODIFIER,MODIFIER,MODIFIER,HIGH,HIGH,HIGH,HIGH,HIGH,HIGH;MODIFIER,MODIFIER,HIGH,HIGH,HIGH,HIGH	.,.,.,.,.,Igkv13-82,Igkv4-80,Igkv4-83,Igkv13-80-1,Igkv4-81,Igkv13-84;.,.,Igkv13-78-1,Igkv4-78,Igkv4-79,Igkv4-80
140	CACTGTGTG	chr6	69016550	69016558	+	17.2667	3.31e-06	0.0115	CACTGTGTG	Igkv13-82,Igkv4-80,Igkv4-83,Igkv13-80-1,Igkv4-81,Igkv13-84;Igkv13-78-1,Igkv4-78,Igkv4-79,Igkv4-80	MantaDEL:4811:0:2:0:0:0;MantaDEL:4811:0:1:0:0:0	regulatory_region_ablation&regulatory_region_variant,regulatory_region_ablation&regulatory_region_variant,regulatory_region_ablation&regulatory_region_variant,regulatory_region_ablation&regulatory_region_variant,regulatory_region_ablation&regulatory_region_variant,transcript_ablation,stop_lost&coding_sequence_variant&3_prime_UTR_variant&feature_truncation,transcript_ablation,transcript_ablation,t…	MODIFIER,MODIFIER,MODIFIER,MODIFIER,MODIFIER,HIGH,HIGH,HIGH,HIGH,HIGH,HIGH;MODIFIER,MODIFIER,HIGH,HIGH,HIGH,HIGH	.,.,.,.,.,Igkv13-82,Igkv4-80,Igkv4-83,Igkv13-80-1,Igkv4-81,Igkv13-84;.,.,Igkv13-78-1,Igkv4-78,Igkv4-79,Igkv4-80
1	CACAGTG	chr6	69016550	69016556	-	13.4606	5.35e-05	0.0856	CACAGTG	Igkv13-82,Igkv4-80,Igkv4-83,Igkv13-80-1,Igkv4-81,Igkv13-84;Igkv13-78-1,Igkv4-78,Igkv4-79,Igkv4-80	MantaDEL:4811:0:2:0:0:0;MantaDEL:4811:0:1:0:0:0	regulatory_region_ablation&regulatory_region_variant,regulatory_region_ablation&regulatory_region_variant,regulatory_region_ablation&regulatory_region_variant,regulatory_region_ablation&regulatory_region_variant,regulatory_region_ablation&regulatory_region_variant,transcript_ablation,stop_lost&coding_sequence_variant&3_prime_UTR_variant&feature_truncation,transcript_ablation,transcript_ablation,t…	MODIFIER,MODIFIER,MODIFIER,MODIFIER,MODIFIER,HIGH,HIGH,HIGH,HIGH,HIGH,HIGH;MODIFIER,MODIFIER,HIGH,HIGH,HIGH,HIGH	.,.,.,.,.,Igkv13-82,Igkv4-80,Igkv4-83,Igkv13-80-1,Igkv4-81,Igkv13-84;.,.,Igkv13-78-1,Igkv4-78,Igkv4-79,Igkv4-80
2	ACAAAAACC	chr6	69059661	69059669	-	16.7091	4.91e-06	0.0139	ACAAAAACC	Igkv13-78-1,Igkv4-78,Igkv4-79,Igkv4-80	MantaDEL:4811:0:1:0:0:0	regulatory_region_ablation&regulatory_region_variant,regulatory_region_ablation&regulatory_region_variant,transcript_ablation,stop_lost&coding_sequence_variant&3_prime_UTR_variant&feature_truncation,transcript_ablation,transcript_ablation	MODIFIER,MODIFIER,HIGH,HIGH,HIGH,HIGH	.,.,Igkv13-78-1,Igkv4-78,Igkv4-79,Igkv4-80
4	CACAGTGCT	chr6	69059680	69059688	-	17.2667	3.31e-06	0.0618	CACAGTGCT	Igkv13-78-1,Igkv4-78,Igkv4-79,Igkv4-80	MantaDEL:4811:0:1:0:0:0	regulatory_region_ablation&regulatory_region_variant,regulatory_region_ablation&regulatory_region_variant,transcript_ablation,stop_lost&coding_sequence_variant&3_prime_UTR_variant&feature_truncation,transcript_ablation,transcript_ablation	MODIFIER,MODIFIER,HIGH,HIGH,HIGH,HIGH	.,.,Igkv13-78-1,Igkv4-78,Igkv4-79,Igkv4-80
140	CACTGTGTG	chr6	69059682	69059690	+	17.2667	3.31e-06	0.0115	CACTGTGTG	Igkv13-78-1,Igkv4-78,Igkv4-79,Igkv4-80	MantaDEL:4811:0:1:0:0:0	regulatory_region_ablation&regulatory_region_variant,regulatory_region_ablation&regulatory_region_variant,transcript_ablation,stop_lost&coding_sequence_variant&3_prime_UTR_variant&feature_truncation,transcript_ablation,transcript_ablation	MODIFIER,MODIFIER,HIGH,HIGH,HIGH,HIGH	.,.,Igkv13-78-1,Igkv4-78,Igkv4-79,Igkv4-80
1	CACAGTG	chr6	69059682	69059688	-	13.4606	5.35e-05	0.0856	CACAGTG	Igkv13-78-1,Igkv4-78,Igkv4-79,Igkv4-80	MantaDEL:4811:0:1:0:0:0	regulatory_region_ablation&regulatory_region_variant,regulatory_region_ablation&regulatory_region_variant,transcript_ablation,stop_lost&coding_sequence_variant&3_prime_UTR_variant&feature_truncation,transcript_ablation,transcript_ablation	MODIFIER,MODIFIER,HIGH,HIGH,HIGH,HIGH	.,.,Igkv13-78-1,Igkv4-78,Igkv4-79,Igkv4-80
159	CACTGTACT	chr6	69059701	69059709	+	16.9879	4.03e-06	0.113	CACTGTACT	Igkv13-78-1,Igkv4-78,Igkv4-79,Igkv4-80	MantaDEL:4811:0:1:0:0:0	regulatory_region_ablation&regulatory_region_variant,regulatory_region_ablation&regulatory_region_variant,transcript_ablation,stop_lost&coding_sequence_variant&3_prime_UTR_variant&feature_truncation,transcript_ablation,transcript_ablation	MODIFIER,MODIFIER,HIGH,HIGH,HIGH,HIGH	.,.,Igkv13-78-1,Igkv4-78,Igkv4-79,Igkv4-80
159	CACTGTACT	chr6	69110732	69110740	-	16.9879	4.03e-06	0.113	CACTGTACT	Igkv4-74,Igkv4-77,Igkv13-73-1,Igkv13-74-1,Igkv4-75,Igkv13-76,Igkv4-73	MantaDEL:4828:0:1:0:0:0	regulatory_region_variant,regulatory_region_ablation&regulatory_region_variant,regulatory_region_ablation&regulatory_region_variant,transcript_ablation,transcript_ablation,transcript_ablation,transcript_ablation,transcript_ablation,transcript_ablation,non_coding_transcript_exon_variant&feature_truncation	MODIFIER,MODIFIER,MODIFIER,HIGH,HIGH,HIGH,HIGH,HIGH,HIGH,MODIFIER	.,.,.,Igkv4-74,Igkv4-77,Igkv13-73-1,Igkv13-74-1,Igkv4-75,Igkv13-76,Igkv4-73
172	CACAGTGTG	chr6	69110793	69110801	-	17.2667	3.31e-06	0.0888	CACAGTGTG	Igkv4-74,Igkv4-77,Igkv13-73-1,Igkv13-74-1,Igkv4-75,Igkv13-76,Igkv4-73	MantaDEL:4828:0:1:0:0:0	regulatory_region_variant,regulatory_region_ablation&regulatory_region_variant,regulatory_region_ablation&regulatory_region_variant,transcript_ablation,transcript_ablation,transcript_ablation,transcript_ablation,transcript_ablation,transcript_ablation,non_coding_transcript_exon_variant&feature_truncation	MODIFIER,MODIFIER,MODIFIER,HIGH,HIGH,HIGH,HIGH,HIGH,HIGH,MODIFIER	.,.,.,Igkv4-74,Igkv4-77,Igkv13-73-1,Igkv13-74-1,Igkv4-75,Igkv13-76,Igkv4-73
45	CACTGTGTA	chr6	69110795	69110803	+	16.9879	4.03e-06	0.127	CACTGTGTA	Igkv4-74,Igkv4-77,Igkv13-73-1,Igkv13-74-1,Igkv4-75,Igkv13-76,Igkv4-73	MantaDEL:4828:0:1:0:0:0	regulatory_region_variant,regulatory_region_ablation&regulatory_region_variant,regulatory_region_ablation&regulatory_region_variant,transcript_ablation,transcript_ablation,transcript_ablation,transcript_ablation,transcript_ablation,transcript_ablation,non_coding_transcript_exon_variant&feature_truncation	MODIFIER,MODIFIER,MODIFIER,HIGH,HIGH,HIGH,HIGH,HIGH,HIGH,MODIFIER	.,.,.,Igkv4-74,Igkv4-77,Igkv13-73-1,Igkv13-74-1,Igkv4-75,Igkv13-76,Igkv4-73
1	CACAGTG	chr6	69110795	69110801	-	13.4606	5.35e-05	0.0856	CACAGTG	Igkv4-74,Igkv4-77,Igkv13-73-1,Igkv13-74-1,Igkv4-75,Igkv13-76,Igkv4-73	MantaDEL:4828:0:1:0:0:0	regulatory_region_variant,regulatory_region_ablation&regulatory_region_variant,regulatory_region_ablation&regulatory_region_variant,transcript_ablation,transcript_ablation,transcript_ablation,transcript_ablation,transcript_ablation,transcript_ablation,non_coding_transcript_exon_variant&feature_truncation	MODIFIER,MODIFIER,MODIFIER,HIGH,HIGH,HIGH,HIGH,HIGH,HIGH,MODIFIER	.,.,.,Igkv4-74,Igkv4-77,Igkv13-73-1,Igkv13-74-1,Igkv4-75,Igkv13-76,Igkv4-73
2	ACAAAAACC	chr6	69110875	69110883	-	16.7091	4.91e-06	0.0139	ACAAAAACC	Igkv4-74,Igkv4-77,Igkv13-73-1,Igkv13-74-1,Igkv4-75,Igkv13-76,Igkv4-73	MantaDEL:4828:0:1:0:0:0	regulatory_region_variant,regulatory_region_ablation&regulatory_region_variant,regulatory_region_ablation&regulatory_region_variant,transcript_ablation,transcript_ablation,transcript_ablation,transcript_ablation,transcript_ablation,transcript_ablation,non_coding_transcript_exon_variant&feature_truncation	MODIFIER,MODIFIER,MODIFIER,HIGH,HIGH,HIGH,HIGH,HIGH,HIGH,MODIFIER	.,.,.,Igkv4-74,Igkv4-77,Igkv13-73-1,Igkv13-74-1,Igkv4-75,Igkv13-76,Igkv4-73
5	CACAGTGAT	chr6	69110894	69110902	-	16.9879	4.03e-06	0.00982	CACAGTGAT	Igkv4-74,Igkv4-77,Igkv13-73-1,Igkv13-74-1,Igkv4-75,Igkv13-76,Igkv4-73	MantaDEL:4828:0:1:0:0:0	regulatory_region_variant,regulatory_region_ablation&regulatory_region_variant,regulatory_region_ablation&regulatory_region_variant,transcript_ablation,transcript_ablation,transcript_ablation,transcript_ablation,transcript_ablation,transcript_ablation,non_coding_transcript_exon_variant&feature_truncation	MODIFIER,MODIFIER,MODIFIER,HIGH,HIGH,HIGH,HIGH,HIGH,HIGH,MODIFIER	.,.,.,Igkv4-74,Igkv4-77,Igkv13-73-1,Igkv13-74-1,Igkv4-75,Igkv13-76,Igkv4-73
140	CACTGTGTG	chr6	69110896	69110904	+	17.2667	3.31e-06	0.0115	CACTGTGTG	Igkv4-74,Igkv4-77,Igkv13-73-1,Igkv13-74-1,Igkv4-75,Igkv13-76,Igkv4-73	MantaDEL:4828:0:1:0:0:0	regulatory_region_variant,regulatory_region_ablation&regulatory_region_variant,regulatory_region_ablation&regulatory_region_variant,transcript_ablation,transcript_ablation,transcript_ablation,transcript_ablation,transcript_ablation,transcript_ablation,non_coding_transcript_exon_variant&feature_truncation	MODIFIER,MODIFIER,MODIFIER,HIGH,HIGH,HIGH,HIGH,HIGH,HIGH,MODIFIER	.,.,.,Igkv4-74,Igkv4-77,Igkv13-73-1,Igkv13-74-1,Igkv4-75,Igkv13-76,Igkv4-73
1	CACAGTG	chr6	69110896	69110902	-	13.4606	5.35e-05	0.0856	CACAGTG	Igkv4-74,Igkv4-77,Igkv13-73-1,Igkv13-74-1,Igkv4-75,Igkv13-76,Igkv4-73	MantaDEL:4828:0:1:0:0:0	regulatory_region_variant,regulatory_region_ablation&regulatory_region_variant,regulatory_region_ablation&regulatory_region_variant,transcript_ablation,transcript_ablation,transcript_ablation,transcript_ablation,transcript_ablation,transcript_ablation,non_coding_transcript_exon_variant&feature_truncation	MODIFIER,MODIFIER,MODIFIER,HIGH,HIGH,HIGH,HIGH,HIGH,HIGH,MODIFIER	.,.,.,Igkv4-74,Igkv4-77,Igkv13-73-1,Igkv13-74-1,Igkv4-75,Igkv13-76,Igkv4-73
48	CACCATGGT	chr6	69125715	69125723	-	17.2667	3.31e-06	0.186	CACCATGGT	Igkv13-74-1,Igkv4-75,Igkv13-76,Igkv4-73,Igkv4-74,Igkv13-73-1	MantaDEL:4828:1:2:0:0:0	regulatory_region_ablation&regulatory_region_variant,transcript_ablation,transcript_ablation,transcript_ablation,non_coding_transcript_exon_variant&feature_truncation,transcript_ablation,transcript_ablation	MODIFIER,HIGH,HIGH,HIGH,MODIFIER,HIGH,HIGH	.,Igkv13-74-1,Igkv4-75,Igkv13-76,Igkv4-73,Igkv4-74,Igkv13-73-1
2	ACAAAAACC	chr6	69156089	69156097	-	16.7091	4.91e-06	0.0139	ACAAAAACC	Igkv4-75,Igkv13-76	MantaDEL:4828:2:3:0:0:0	regulatory_region_ablation&regulatory_region_variant,non_coding_transcript_exon_variant&feature_truncation,transcript_ablation	MODIFIER,MODIFIER,HIGH	.,Igkv4-75,Igkv13-76
5	CACAGTGAT	chr6	69156108	69156116	-	16.9879	4.03e-06	0.00982	CACAGTGAT	Igkv4-75,Igkv13-76	MantaDEL:4828:2:3:0:0:0	regulatory_region_ablation&regulatory_region_variant,non_coding_transcript_exon_variant&feature_truncation,transcript_ablation	MODIFIER,MODIFIER,HIGH	.,Igkv4-75,Igkv13-76
140	CACTGTGTG	chr6	69156110	69156118	+	17.2667	3.31e-06	0.0115	CACTGTGTG	Igkv4-75,Igkv13-76	MantaDEL:4828:2:3:0:0:0	regulatory_region_ablation&regulatory_region_variant,non_coding_transcript_exon_variant&feature_truncation,transcript_ablation	MODIFIER,MODIFIER,HIGH	.,Igkv4-75,Igkv13-76
1	CACAGTG	chr6	69156110	69156116	-	13.4606	5.35e-05	0.0856	CACAGTG	Igkv4-75,Igkv13-76	MantaDEL:4828:2:3:0:0:0	regulatory_region_ablation&regulatory_region_variant,non_coding_transcript_exon_variant&feature_truncation,transcript_ablation	MODIFIER,MODIFIER,HIGH	.,Igkv4-75,Igkv13-76
2	ACAAAAACC	chr6	69197554	69197562	-	16.7091	4.91e-06	0.0139	ACAAAAACC	Igkv4-74,Igkv4-77,Igkv13-73-1,Igkv13-74-1,Igkv4-75,Igkv13-76,Igkv4-73;Igkv13-74-1,Igkv4-75,Igkv13-76,Igkv4-73,Igkv4-74,Igkv13-73-1	MantaDEL:4828:0:1:0:0:0;MantaDEL:4828:1:2:0:0:0	regulatory_region_variant,regulatory_region_ablation&regulatory_region_variant,regulatory_region_ablation&regulatory_region_variant,transcript_ablation,transcript_ablation,transcript_ablation,transcript_ablation,transcript_ablation,transcript_ablation,non_coding_transcript_exon_variant&feature_truncation;regulatory_region_ablation&regulatory_region_variant,transcript_ablation,transcript_ablation,…	MODIFIER,MODIFIER,MODIFIER,HIGH,HIGH,HIGH,HIGH,HIGH,HIGH,MODIFIER;MODIFIER,HIGH,HIGH,HIGH,MODIFIER,HIGH,HIGH	.,.,.,Igkv4-74,Igkv4-77,Igkv13-73-1,Igkv13-74-1,Igkv4-75,Igkv13-76,Igkv4-73;.,Igkv13-74-1,Igkv4-75,Igkv13-76,Igkv4-73,Igkv4-74,Igkv13-73-1
5	CACAGTGAT	chr6	69197573	69197581	-	16.9879	4.03e-06	0.00982	CACAGTGAT	Igkv4-74,Igkv4-77,Igkv13-73-1,Igkv13-74-1,Igkv4-75,Igkv13-76,Igkv4-73;Igkv13-74-1,Igkv4-75,Igkv13-76,Igkv4-73,Igkv4-74,Igkv13-73-1	MantaDEL:4828:0:1:0:0:0;MantaDEL:4828:1:2:0:0:0	regulatory_region_variant,regulatory_region_ablation&regulatory_region_variant,regulatory_region_ablation&regulatory_region_variant,transcript_ablation,transcript_ablation,transcript_ablation,transcript_ablation,transcript_ablation,transcript_ablation,non_coding_transcript_exon_variant&feature_truncation;regulatory_region_ablation&regulatory_region_variant,transcript_ablation,transcript_ablation,…	MODIFIER,MODIFIER,MODIFIER,HIGH,HIGH,HIGH,HIGH,HIGH,HIGH,MODIFIER;MODIFIER,HIGH,HIGH,HIGH,MODIFIER,HIGH,HIGH	.,.,.,Igkv4-74,Igkv4-77,Igkv13-73-1,Igkv13-74-1,Igkv4-75,Igkv13-76,Igkv4-73;.,Igkv13-74-1,Igkv4-75,Igkv13-76,Igkv4-73,Igkv4-74,Igkv13-73-1
140	CACTGTGTG	chr6	69197575	69197583	+	17.2667	3.31e-06	0.0115	CACTGTGTG	Igkv4-74,Igkv4-77,Igkv13-73-1,Igkv13-74-1,Igkv4-75,Igkv13-76,Igkv4-73;Igkv13-74-1,Igkv4-75,Igkv13-76,Igkv4-73,Igkv4-74,Igkv13-73-1	MantaDEL:4828:0:1:0:0:0;MantaDEL:4828:1:2:0:0:0	regulatory_region_variant,regulatory_region_ablation&regulatory_region_variant,regulatory_region_ablation&regulatory_region_variant,transcript_ablation,transcript_ablation,transcript_ablation,transcript_ablation,transcript_ablation,transcript_ablation,non_coding_transcript_exon_variant&feature_truncation;regulatory_region_ablation&regulatory_region_variant,transcript_ablation,transcript_ablation,…	MODIFIER,MODIFIER,MODIFIER,HIGH,HIGH,HIGH,HIGH,HIGH,HIGH,MODIFIER;MODIFIER,HIGH,HIGH,HIGH,MODIFIER,HIGH,HIGH	.,.,.,Igkv4-74,Igkv4-77,Igkv13-73-1,Igkv13-74-1,Igkv4-75,Igkv13-76,Igkv4-73;.,Igkv13-74-1,Igkv4-75,Igkv13-76,Igkv4-73,Igkv4-74,Igkv13-73-1
1	CACAGTG	chr6	69197575	69197581	-	13.4606	5.35e-05	0.0856	CACAGTG	Igkv4-74,Igkv4-77,Igkv13-73-1,Igkv13-74-1,Igkv4-75,Igkv13-76,Igkv4-73;Igkv13-74-1,Igkv4-75,Igkv13-76,Igkv4-73,Igkv4-74,Igkv13-73-1	MantaDEL:4828:0:1:0:0:0;MantaDEL:4828:1:2:0:0:0	regulatory_region_variant,regulatory_region_ablation&regulatory_region_variant,regulatory_region_ablation&regulatory_region_variant,transcript_ablation,transcript_ablation,transcript_ablation,transcript_ablation,transcript_ablation,transcript_ablation,non_coding_transcript_exon_variant&feature_truncation;regulatory_region_ablation&regulatory_region_variant,transcript_ablation,transcript_ablation,…	MODIFIER,MODIFIER,MODIFIER,HIGH,HIGH,HIGH,HIGH,HIGH,HIGH,MODIFIER;MODIFIER,HIGH,HIGH,HIGH,MODIFIER,HIGH,HIGH	.,.,.,Igkv4-74,Igkv4-77,Igkv13-73-1,Igkv13-74-1,Igkv4-75,Igkv13-76,Igkv4-73;.,Igkv13-74-1,Igkv4-75,Igkv13-76,Igkv4-73,Igkv4-74,Igkv13-73-1
119	CACAGTCAT	chr6	69199820	69199828	+	16.9879	4.03e-06	0.0747	cacagtcat	Igkv4-72,Igkv4-73;Igkv13-71-1,Igkv4-71,Igkv4-72,Igkv4-73	MantaDEL:4829:2:3:0:0:0;MantaDEL:4829:0:3:0:0:0	regulatory_region_ablation&regulatory_region_variant,regulatory_region_ablation&regulatory_region_variant,stop_lost&coding_sequence_variant&3_prime_UTR_variant&feature_truncation,upstream_gene_variant;regulatory_region_ablation&regulatory_region_variant,regulatory_region_ablation&regulatory_region_variant,transcript_ablation,stop_lost&coding_sequence_variant&3_prime_UTR_variant&feature_truncation…	MODIFIER,MODIFIER,HIGH,MODIFIER;MODIFIER,MODIFIER,HIGH,HIGH,HIGH,MODIFIER	.,.,Igkv4-72,Igkv4-73;.,.,Igkv13-71-1,Igkv4-71,Igkv4-72,Igkv4-73
6	CACTGTGTT	chr6	69199840	69199848	-	16.9879	4.03e-06	0.0744	CACTGTGTT	Igkv4-72,Igkv4-73;Igkv13-71-1,Igkv4-71,Igkv4-72,Igkv4-73	MantaDEL:4829:2:3:0:0:0;MantaDEL:4829:0:3:0:0:0	regulatory_region_ablation&regulatory_region_variant,regulatory_region_ablation&regulatory_region_variant,stop_lost&coding_sequence_variant&3_prime_UTR_variant&feature_truncation,upstream_gene_variant;regulatory_region_ablation&regulatory_region_variant,regulatory_region_ablation&regulatory_region_variant,transcript_ablation,stop_lost&coding_sequence_variant&3_prime_UTR_variant&feature_truncation…	MODIFIER,MODIFIER,HIGH,MODIFIER;MODIFIER,MODIFIER,HIGH,HIGH,HIGH,MODIFIER	.,.,Igkv4-72,Igkv4-73;.,.,Igkv13-71-1,Igkv4-71,Igkv4-72,Igkv4-73
184	CACAGTGCC	chr6	69199842	69199850	+	17.5455	2.72e-06	0.076	cacagtgcc	Igkv4-72,Igkv4-73;Igkv13-71-1,Igkv4-71,Igkv4-72,Igkv4-73	MantaDEL:4829:2:3:0:0:0;MantaDEL:4829:0:3:0:0:0	regulatory_region_ablation&regulatory_region_variant,regulatory_region_ablation&regulatory_region_variant,stop_lost&coding_sequence_variant&3_prime_UTR_variant&feature_truncation,upstream_gene_variant;regulatory_region_ablation&regulatory_region_variant,regulatory_region_ablation&regulatory_region_variant,transcript_ablation,stop_lost&coding_sequence_variant&3_prime_UTR_variant&feature_truncation…	MODIFIER,MODIFIER,HIGH,MODIFIER;MODIFIER,MODIFIER,HIGH,HIGH,HIGH,MODIFIER	.,.,Igkv4-72,Igkv4-73;.,.,Igkv13-71-1,Igkv4-71,Igkv4-72,Igkv4-73
1	CACAGTG	chr6	69199842	69199848	+	13.4606	5.35e-05	0.0856	cacagtg	Igkv4-72,Igkv4-73;Igkv13-71-1,Igkv4-71,Igkv4-72,Igkv4-73	MantaDEL:4829:2:3:0:0:0;MantaDEL:4829:0:3:0:0:0	regulatory_region_ablation&regulatory_region_variant,regulatory_region_ablation&regulatory_region_variant,stop_lost&coding_sequence_variant&3_prime_UTR_variant&feature_truncation,upstream_gene_variant;regulatory_region_ablation&regulatory_region_variant,regulatory_region_ablation&regulatory_region_variant,transcript_ablation,stop_lost&coding_sequence_variant&3_prime_UTR_variant&feature_truncation…	MODIFIER,MODIFIER,HIGH,MODIFIER;MODIFIER,MODIFIER,HIGH,HIGH,HIGH,MODIFIER	.,.,Igkv4-72,Igkv4-73;.,.,Igkv13-71-1,Igkv4-71,Igkv4-72,Igkv4-73
2	ACAAAAACC	chr6	69226825	69226833	-	16.7091	4.91e-06	0.0139	ACAAAAACC	Igkv4-72,Igkv4-73	MantaDEL:4829:2:3:0:0:0	regulatory_region_ablation&regulatory_region_variant,regulatory_region_ablation&regulatory_region_variant,stop_lost&coding_sequence_variant&3_prime_UTR_variant&feature_truncation,upstream_gene_variant	MODIFIER,MODIFIER,HIGH,MODIFIER	.,.,Igkv4-72,Igkv4-73
5	CACAGTGAT	chr6	69226844	69226852	-	16.9879	4.03e-06	0.00982	CACAGTGAT	Igkv4-72,Igkv4-73	MantaDEL:4829:2:3:0:0:0	regulatory_region_ablation&regulatory_region_variant,regulatory_region_ablation&regulatory_region_variant,stop_lost&coding_sequence_variant&3_prime_UTR_variant&feature_truncation,upstream_gene_variant	MODIFIER,MODIFIER,HIGH,MODIFIER	.,.,Igkv4-72,Igkv4-73
140	CACTGTGTG	chr6	69226846	69226854	+	17.2667	3.31e-06	0.0115	CACTGTGTG	Igkv4-72,Igkv4-73	MantaDEL:4829:2:3:0:0:0	regulatory_region_ablation&regulatory_region_variant,regulatory_region_ablation&regulatory_region_variant,stop_lost&coding_sequence_variant&3_prime_UTR_variant&feature_truncation,upstream_gene_variant	MODIFIER,MODIFIER,HIGH,MODIFIER	.,.,Igkv4-72,Igkv4-73
1	CACAGTG	chr6	69226846	69226852	-	13.4606	5.35e-05	0.0856	CACAGTG	Igkv4-72,Igkv4-73	MantaDEL:4829:2:3:0:0:0	regulatory_region_ablation&regulatory_region_variant,regulatory_region_ablation&regulatory_region_variant,stop_lost&coding_sequence_variant&3_prime_UTR_variant&feature_truncation,upstream_gene_variant	MODIFIER,MODIFIER,HIGH,MODIFIER	.,.,Igkv4-72,Igkv4-73
186	CACTCTGCT	chr6	69226908	69226916	+	17.2667	3.31e-06	0.0617	CACTCTGCT	Igkv4-72,Igkv4-73	MantaDEL:4829:2:3:0:0:0	regulatory_region_ablation&regulatory_region_variant,regulatory_region_ablation&regulatory_region_variant,stop_lost&coding_sequence_variant&3_prime_UTR_variant&feature_truncation,upstream_gene_variant	MODIFIER,MODIFIER,HIGH,MODIFIER	.,.,Igkv4-72,Igkv4-73
2	ACAAAAACC	chr6	69243131	69243139	-	16.7091	4.91e-06	0.0139	ACAAAAACC	Igkv13-71-1,Igkv4-71,Igkv4-72,Igkv4-73;Igkv4-71;Igkv4-71	MantaDEL:4829:0:3:0:0:0;MantaBND:4829:0:1:0:0:0:0;MantaBND:4829:0:1:1:1:0:0	regulatory_region_ablation&regulatory_region_variant,regulatory_region_ablation&regulatory_region_variant,transcript_ablation,stop_lost&coding_sequence_variant&3_prime_UTR_variant&feature_truncation,transcript_ablation,upstream_gene_variant;coding_sequence_variant;coding_sequence_variant	MODIFIER,MODIFIER,HIGH,HIGH,HIGH,MODIFIER;MODIFIER;MODIFIER	.,.,Igkv13-71-1,Igkv4-71,Igkv4-72,Igkv4-73;Igkv4-71;Igkv4-71
5	CACAGTGAT	chr6	69243150	69243158	-	16.9879	4.03e-06	0.00982	CACAGTGAT	Igkv13-71-1,Igkv4-71,Igkv4-72,Igkv4-73;Igkv4-71;Igkv4-71	MantaDEL:4829:0:3:0:0:0;MantaBND:4829:0:1:0:0:0:0;MantaBND:4829:0:1:1:1:0:0	regulatory_region_ablation&regulatory_region_variant,regulatory_region_ablation&regulatory_region_variant,transcript_ablation,stop_lost&coding_sequence_variant&3_prime_UTR_variant&feature_truncation,transcript_ablation,upstream_gene_variant;coding_sequence_variant;coding_sequence_variant	MODIFIER,MODIFIER,HIGH,HIGH,HIGH,MODIFIER;MODIFIER;MODIFIER	.,.,Igkv13-71-1,Igkv4-71,Igkv4-72,Igkv4-73;Igkv4-71;Igkv4-71
140	CACTGTGTG	chr6	69243152	69243160	+	17.2667	3.31e-06	0.0115	CACTGTGTG	Igkv13-71-1,Igkv4-71,Igkv4-72,Igkv4-73;Igkv4-71;Igkv4-71	MantaDEL:4829:0:3:0:0:0;MantaBND:4829:0:1:0:0:0:0;MantaBND:4829:0:1:1:1:0:0	regulatory_region_ablation&regulatory_region_variant,regulatory_region_ablation&regulatory_region_variant,transcript_ablation,stop_lost&coding_sequence_variant&3_prime_UTR_variant&feature_truncation,transcript_ablation,upstream_gene_variant;coding_sequence_variant;coding_sequence_variant	MODIFIER,MODIFIER,HIGH,HIGH,HIGH,MODIFIER;MODIFIER;MODIFIER	.,.,Igkv13-71-1,Igkv4-71,Igkv4-72,Igkv4-73;Igkv4-71;Igkv4-71
1	CACAGTG	chr6	69243152	69243158	-	13.4606	5.35e-05	0.0856	CACAGTG	Igkv13-71-1,Igkv4-71,Igkv4-72,Igkv4-73;Igkv4-71;Igkv4-71	MantaDEL:4829:0:3:0:0:0;MantaBND:4829:0:1:0:0:0:0;MantaBND:4829:0:1:1:1:0:0	regulatory_region_ablation&regulatory_region_variant,regulatory_region_ablation&regulatory_region_variant,transcript_ablation,stop_lost&coding_sequence_variant&3_prime_UTR_variant&feature_truncation,transcript_ablation,upstream_gene_variant;coding_sequence_variant;coding_sequence_variant	MODIFIER,MODIFIER,HIGH,HIGH,HIGH,MODIFIER;MODIFIER;MODIFIER	.,.,Igkv13-71-1,Igkv4-71,Igkv4-72,Igkv4-73;Igkv4-71;Igkv4-71
2	ACAAAAACC	chr6	69283765	69283773	-	16.7091	4.91e-06	0.0139	ACAAAAACC	Igkv4-80,Igkv4-74,Igkv13-71-1,Igkv13-80-1,Igkv4-81,Igkv4-77,Igkv13-73-1,Igkv4-79,Igkv4-72,Igkv4-69,Gm43583,Igkv4-71,Igkv4-75,Igkv13-74-1,Igkv4-78,Igkv4-70,Igkv13-78-1,Igkv4-73,Igkv13-76	MantaDEL:4806:0:1:0:0:0	regulatory_region_ablation&regulatory_region_variant,regulatory_region_ablation&regulatory_region_variant,regulatory_region_ablation&regulatory_region_variant,regulatory_region_ablation&regulatory_region_variant,regulatory_region_ablation&regulatory_region_variant,regulatory_region_ablation&regulatory_region_variant,regulatory_region_ablation&regulatory_region_variant,regulatory_region_ablation&r…	MODIFIER,MODIFIER,MODIFIER,MODIFIER,MODIFIER,MODIFIER,MODIFIER,MODIFIER,MODIFIER,MODIFIER,HIGH,HIGH,HIGH,HIGH,MODIFIER,HIGH,HIGH,HIGH,HIGH,HIGH,HIGH,HIGH,HIGH,HIGH,HIGH,HIGH,HIGH,HIGH,HIGH	.,.,.,.,.,.,.,.,.,.,Igkv4-80,Igkv4-74,Igkv13-71-1,Igkv13-80-1,Igkv4-81,Igkv4-77,Igkv13-73-1,Igkv4-79,Igkv4-72,Igkv4-69,Gm43583,Igkv4-71,Igkv4-75,Igkv13-74-1,Igkv4-78,Igkv4-70,Igkv13-78-1,Igkv4-73,Igkv13-76
5	CACAGTGAT	chr6	69283784	69283792	-	16.9879	4.03e-06	0.00982	CACAGTGAT	Igkv4-80,Igkv4-74,Igkv13-71-1,Igkv13-80-1,Igkv4-81,Igkv4-77,Igkv13-73-1,Igkv4-79,Igkv4-72,Igkv4-69,Gm43583,Igkv4-71,Igkv4-75,Igkv13-74-1,Igkv4-78,Igkv4-70,Igkv13-78-1,Igkv4-73,Igkv13-76	MantaDEL:4806:0:1:0:0:0	regulatory_region_ablation&regulatory_region_variant,regulatory_region_ablation&regulatory_region_variant,regulatory_region_ablation&regulatory_region_variant,regulatory_region_ablation&regulatory_region_variant,regulatory_region_ablation&regulatory_region_variant,regulatory_region_ablation&regulatory_region_variant,regulatory_region_ablation&regulatory_region_variant,regulatory_region_ablation&r…	MODIFIER,MODIFIER,MODIFIER,MODIFIER,MODIFIER,MODIFIER,MODIFIER,MODIFIER,MODIFIER,MODIFIER,HIGH,HIGH,HIGH,HIGH,MODIFIER,HIGH,HIGH,HIGH,HIGH,HIGH,HIGH,HIGH,HIGH,HIGH,HIGH,HIGH,HIGH,HIGH,HIGH	.,.,.,.,.,.,.,.,.,.,Igkv4-80,Igkv4-74,Igkv13-71-1,Igkv13-80-1,Igkv4-81,Igkv4-77,Igkv13-73-1,Igkv4-79,Igkv4-72,Igkv4-69,Gm43583,Igkv4-71,Igkv4-75,Igkv13-74-1,Igkv4-78,Igkv4-70,Igkv13-78-1,Igkv4-73,Igkv13-76
140	CACTGTGTG	chr6	69283786	69283794	+	17.2667	3.31e-06	0.0115	CACTGTGTG	Igkv4-80,Igkv4-74,Igkv13-71-1,Igkv13-80-1,Igkv4-81,Igkv4-77,Igkv13-73-1,Igkv4-79,Igkv4-72,Igkv4-69,Gm43583,Igkv4-71,Igkv4-75,Igkv13-74-1,Igkv4-78,Igkv4-70,Igkv13-78-1,Igkv4-73,Igkv13-76	MantaDEL:4806:0:1:0:0:0	regulatory_region_ablation&regulatory_region_variant,regulatory_region_ablation&regulatory_region_variant,regulatory_region_ablation&regulatory_region_variant,regulatory_region_ablation&regulatory_region_variant,regulatory_region_ablation&regulatory_region_variant,regulatory_region_ablation&regulatory_region_variant,regulatory_region_ablation&regulatory_region_variant,regulatory_region_ablation&r…	MODIFIER,MODIFIER,MODIFIER,MODIFIER,MODIFIER,MODIFIER,MODIFIER,MODIFIER,MODIFIER,MODIFIER,HIGH,HIGH,HIGH,HIGH,MODIFIER,HIGH,HIGH,HIGH,HIGH,HIGH,HIGH,HIGH,HIGH,HIGH,HIGH,HIGH,HIGH,HIGH,HIGH	.,.,.,.,.,.,.,.,.,.,Igkv4-80,Igkv4-74,Igkv13-71-1,Igkv13-80-1,Igkv4-81,Igkv4-77,Igkv13-73-1,Igkv4-79,Igkv4-72,Igkv4-69,Gm43583,Igkv4-71,Igkv4-75,Igkv13-74-1,Igkv4-78,Igkv4-70,Igkv13-78-1,Igkv4-73,Igkv13-76
1	CACAGTG	chr6	69283786	69283792	-	13.4606	5.35e-05	0.0856	CACAGTG	Igkv4-80,Igkv4-74,Igkv13-71-1,Igkv13-80-1,Igkv4-81,Igkv4-77,Igkv13-73-1,Igkv4-79,Igkv4-72,Igkv4-69,Gm43583,Igkv4-71,Igkv4-75,Igkv13-74-1,Igkv4-78,Igkv4-70,Igkv13-78-1,Igkv4-73,Igkv13-76	MantaDEL:4806:0:1:0:0:0	regulatory_region_ablation&regulatory_region_variant,regulatory_region_ablation&regulatory_region_variant,regulatory_region_ablation&regulatory_region_variant,regulatory_region_ablation&regulatory_region_variant,regulatory_region_ablation&regulatory_region_variant,regulatory_region_ablation&regulatory_region_variant,regulatory_region_ablation&regulatory_region_variant,regulatory_region_ablation&r…	MODIFIER,MODIFIER,MODIFIER,MODIFIER,MODIFIER,MODIFIER,MODIFIER,MODIFIER,MODIFIER,MODIFIER,HIGH,HIGH,HIGH,HIGH,MODIFIER,HIGH,HIGH,HIGH,HIGH,HIGH,HIGH,HIGH,HIGH,HIGH,HIGH,HIGH,HIGH,HIGH,HIGH	.,.,.,.,.,.,.,.,.,.,Igkv4-80,Igkv4-74,Igkv13-71-1,Igkv13-80-1,Igkv4-81,Igkv4-77,Igkv13-73-1,Igkv4-79,Igkv4-72,Igkv4-69,Gm43583,Igkv4-71,Igkv4-75,Igkv13-74-1,Igkv4-78,Igkv4-70,Igkv13-78-1,Igkv4-73,Igkv13-76
29	CACTGTATT	chr6	69571587	69571595	+	16.7091	4.91e-06	0.27	CACTGTATT	Igkv4-57,Igkv13-57-1	MantaDEL:4880:0:1:0:0:0	stop_lost&coding_sequence_variant&3_prime_UTR_variant&feature_truncation,downstream_gene_variant	HIGH,MODIFIER	Igkv4-57,Igkv13-57-1
2	ACAAAAACC	chr6	69575946	69575954	-	16.7091	4.91e-06	0.0139	ACAAAAACC	Igkv4-57,Igkv13-57-1	MantaDEL:4880:0:1:0:0:0	stop_lost&coding_sequence_variant&3_prime_UTR_variant&feature_truncation,downstream_gene_variant	HIGH,MODIFIER	Igkv4-57,Igkv13-57-1
4	CACAGTGCT	chr6	69575965	69575973	-	17.2667	3.31e-06	0.0618	CACAGTGCT	Igkv4-57,Igkv13-57-1	MantaDEL:4880:0:1:0:0:0	stop_lost&coding_sequence_variant&3_prime_UTR_variant&feature_truncation,downstream_gene_variant	HIGH,MODIFIER	Igkv4-57,Igkv13-57-1
140	CACTGTGTG	chr6	69575967	69575975	+	17.2667	3.31e-06	0.0115	CACTGTGTG	Igkv4-57,Igkv13-57-1	MantaDEL:4880:0:1:0:0:0	stop_lost&coding_sequence_variant&3_prime_UTR_variant&feature_truncation,downstream_gene_variant	HIGH,MODIFIER	Igkv4-57,Igkv13-57-1
1	CACAGTG	chr6	69575967	69575973	-	13.4606	5.35e-05	0.0856	CACAGTG	Igkv4-57,Igkv13-57-1	MantaDEL:4880:0:1:0:0:0	stop_lost&coding_sequence_variant&3_prime_UTR_variant&feature_truncation,downstream_gene_variant	HIGH,MODIFIER	Igkv4-57,Igkv13-57-1
238	CACTATAAA	chrX	52931273	52931281	-	16.4303	5.98e-06	0.161	CACTATAAA	Phf6;Phf6	MantaBND:2487:1:3:2:0:0:1;MantaDEL:2487:0:3:0:0:0	intron_variant;regulatory_region_ablation&regulatory_region_variant,splice_polypyrimidine_tract_variant&coding_sequence_variant&intron_variant&feature_truncation	MODIFIER;MODIFIER,LOW	Phf6;.,Phf6
153	CACTACATT	chrX	52934400	52934408	+	16.7091	4.91e-06	0.135	cactacatt	Phf6;Phf6	MantaDEL:2487:1:3:1:0:0;MantaBND:2487:1:3:0:0:0:1	regulatory_region_ablation&regulatory_region_variant,regulatory_region_variant,regulatory_region_variant,splice_polypyrimidine_tract_variant&coding_sequence_variant&intron_variant&feature_truncation;regulatory_region_variant,intron_variant	MODIFIER,MODIFIER,MODIFIER,LOW;MODIFIER,MODIFIER	.,.,.,Phf6;.,Phf6
232	CACTCTAAT	chrX	52934516	52934524	-	16.7091	4.91e-06	0.137	CACTCTAAT	Phf6;Phf6	MantaDEL:2487:1:3:1:0:0;MantaBND:2487:1:3:2:0:0:0	regulatory_region_ablation&regulatory_region_variant,regulatory_region_variant,regulatory_region_variant,splice_polypyrimidine_tract_variant&coding_sequence_variant&intron_variant&feature_truncation;regulatory_region_variant,regulatory_region_variant,intron_variant	MODIFIER,MODIFIER,MODIFIER,LOW;MODIFIER,MODIFIER,MODIFIER	.,.,.,Phf6;.,.,Phf6
